# Supplementary material for: Biodiversity between sand grains: Meiofauna composition across southern and western Sweden assessed by metabarcoding
Source: Biodivers Data J. 2020 Apr 27;8:e51813. doi: 10.3897/BDJ.8.e51813 (PMC7198628; doi:10.3897/BDJ.8.e51813)
Supplement: Supplementary material 1 — Supplemental Data 1 [file bdj-08-e51813-s001.xlsx]

## Sheet: Sheet1
PCR Step 1
Gene Target	Primer	Direction	Sequence
18S	SSU_F04	Forward	5’- ACA CTC TTT CCC TAC ACG ACG CTC TTC CGA TCT GCT TGT CTC AAA GAT TAA GCC -3'
18S	SSU_R22	Reverse	5’- AGA CGT GTG CTC TTC CGA TCT GCC TGC TGC CTT CCT TGG A -3'		Red is illumina overhang sequence
COI	MCO_F224	Forward	5’- ACA CTC TTT CCC TAC ACG ACG CTC TTC CGA TCT GAT ATG ATT TTC CCR CGT TTA AAT AA -3'		Bold is amplicon specific sequence
COI	MCO_R551	Reverse	5’- AGA CGT GTG CTC TTC CGA TCT CAT WGT TAA ACC MCC WGC AAA WAC AGG -3'
Protocol	5 min at 95°C, 35 cycles of (30s at 95°C, 90s at 50°C, 60s at 72°C), 10 min at 70°C
PCR Step 2
Gene Target		Direction	Sequence
All		Forward:	5’- AATGATACGGCGACCACCGAGATCTACAC [i5 index] ACACTCTTTCCCTACACGACG -3'		Blue is the Illumina Adapter Sequence
All		Reverse:	5’- CAAGCAGAAGACGGCATACGAGAT [i7 index] GTGACTGGAGTTC AGACGTGTGCTCTTCCGATCT -3'		Green is the location of the six bp index sequence
Protocol	5 min at 95°C, 10 cycles of (30s at 95°C, 30s at 62°C, 30s at 72°C), 10 min at 70°C
Supplimental Data 1: Primers and Protocols for Nested PCR. For the primers, amplicon specific sequences are in bold, Illumina overhang sequences are in red, and Illumina adapter sequences are in blue. The Green inserts for primers of PCR step 2 represent the location of the 6 bp Nextera XT i5 and i7 indexes (Illumina, catalog FC-131-1001). 18S primers were from Haenel et al. (2017).
