# Supplementary material for: Biodiversity between sand grains: Meiofauna composition across southern and western Sweden assessed by metabarcoding
Source: Biodivers Data J. 2020 Apr 27;8:e51813. doi: 10.3897/BDJ.8.e51813 (PMC7198628; doi:10.3897/BDJ.8.e51813)
Supplement: Supplementary material 3 — Supplemental Data 3 [file bdj-08-e51813-s003.fasta]

>Acoela_Solenofilomorpha_longissima_ID_UJ13099_18S
-----------ATGCATGTCT--TCGTAC----AAACTTTGG----TAAAGTGAAACCGCGAAT-GGCTCATTAAATC-AGCTACAA-TTTATTAGATC-------G-------TACA---CTCTTACTTGGATAACTGT-GGGAATTCTAGAGCTAATACA------TG--------CAAATAGTCTCC---------ACCCTTCGGGGTAGAGC--------------------GCAGTTA---------------TTAG---------ACCAA------------------------AACCATCCG-----------------TGCTTCGGTGCGTTTGT-----------------------------------TTGGTG------------ACTCT-GGATAAC---------------CTTCAGTA---------------------GATCGC--------ATGGC------------C-TTG--TGCCGG----C-GA----------CG----TATCTTTCAAGTGTCTGCCCTATCA-ACTTACGATGGTACGTGATTTGCCTACCATGGTGATAACGGGTAACGGGGAATCAGGGTTCGATTCCGGAGAGGGAGCCTGAGAAAT-GGCTACCACATCCAAGGATGGCAGCAGGCGCGCAAATTACCC-ACTCCCAG-----TTCGGGGAGGTAGTGACGAAAAATAAC-AAT--GCGGGACT-CTTACGAGGCCCCGTAATTGGAATGAGTACA----ACTTAAAT-CGTTTAAC--GAGTATCAATTGGAGGGCAAGTCTGGTGCCAGCAGCCGCGGTAATTCCAGC-TCCAATAGCGTATATTAAAGTTGTTGCAGTTAAAAAGCTCGTAGTTGGATCT--------G-------GG----GCTCGGGCT-------------------------------CGCTGTCGATCGTTGTT------ACGATGACGGCGTG-ACCCAG------CTCT-T---------CTT-GCCG-----TTGTCTGTT----GTGGTTCTCTTAATTG-AGCGCCGCAGCG------GCACGGCACG-T-TTACTTTGAAAA-AATTAGAGTGCTCAAAGCGGGCATGACGCC--TGCATACTGTTGCATGGAATAATGGAATAGGA--CCTCGGTTCT------ATTTTGT-TGGTTTCACGAATT--TGA-GGTAATGATT-AAGAGGGACGAACGGGGGC-ATTC-GTATTG-CGGTGTT-AGAGGTGAAATTCTTGGATCGCCGCAAGACGAAC---TACTGCGAAAGCA--TTTGCCAAGAACG-CTTTCATTAATC-AAGAACGAAAGTC-AGAGGTTC-GAAGACGATTA-GACA-CCGTCCTAG--TTCTGACCA-TAAACGA-TACCAAC-CAGTGATCCGCA-GTGGTT-GCT--CTATGGACTCTGCGGGCAACCTC---CGGGAAACCAAAGTATTTGGGTTCCGGGGGAAGTATGGTTGCAAAGCTGAAACTTAAAGGAATTGACGGAAGGGCA-CACCAGGAGTGGAGCCTGCGGCTTAATTTGACTCAACACGGGAAAACTCACCCGGTCCGGACACCGTAAGGATTGACAGATTGATAGCTCTTTCTTGA--TTCGGTGGATGGTGGTGCATGGCCGTTCTTAGTTGGTGGAGTGATTTGTCTGGTTAATTCCGATAACGAACGAGACTCT-AGCCTACTAAATAGTG-----TGAC-------------TGTTTGT------GTTGCAGTAC--GC-AC-TTCTTAGAGGGACAAGTGGCGGTTA-------GCCACGCGAAATTGAGCAA-TAACAGGTCTGTGATGCCCTTAGATGTCCGGGGCCGCACGCGCGCTACACTGGA-CGAGAC----------AA-CG---TGT-------TCTGCCCAATCCCGGAAG-GGATGGG-TAATCC-GTT-G-AAACTCC-----TTCGTGC-TTGGGATTGTGGATTGCAATTTTTCCGCATGAACGAGGAATTCCTAGTAAGTGCAAGTCATAAGCTTGCGTTGATTACGTCCCTGCCCTTTGTACACA-CCGCCCGTCG-CTACTAC-CGATTGAATG-GTTTAGCAAGGTCTTCGGAT--TGCGGCC------------------------AAAGTGGTGCGCAAGCAT--------TGCTGCGGTTCGCGA-------------GAAGATGACCAAACTTGATCATT-TA-------------------------
>Acoela_Diopisthoporus_nsp_ID_AWSp16_GB_FR837693
-----------ATGCATGTCT--TAGTAC---ACGCTCCAG-----AAAAGTGAAACCGCGAAT-TGCTCATTAAATC-AGTAATGA-TCCATTTGATA------GA----------T---GCAAGACACGGATAACTCT-GGGAATTCTAGAGCTAATATG------TG-------AATTAAAGGAGTT---------AGCCTTCGCAAGTTCTAGCTCC---------------TCTTTTA---------------CTCG-----TT--TGGAG------------------------TCTTCGTAG-----------------GATAACTCCTACTCTAT-----------------------------------TTGGTG-----------AAATCC-GAGTA-A---------------TTGAATGA---------------------TCGCTT--------CGCCT-----------------AGTGCTGG-T----GA----------CG----TTTCGTTCGAATTCCTGACCTATCA-ACT--AGTTGTTAGTGTATTGGACTAACAAGGTTGTAACGGGTGACGGGGAATCAGGGTTCGATTCCGGAGAGGGAGCCTGAGAGAT-GGCTACCACATCCAAGGAAGGCAGCAGGCGCGCAAATTACCC-AATCCCAG-----AATGGGGAGGTAGTGACGAAAAATAAC-AAT--ACTGGCCT-CT-----AGGCTAGTAATTGGAATGAGCACA----ATTTAAGT-CCTTTAGC--AAGGATCCAGTAGAGGGCAAGTCTGGTGCCAGCAGCCGCGGTAATTCCAGCTTCTACAGGTGTATACTAATGTTGCTGTGGTTAAAAAGCTCGTAGTTGGATTTCGGCGATGG--------------------------------T---CTGCAATGC-------------------ACCATT------CTGGTGTTGTTGTTTGATCTG-----AGCTT-----------TCC-TCCA-----CAAA---------GTGATGTGTTTCCTT--TGTTGG-GAGCGCATCACTAGTGGGCAA-T-TTACTTTGAAAAGAATTAGAGTGCTTAAGGCAGGCATGCGGTC--TGTATAGTTGAGCATGGAATAATGGAAAAGGA-CCTTGTGACTT-------CTCTGT-TGGTCTCC--AGTCATTGA-GGTAATGATT-GAAAGGAACAGTTGGGGGC-ATTC-ATACTT-GGGTGCT-AGAGGTGAAATTCTTGGACCACCCAAAGATGATC---TATTGCGAAAGCA--TTTGCCAAGAATG-TTTTCATTAATC-AAGAACGAAAGTC-TGAGGATC-GAAGAGGATCA-GATA-CCCTCGTAG--TTCAGACCA-TAAACGA-TACAAAC-TAGCGATTTGCT-GGTGAC-GAT---TTCAGTCTCAGTGAGAAGCTTT---CGGGAAACCAAAGTCTACGTGTTCCTGGGGGAATATAGTTGCAATGCCGAAACTTAAAGGAATTGACGGAAGGGCACCACCAGGAGTGGAGCCTGTGGCTTAATTTGACTCAACACGGGGAAACTCACCAGGTCCAGACATAGTGAGGATTGACAGATTGA-AGTTCTTTCTCGA--TTCTATGGGTGGTGGTGCATGGCCGTTCTTAGTTGGTGGAGCGATCTGTCTGGTTAATTCCGATAACGAACGAGACCCT-TGCCTGCTAAATAGCA-TGAGGCAT-------TCCCCAATGTTTC------------------ACGGC-TTCTTAGAGGGACTAGATACGCTTC----CAGTGTCAG-GAAGTGGGGTCA-TAACAGGTCTGTGATGCCCTTAGATGTTCTGGGCCGCACACGCGCTACACTGAA-TGTCAC----------AG-AA---TGT------ATTATGCTCGTTTTAAT---GCTTAGGCAAATCT-TT----AATGACA-----TTCGTGT-TTGGGATAGATCATTGCAATTGTTGATCTTGAACGAGGAATTCCTAGTAAGTGCGAGTCATCAGCTCGTTCTGATTATGTCCCTGCCCTTTGTACACA-CCGCCCGTCG-CTACTAC-CGATTGAATG-GTTTAGTGAGATCATTGGAG--GTAGGAC------------------------------GCACTCTCAGCCCTAGTTGAGAGTGTTGACATTCC-------------GAAGATTGTCAAACTTGATCATT-TA-------------------------
>Acoela_Diopisthoporus_longitubus_ID_UJ0606_GB_FR837692
-----------ATGCATGTCT--AAGTAC---ACGCTCTCG-----AAAAGTGAAACCGCGAAT-GGCTCATTAAATC-AGTCTTGG-TTTATTTGATA------GT----------T---TCTTTACACGGATAACTGT-GGGAATTCTAGAGCTAATACG------AG-------ACTCATCGGTCGT---------CCTCGGGCGTACCG-----------------------ACCTTTA---------------TTAG-----AT--TGAGA------------------------TCAACTCAC----------------------CTCCTGGTGGTTGA---------------------------------ATGGCG-----------ATCTCT-GGATA-A---------------CCGCAGGA---------------------CCGCA---------CGGCC--------------TAG--CGCCGG-C----GG----------CG----TATCATTCGAGTGTCTGCCCTATCA-ACT--AGTCGGTAGTGTATTGGACTACCGAGGTGGTAACGGGTAACGGGGAATCAGGGTTCGATTCCGGAGAGGGAGCCTGAGAAAT-GGCTACCACATCTAAGGAAGGCAGCAGGCGCGCAAATTACCC-AATCCCAG-----TTCGGGGAGGTAGTGACGAAAAATAAC-AAT--ACTGGCCA-TCTAA--TGACTGGTAATTGGAATGAGCACA----ATTTAAAT-CCTTTAGC--GAGGATCCAGTAGAGGGCAAGTCTGGTGCCAGCAGCCGCGGTAATTCCAGCTTCTACAAGTGTATACCAATGTTGCTGCGGTTAAAAAGCTCGTAGTTGGATTTCGGCGAGGG---CCTGTC----GGTGCGC------------T---CTCACGAGC------------------------------------GTCGTCGCAGCGCCCC-----AGCTT-----------CTC-TCCG-----ACGG-TGGT-----CGGTGCTCTTAATTG-AGTGGC-GAATAAC----TGGCGGATT--CTTTACTTTGAAAAGAATTAGAGTGCTTAGAGCAGGCGTTTTGCC--TGTATACTCGAGCATGGAATAATGGAAAAGGA--CCGCGTGGCC------TTTCTGT-TGGTCTCT--GGCT-AAGC-GGTAATGATT-GAAAGGGACAGTTGGGGGC-ATTC-GTACTT-GGGCGTT-AGAGGTGAAATTCTTGGATCGTCCAAAGACGAAC---TACTGCGAAAGCA--TTTGCCAAGAATG-TTTTCATTAATC-AAGAACGAAAGTC-TGAGGATC-GAAGAGGATTA-GATA-CCCTCGTAG--TTCAGACCG-TAAACGA-TACAAAC-TAGCGATCCGCC----GTC-GATGTTCTTAGTCGCGGTGGGCAGCTTC---CGGGAAACCAAAGTCTACGTGTTCCTGGGGGAATATAGTTGCAATGCCGAAACTTAAAGGAATTGACGGAAGGGCACCACCAGGAGTGGAGCCTGTGGCTTAATTTGACTCAACACGGGAAAACTCACCAGGTCCAGACATAGTGAGGATTGACAGATTGA-AGTTCTTTCTCGA--TTCTATGGGTGGTGGTGCATGGCCGTTCTTAGTTGGTGGAGTGATCTGTCTGGTTAATTCCGATAACGAACGAGACCCC-GGCCTGCTAAATAGAT-GCGCTCAT----------CTACAATGGC------CGT----------CAGC-TTCTTAGAGGGACCGAACGCGCCTC----AAGCGTTAG-GAAGAGGGGTCA-TAACAGGTCTGTGATGCCCTTAGATGTTCTGGGCCGCACACGCGCTACACTGGA-TGTCGC----------AA------TAT----GTTTTACCCTGGTCC-TAGCG-GTTTGGG-TAATCA-CG----AATGGCA-----TCCGTGC-TTGGGATAGATCATTGCAATTGTTGATCTCGAACGAGGAATTCCTAGTAAGCGCGAGTCATCAGCTCGCGTTGATTATGTCCCTGCCCTTTGTACACA-CCGCCCGTCG-CTACTAC-CGATTGGGTG-TTTGAGTGAGTTAATCGAAC--GGCCGCT---------------------------ACGTGGCTCTTTCGG---------GGATCGCTGAGTGGCTG----------GAAGATTTGCAAACTCGAGCATC-TA-------------------------
>Acoela_Diopisthoporus_psammophilus_ID_UJ0445_GB_FR837694
------------------------------------------------------------------------------------------------------------------------------------------------------------------------------------------------------------------------------------------------------------------------------------------------------------------------------------------------------------------------------------------------------------------------------------------------------------------------------------------------------------------------------------------------------------------------------------------------------------------------------------------------------------------------------------------------------------------------------------------------------------------------------------------------------------------------------------------------CAGCAGCCGCGGTAATTCCAGCTTCTACAAGTGTATACCAATGTTGCTGCGGTTAAAAAGCTCGTAGTTGGATTTCGGTCCGGA---CCTGCC----GGCGCGCCC---------------------------------------------TCG------CGGGCGTCGTCGGA-GCGTCT------------------CGACTT-CCCT-----CCGACGGGTTCCGGTC---CTCTTCGCTG-AGTGCCGGAGCTCC----CGTCGGATTC-T-TTACTTTGAAAAGAATTAGAGTGCTTAGAGCGGGCGCCCCGCC--CGAATACTGGAGCATGGAATAACGGAAAAGGA--CCACCGAGCC------CTTCTGT-TGGTCTCT--GGCG-AAGT-GGTAATGATT-GAAAGGGACAGTTGGGGGC-ATTC-GTACTT-GGGCGTT-AGAGGTGAAATTCTTGGATCGTCCAAAGACGAAC---TACTGCGAAAGCA--TTTGCCAAGAATG-TTTTCATTAATC-AAGAACGAAAGTC-TGAGGATC-GAAGAGGATTA-GATA-CCCTCGTAG--TTCAGACCA-TAAACGA-TACAAAC-TAGCGATCCGCCGTCGATG-CGT---TCGAGTCGCGGTGGGCAGCTTC---CGGGAAACCAAAGTCTACGTGTTCCTGGGGGAATATAGTTGCAATGCCGAAACTTAAAGGAATTGACGGAAGGGCACCACCAGGAGTGGAGCCTGTGGCTTAATTTGACTCAACACGGGAAAACTCACCAGGTCCGGACATAGTGAGGATTGACAGATTGA-AGTTCTTTCTCGA--TTCTATGGGTGGTGGTGCATGGCCGTTCTTAGTTGGTGGAGTGATCTGTCTGGTTAATTCCGATAACGAACGAGACCCC-GGCCTGCTAAATAGACGCGCTCCAT----------CGTCGATGCG----CGCGC---------GA-GC-TTCTTAGAGGGACCGAACGCGCCCC----AAGCGTTAG-GAAGAGGGGTCA-TAACAGGTCTGTGATGCCCTTAGATGTTCTGGGCCGCACACGCGCTACACTGGA-TTTCGC----------AG-TA---TGT------TTTACCCTGGTCC-TAGCG-GTCTGGG-TAACCA-CGA-ATGAAA--------TCCGTGC-TTGGGATAGATCATTGCAATTGTTGATCTCGAACGAGGAATTCCTAGTAAGCGCGAGTCATCAGCTCGCGTTGATTATGTCCCTGCCCTTTGTACACA-CCGCCCGTCG-CTACTAC-CGATTGGGTG-TTTGAGTGAGTTGATCGGAC--TACCGCT--------------ACCGGGCTCCGTCGAGGAGCTTCCTAGC------------------GGTGG-------------GAAGACCTGCAAACTCGAGCATC-TA-------------------------
>Acoela_Pseudaphanostoma_herringi_ID_MHMa2_GB_FR837747
-----------ATGCATGTGT--AAGTTC----AGCTTTTG-----TATAGTGAAACCGCGGAT-GGCTCATTAAATC-AGTTATAGTTTCATTAGACA------TA---------------AAGTACATGGATATCTGC-AGTAACTCTGTAGTTAATACA------CG-------CACGATGCCTGGA---------GACGGGTATTC--------------------------AATTGTA---------------TAAG-----GG--ATCTTCGCT------------TTGTTAACTCATTGCCC--------------------------------------------------------------------ATTTGTG-----------AATAT--ATGTA-A---------------CTGACTTA---------------------GTCCCA--------AGCCT--------------TTG--CGCAGG------GG----------CA---ATAAATGAGAAGTTTCTGCCCCATCA-ACTTTCGACGGTAGGGTATTTTCCTACGGTGGTTGTAACGGGTAACGGGGAATCAGGGTTCGATTCCGGAGAGGGAGCTTGAGAGAT-GGCTACCACATCTAAGGAAGGCAGCAGGCGCGTAAATTACCC-AATTGCGG-----ATAGCAGAGGTAGTGACAAAAAATAAC-GAT--GCGGTACA-TTA----TGTATTGTGATTGGAATGGAATGA----TTGTAAAG-CATTTTTT--GAGGAGCAAGTGGAGGGCAAGTCTGGTGCCAGCAGCCGCGGTAATACCAGCCTTCACAAGCATATACAAATGTTGTTGCGTTTAAAAAGCTCGTAGTTGAATTT--------G----TTGCG----TCTCCTTTT----------T---TTAGCCTAC---------------------GGGC------CCAGATTGGGGGCGTATCAGT---------------------CCGCCTTG----------CGCT----TATTTGCACTTCATTG-TGTT---GAGTGGG-CA-ATATGCATA--TACAACTTTGAGAA-AATTTGAGTGTTTAAAGCAGCCTTTGGGTT--TGAATGCCGTAGCATGGAATTGTAGAAAATGA--CTTACGGTCC------ATTTTGT-CGGTC-----AGGAACTGT-AGTAATGATT-AAAAAGGACAGGCGGGGAC-ATTC-GAATTG-TTGCGTT-AGAGGTGAAATTCTTGGATCGCAGCAAGACGAAC---CAAAGCGAAAGCA--TTTGTCAAGAATG-TTTTTGTTAATC-AAGAACGATAGTC-AGAGTATT-GAAGAGGATTA-GATA-CCCTCGTAA--TTCTAACTG-TAAACGA-TACAGGC-TTGAGATCCGTT----ATT-TTT-AGTGCAGATTTGATGGGAAG-TTATC-CGGTAAACCAAAGCTAATATGTTACGGGGGAAGTATGGTTGCAAAATTGAAACTTAAAGGAATTGACGGAAGGGCACCACCAGGAGTGGAGCTTGCGGCTTAATTTGACTCAACACGGGAAAACTCACCAGAACCAGACATGACAAGGATTCACACGATGT-TTTTTTCTGATGA--TTTCATGGGTGGTGGTGCATGGCCGTTCCTAGTTAGTGGAGTGATCTGTCTGGTTGATTCCGATAACGAACGAGATTTT-ATCCATCTTAGTAGGA----TTCGC----------TTTTTATGGC------------------GAAGTCTTCTTAGAGGAACTATGAGGAATGAATAATACCCCAAG-GAAGTTGGGTCA-TAACAGGTCTGTGATGCCCTTAGATGTTCTGGGCTGCACGCGTGCTACACTGA--TGCTAA---------CAA-AA---TGT------TTATATCTTGTTCGCTATG-GATTAGG-TAATCA-------AGAAATA-AGTTTTCATGC-TTGGGATCGGTAATTGAAATT--TTGTCGTGAACGAGGAATTCCTAGTAAGCACTGGTCAGCAGCCAATGTTGATTATGTCCCTGCCCTTTGTACACA-CCG-CCGTCG-CTACTAC-TGATTGGGCG-TTCAAGTGAGAGACTTGGAT--GTTTGAT--------------------------------GCTCGATGAC-----CGTCGTGGTATCAGGAT--------------GAAAAGACTCAAGCTTGAGTGTC-TA-------------------------
>Acoela_Haplogonaria_sp11_ID_UJ11172_18S
-----------ATGCATGTGT--AAGTTC----AGCTCTAG-----TAAAGTGAAACCGCGGAT-GGCTCATTAAATC-AGTTATAG-TTTGGTTCATT------AC----------T---CAAATACATGGATATCTGC-AGTAACTCTGTAGTCAATACA------CG-------CTCCATGCCAGTC---------TTCGGACACCGGTAATC--------------------ATTTGTA---------------TAAG-----------AGA------------------------TCTTCGCTA-------------------CCCCCGTCGGGGAGCCCA--------------------------------TTTGTG-----------AATAT--ATGTA-A---------------CTGAATAA---------------------CCCATT--------AGCCT------------TTGTG--CATTGG-GATTAGA----------TG----------AGAAGTTTCTGCCCCATCA-ACTTTCGACGGTAGGGTATTTTCCTACGGTGGTTGTAACGGGTAACGGGGAATCAGGGTTCGATTCCGGAGAGGGAGCTTGAGAGAT-GGCTACCACATCTAAGGAAGGCAGCAGGCGCGTAAATTACCC-AATTGCGG-----ATTGCAGAGGTAGTGACAAAAAATAAC-GAT--GCGGTACG-TTA----CGTATTGTGATTGGAATGGAATGA----TTGTAAAG-CATTTTTT--GAGGAGCAAGTGGAGGGCAAGTCTGGTGCCAGCAGCCGCGGTAATACCAGCCTTCACAAGCATATACAAATGTTGTTGCGTTTAAAAAGCTCGTAGTTGAATTT--------G---CTTGCA----TCTTCTTTT----------T---TTAGCCCAC---------------------GGGC------CCAGATTGAGGGTGTATCAGT---------------------CCGCCTTG----------CGCT----TATTTGCACTTAACTG-TGTC---GAGTAGG-CA-ATATGCAAAAA--CAACTTTGAGAA-AATTTGAGTGTTTAAAGCAGCCTTTGGGTA--TGAATGCCGTAGCATGGAATTGTAGAAAATGA--CTTACGGTCC------ATAATGT-CGGTC-----AGGTACTGT-AGTAATGATT-AAAAAGGACAGGCGGGGAC-ATTC-GAATTG-TTGCGTT-AGAGGTGAAATTCTTGGATCGCAGCAAGACGAAC---CAAAGCGAAAGCA--TTTGTCAAGAATG-TTTTTGTTAATC-AAGAACGATAGTC-AGAGTATT-GAAGAGGATTA-GATA-CCCTCGTAA--TTCTAACTG-TAAACGA-TACAGGC-TTGAGATCCGTT----ATT-TTT-AGTGCAGAATTGATGGGAAG-TTATC-CGGGAAACCAAAGCTAATATGTTACGGGGGAAGTATGGTTGCAAAATTGAAACTTAAAGGAATTGACGGAAGGGCACCACCAGGAGTGGAGCTTGCGGCTTAATTTGACTCAACACGGGAAAACTCACCAGAACCAGACATGACAAGGATTCACACGATGC-TTTTTTCTGATGA--TTTCATGGGTGGTGGTGCATGGCCGTTCCTAGTTAGTGGAGTGATCTGTCTGGTTGATTCCGATAACGAACGAGATTTT-ATCCATCTTAGTAGGA-TGTGCTAT----------TTTTGGCGCA---------------------GTCTTCTTAGAGGAACTATGAGGAATTTATAATACCCCAAG-GAAGTTGGGTCA-TAACAGGTCTGTGATGCCCTTAGATGTTCTGGGCTGCACGCGTGCTACACTGA--TGTTGG---------CAA-AA---TGT------TCTTATCTTGTTCGCTATG-GATTAGG-TAATCA-------AGAAATA-AGTTTTCATGC-TTGGGATCGGTAATTGAAATT--TTGTCGTGAACGAGGAATTCCTAGTAAGCACTGGTCAGCAGCCAATGTTGATTATGTCCCTGCCCTTTGTACACA-CCGCCCGTCG-CTACTAC-TGATTGGGCG-TTCAAGTGAGAAATTTGGAT--GTTTGGA--------------------------------GCTTGATGAC-------CGTTGGGTTTCAGATA-------------GAACAGACTCGAGCTTGAGTGTC-TA-------------------------
>Acoela_Haplogonaria_syltensis_GB_AF102900
-----------ATGCATGTGT--AAGTCC----AGCTCTAG-----GAAAGTGAAACCGCGGAT-GGCTCATTAAATC-AGTTATAG-TTTGGTTCATT------AC----------T---CAAATACATGGATATCTGC-AGTAACTCTGTAGTCAATACA------CG-------CTCCATGCCAAAT---------CTCGGATAAGGTGATCAATTGTATTAGAG--------ATCTTCG---------------TGAG-----TT--GGAAA------------------------CAACCGCAC--------------------------------------------------------------------ATTTGTG-----------AATAT--ATGTA-A---------------CTGAATAA---------------------CCCATT--------ACCCT------------TTGTG--CATTGG-GATTAGA----------TG----------AGAAGTTTCTGCCCCATCA-ACTTTCGACGGTAGGGTATTT-CCTACGGTGGTTGTAACGGGTAACGGGGAATCAGGGTTC-ATTCCGGAGAGGGAGCTTGAGAGATAGGCTACCACATCTAAGGAAGGCAGCAGGCGCGTAAATTACCC-AATTGCGG-----ATTGCAGAGGTAGTGACAAAAAATAAC-GAT--GCGGTACG-TTA----CGTATTGTGATTGGAATGGAATGA----TTGTAAAG-CATTTTTT--GAGGAGCAAGTGGAGGGCAAGTCTGGTGCCAGCAGCCGCGGTAATACCAGCCTTCACAAGCATATACAAATGTTGTTGCGTTTAAAAAGCTCGTAGTTGAATTT--------G---CTTGCG----TCACCTTCT----------T---TTAGCCCAC----------------------------------GGGCCCAGGTT-GGAGGC------GTAT-----------CAG-TCCGC----TTTGCGCTT----ATT-TGCACTTAACTG-TGTC---GAGTAGG-CA-ATATGCAAAAA--CAACTTTGAGAA-AATTTGAGTGTTTAAAGCAGCCTTTGGGTA--TGAATGCCGTAGCATGGAATTGTAGAAAATGA--CTTACGGTCC------ATAATGT-CGGTC-----AGGTACTGT-AGTAATGATT-AAAAAGGACAGGCGGGGAC-ATTC-GAATTG-TTGCGTT-AGAGGTGAAATTCTTGGATCGCAGCAAGACGAAC---CAAAGCGAAAGCA--TTTGTCAAGAATG-TTTTTGTTAATC-AAGAACGATAGTC-AGAGTATT-GAAGAGGATTA-GATA-CCCTCGTAA--TTCTAACTG-TAAACGA-TACAGGC-TTGAGATCCGTT----ATT-TTT-AGTGCAGAATTG-TGGGAAG-TTATC-CGGGAAACCAAAGCTAATATGTTACGGGGGAAGTATGGTTGCAAAATTGAAACTTAAAGGAATTGACGGAAGGGCACCACCAGGAGTGGAGCTTGCGGCTTAATTTGACTCAACACGGGGAAACTCACCAGAACCAGACATGACAAGGATTCACACGATGC-TTTTTTCTGATGA--TTTCATGGGTGGTGGTGCATGGCCGTTCCTAGTTAGTGGAGTGATCTGTCTGGTTGATTCCGATAACGAACGAGATTTT-ATCCATCTTAGTAGGA-TGTGCTAT----------TTTTGGCGCA---------------------GTCTTCTTAGAGGAACTATGAGGAATAT-TCATACCCCAAG-GAA-TTGGGCAA-TAACAGGTCTGTGATGCCCTTAGATGTT-TGGGCTGCACGCGTGCTACACTGA--TGTTGG---------CAA-AA---TGT------TCTTATCTTGTTCGCTATG-GATTAGG-TAATCA-------AGAAATA-AGTTTTCATGC-TTGGGATCGGTAATTGAAATT--TTGTCGTGAACGAGGAATTCCTAGTAAGCACTGGTCAGCAGCCAATGTTGATTATGTCCCTGCCCTTTGTACACA-CCGCCCGTCG-CTACTAC-TGATTGGGCGTTTCAAGTGAGAAATTTGGAT--GTTTGGA--------------------------------GCTTGATGAC------CGTTGGGTTTCAGATAG-------------AACAGACTCCAAGCTTGAGTGTC-TA-------------------------
>Acoela_Haplogonaria_syltensis_ID_UJ11302_18S
-----------ATGCATGTGT--AAGTTC----AGCTCTAG-----TAAAGTGAAACCGCGGAT-GGCTCATTAAATC-AGTTATAG-TTTGGTTCATT------AC----------T---CAAATACATGGATATCTGC-AGTAACTCTGTAGTCAATACA------CG-------CTCCATGCCAAAT---------CTTCGGATAAGGTGATCAATTGTATTAGAG-------ATCTTCG---------------TGAG---------TTGGA------------------AACAACCGCACA------------------------------------------------------------------------TTTGTG-----------AATAT--ATGTA-A---------------CTGAATAA---------------------CCCAT---------TAGCC------TTTGTGCATTG--GGATTA------GA----------TG----------AGAAGTTTCTGCCCCATCA-ACTTTCGACGGTAGGGTATTTTCCTACGGTGGTTGTAACGGGTAACGGGGAATCAGGGTTCGATTCCGGAGAGGGAGCTTGAGAGAT-GGCTACCACATCTAAGGAAGGCAGCAGGCGCGTAAATTACCC-AATTGCGG-----ATTGCAGAGGTAGTGACAAAAAATAAC-GAT--GCGGTACG-TTA----CGTATTGTGATTGGAATGGAATGA----TTGTAAAG-CATTTTTT--GAGGAGCAAGTGGAGGGCAAGTCTGGTGCCAGCAGCCGCGGTAATACCAGCCTTCACAAGCATATACAAATGTTGTTGCGTTTAAAAAGCTCGTAGTTGAATTT--------G---CTTGCG----TCACCTTCT----------T---TTAGCCCAC------GGGCCC----------------------AGGTTGGAGGC-------------GTAT----------------CAGTCCGCTTTGCGCTT----ATT-TGCACTTAACTG-TGTC---GAGTAGG-CA-ATATGCAAAAA--CAACTTTGAGAA-AATTTGAGTGTTTAAAGCAGCCTTTGGGTA--TGAATGCCGTAGCATGGAATTGTAGAAAATGA--CTTACGGTCC------ATAATGT-CGGTC-----AGGTACTGT-AGTAATGATT-AAAAAGGACAGGCGGGGAC-ATTC-GAATTG-TTGCGTT-AGAGGTGAAATTCTTGGATCGCAGCAAGACGAAC---CAAAGCGAAAGCA--TTTGTCAAGAATG-TTTTTGTTAATC-AAGAACGATAGTC-AGAGTATT-GAAGAGGATTA-GATA-CCCTCGTAA--TTCTAACTG-TAAACGA-TACAGGC-TTGAGATCCGTT----ATT-TTT-AGTGCAGAATTGATGGGAAG-TTATC-CGGGAAACCAAAGCTAATATGTTACGGGGGAAGTATGGTTGCAAAATTGAAACTTAAAGGAATTGACGGAAGGGCACCACCAGGAGTGGAGCTTGCGGCTTAATTTGACTCAACACGGGAAAACTCACCAGAACCAGACATGACAAGGATTCACACGATGC-TTTTTTCTGATGA--TTTCATGGGTGGTGGTGCATGGCCGTTCCTAGTTAGTGGAGTGATCTGTCTGGTTGATTCCGATAACGAACGAGATTTT-ATCCATCTTAGTAGGA-TGTGCTAT----------TTTTGGCGCA---------------------GTCTTCTTAGAGGAACTATGAGGAATATATAATACCCCAAG-GAAGTTGGGTCA-TAACAGGTCTGTGATGCCCTTAGATGTTCTGGGCTGCACGCGTGCTACACTGA--TGTTGG---------CAA-AA---TGT------TCTTATCTTGTTCGCTATG-GATTAGG-TAATCA-------AGAAATA-AGTTTTCATGC-TTGGGATCGGTAATTGAAATT--TTGTCGTGAACGAGGAATTCCTAGTAAGCACTGGTCAGCAGCCAATGTTGATTATGTCCCTGCCCTTTGTACACA-CCGCCCGTCG-CTACTAC-TGATTGGGCG-TTCAAGTGAGAAATTTGGAT--GTTTGGA--------------------------------GCTTGATGAC-------CGTTGGGTTTCAGATA-------------GAACAGACTCAAGCTTGAGTGTC-TA-------------------------
>Acoela_Haplogonaria_syltensis_ID_UJ11303_18S
-----------ATGCATGTGT--AAGTTC----AGCTCTAG-----TAAAGTGAAACCGCGGAT-GGCTCATTAAATC-AGTTATAG-TTTGGTTCATT------AC----------T---CAAATACATGGATATCTGC-AGTAACTCTGTAGTCAATACA------CG-------CTCCATGCCAAAT---------CTTCGGATAAGGTGATCAATTGTATTAGAG-------ATCTTCG---------------TGAG---------TTGGA---------------------AACAACCGCACA---------------------------------------------------------------------TTTGTG-----------AATAT--ATGTA-A---------------CTGAATAA---------------------CCCATT--------AGCCT-------TTGTGCATTG--------------GG----------AT----TAGATGAGAAGTTTCTGCCCCATCA-ACTTTCGACGGTAGGGTATTTTCCTACGGTGGTTGTAACGGGTAACGGGGAATCAGGGTTCGATTCCGGAGAGGGAGCTTGAGAGAT-GGCTACCACATCTAAGGAAGGCAGCAGGCGCGTAAATTACCC-AATTGCGG-----ATTGCAGAGGTAGTGACAAAAAATAAC-GAT--GCGGTAC---GTTA--CGTATTGTGATTGGAATGGAATGA----TTGTAAAG-CATTTTTT--GAGGAGCAAGTGGAGGGCAAGTCTGGTGCCAGCAGCCGCGGTAATACCAGCCTTCACAAGCATATACAAATGTTGTTGCGTTTAAAAAGCTCGTAGTTGAATTT--------G---CTTGCG----TCACCTTCT----------T---TTAGCCCAC------GGGCCC----------------------AGGTTGGAGGC-GTATCA------GTCC---------------GCTTTGCG-CTTA-----------TTTGCACTTAACTG-TGTC---GAGTAGG-CA-ATATGCAAAAA--CAACTTTGAGAA-AATTTGAGTGTTTAAAGCAGCCTTTGGGTA--TGAATGCCGTAGCATGGAATTGTAGAAAATGA--CTTACGGTCC------ATAATGT-CGGTC-----AGGTACTGT-AGTAATGATT-AAAAAGGACAGGCGGGGAC-ATTC-GAATTG-TTGCGTT-AGAGGTGAAATTCTTGGATCGCAGCAAGACGAAC---CAAAGCGAAAGCA--TTTGTCAAGAATG-TTTTTGTTAATC-AAGAACGATAGTC-AGAGTATT-GAAGAGGATTA-GATA-CCCTCGTAA--TTCTAACTG-TAAACGA-TACAGGC-TTGAGATCCGTT----ATT--TTTAGTGCAGAATTGATGGGAAG-TTATC-CGGGAAACCAAAGCTAATATGTTACGGGGGAAGTATGGTTGCAAAATTGAAACTTAAAGGAATTGACGGAAGGGCACCACCAGGAGTGGAGCTTGCGGCTTAATTTGACTCAACACGGGAAAACTCACCAGAACCAGACATGACAAGGATTCACACGATGC-TTTTTTCTGATGA--TTTCATGGGTGGTGGTGCATGGCCGTTCCTAGTTAGTGGAGTGATCTGTCTGGTTGATTCCGATAACGAACGAGATTTT-ATCCATCTTAGTAGGA-TGTGCTAT----------TTTTGGCGCA------------------GTC---TTCTTAGAGGAACTATGAGGAATATATAATACCCCAAG-GAAGTTGGGTCA-TAACAGGTCTGTGATGCCCTTAGATGTTCTGGGCTGCACGCGTGCTACACTGA--TGTTGG---------CAA-AA---TGT------TCTTATCTTGTTCGCTATG-GATTAGG-TAATCA-------AGAAATA-AGTTTTCATGC-TTGGGATCGGTAATTGAAATT--TTGTCGTGAACGAGGAATTCCTAGTAAGCACTGGTCAGCAGCCAATGTTGATTATGTCCCTGCCCTTTGTACACA-CCGCCCGTCG-CTACTAC-TGATTGGGCG-TTCAAGTGAGAAATTTGGAT--GTTTGGA--------------------------------GCTTGATGAC-------CGTTGGGTTTCAGATA-------------GAACAGACTCAAGCTTGAGTGTC-TA-------------------------
>Acoela_Haplogonaria_syltensis_ID_UJ11330_18S
-----------ATGCATGTGT--AAGTTC----AGCTCTAG-----TAAAGTGAAACCGCGGAT-GGCTCATTAAATC-AGTTATAG-TTTGGTTCATT------AC----------T---CAAATACATGGATATCTGC-AGTAACTCTGTAGTCAATACA------CG-------CTCCATGCCAAAT---------CTTCGGATAAGGTGATCAATTGTATTAGAG-------ATCTTCG---------------TGAG---------TTGGA---------------------AACAACCGCACA---------------------------------------------------------------------TTTGTG-----------AATAT--ATGTA-A---------------CTGAATAA---------------------CCCATT--------AGCCT-------TTGTGCATTG--------------GG----------AT----TAGATGAGAAGTTTCTGCCCCATCA-ACTTTCGACGGTAGGGTATTTTCCTACGGTGGTTGTAACGGGTAACGGGGAATCAGGGTTCGATTCCGGAGAGGGAGCTTGAGAGAT-GGCTACCACATCTAAGGAAGGCAGCAGGCGCGTAAATTACCC-AATTGCGG-----ATTGCAGAGGTAGTGACAAAAAATAAC-GAT--GCGGTAC---GTTA--CGTATTGTGATTGGAATGGAATGA----TTGTAAAG-CATTTTTT--GAGGAGCAAGTGGAGGGCAAGTCTGGTGCCAGCAGCCGCGGTAATACCAGCCTTCACAAGCATATACAAATGTTGTTGCGTTTAAAAAGCTCGTAGTTGAATTT--------G---CTTGCG----TCACCTTCT----------T---TTAGCCCAC------GGGCCC----------------------AGGTTGGAGGC-GTATCA------GTCC---------------GCTTTGCG-CTTA-----------TTTGCACTTAACTG-TGTC---GAGTAGG-CA-ATATGCAAAAA--CAACTTTGAGAA-AATTTGAGTGTTTAAAGCAGCCTTTGGGTA--TGAATGCCGTAGCATGGAATTGTAGAAAATGA--CTTACGGTCC------ATAATGT-CGGTC-----AGGTACTGT-AGTAATGATT-AAAAAGGACAGGCGGGGAC-ATTC-GAATTG-TTGCGTT-AGAGGTGAAATTCTTGGATCGCAGCAAGACGAAC---CAAAGCGAAAGCA--TTTGTCAAGAATG-TTTTTGTTAATC-AAGAACGATAGTC-AGAGTATT-GAAGAGGATTA-GATA-CCCTCGTAA--TTCTAACTG-TAAACGA-TACAGGC-TTGAGATCCGTT----ATT--TTTAGTGCAGAATTGATGGGAAG-TTATC-CGGGAAACCAAAGCTAATATGTTACGGGGGAAGTATGGTTGCAAAATTGAAACTTAAAGGAATTGACGGAAGGGCACCACCAGGAGTGGAGCTTGCGGCTTAATTTGACTCAACACGGGAAAACTCACCAGAACCAGACATGACAAGGATTCACACGATGC-TTTTTTCTGATGA--TTTCATGGGTGGTGGTGCATGGCCGTTCCTAGTTAGTGGAGTGATCTGTCTGGTTGATTCCGATAACGAACGAGATTTT-ATCCATCTTAGTAGGA-TGTGCTAT----------TTTTGGCGCA------------------GTC---TTCTTAGAGGAACTATGAGGAATATATAATACCCCAAG-GAAGTTGGGTCA-TAACAGGTCTGTGATGCCCTTAGATGTTCTGGGCTGCACGCGTGCTACACTGA--TGTTGG---------CAA-AA---TGT------TCTTATCTTGTTCGCTATG-GATTAGG-TAATCA-------AGAAATA-AGTTTTCATGC-TTGGGATCGGTAATTGAAATT--TTGTCGTGAACGAGGAATTCCTAGTAAGCACTGGTCAGCAGCCAATGTTGATTATGTCCCTGCCCTTTGTACACA-CCGCCCGTCG-CTACTAC-TGATTGGGCG-TTCAAGTGAGAAATTTGGAT--GTTTGGA--------------------------------GCTTGATGAC-------CGTTGGGTTTCAGATA-------------GAACAGACTCAAGCTTGAGTGTC-TA-------------------------
>Acoela_Haplogonaria_syltensis_ID_UJ11356_18S
-----------ATGCATGTGT--AAGTTC----AGCTCTAG-----TAAAGTGAAACCGCGGAT-GGCTCATTAAATC-AGTTATAG-TTTGGTTCATT------AC----------T---CAAATACATGGATATCTGC-AGTAACTCTGTAGTCAATACA------CG-------CTCCATGCCAAAT---------CTTCGGATAAGGTGATCAATTGTATTAGAG-------ATCTTCG---------------TGAG---------TTGGA---------------------AACAACCGCACA---------------------------------------------------------------------TTTGTG-----------AATAT--ATGTA-A---------------CTGAATAA---------------------CCCATT--------AGCCT-------TTGTGCATTG--------------GG----------AT----TAGATGAGAAGTTTCTGCCCCATCA-ACTTTCGACGGTAGGGTATTTTCCTACGGTGGTTGTAACGGGTAACGGGGAATCAGGGTTCGATTCCGGAGAGGGAGCTTGAGAGAT-GGCTACCACATCTAAGGAAGGCAGCAGGCGCGTAAATTACCC-AATTGCGG-----ATTGCAGAGGTAGTGACAAAAAATAAC-GAT--GCGGTAC---GTTA--CGTATTGTGATTGGAATGGAATGA----TTGTAAAG-CATTTTTT--GAGGAGCAAGTGGAGGGCAAGTCTGGTGCCAGCAGCCGCGGTAATACCAGCCTTCACAAGCATATACAAATGTTGTTGCGTTTAAAAAGCTCGTAGTTGAATTT--------G---CTTGCG----TCACCTTCT----------T---TTAGCCCAC------GGGCCC----------------------AGGTTGGAGGC-GTATCA------GTCC---------------GCTTTGCG-CTTA-----------TTTGCACTTAACTG-TGTC---GAGTAGG-CA-ATATGCAAAAA--CAACTTTGAGAA-AATTTGAGTGTTTAAAGCAGCCTTTGGGTA--TGAATGCCGTAGCATGGAATTGTAGAAAATGA--CTTACGGTCC------ATAATGT-CGGTC-----AGGTACTGT-AGTAATGATT-AAAAAGGACAGGCGGGGAC-ATTC-GAATTG-TTGCGTT-AGAGGTGAAATTCTTGGATCGCAGCAAGACGAAC---CAAAGCGAAAGCA--TTTGTCAAGAATG-TTTTTGTTAATC-AAGAACGATAGTC-AGAGTATT-GAAGAGGATTA-GATA-CCCTCGTAA--TTCTAACTG-TAAACGA-TACAGGC-TTGAGATCCGTT----ATT--TTTAGTGCAGAATTGATGGGAAG-TTATC-CGGGAAACCAAAGCTAATATGTTACGGGGGAAGTATGGTTGCAAAATTGAAACTTAAAGGAATTGACGGAAGGGCACCACCAGGAGTGGAGCTTGCGGCTTAATTTGACTCAACACGGGAAAACTCACCAGAACCAGACATGACAAGGATTCACACGATGC-TTTTTTCTGATGA--TTTCATGGGTGGTGGTGCATGGCCGTTCCTAGTTAGTGGAGTGATCTGTCTGGTTGATTCCGATAACGAACGAGATTTT-ATCCATCTTAGTAGGA-TGTGCTAT----------TTTTGGCGCA------------------GTC---TTCTTAGAGGAACTATGAGGAATATATAATACCCCAAG-GAAGTTGGGTCA-TAACAGGTCTGTGATGCCCTTAGATGTTCTGGGCTGCACGCGTGCTACACTGA--TGTTGG---------CAA-AA---TGT------TCTTATCTTGTTCGCTATG-GATTAGG-TAATCA-------AGAAATA-AGTTTTCATGC-TTGGGATCGGTAATTGAAATT--TTGTCGTGAACGAGGAATTCCTAGTAAGCACTGGTCAGCAGCCAATGTTGATTATGTCCCTGCCCTTTGTACACA-CCGCCCGTCG-CTACTAC-TGATTGGGCG-TTCAAGTGAGAAATTTGGAT--GTTTGGA--------------------------------GCTTGATGAC-------CGTTGGGTTTCAGATA-------------GAACAGACTCAAGCTTGAGTGTC-TA-------------------------
>Acoela_Haplogonaria_syltensis_ID_UJ11357_18S
-----------ATGCATGTGT--AAGTTC----AGCTCTAG-----TAAAGTGAAACCGCGGAT-GGCTCATTAAATC-AGTTATAG-TTTGGTTCATT------AC----------T---CAAATACATGGATATCTGC-AGTAACTCTGTAGTCAATACA------CG-------CTCCATGCCAAAT---------CTTCGGATAAGGTGATCAATTGTATTAGAG-------ATCTTCG---------------TGAG---------TTGGA------------------------AACAACCGC-----------------ACA-------------------------------------------------TTTGTG-----------AATAT--ATGTA-A---------------CTGAATAA---------------------CCCATT--------AGCCT-------TTGTGCATTG--------------GG----------AT----TAGATGAGAAGTTTCTGCCCCATCA-ACTTTCGACGGTAGGGTATTTTCCTACGGTGGTTGTAACGGGTAACGGGGAATCAGGGTTCGATTCCGGAGAGGGAGCTTGAGAGAT-GGCTACCACATCTAAGGAAGGCAGCAGGCGCGTAAATTACCC-AATTGCGG-----ATTGCAGAGGTAGTGACAAAAAATAAC-GAT--GCGGTAC---GTTA--CGTATTGTGATTGGAATGGAATGA----TTGTAAAG-CATTTTTT--GAGGAGCAAGTGGAGGGCAAGTCTGGTGCCAGCAGCCGCGGTAATACCAGCCTTCACAAGCATATACAAATGTTGTTGCGTTTAAAAAGCTCGTAGTTGAATTT--------G---CTTGCG----TCACCTTCT----------T---TTAGCCCAC------GGGCCC----------------------AGGTTGGAGGC-GTATCA------GTCCG----------CTT-TGCG-----CTTA-----------TTTGCACTTAACTG-TGTC---GAGTAGG-CA-ATATGCAAAAA--CAACTTTGAGAA-AATTTGAGTGTTTAAAGCAGCCTTTGGGTA--TGAATGCCGTAGCATGGAATTGTAGAAAATGA--CTTACGGTCC------ATAATGT-CGGTC-----AGGTACTGT-AGTAATGATT-AAAAAGGACAGGCGGGGAC-ATTC-GAATTG-TTGCGTT-AGAGGTGAAATTCTTGGATCGCAGCAAGACGAAC---CAAAGCGAAAGCA--TTTGTCAAGAATG-TTTTTGTTAATC-AAGAACGATAGTC-AGAGTATT-GAAGAGGATTA-GATA-CCCTCGTAA--TTCTAACTG-TAAACGA-TACAGGC-TTGAGATCCGTT----ATT--TTTAGTGCAGAATTGATGGGAAG-TTATC-CGGGAAACCAAAGCTAATATGTTACGGGGGAAGTATGGTTGCAAAATTGAAACTTAAAGGAATTGACGGAAGGGCACCACCAGGAGTGGAGCTTGCGGCTTAATTTGACTCAACACGGGAAAACTCACCAGAACCAGACATGACAAGGATTCACACGATGC-TTTTTTCTGATGA--TTTCATGGGTGGTGGTGCATGGCCGTTCCTAGTTAGTGGAGTGATCTGTCTGGTTGATTCCGATAACGAACGAGATTTT-ATCCATCTTAGTAGGA-TGTGCTAT----------TTTTGGCGCA------GTC---------------TTCTTAGAGGAACTATGAGGAATATATAATACCCCAAG-GAAGTTGGGTCA-TAACAGGTCTGTGATGCCCTTAGATGTTCTGGGCTGCACGCGTGCTACACTGA--TGTTGG---------CAA-AA---TGT------TCTTATCTTGTTCGCTATG-GATTAGG-TAATCA-------AGAAATA-AGTTTTCATGC-TTGGGATCGGTAATTGAAATT--TTGTCGTGAACGAGGAATTCCTAGTAAGCACTGGTCAGCAGCCAATGTTGATTATGTCCCTGCCCTTTGTACACA-CCGCCCGTCG-CTACTAC-TGATTGGGCG-TTCAAGTGAGAAATTTGGAT--GTTTGGA--------------------------------GCTTGATGAC-------CGTTGGGTTTCAGATA-------------GAACAGACTCAAGCTTGAGTGTC-TA-------------------------
>Acoela_Haplogonaria_syltensis_ID_UJ11382_18S
-----------ATGCATGTGT--AAGTTC----AGCTCTAG-----TAAAGTGAAACCGCGGAT-GGCTCATTAAATC-AGTTATAG-TTTGGTTCATT------AC----------T---CAAATACATGGATATCTGC-AGTAACTCTGTAGTCAATACA------CG-------CTCCATGCCAAAT---------CTTCGGATAAGGTGATCAATTGTATTAGAG-------ATCTTCG---------------TGAG---------TTGGA------------------------AACAACCGC-----------------ACA-------------------------------------------------TTTGTG-----------AATAT--ATGTA-A---------------CTGAATAA---------------------CCCATT--------AGCCT-------TTGTGCATTG--------------GG----------AT----TAGATGAGAAGTTTCTGCCCCATCA-ACTTTCGACGGTAGGGTATTTTCCTACGGTGGTTGTAACGGGTAACGGGGAATCAGGGTTCGATTCCGGAGAGGGAGCTTGAGAGAT-GGCTACCACATCTAAGGAAGGCAGCAGGCGCGTAAATTACCC-AATTGCGG-----ATTGCAGAGGTAGTGACAAAAAATAAC-GAT--GCGGTAC---GTTA--CGTATTGTGATTGGAATGGAATGA----TTGTAAAG-CATTTTTT--GAGGAGCAAGTGGAGGGCAAGTCTGGTGCCAGCAGCCGCGGTAATACCAGCCTTCACAAGCATATACAAATGTTGTTGCGTTTAAAAAGCTCGTAGTTGAATTT--------G---CTTGCG----TCACCTTCT----------T---TTAGCCCAC------GGGCCC----------------------AGGTTGGAGGC-GTATCA------GTCCG----------CTT-TGCG-----CTTA-----------TTTGCACTTAACTG-TGTC---GAGTAGG-CA-ATATGCAAAAA--CAACTTTGAGAA-AATTTGAGTGTTTAAAGCAGCCTTTGGGTA--TGAATGCCGTAGCATGGAATTGTAGAAAATGA--CTTACGGTCC------ATAATGT-CGGTC-----AGGTACTGT-AGTAATGATT-AAAAAGGACAGGCGGGGAC-ATTC-GAATTG-TTGCGTT-AGAGGTGAAATTCTTGGATCGCAGCAAGACGAAC---CAAAGCGAAAGCA--TTTGTCAAGAATG-TTTTTGTTAATC-AAGAACGATAGTC-AGAGTATT-GAAGAGGATTA-GATA-CCCTCGTAA--TTCTAACTG-TAAACGA-TACAGGC-TTGAGATCCGTT----ATT--TTTAGTGCAGAATTGATGGGAAG-TTATC-CGGGAAACCAAAGCTAATATGTTACGGGGGAAGTATGGTTGCAAAATTGAAACTTAAAGGAATTGACGGAAGGGCACCACCAGGAGTGGAGCTTGCGGCTTAATTTGACTCAACACGGGAAAACTCACCAGAACCAGACATGACAAGGATTCACACGATGC-TTTTTTCTGATGA--TTTCATGGGTGGTGGTGCATGGCCGTTCCTAGTTAGTGGAGTGATCTGTCTGGTTGATTCCGATAACGAACGAGATTTT-ATCCATCTTAGTAGGA-TGTGCTAT----------TTTTGGCGCA------GTC---------------TTCTTAGAGGAACTATGAGGAATATATAATACCCCAAG-GAAGTTGGGTCA-TAACAGGTCTGTGATGCCCTTAGATGTTCTGGGCTGCACGCGTGCTACACTGA--TGTTGG---------CAA-AA---TGT------TCTTATCTTGTTCGCTATG-GATTAGG-TAATCA-------AGAAATA-AGTTTTCATGC-TTGGGATCGGTAATTGAAATT--TTGTCGTGAACGAGGAATTCCTAGTAAGCACTGGTCAGCAGCCAATGTTGATTATGTCCCTGCCCTTTGTACACA-CCGCCCGTCG-CTACTAC-TGATTGGGCG-TTCAAGTGAGAAATTTGGAT--GTTTGGA--------------------------------GCTTGATGAC-------CGTTGGGTTTCAGATA-------------GAACAGACTCAAGCTTGAGTGTC-TA-------------------------
>Acoela_Mecynostomum_lutheri_ID_UJ13416_18S
-----------ATGCATGTGC--TAGTTC----AGCATTA------AATTGCGAAACCGCGGAC-GGCTCATTAAATC-AGTTATAG-TTTGTTTCAAC------AA--------------AGACTAATTGGATAACTGC-AGTAACTCTGTAGCCAATACA------TG-------CTTCAAGCCAGGG---------AAATTCCTTGGTCAGC---------------------AGTTTTA-------TGTGAAA-CTGG-----AT--CGCGA------------------TACATATCGTGACTT---------------------------------------------------------------------GTTATG-----------AATAT--ATATA-A---------------TTGATAGA---------------------CCTACT--------------------------------CGCCAT-TGAGCAG----------TAGGAACTGGAATAAAGTTTCTGCCCCATCA-ACTTTGGACGGTAGTGTATTTGACTACGGTGGTTGTAACGGGTAACGGGGAATCAGGGTTCGATTCCGGAGAGGGAGCTTGAGAGAT-GGCTACCACATCTAAGGAAGGCAGCAGGCGCGTAAATTACCC-ACTTTTGG-----ACCGAAGAGGTAGTGACAAAAAATAAC-GAT--ACAGTACG-TTT----CGTATTGTGATTGGAATGGAATGA----ACTTAAAA-CATTTTTA--GAGGAACAAGTGGAGGGCAAGTCTGGTGCCAGCAGCCGCGGTAATACCAGCCTTCACAAGCATATACAAATGTTGTTGCGTTTAAAAAGCTCGTAGTTGAATTT--------G----TTGTG----TACAACCTT----------T---ATCACATAC----------------------TAG------TTTGTATGGAAGTG-CTGTCA------CCAT-----------CGT-GTTG-----TCGA-CTAT----GCT-TGCGCTTAATTG-TGTT---GAGTGTT----GGAGATATGCGTTTTACTTTGAGAA-AATTTGAGTGTTAAAAGCAGCCTTTGGGCG--TGGATACTGTAGCATGGAATAATAGAAGATGA--CTACGTACTC------GTTTTGT-TGGTCTTG--AGTT-ACGC-TGTAATGGTT-GAAAAGGACAGGCGGGGGC-ATTC-GAATTG-TTACGTT-AGAGGTGAAATTCTTGGATCGTAGCAAGACGTAC---TAAAGCGAAGGCA--TTTGTCAAGAATG-TTTTTGTTAATC-AAGAACGATAGTC-AGAGTATT-GAAGAGGATTA-GATA-CCCTCGTAA--TTCTAACTG-TAAACGA-TACATGC-TTGAGATCCGTT----ATT-TTT--GAGTAGACTTGACGGGAAG-TTATC-CGGGAAACCAAAGTTGATATGTTACGGGGGAAGTATGGTTGCAAAATCGAAACTTAAAGGAATTGACGGAAGGGCACCACCAGGAGTGGAGCTTGCGGCTTAATTTGACTCAACACGGGAAAACTCACCAGAACCAGACATGATAAGGATTCACATGCGAC-TTTTTTCTGATGA--TTTCATGGGTGGTGGTGCATGGCCGTTCTTAGTTAGTGGAGTGATCTGTCTGGTTGATTCCGATAACGAACGAGATTTT-ATCCTTCTTAGTAGTC-TGTACGAC----------ACTTACGTAC-------------------ACTC-TTCTTAGAGGAACTGTGGGGAATT---AATACCTTAAG-GAAGTTGGGTCA-TAACAGGTCTGTGATGCCCTTAGATGTTCTGGGCTGCACGCGTGCTACACTGA--TATTGC---------CAA-AA---TGT-----TTTCTATCTTATCCGCAGTG-GATTGGG-TAATCA-GGT-AATGAATTA------TCTTTC-TTGGGATCGGTAATTGCAATT--TTATCGTGAACGAGGAATTCCTAGTAAGCATTAGTCATCAGCTAGTGTTGATTATGTCCCTGCCCTTTGTACACA-CCGCCCGTCG-CTACTAC-TGATTGGGTG-TTCAAGTGAGATGGTTGGAC--TTTTGGG---------------------------CCCTGGTATTATATC----------AGGCTCTGAGAG--------------AAAAACCTTCAAGCTTGAGTGTC-TA-------------------------
>Acoela_Atriofronta_polyvacuola_ID_UJ11079_18S
-----------ATGCATGTGT--AAGTTC----AGCTATTT-----TATAGTGAAACCGCGGAC-GGCTCATTAAATC-AGTTATAG-TTTGTTTCACA---------------------AGAATTATATGGATAACTGC-AGTAACTCTGTAGCCAATACA------TG-------CGACTAGCCCTAT---------TCACGTAGGGTTAC-----------------------ATTTTTA-------------TGTGAG---------ATTGA-------------------------------------------------CGTTCACAGTGTGGACATT----------------------------------ATTGTG-----------AGTAT--ATGTA-A---------------TTGATTCA----------------------CCTAA--------TTGCC-------ATGTGCAATA--------------GG----------GG----TTTTAATAAAGTTTCTGCCCCATCA-ACTTTCGACGGTAGTGTATTTGACTACGGTGGTTGTAACGGGTAACGGGGAATCAGGGTTCGATTCCGGAGAGGGAGCTTGAGAGAT-GGCTACCACATCTAAGGAAGGCAGCAGGCGCGTAAATTACCC-AATTTTGG-----AACGAAGAGGTAGTGACAAAAAATAAC-GAT--ACAGTACG-TTT----CGTATTGTGATTGGAATGGAATGA----ATGTAAAA-CATTCTTT--GAGGAGCTAGTGGAGGGCAAGTCTGGTGCCAGCAGCCGCGGTAATACCAGCCTTCACAAGCATATACAAATGTTGTTGCGTTTAAAAAGCTCGTAGTTGAATTT--------G----CTGTG----ACCTACTCT----------T---CAAACTTAC-------------------------------ACAATGTAAGGAAGAGTTGTT----------------ACCATCAT-GTTG-----TCGA-GTTT----GCT-TGCGCTTAACTG-TGTT---GAGTGAA-CA-AGATGAATGA-T-TTACTTTGAGAA-AATTTGAGTGTTTAAAGCAGCCTTTGGGCA--TGAATGCTGTAGCATGGAATAATAGAAAATGA--CTGCGTACTC------GTTTGGT-CGGTTTTG--AGTG-TTGT-AGTAATGATT-AAAAAGGACAGGCGGGGAC-ATTC-GAATTG-TTGCGTT-AGAGGTGAAATTCTTGGATCGCAGCAAGACGCAC---TAACGCGAAAGCA--TTTGTCAAGAATG-TTTTTGTTAATC-AAGAACGATAGTC-AGAGTATT-GAAGAGGATTA-GATA-CCCTCGTAA--TTCTAACTG-TAAACGA-TACATGC-TTGAGATCCGTC----ATTTTTG---AGTAGACTTGACGGGAAG-TTATC-CGGAAAACCAAAGCTAATATGTTACGGGGGAAGTATGGTTGCAAAATCGAAACTTAAAGGAATTGACGGAAGGGCACCACCAGGAGTGGAGCTTGCGGCTTAATTTGACTCAACACGGGAAAACTCACCAGGACCAGACATGACAAGGATTCACATGTAAT-TTTTTTCTGATGA--TTTCATGGGTGGTGGTGCATGGCCGTTCCTAGTTAGTGGAGTGATCTGTCTGGTTGATTCCGATAACGAACGAGATTTT-ATCCTTCTTAATAGAC-TGCACCAC----------TTGTGGTGCT------TTC---------------TTCTTAGAGGAACTATGGGGAATAC---CTACCGCAAG-GAAGTTGGGTCA-TAACAGGTCTGTGATGCCCTTAGATGTTCTGGGCTGCACGCGTGCTACACTGA--TATTGC-------------CAATATGT-----TATTCTTCTTATCCGTAGTG-GATTGGG-TAATCA-------AGTAATG-AAGTTTCATGC-TTGGAATCGGTAATTGTAATT--TTATCGTGAACGAGGAATTCCTAGTAAGCACTAGTCATCAGCTAATGTTGATTATGTCCCTGCCCTTTGTACACA-CCGCCCGTCG-CTACTAC-TGATTGGGTG-TTCAAGTGAGATGCTTAGAC--CCTTGTA---------------------------GCATGGTTCAATATT----------GTGCTTCGGAAGG-------------AAAAAGTTTCAAGCTTGAGTGTC-TA-------------------------
>Acoela_Atriofronta_polyvacuola_ID_UJ11082_18S
-----------ATGCATGTGT--AAGTTC----AGCTATTT-----TATAGTGAAACCGCGGAC-GGCTCATTAAATC-AGTTATAG-TTTGTTTCACA---------------------AGAATTATATGGATAACTGC-AGTAACTCTGTAGCCAATACA------TG-------CGACTAGCCCTAT---------TCACGTAGGGTTAC-----------------------ATTTTTA-------------TGTGAG---------ATTGA-------------------------------------------------CGTTCACAGTGTGGACATT----------------------------------ATTGTG-----------AGTAT--ATGTA-A---------------TTGATTCA----------------------CCTAA--------TTGCC-------ATGTGCAATA--------------GG----------GG----TTTTAATAAAGTTTCTGCCCCATCA-ACTTTCGACGGTAGTGTATTTGACTACGGTGGTTGTAACGGGTAACGGGGAATCAGGGTTCGATTCCGGAGAGGGAGCTTGAGAGAT-GGCTACCACATCTAAGGAAGGCAGCAGGCGCGTAAATTACCC-AATTTTGG-----AACGAAGAGGTAGTGACAAAAAATAAC-GAT--ACAGTACG-TTT----CGTATTGTGATTGGAATGGAATGA----ATGTAAAA-CATTCTTT--GAGGAGCTAGTGGAGGGCAAGTCTGGTGCCAGCAGCCGCGGTAATACCAGCCTTCACAAGCATATACAAATGTTGTTGCGTTTAAAAAGCTCGTAGTTGAATTT--------G----CTGTG----ACCTACTCT----------T---CAAACTTAC-------------------------------ACAATGTAAGGAAGAGTTGTT----------------ACCATCAT-GTTG-----TCGA-GTTT----GCT-TGCGCTTAACTG-TGTT---GAGTGAA-CA-AGATGAATGA-T-TTACTTTGAGAA-AATTTGAGTGTTTAAAGCAGCCTTTGGGCA--TGAATGCTGTAGCATGGAATAATAGAAAATGA--CTGCGTACTC------GTTTGGT-CGGTTTTG--AGTG-TTGT-AGTAATGATT-AAAAAGGACAGGCGGGGAC-ATTC-GAATTG-TTGCGTT-AGAGGTGAAATTCTTGGATCGCAGCAAGACGCAC---TAACGCGAAAGCA--TTTGTCAAGAATG-TTTTTGTTAATC-AAGAACGATAGTC-AGAGTATT-GAAGAGGATTA-GATA-CCCTCGTAA--TTCTAACTG-TAAACGA-TACATGC-TTGAGATCCGTC----ATTTTTG---AGTAGACTTGACGGGAAG-TTATC-CGGAAAACCAAAGCTAATATGTTACGGGGGAAGTATGGTTGCAAAATCGAAACTTAAAGGAATTGACGGAAGGGCACCACCAGGAGTGGAGCTTGCGGCTTAATTTGACTCAACACGGGAAAACTCACCAGGACCAGACATGACAAGGATTCACATGTAAT-TTTTTTCTGATGA--TTTCATGGGTGGTGGTGCATGGCCGTTCCTAGTTAGTGGAGTGATCTGTCTGGTTGATTCCGATAACGAACGAGATTTT-ATCCTTCTTAATAGAC-TGCACCAC----------TTGTGGTGCT------TTC---------------TTCTTAGAGGAACTATGGGGAATAC---CTACCGCAAG-GAAGTTGGGTCA-TAACAGGTCTGTGATGCCCTTAGATGTTCTGGGCTGCACGCGTGCTACACTGA--TATTGC-------------CAATATGT-----TATTCTTCTTATCCGTAGTG-GATTGGG-TAATCA-------AGTAATG-AAGTTTCATGC-TTGGAATCGGTAATTGTAATT--TTATCGTGAACGAGGAATTCCTAGTAAGCACTAGTCATCAGCTAATGTTGATTATGTCCCTGCCCTTTGTACACA-CCGCCCGTCG-CTACTAC-TGATTGGGTG-TTCAAGTGAGATGCTTAGAC--CCTTGTA---------------------------GCATGGTTCAATATT----------GTGCTTCGGAAGG-------------AAAAAGTTTCAAGCTTGAGTGTC-TA-------------------------
>Acoela_Atriofronta_polyvacuola_ID_UJ11362_18S
-----------ATGCATGTGT--AAGTTC----AGCTATTT-----TATAGTGAAACCGCGGAC-GGCTCATTAAATC-AGTTATAG-TTTGTTTCACA---------------------AGAATTATATGGATAACTGC-AGTAACTCTGTAGCCAATACA------TG-------CGACTAGCCCTAT---------TCACGTAGGGTTAC-----------------------ATTTTTA-------------TGTGAG---------ATTGA-------------------------------------------------CGTTCACAGTGTGGACATT----------------------------------ATTGTG-----------AGTAT--ATGTA-A---------------TTGATTCA----------------------CCTAA--------TTGCC-------ATGTGCAATA--------------GG----------GG----TTTTAATAAAGTTTCTGCCCCATCA-ACTTTCGACGGTAGTGTATTTGACTACGGTGGTTGTAACGGGTAACGGGGAATCAGGGTTCGATTCCGGAGAGGGAGCTTGAGAGAT-GGCTACCACATCTAAGGAAGGCAGCAGGCGCGTAAATTACCC-AATTTTGG-----AACGAAGAGGTAGTGACAAAAAATAAC-GAT--ACAGTACG-TTT----CGTATTGTGATTGGAATGGAATGA----ATGTAAAA-CATTCTTT--GAGGAGCTAGTGGAGGGCAAGTCTGGTGCCAGCAGCCGCGGTAATACCAGCCTTCACAAGCATATACAAATGTTGTTGCGTTTAAAAAGCTCGTAGTTGAATTT--------G----CTGTG----ACCTACTCT----------T---CAAACTTAC-------------------------------ACAATGTAAGGAAGAGTTGTT-----ACCAT-----------CAT-GTTG-----TCGA-GTTT----GCT-TGCGCTTAACTG-TGTT---GAGTGAA-CA-AGATGAATGA-T-TTACTTTGAGAA-AATTTGAGTGTTTAAAGCAGCCTTTGGGCA--TGAATGCTGTAGCATGGAATAATAGAAAATGA--CTGCGTACTC------GTTTGGT-CGGTTTTG--AGTG-TTGT-AGTAATGATT-AAAAAGGACAGGCGGGGAC-ATTC-GAATTG-TTGCGTT-AGAGGTGAAATTCTTGGATCGCAGCAAGACGCAC---TAACGCGAAAGCA--TTTGTCAAGAATG-TTTTTGTTAATC-AAGAACGATAGTC-AGAGTATT-GAAGAGGATTA-GATA-CCCTCGTAA--TTCTAACTG-TAAACGA-TACATGC-TTGAGATCCGTC----ATTTTTG---AGTAGACTTGACGGGAAG-TTATC-CGGAAAACCAAAGCTAATATGTTACGGGGGAAGTATGGTTGCAAAATCGAAACTTAAAGGAATTGACGGAAGGGCACCACCAGGAGTGGAGCTTGCGGCTTAATTTGACTCAACACGGGAAAACTCACCAGGACCAGACATGACAAGGATTCACATGTAAT-TTTTTTCTGATGA--TTTCATGGGTGGTGGTGCATGGCCGTTCCTAGTTAGTGGAGTGATCTGTCTGGTTGATTCCGATAACGAACGAGATTTT-ATCCTTCTTAATAGAC-TGCACCAC----------TTGTGGTGCT------TTC---------------TTCTTAGAGGAACTATGGGGAATAC---CTACCGCAAG-GAAGTTGGGTCA-TAACAGGTCTGTGATGCCCTTAGATGTTCTGGGCTGCACGCGTGCTACACTGA--TATTGC-------------CAATATGT-----TATTCTTCTTATCCGTAGTG-GATTGGG-TAATCA-AGT-AATGAAGTT------TCATGC-TTGGAATCGGTAATTGTAATT--TTATCGTGAACGAGGAATTCCTAGTAAGCACTAGTCATCAGCTAATGTTGATTATGTCCCTGCCCTTTGTACACA-CCGCCCGTCG-CTACTAC-TGATTGGGTG-TTCAAGTGAGATGCTTAGAC--CCTTGTA---------------------------GCATGGTTCAATATT----------GTGCTTCGGAAGG-------------AAAAAGTTTCAAGCTTGAGTGTC-TA-------------------------
>Acoela_Atriofronta_polyvacuola_ID_UJ11365_18S
----------CATGCATGTGT--AAGTTC----AGCTATTT-----TATAGTGAAACCGCGGAC-GGCTCATTAAATC-AGTTATAG-TTTGTTTCACA---------------------AGAATTATATGGATAACTGC-AGTAACTCTGTAGCCAATACA------TG-------CGACTAGCCCTAT---------TCACGTAGGGTTAC-----------------------ATTTTTA-------------TGTGAG---------ATTGA-------------------------------------------------CGTTCACAGTGTGGACATT----------------------------------ATTGTG-----------AGTAT--ATGTA-A---------------TTGATTCA----------------------CCTAA--------TTGCC-------ATGTGCAATA--------------GG----------GG----TTTTAATAAAGTTTCTGCCCCATCA-ACTTTCGACGGTAGTGTATTTGACTACGGTGGTTGTAACGGGTAACGGGGAATCAGGGTTCGATTCCGGAGAGGGAGCTTGAGAGAT-GGCTACCACATCTAAGGAAGGCAGCAGGCGCGTAAATTACCC-AATTTTGG-----AACGAAGAGGTAGTGACAAAAAATAAC-GAT--ACAGTACG-TTT----CGTATTGTGATTGGAATGGAATGA----ATGTAAAA-CATTCTTT--GAGGAGCTAGTGGAGGGCAAGTCTGGTGCCAGCAGCCGCGGTAATACCAGCCTTCACAAGCATATACAAATGTTGTTGCGTTTAAAAAGCTCGTAGTTGAATTT--------G----CTGTG----ACCTACTCT----------T---CAAACTTAC-------------------------------ACAATGTAAGGAAGAGTTGTT-----ACCAT-----------CAT-GTTG-----TCGA-GTTT----GCT-TGCGCTTAACTG-TGTT---GAGTGAA-CA-AGATGAATGA-T-TTACTTTGAGAA-AATTTGAGTGTTTAAAGCAGCCTTTGGGCA--TGAATGCTGTAGCATGGAATAATAGAAAATGA--CTGCGTACTC------GTTTGGT-CGGTTTTG--AGTG-TTGT-AGTAATGATT-AAAAAGGACAGGCGGGGAC-ATTC-GAATTG-TTGCGTT-AGAGGTGAAATTCTTGGATCGCAGCAAGACGCAC---TAACGCGAAAGCA--TTTGTCAAGAATG-TTTTTGTTAATC-AAGAACGATAGTC-AGAGTATT-GAAGAGGATTA-GATA-CCCTCGTAA--TTCTAACTG-TAAACGA-TACATGC-TTGAGATCCGTC----ATTTTTG---AGTAGACTTGACGGGAAG-TTATC-CGGAAAACCAAAGCTAATATGTTACGGGGGAAGTATGGTTGCAAAATCGAAACTTAAAGGAATTGACGGAAGGGCACCACCAGGAGTGGAGCTTGCGGCTTAATTTGACTCAACACGGGAAAACTCACCAGGACCAGACATGACAAGGATTCACATGTAAT-TTTTTTCTGATGA--TTTCATGGGTGGTGGTGCATGGCCGTTCCTAGTTAGTGGAGTGATCTGTCTGGTTGATTCCGATAACGAACGAGATTTT-ATCCTTCTTAATAGAC-TGCACCAC----------TTGTGGTGCT------TTC---------------TTCTTAGAGGAACTATGGGGAATAC---CTACCGCAAG-GAAGTTGGGTCA-TAACAGGTCTGTGATGCCCTTAGATGTTCTGGGCTGCACGCGTGCTACACTGA--TATTGC-------------CAATATGT-----TATTCTTCTTATCCGTAGTG-GATTGGG-TAATCA-AGT-AATGAAGTT------TCATGC-TTGGAATCGGTAATTGTAATT--TTATCGTGAACGAGGAATTCCTAGTAAGCACTAGTCATCAGCTAATGTTGATTATGTCCCTGCCCTTTGTACACA-CCGCCCGTCG-CTACTAC-TGATTGGGTG-TTCAAGTGAGATGCTTAGAC--CCTTGTA---------------------------GCATGGTTCAATATT----------GTGCTTCGGAAGG-------------AAAAAGTTTCAAGCTTGAGTGTC-TA-------------------------
>Acoela_Atriofronta_polyvacuola_ID_UJ13395_18S
-----------ATGCATGTGT--AAGTTC----AGCTATTT-----TATAGTGAAACCGCGGAC-GGCTCATTAAATC-AGTTATAG-TTTGTTTCACA---------------------AGAATTATATGGATAACTGC-AGTAACTCTGTAGCCAATACA------TG-------CGACTAGCCCTAT---------TCACGTAGGGTTAC-----------------------ATTTTTA-------------TGTGAG---------ATTGA-------------------------------------------------CGTTCACAGTGTGGACATT----------------------------------ATTGTG-----------AGTAT--ATGTA-A---------------TTGATTCA----------------------CCTAA--------TTGCC-------ATGTGCAATA--------------GG----------GG----TTTTAATAAAGTTTCTGCCCCATCA-ACTTTCGACGGTAGTGTATTTGACTACGGTGGTTGTAACGGGTAACGGGGAATCAGGGTTCGATTCCGGAGAGGGAGCTTGAGAGAT-GGCTACCACATCTAAGGAAGGCAGCAGGCGCGTAAATTACCC-AATTTTGG-----AACGAAGAGGTAGTGACAAAAAATAAC-GAT--ACAGTACG-TTT----CGTATTGTGATTGGAATGGAATGA----ATGTAAAA-CATTCTTT--GAGGAGCTAGTGGAGGGCAAGTCTGGTGCCAGCAGCCGCGGTAATACCAGCCTTCACAAGCATATACAAATGTTGTTGCGTTTAAAAAGCTCGTAGTTGAATTT--------G----CTGTG----ACCTACTCT----------T---CAAACTTAC-------------------------------ACAATGTAAGGAAGAGTTGTT-----ACCAT-----------CAT-GTTG-----TCGA-GTTT----GCT-TGCGCTTAACTG-TGTT---GAGTGAA-CA-AGATGAATGA-T-TTACTTTGAGAA-AATTTGAGTGTTTAAAGCAGCCTTTGGGCA--TGAATGCTGTAGCATGGAATAATAGAAAATGA--CTGCGTACTC------GTTTGGT-CGGTTTTG--AGTG-TTGT-AGTAATGATT-AAAAAGGACAGGCGGGGAC-ATTC-GAATTG-TTGCGTT-AGAGGTGAAATTCTTGGATCGCAGCAAGACGCAC---TAACGCGAAAGCA--TTTGTCAAGAATG-TTTTTGTTAATC-AAGAACGATAGTC-AGAGTATT-GAAGAGGATTA-GATA-CCCTCGTAA--TTCTAACTG-TAAACGA-TACATGC-TTGAGATCCGTC----ATTTTTG---AGTAGACTTGACGGGAAG-TTATC-CGGAAAACCAAAGCTAATATGTTACGGGGGAAGTATGGTTGCAAAATCGAAACTTAAAGGAATTGACGGAAGGGCACCACCAGGAGTGGAGCTTGCGGCTTAATTTGACTCAACACGGGAAAACTCACCAGGACCAGACATGACAAGGATTCACATGTAAT-TTTTTTCTGATGA--TTTCATGGGTGGTGGTGCATGGCCGTTCCTAGTTAGTGGAGTGATCTGTCTGGTTGATTCCGATAACGAACGAGATTTT-ATCCTTCTTAATAGAC-TGCACCAC----------TTGTGGTGCT------TTC---------------TTCTTAGAGGAACTATGGGGAATAC---CTACCGCAAG-GAAGTTGGGTCA-TAACAGGTCTGTGATGCCCTTAGATGTTCTGGGCTGCACGCGTGCTACACTGA--TATTGC-------------CAATATGT-----TATTCTTCTTATCCGTAGTG-GATTGGG-TAATCA-AGT-AATGAAGTT------TCATGC-TTGGAATCGGTAATTGTAATT--TTATCGTGAACGAGGAATTCCTAGTAAGCACTAGTCATCAGCTAATGTTGATTATGTCCCTGCCCTTTGTACACA-CCGCCCGTCG-CTACTAC-TGATTGGGTG-TTCAAGTGAGATGCTTAGAC--CCTTGTA---------------------------GCATGGTTCAATATT----------GTGCTTCGGAAGG-------------AAAAAGTTTCAAGCTTGAGTGTC-TA-------------------------
>Acoela_Atriofronta_polyvacuola_GB_AF102895
-----------ATGCATGTGT---AATTC----AGCTATTT-----TATAGTGAAACCGCGGAC-GGCTCATTAAATC-AGTTATAG-TTTGTTTCACA---------------------AGAATTATATGGATAACTGC-AGTAACTCTGTAGCCAATACA------TG-------CGACTAGCCCTAT---------TCACGTAGGGTTAC-----------------------ATTTTTA-------------TGTGAG---------ATTGA-------------------------------------------------CGTTCACAGTGTGGACATT----------------------------------ATTGTG-----------AGTAT--ATGTA-A---------------TTGATTCA----------------------CCTAA--------TTGCC-------ATGTGCAATA--------------GG----------GG----TTTTAATAAAGTTTCTGCCCCATCA-ACTTTCGACGGTAGTGTATTTGACTACGGTGGTTGTAACGGGTAACGGGGAATAAAGG-TCGATTCCGGAGAGGGAGCTTGAGAGAT-GGCTACCACATCTAAGGAAGGCAGCAGGCGCGTAAATTACCC-AATTTTGG-----AACGAAGAGGTAGTGACAAAAAATAAC-GAT--ACAGTACG-TTT----CGTATTGTGATTGGAATGGAATGA----ATGTAAAA-CATTCTTT--GAGGAGCTAGTGGAGGGCAAGTCTGGTGCCAGCAGCCGCGGTAATACCAGCCTTCACAAGCATATACAAATGTTGTTGCGTTTAAAAAGCTCGTAGTTGAATTT--------G----CTGTG----ACCTACTCT----------T---CAAACTTAC-------------------------------ACAATGTAAGGAAGAGTTGTT-----ACCAT---------------CATG-----TTGTCGATTT---GCT-TGCGCTTAATTG-TGTT---GAGTGAA-CA-AGATGAATGA-T-TTACTTTGAA---AATTTGAGTGTTTAAAGCAGCCTTTGGGCA--TGAATGCTGTAGCATGGAATAATA-AAAATGA--CTGCGTACTC------GTTTGGT-CGGTTTTG--AGTG-TTGT-AGTAATGATT-AAAAAGGACAGGCGGGGAC-ATTC-GAATTG-TTGCGTT-AGAGGTGAAATTCTAGGATCGC--CAAGACGCAC---TAC-ACGAAAGCA--TTTGCCAAGAATG-TTTTTGTTAATC-AAGAACGATAGTC-AGAGTATT-GAAGAGGATTA-GATA-CCCTCGTAA--TTCTAACTG-TAAACGA-TACATGC-TTGAGATCCGTC----ATTTTTG----AGTAGACTTGCGGGAAG-TTATC-CGGAAAACCAAAGCTAATATGTTACGGGGGAAGTATGGTTGCAAAATCGAAACTTAAAGGAATTGACGGAAGGGCACCACCAGGAGTGGAGCTTGCGGCTTAATTTGACTCAACACGGGAAAACTCACCAGGACCAGACATGACAAGGATTCACATGTAAT-TTTTTTCTGATGA--TTTCATGGGTGGTGGTGCATGGCCGTTCCTAGTTAGTGGAGTGATCTGTCTGGTTGATTCCGATAACGAACGAGATTTT-ATCCTTCTTAATAGAC-TGCACCAC----------TTGTGGTGCT------TTC---------------TTCTTAGAGGAACTATGGGGAATAC---GTACCGCAAG-GAAATGGGGCAA-TAACAGGTCTGTGATGCCCTTAGATGTTCTGGGCTGCACGCGTGCTACACTGA--TATTGC-------------CAATATGT-----TATTCTTCTTATCCGTAGTG-GATTGGG-TAATCA-AGT-AATGAAGTT------TCATGC-TTGGAATCGGTAATTGTAATT--TTATCGTGAACGAGGAATTCCTAGTAAGCACTAGTCATCAGCTAATGTTGATTATGTCCCTGCCCTTTGTACACA-CCGCCCGTCG-CTACTAC-TGATTGGGTG-TTCAAGTGAGATGCTTAGAC--CCTTGTA---------------------------GCATGGTTCAATATT----------GTGCTTCGGAAGG-------------AAAAAGTTTCAAGCTTGAGTGTC-TA-------------------------
>Acoela_Avagina_sp2_ID_UJ13479_18S
-----------ATGCATGTGT--AAGTTC----AGCTATTT-----TATAGTGAAACCGCGGAC-GGCTCATTAAATC-AGTTATAG-TTTGTTTCATA------AG--------------GATATATATGGATAACTAC-AGTAACTCTGTAGCCAATACA------TG-------CGATAAACCATTC---------TTTATGGGTGGTTAC----------------------ATTTTTA---------------TGTG-----AG--ATTAA------------------------TCT-----------------------TCCTTCATCTTGGGAGCCG---------------------------------ATTGTG-----------AATAT--ATGTA-A---------------TTGATTCA---------------------CCTATT--------TGCCT-------ACGTGCAATA--------------GG----------GG----GTTTAATGAAGTTTCTGCCCCATCA-ACTTTCGACGGTAGTGTATTGGACTACGGTGGTTGTAACGGGTAACGGGGAATCAGGGTTCGATTCCGGAGAGGGAGCTTGAGAGAT-GGCTACCACATCTAAGGAAGGCAGCAGGCGCGTAAATTACCC-AATTTTGG-----AATGAAGAGGTAGTGACAAAAAATAAC-GAT--ACAGTACA-TTA----TGTATTGTGATTGGAATGGAATGA----ATGTAAAA-CATTCTTT--GAGGAGCTAGTGGAGGGCAAGTCTGGTGCCAGCAGCCGCGGTAATACCAGCCTTCACAAGCATATACAAATGTTGTTGCGTTTAAAAAGCTCGTAGTTGAATTT--------G----TTGTG----ATCCGTCCT----------T---CTAACTCGC----------------------AGT------TGCGGGGAAGGGTTGACACCA------TCAT---------------GTTG-----TCGA-GTTT----GCT-TGCGCTTAATTG-TGTT---GAGTGAA-CG-AGATGAACGA-T-TTACTTTGAGAA-AATTTGAGTGTTTAAAGCAGCCTTTGGGCA--TGAATGCTGTAGCATGGAATAATAGAAAATGA--CTGCGTACTC------GTTTTGT-TGGTCTTG--AGTA-TTGC-TGTAATGATT-AAAAAGGACAGGCGGGGAC-ATTC-GAATTG-TTGCGTT-AGAGGTGAAATTCTTGGATCGCAGCAAGACGAAC---TAATGCGAAAGCATTTTTGTCAAGAATG-TTTTTGTTAATC-AAGAACGATAGTC-AGAGTATT-GAAGAGGATTA-GATA-CCCTCGTAA--TTCTAACTG-TAAACGA-TACATGC-TTGAGATCCGTC--ATGTT-TAA----GTAGACTTGACGGGAAG-TTATC-CGGAAAACCAAAGCTAATATGTTACGGGGGAAGTATGGTTGCAAAATCGAAACTTAAAGGAATTGACGGAAGGGCACCACCAGGAGTGGAGCTTGCGGCTTAATTTGACTCAACACGGGAAAACTCACCAGGACCAGACATGACAAGGATTCACATGTAAT-TTTTTTCTGATGA--TTTCATGGGTGGTGGTGCATGGCCGTTCCTAGTTAGTGGAGTGATCTGTCTGGTTGATTCCGATAACGAACGAGATTTT-ATCCTTCTTAATAGAC----TGAGC---CCT---TCTGGGGTTAA---------------------TC-TTCTTAGAGGAACTATGGGGAATAT---CTACCGTAAG-GAAGTTGGGTCA-TAACANGTCTGTGATGCCCTTAGATGTTCTGGNCTGCACGCGTGCTACACTGA--TATTGA---------CAA-TA---TGT--------CATTCTTATCCGTAGTG-GATTGGG-TAATCA-------AGTAATC-AAATTTCATGC-TTGGAATCGGTAATTGAAATT--TTATCGTGAACGAGGAATTCCTAGTAAGCACTAGTCATCAGCTAATGTTGATTATGTCCCTGCCCTTTGTACACA-CCGCCCGTCG-CTACTAC-TGATTGGGTG-TTCAAGTGAGATGCTTAGAC--CCTTGTT---------------------------GCATGGTTCATTATT----------GTGTTTCGAAAGG-------------AAAAAGTTTCAAGCTTGAGTGTC-TA-------------------------
>Acoela_Mecynostomum_sizilianum_ID_UJ13474_18S
-----------ATGCATGTGT--AAGTTC----AGCTATTT-----TATAGTGAAACCGCGGAC-GGCTCATTAAATC-AGTTATAG-TTTGTTTCATA------AG--------------GATATATATGGATAACTAC-AGTAACTCTGTAGCCAATACA------TG-------CGATAAACCATTC---------TTTATGGGTGGTTAC----------------------ATTTTTA-------------TGTGAG---------ATTAA------------------------------TCT-----------------TCCTTCATCTTGGGAGCCG---------------------------------ATTGTG-----------AATAT--ATGTA-A---------------TTGATTCA---------------------CCTATT--------TGCCT-------ACGTGCAATA--------------GG----------GG----GTTTAATGAAGTTTCTGCCCCATCA-ACTTTCGACGGTAGTGTATTGGACTACGGTGGTTGTAACGGGTAACGGGGAATCAGGGTTCGATTCCGGAGAGGGAGCTTGAGAGAT-GGCTACCACATCTAAGGAAGGCAGCAGGCGCGTAAATTACCC-AATTTTGG-----AATGAAGAGGTAGTGACAAAAAATAAC-GAT--ACAGTACA-TTA----TGTATTGTGATTGGAATGGAATGA----ATGTAAAA-CATTCTTT--GAGGAGCTAGTGGAGGGCAAGTCTGGTGCCAGCAGCCGCGGTAATACCAGCCTTCACAAGCATATACAAATGTTGTTGCGTTTAAAAAGCTCGTAGTTGAATTT--------G----TTGTG----ATCCGTCCT----------T---CTAACTCGC----------------------AGT------TGCGGGGAAGGGTTGACACCA------TCAT---------------GTTG-----TCGA-GTTT----GCT-TGCGCTTAATTG-TGTT---GAGTGAA-CG-AGATGAACGA-T-TTACTTTGAGAA-AATTTGAGTGTTTAAAGCAGCCTTTGGGCA--TGAATGCTGTAGCATGGAATAATAGAAAATGA--CTGCGTACTC------GTTTTGT-TGGTCTTG--AGTA-TTGC-TGTAATGATT-AAAAAGGACAGGCGGGGAC-ATTC-GAATTG-TTGCGTT-AGAGGTGAAATTCTTGGATCGCAGCAAGACGAAC---TAATGCGAAAGCA--TTTGTCAAGAATG-TTTTTGTTAATC-AAGAACGATAGTC-AGAGTATT-GAAGAGGATTA-GATA-CCCTCGTAA--TTCTAACTG-TAAACGA-TACATGC-TTGAGATCCGTC--ATGTT-TAA----GTAGACTTGACGGGAAG-TTATC-CGGAAAACCAAAGCTAATATGTTACGGGGGAAGTATGGTTGCAAAATCGAAACTTAAAGGAATTGACGGAAGGGCACCACCAGGAGTGGAGCTTGCGGCTTAATTTGACTCAACACGGGAAAACTCACCAGGACCAGACATGACAAGGATTCACATGTAAT-TTTTTTCTGATGA--TTTCATGGGTGGTGGTGCATGGCCGTTCCTAGTTAGTGGAGTGATCTGTCTGGTTGATTCCGATAACGAACGAGATTTT-ATCCTTCTTAATAGACTGAGCCCTT----------CTGGGGTTAA---------------------TC-TTCTTAGAGGAACTATGGGGAATAT---CTACCGTAAG-GAAGTTGGGTCA-TAACAGGTCTGTGATGCCCTTAGATGTTCTGGGCTGCACGCGTGCTACACTGA--TATTGA-------------CAATATGT--------CATTCTTATCCGTAGTG-GATTGGG-TAATCA-AGT-AATCAAATT------TCATGC-TTGGAATCGGTAATTGAAATT--TTATCGTGAACGAGGAATTCCTAGTAAGCACTAGTCATCAGCTAATGTTGATTATGTCCCTGCCCTTTGTACACA-CCGCCCGTCG-CTACTAC-TGATTGGGTG-TTCAAGTGAGATGCTTAGAC--CCTTGTT---------------------------GCATGGTTCATTATT----------GTGTTTCGAAAGG-------------AAAAAGTTTCAAGCTTGAGTGTC-TA-------------------------
>Acoela_Avagina_marci_ID_MHAm_GB_FR837679
-----------ATGCATGTGT--AAGTTC----AGCTATTT-----TATAGTGAAACCGCGGAC-GGCTCATTAAATC-AGTTATAG-TTTGTTTGATA------AG--------------GATATATATGGATAACTAC-AGTAACTCTGTAGCCAATACA------TG-------CGAAAATCCTTGC---------TTTCAATGCAGGGATAC--------------------ATTTTTA----------------------------TGTGA------------------------GATGGATCT-----------------TCCTGTTACTGGGGAGTTT---------------------------------ATTGTG-----------AGTAT--ATGTA-A---------------TTGATTCA---------------------CCTATC--------TTTGC-----CAACGAGCAATA--------------GG----------GG----GTTTAATAAAGTTTCTGCCCCATCA-ACTTTCGACGGTAGTGTATTGGACTACGGTGGTTGTAACGGGTAACGGGGAATCAGGGTTCGATTCCGGAGAGGGAGCTTGAGAGAT-GGCTACCACATCTAAGGAAGGCAGCAGGCGCGTAAATTACCC-AATTTTGG-----AATGAAGAGGTAGTGACAAAAAATAAC-GAT--ACAGTACA-TTA----TGTATTGTGATTGGAATGGAATGA----ATGTAAAA-CATTCTTT--GAGGAGCTAGTGGAGGGCAAGTCTGGTGCCAGCAGCCGCGGTAATACCAGCCTTCACAAGCATATACAAATGTTGTTGCGTTTAAAAAGCTCGTAGTTGAATTT--------G----TTGTG----ATCCGTCCT----------A---CACACTCGC----------------------AGT------TGCGGGGTAGGATTGACACCA------TCAT---------------GTTG-----TCGA-GTTT----GCT-TGCGCTTAGTTG-TGTT---GAGTAAA-CG-AGATAAATGA-T-TTACTTTGAGAA-AATTTGAGTGTTTAAAGCAGCCTTTGGGCA--TGAATGCTGTAGCATGGAATAATAGAAAATGA--CTGCGTACTC------GTTTTGT-CGGTCTTG--AGAT-ATGT-AGTAATGATT-AAAAAGGACAGGCGGGGAC-ATTC-GAATTG-TTGCGTT-AGAGGTGAAATTCTTGGATCGCAGCAAGACGAAC---TAATGCGAAAGCA--TTTGTCAAGAATG-TTTTTGTTAATC-AAGAACGATAGTC-AGAGTATT-GAAGAGGATTA-GATA-CCCTCGTAA--TTCTAACTG-TAAACGA-TACATGC-TTGAGATCCGTC--ATGTT-TGA----GTAGACTTGACGGGAAG-TTATC-CGGAAAACCAAAGCTAATATGTTACGGGGGAAGTATGGTTGCAAAATCGAAACTTAAAGGAATTGACGGAAGGGCACCACCAGGAGTGGAGCTTGCGGCTTAATTTGACTCAACACGGGAAAACTCACCAGGACCAGACATGGTAAGGATTCACATGTAAT-TTTTTTCTGATGA--TTTCATGGGTGGTGGTGCATGGCCGTTCCTAGTTAGTGGAGTGATCTGTCTGGTTGATTCCGATAACGAACGAGATTTT-ATCCTTCTTAATAGAC-TGCACGAT----------TTTTCGTGTA---------------------ATCTTCTTAGAGGAACTATGGGGAATAT---CTACCGTAAG-GAAGTTGGGTCA-TAACAGGTCTGTGATGCCCTTAGATGTTCTGGGCTGCACGCGTGCTACACTGA--TATTGC---------CAA-TA---TGT--------CATTCTTATCCGAAATG-GATTGGG-TAATCA-------AGTAATG-AAATTTCATGC-TTGGAATCGGTAATTGCAATT--TTATCGTGAACGAGGAATTCCTAGTAAGCACTAGTCATCAGCTAATGTTGATTATGTCCCTGCCCTTTGTACACA-CCGCCCGTCG-CTACTAC-TGATTGGGTG-TTCAAGTGAGATGCTTAGAC--CCTTGTT---------------------------GCATGGTTCATTATT----------GTGCTCCGAAAGG-------------AAAAAGTTTCAAGCTTGAGTGTC-TA-------------------------
>Acoela_Avagina_nsp_ID_UJ0814_GB_FR837680
-------------GCATGTGT--AAGTTC----AGCTATTT-----TATAGTGAAACCGCGGAC-GGCTCATTAAATC-AGTTATAG-TTTGTTTCATA------AG--------------GATATATATGGATAACTAC-AGTAACTCTGTAGCCAATACA------TG-------CGAAAATCCTTGC---------TATATGCAGGGATAC----------------------ATTTTTA----------------------------TGTGA------------------------GATTGATCT-----------------TCCTGTTACTGGGGAGTTT---------------------------------ATTGTG-----------AGTAT--ATGTA-A---------------TTGATTCA---------------------CCTATT--------TGCCA-------ACGAGCAATA--------------GG----------GG----GTTTAATAAAGTTTCTGCCCCATCA-ACTTTCGACGGTAGTGTATTGGACTACGGTGGTTGTAACGGGTAACGGGGAATCAGGGTTCGATTCCGGAGAGGGAGCTTGAGAGAT-GGCTACCACATCTAAGGAAGGCAGCAGGCGCGTAAATTACCC-AATTTTGG-----AATGAAGAGGTAGTGACAAAAAATAAC-GAT--ACGGTACA-TTA----TGTATTGTGATTGGAATGGAATGA----ATGTAAAA-CATTCTTT--GAGGAGCTAGTGGAGGGCAAGTCTGGTGCCAGCAGCCGCGGTAATACCAGCCTTCACAAGCATATACAAATGTTGTTGCGTTTAAAAAGCTCGTAGTTGAATTT--------G----TTGTG------------------ATCCGT---CCTACACAC------------------------TCGCAGTTGCGGGGTAGGATTGACACCA------TCAT---------------GTTG-----TCGA-GTTT----GCT-TGCGCTTAATTG-TGTT---GAGTGAA-CA-AGATGAATGA-T-TTACTTTGAGAA-AATTTGAGTGTTTAAAGCAGCCTTTGGGCA--TGAATGCTGTAGCATGGAATAATAGAAAATGA--CTGCGTACTC------GTTTTGT-CGGTCTTG--AGTT-ATGT-AGTAATGATT-AAAAAGGACAGGCGGGGAC-ATTC-GAATTG-TTGCGTT-AGAGGTGAAATTCTTGGATCGCAGCAAGACGAAC---TAATGCGAAAGCA--TTTGTCAAGAATG-TTTTTGTTAATC-AAGAACGATAGTC-AGAGTATT-GAAGAGGATTA-GATA-CCCTCGTAA--TTCTAACTG-TAAACGA-TACATGC-TTGAGATCCGTC--ATGTT-TGA----GTAGACTTGACGGGAAG-TTATC-CGGAAAACCAAAGCTAATATGTTACGGGGGAAGTATGGTTGCAAAATCGAAACTTAAAGGAATTGACGGAAGGGCACCACCAGGAGTGGAGCTTGCGGCTTAATTTGACTCAACACGGGAAAACTCACCAGGACCAGACATGGTAAGGATTCACATGTAAT-TTTTTTCTGATGA--TTTCATGGGTGGTGGTGCATGGCCGTTCCTAGTTAGTGGAGTGATCTGTCTGGTTGATTCCGATAACGAACGAGATTTT-ATCCTTCTTAATAGACTACACCTTT-----------TTAGGTGTA------TTC---------------TTCTTAGAGGAACTATGGGGAATAT---CTACCGTAAG-GAAGTTGGGTCA-TAACAGGTCTGTGATGCCCTTAGATGTTCTGGGCTGCACGCGTGCTACACTGA--TATTGC-------------CAATATGT--------TATTCTTATCCGAAATG-GATTGGG-TAATCA-------AGTAATG-AAATTTCATGC-TTGGAATCGGTAATTGCAATT--TTATCGTGAACGAGGAATTCCTAGTAAGCACTAGTCATCAGCTAATGTTGATTATGTCCCTGCCCTTTGTACACA-CCGCCCGTCG-CTACTAC-TGATTGGGTG-TTCAAGTGAGATGCTTAGAC--CCTTGTT---------------------------GCATGGTTCATTATT----------GTGCTTCGAAAGG-------------AAAAAGTTTCAAGCTTGAGTGTC-TA-------------------------
>Acoela_Mecynostomum_tenuissimum_ID_UJ14_053_18S
--------------------------------------------------------------------------AATC-AGTTATAG-TTTGTTTCATA------AG--------------GATATATATGGATAACTAC-AGTAACTCTGTAGCCAATACA------TG-------CGAAAATCCTTGC---------TTTCAATGCAGGGATAC--------------------ATTTTTA----------------------------TGTGA------------------------GATGGATCT-----------------TCCTATTACCGGGGAGTTT---------------------------------ATTGTG-----------AGTAT--ATGTA-A---------------TTGATTCA---------------------CCTATT--------TGCCA-------ACGAGCAATA--------------GG----------GG----GTTTAATAAAGTTTCTGCCCCATCA-ACTTTCGACGGTAGTGTATTGGACTACGGTGGTTGTAACGGGTAACGGGGAATCAGGGTTCGATTCCGGAGAGGGAGCTTGAGAGAT-GGCTACCACATCTAAGGAAGGCAGCAGGCGCGTAAATTACCC-AATTTTGG-----AATGAAGAGGTAGTGACAAAAAATAAC-GAT--ACAGTACA-TTA----TGTATTGTGATTGGAATGGAATGA----ATGTAAAA-CATTCTTT--GAGGAGCTAGTGGAGGGCAAGTCTGGTGCCAGCAGCCGCGGTAATACCAGCCTTCACAAGCATATACAAATGTTGTTGCGTTTAAAAAGCTCGTAGTTGAATTT--------G----TTGTG------------------ATCCGT---CCTACACAC------------------------TCGCAGTTGCGGGGTAGGATTGACACCA------TCAT---------------GTTG-----TCGA-GTTT----GCT-TGCGCTTAATTG-TGTT---GAGTGAA-CG-AGATGAATGA-T-TTACTTTGAGAA-AATTTGAGTGTTTAAAGCAGCCTTTGGGCA--TGAATGCTGTAGCATGGAATAATAGAAAATGA--CTGCGTACTC------GTTTTGT-CGGTCTTG--AGTT-ATGT-AGTAATGATT-AAAAAGGACAGGCGGGGAC-ATTC-GAATTG-TTGCGTT-AGAGGTGAAATTCTTGGATCGCAGCAAGACGAAC---TAATGCGAAAGCA--TTTGTCAAGAATG-TTTTTGTTAATC-AAGAACGATAGTC-AGAGTATT-GAAGAGGATTA-GATA-CCCTCGTAA--TTCTAACTG-TAAACGA-TACATGC-TTGAGATCCGTC--ATGTT-TGA----GTAGACTTGACGGGAAG-TTATC-CGGAAAACCAAAGCTAATATGTTACGGGGGAAGTATGGTTGCAAAATCGAAACTTAAAGGAATTGACGGAAGGGCACCACCAGGAGTGGAGCTTGCGGCTTAATTTGACTCAACACGGGAAAACTCACCAGGACCAGACATGGCAAGGATTCACATGTAAT-TTTTTTCTGATGA--TTTCATGGGTGGTGGTGCATGGCCGTTCCTAGTTAGTGGAGTGATCTGTCTGGTTGATTCCGATAACGAACGAGATTTT-ATCCTTCTTAATAGAC-TGCATCAT-----------TTTTGATGT-------------------ATTC-TTCTTAGAGGAACTATGGGGAATAT---CTACCGTAAG-GAAGTTGGGTCA-TAACAGGTCTGTGATGCCCTTAGATGTTCTGGGCTGCACGCGTGCTACACTGA--TATTGC-------------CAATATGT--------TATTCTTATCCGAAATG-GATTGGG-TAATCA-------AGTAATG-AAATTTCATGC-TTGGAATCGGTAATTGCAATT--TTATCGTGAACGAGGAATTCCTAGTAAGCACTAGTCATCAGCTAATGTTGATTATGTCCCTGCCCTTTGTACACA-CCGCCCGTCG-CTACTAC-TGATTGGGTG-TTCAAGTGAGATGCTTAGAC--CCTTGTT--------------------------------------------------------------------------------------GCATGGTTCATTATTGTG-------------------------
>Acoela_Proaphanostoma_tenuissima_ID_AWSp22_GB_FR837741
-----------ATGCATGTGT--AAGTTC----AGCTATTT-----TATAGTGAAACCGCGGAC-GGCTCATTAAATC-AGTTATAG-TTTGTTTCATA------AG--------------GATATATATGGATAACTAC-AGTAACTCTGTAGCCAATACA------TG-------CGAAAATCCTTGC---------TTTCAATGCAGGGATAC--------------------ATTTTTA----------------------------TGTGA------------------------GATGGATCT-----------------TCCTATTACCGGGGAGTTT---------------------------------ATTGTG-----------AGTAT--ATGTA-A---------------TTGATTCA---------------------CCTATT--------TGCCA-------ACGAGCAATA--------------GG----------GG----GTTTAATAAAGTTTCTGCCCCATCA-ACTTTCGACGGTAGTGTATTGGACTACGGTGGTTGTAACGGGTAACGGGGAATCAGGGTTCGATTCCGGAGAGGGAGCTTGAGAGAT-GGCTACCACATCTAAGGAAGGCAGCAGGCGCGTAAATTACCC-AATTTTGG-----AATGAAGAGGTAGTGACAAAAAATAAC-GAT--ACAGTACA-TTA----TGTATTGTGATTGGAATGGAATGA----ATGTAAAA-CATTCTTT--GAGGAGCTAGTGGAGGGCAAGTCTGGTGCCAGCAGCCGCGGTAATACCAGCCTTCACAAGCATATACAAATGTTGTTGCGTTTAAAAAGCTCGTAGTTGAATTT--------G----TTGTG----ATCCGTCCT----------A---CACACTCGC----------------------AGT------TGCGGGGTAGGATTGACACCA------TCAT---------------GTTG-----TCGA-GTTT----GCT-TGCGCTTAATTG-TGTT---GAGTGAA-CG-AGATGAATGA-T-TTACTTTGAGAA-AATTTGAGTGTTTAAAGCAGCCTTTGGGCA--TGAATGCTGTAGCATGGAATAATAGAAAATGA--CTGCGTACTC------GTTTTGT-CGGTCTTG--AGTT-ATGT-AGTAATGATT-AAAAAGGACAGGCGGGGAC-ATTC-GAATTG-TTGCGTT-AGAGGTGAAATTCTTGGATCGCAGCAAGACGAAC---TAATGCGAAAGCA--TTTGTCAAGAATG-TTTTTGTTAATC-AAGAACGATAGTC-AGAGTATT-GAAGAGGATTA-GATA-CCCTCGTAA--TTCTAACTG-TAAACGA-TACATGC-TTGAGATCCGTC--ATGTT-TGA----GTAGACTTGACGGGAAG-TTATC-CGGAAAACCAAAGCTAATATGTTACGGGGGAAGTATGGTTGCAAAATCGAAACTTAAAGGAATTGACGGAAGGGCACCACCAGGAGTGGAGCTTGCGGCTTAATTTGACTCAACACGGGAAAACTCACCAGGACCAGACATGGCAAGGATTCACATGTAAT-TTTTTTCTGATGA--TTTCATGGGTGGTGGTGCATGGCCGTTCCTAGTTAGTGGAGTGATCTGTCTGGTTGATTCCGATAACGAACGAGATTTT-ATCCTTCTTAATAGAC-TGCATCAT----------TTTTGATGTA------TTC---------------TTCTTAGAGGAACTATGGGGAATAT---CTACCGTAAG-GAAGTTGGGTCA-TAACAGGTCTGTGATGCCCTTAGATGTTCTGGGCTGCACGCGTGCTACACTGA--TATTGC-------------CAATATGT--------TATTCTTATCCGAAATG-GATTGGG-TAATCA-AGT-AATGAAATT------TCATGC-TTGGAATCGGTAATTGCAATT--TTATCGTGAACGAGGAATTCCTAGTAAGCACTAGTCATCAGCTAATGTTGATTATGTCCCTGCCCTTTGTACACA-CCGCCCGTCG-CTACTAC-TGATTGGGTG-TTCAAGTGAGATGCTTAGAC--CCTTGTT---------------------------GCATGGTTCATTATT----------GTGCTTCGAAAGG-------------AAAAAGTTTCAAGCTTGAGTGTC-TA-------------------------
>Acoela_Praeconvoluta_sp1_ID_UJ13437_18S
-----------ATGCATGTGT--AAGTTC----AGCTATTT-----TATAGTGAAACCGCGGAC-GGCTCATTAAATC-AGTTATAG-TTTGTTTCATA------AG--------------GATATATATGGATAACTAC-AGTAACTCTGTAGCCAATACA------TG-------CGATAATCCTTGT---------TCTAACAGGGATAC-----------------------ATTTTTA----------------------------TGTGA------------------------GATTATCCT-----------------TCCTATTAATGGGGAGTTT---------------------------------ATTGTG-----------AGTAT--ATGTA-A---------------TTGATTCA---------------------CCTATT--------CGCCA-------ACGTGCGATA--------------GG----------GG----GTTTAATGAAGTTTCTGCCCCATCA-ACTTTCGACGGTAGTGTATTGGACTACGGTGGTTGTAACGGGTAACGGGGAATCAGGGTTCGATTCCGGAGAGGGAGCTTGAGAGAT-GGCTACCACATCTAAGGAAGGCAGCAGGCGCGTAAATTACCC-AATTTTGG-----AACGAAGAGGTAGTGACAAAAAATAAC-GAT--ACAGTACT-TTA----TGTATTGTGATTGGAATGGAATGA----ATGTAAAA-CATTCTTT--GAGGAGCTAGTGGAGGGCAAGTCTGGTGCCAGCAGCCGCGGTAATACCAGCCTTCACAAGCATATACAAATGTTGTTGCGTTTAAAAAGCTCGTAGTTGAATTT--------G----TTGTG----CTCCGTCCT----------T---CTAACTCGC----------------------------AGTTGCGGGGAAGGGTTGACACCA---------------------TCGTGTCG-----CTGA-GTTT----GCT-TGCGCTTAATTG-TGTT---GAGTGAA-CG-AGGTGAACGA-T-TTACTTTGAGAA-AATTTGAGTGTTTAAAGCAGCCTTTGGGCA--TGAATGCTGTAGCATGGAATAATAGAAAATGA--CTGCGTACTC------GTTTTGT-TGGTCTTG--AGTA-TTGT-AGTAATGATT-AAAAAGGACAGGCGGGGAC-ATTC-GAATTG-TTGCGTT-AGAGGTGAAATTCTTGGATCGCAGCAAGACGAAC---TAATGCGAAAGCA--TTTGTCAAGAATG-TTTTTGTTAATC-AAGAACGATAGTC-AGAGTATT-GAAGAGGATTA-GATA-CCCTCGTAA--TTCTAACTG-TAAACGA-TACATGC-TTGAGATCCGTC--ATGTT-TGA----GTAGACTTGACGGGAAG-TTATC-CGGAAAACCAAAGCTAATATGTTACGGGGGAAGTATGGTTGCAAAATCGAAACTTAAAGGAATTGACGGAAGGGCACCACCAGGAGTGGAGCTTGCGGCTTAATTTGACTCAACACGGGAAAACTCACCAGGACCAGACATAACAAGGATTCACATGTAAT-TTTTTTCTGATGA--TTTTATGGGTGGTGGTGCATGGCCGTTCCTAGTTAGTGGAGTGATCTGTCTGGTTGATTCCGATAACGAACGAGATTTT-ATCCTTCTTAATAGAC-TGCGTCTT----------ACAAGGTGCA---------------------ATCTTCTTAGAGGAACTATGGGGAATAT---CTACCGTAAG-GAAGTTGGGTCA-TAACAGGTCTGTGATGCCCTTAGATGTTCTGGGCTGCACGCGTGCTACACTGA--TATTCA-------------CAATATGT--------CATTCTTATCCGTAATG-GATTGGG-TAATCA-------AGTAATG-AAATTTCATGC-TTGGAATCGGTAATTGAAATT--TTATCGTGAACGAGGAATTCCTAGTAAGCACTAGTCATCAGCTAATGTTGATTATGTCCCTGCCCTTTGTACACA-CCGCCCGTCG-CTACTAC-TGATTGGGTG-TTCAAGTGAGATGCTTAGAC--CCTTGTT---------------------------GCATGGTTCATTATT----------GTGCTCCGAAAGG-------------AAAAAGTTTCAAGCTTGAGTGTC-TA-------------------------
>Acoela_Faerlea_glomerata_ID_UJACOFaerlea_GB_FR837697
-----------TTGTGAGTAT--------------------------------------------ATGTAATTGATTC-A--------CCTATTTGCCA-----------------------------ACGAGCAATAGG------------------------------------------------------------------------------------------------GGGTTTA---------------------------------------------------------------------------------------------------------------------------------------------------------------------A----------------------------------------------------------------------------------------------------------------------TAAAGTTTCTGCCCCATCA-ACTTTCGACGGTAGTGTATTGGACTACGGTG-TTGTAACGG-TAACGG-GAATCAGGG-TCGATTCCGGAGAGG-AGCTTGAGAGAT-GGCTACCACATCTAAGGAAGGCAGCAGGCGCGTAAATTACCC-AATTTTGG-----AACGAAGAGGTAGTGACAAAAAATAAC-GAT--ACAGTACA-TTA----TGTATTGTGATTGGAATGGAATGA----ATGTAAAA-CATTCTTT--GAGGAGCTAGTGGAGGGCAAGTCTGGTGCCAGCAGCCGCGGTAATACCAGCCTTCACAAGCATATACAAATGTTGTTGCGTTTAAAAAGCTCGTAGTTGAATTT--------G----TTGTG----CTCCGTCCT----------T---CTAACTCGC--------------------------------AGTTGCGGGGAAGGGTTGAC-----ACCAT---------------CGTG-----TTGTCGATT----TCGCTTGGCTTAATTG-TGTT---GAGTGAA-AG-AGATGAACGA-T-TTACTTTGAGAA-AATTTGAGTGTTTAAAGCAGCCTTTGGGCA--TGAATGCTGTAGCATGGAATAATAGAAAATGA--CTGCGTACTC------GTTTTGT-TGGTCTTG--AGTA-TTGT-AGTAATGATT-AAAAAGGACAGGCGGGGAC-ATTC-GAATT--TTGCGT----AGGTGAAATTCTTGGATCGCAGCAAGACGAAC---TAATGCGAAAAT---TTTGTCAAGAATG-TTTTTGTTAATC-AAGAACGATAGTC-AGAGTATT-GAAGAGGATTA-GATA-CCCTCGTAA--TTCTAACTG-TAAACGA-TACATGC-TTGAGATCCGTC--ATGTT-TGA----GTAGACTTGACGGGAAG-TTATC-CGGAAAACCAAAGCTAATATGTTACGGGGGAAGTATGGTTGCAAAATCGAAACTTAAAGGAATTGACGGAAGGGCACCACCAGGAGTGGAGCTTGCG--TTAATTTGACTCAACACGGGAAAACTCACCAGGACCAGACATGACAAGGATTCACATGTAAT-TTTTTTCTGATGA--TTTCATGGGTGGTGGTGCATGGCCGTTCCT-GTTAGTGGAGTGATCTGTCTGGTTGATTCCGATAACGAACGAGATTTA---TCCTCCTAATAGACTGCACCTTT-----------TTAGGTGTA---------------------ATCTTCTTAGAGGAACTATGGGGAATAT---CTACCGTAG--GAAGTTGGGTCA-TAACAGGCGTG----------------------------------TACACTGA--TATTGG--------------CATATGT--------CATTCTTATCCGTAGTG-GATTGGG-TAATCA-AGT-AATGAAATT------TCATGC-TTGGAATCGGTAATTGTAATT--TTATCGTGAACGAGGAATTCCTAGTAAGCACTAGTCATCAGCTAATGTTGATTATGTCCCTGCCCTTTGTACACA-CCGCCCGTCG-CTACTAC-TGATTGGGTG-TTCAAGTGAGATGCTTAGAC--CCTTGTT---------------------------GCATGGTTCATTATT----------GTGCTTCGAAAG--------------GAAAAATTTCAAGCTT-GATGTC-TA-------------------------
>Acoela_Praeaphanostoma_sp1_ID_UJ13427_18S
-----------ATGCATGTGT--AAGTTC----AGCTATTT-----TATAGTGAAACCGCGGAC-GGCTCATTAAATC-AGTTATAG-TTTGTTTCATA------AG--------------GATATATATGGATAACTAC-AGTAACTCTGTAGCCAATACA------TG-------CGAAAATCCTTGC---------TCTTAGCAGGGATAC----------------------ATTTTTA----------------------------TGTGA------------------------GATTTACCT-----------------TCCTATTACTGGGGAGCCT---------------------------------ATTGTG-----------AGTAT--ATGTA-A---------------TTGATTCA---------------------CCTATT--------TGCCA-------AAGAGCAATA--------------GG----------GG----GTTTAATAAAGTTTCTGCCCCATCA-ACTTTCGACGGTAGTGTATTGGACTACGGTGGTTGTAACGGGTAACGGGGAATCAGGGTTCGATTCCGGAGAGGGAGCTTGAGAGAT-GGCTACCACATCTAAGGAAGGCAGCAGGCGCGTAAATTACCC-AATTTTGG-----AACGAAGAGGTAGTGACAAAAAATAAC-GAT--ACAGTACA-TTA----TGTATTGTGATTGGAATGGAATGA----ATGTAAAA-CATTCTTT--GAGGAGCTAGTGGAGGGCAAGTCTGGTGCCAGCAGCCGCGGTAATACCAGCCTTCACAAGCATATACAAATGTTGTTGCGTTTAAAAAGCTCGTAGTTGAATTT--------G----TTGTG----CTCCGTCCT----------T---CTAACTCGC----------------------AGT------TGCGGGGAAGGGTTGACACCA------TCGT---------------GTTG-----TTGA-GTTT----GCT-TGCGCTTAATTG-TGTT---GAGTGAA-CG-AGATGAACGA-T-TTACTTTGAGAA-AATTTGAGTGTTTAAAGCAGCCTTTGGGCA--TGAATGCTGTAGCATGGAATAATAGAAAATGA--CTGCGTACTC------GTTTTGT-CGGTCTTG--AGTA-TTGT-AGTAATGATT-AAAAAGGACAGGCGGGGAC-ATTC-GAATTG-TTGCGTT-AGAGGTGAAATTCTTGGATCGCAGCAAGACGAAC---TAATGCGAAAGCA--TTTGTCAAGAATG-TTTTTGTTAATC-AAGAACGATAGTC-AGAGTATT-GAAGAGGATTA-GATA-CCCTCGTAA--TTCTAACTG-TAAACGA-TACATGC-TTGAGATCCGTC--ATGTT-TGA----GTAGACTTGACGGGAAG-TTATC-CGGAAAACCAAAGCTAATATGTTACGGGGGAAGTATGGTTGCAAAATCGAAACTTAAAGGAATTGACGGAAGGGCACCACCAGGAGTGGAGCTTGCGGCTTAATTTGACTCAACACGGGAAAACTCACCAGGACCAGACATGACAAGGATTCACATGTAAT-TTTTTTCTGATGA--TTTCATGGGTGGTGGTGCATGGCCGTTCCTAGTTAGTGGAGTGATCTGTCTGGTTGATTCCGATAACGAACGAGATTTT-ATCCTTCTTAATAGAC-TGCACATT----------TCTTAGGTGT-------------------AATC-TTCTTAGAGGAACTATGGGGAATAT---CTACCGTAAG-GAAGTTGGGTCA-TAACAGGTCTGTGATGCCCTTAGATGTTCTGGGCTGCACGCGTGCTACACTGA--TATTGG-------------CAATATGT--------CATTCTTATCCGTAGTG-GATTGGG-TAATCA-AGT-AATGAAATT------TCATGC-TTGGAATCGGTAATTGAAATT--TTATCGTGAACGAGGAATTCCTAGTAAGCACTAGTCATCAGCTAATGTTGATTATGTCCCTGCCCTTTGTACACA-CCGCCCGTCG-CTACTAC-TGATTGGGTG-TTCAAGTGAGATGCTTAGAC--CCTTGTT---------------------------GCATGGTTCATTATT----------GTGCTGCGAAAGG-------------AAAAAGTTTCAAGCTTGAGTGTC-TA-------------------------
>Acoela_Isodiametra_sp3_ID_UJ10272_18S
-----------ATGCATGTGT--TAGTTC----AGCTACTAT----TATAGTGAAACCGCGGAC-GGCTCATTAAATC-AGTTATAG-TTTGTTTCACA------AG----------A---GTGTTATGTGGATAACTGC-AGTAACTCTGCAGCCAATACA------TG-------CTATTTTCCTTGT---------TCTGCAGGGAAAC------------------------ATTTTTA---------------TGTG-----AG--ATTGG------------------------ACTCCCCCA---------------------------AAGGAGCAA---------------------------------GTTGTG-----------AGTAA--ATGTA-A---------------TTGATTTA---------------------CCTACG--------TGCCT--------------ATG--TGCAGT------AG----------GG---TTTTTAATGAAGTTTCTGCCCCATCA-ACTTTCGACGGTAGTGTATTTGACTACGGTGGTTGTAACGGGTAACGGGGAATCAGGGTTCGATTCCGGAGAGGGAGCTTGAGAGAT-GGCTACCACATCTAAGGAAGGCAGCAGGCGCGTAAATTACCC-AATTTTGG-----AATGAAGAGGTAGTGACAAAAAATAAC-GAT--ACAGTACT-TTT----CGTATTGTGATTGGAATGGAATGA----ATGTAAAA-CATTCTTT--GAGGAGCTAGTGGAGGGCAAGTCTGGTGCCAGCAGCCGCGGTAATACCAGCCTTCACAAGCATATACAAATGTTGTTGCGTTTAAAAAGCTCGTAGTTGAATTT--------G----CTGTG----CGTCGGCTA--------------------------------------------------------CATATTCACGTG-ATGTGG-----AGTAGTTGGGCCACCGTCATGTTG-----TCGA-GTTT----GCT-TGCGCTTAATTG-TGTT---GAGTGAA-CG-AGATGAACGA-T-TTACTTTGAGAA-AATTTGAGTGTTTAAAGCAGCCTTTGGGCA--TGAATGCTGTAGCATGGAATAATAGAAAATGA--CTGCGTACTC------GTTTTGT-CGGTCTTG--AGAT-ATGC-TGTAATGTTT-AAAAAGGACAGGCGGGGGC-ATTC-GAATTG-TTGCGTT-AGAGGTGAAATTCTTGGATCGCAGCAAGACGCAC---TAATGCGAAAGCA--TTTGTCAAGAATG-TTTTTGTTAATC-AAGAACGATAGTC-AGAGTATT-GAAGAGGATTA-GATA-CCCTCGTAA--TTCTAGACCTTAAACTA-TACATGC-TTGAGATCCGAC----ATC-TTT--GTGTAGACTTGTCGGGAAG-TTATC-CGGGAAACCAAAGCTAATATGTTACGGGGGAAGTATGGTTGCAAAATCGAAACTTAAAGGAATTGACGGAAGGGCACCACCAGGAGTGGAGCTTGCGGCTTAATTTGACTCAACACGGGAAAACTCACCAGGACCAGACATGACAAGGATTCACATGTAAT-TTTTTTCTGATGA--TTTCATGGGTGGTGGTGCATGGCCGTTCCTAGTTAGTGGAGTGATCTGTCTGGTTGATTCCGATAACGAACGAGATTTT-ATCCTTCTTAATAGAC-TGCGTGTC-----------TGTACACGT------------------AATCC-TTCTTAGAGGAACTATGGGGAATAT---CTACCGCAAG-GAAGTTGGGTCA-TAACAGGTCTGTGATGCCCTTAGATGTTCTGGGCTGCACGCGTGCTACACTGA--TATTGC---------CAA-AA---TGT------TATATTCTTATCCGCTGTG-GATTGGG-TAATCA-------AGTAATG-AAGTTTCATGC-TTGGAATCGGTAATTGGAAAT--TTATCGTGAACGAGGAATTCCTAGTAAGCATTAGTCATCAGCTAGTGTTGATTATGTCCCTGCCCTTTGTACACA-CCGCCCGTCG-CTACTAC-TGATTGGGTG-TTCAAGTGAGATGCTTAAAC--CCTTGTT-------------------------TGTCATGGTTCAATATT----------GTGCTTATAAAGG-------------AAAAAGTTTCAAGCTTGAGTGTC-TA-------------------------
>Acoela_Pelophila_lutheri_GB_AY078366
------------TGCATGTGT--AAGTTC----AGCTATAT-----TATAGTGAAACCGCGGAC-GGCTCATTAAATC-AGTTATAG-TTTGTTTCACA------AG----------A---GGGTTACATGGATAACTGC-AGTAACTCTGCAGCCAATACA------TG-------CTATCTTCCCTGT---------TATGCAGGGAA--------------------------ACTTTT----------------TTAT--------------------------------------GTGAGATTG-----------------GTCACCTTCCCAGGTGCGC---------------------------------TTTGTG-----------AGTAT--ATGTA-A---------------TTGATTCA---------------------CCTAAT--------TGCCA--------------ATG--TGCAAT----A-GG----------GG----TTTTAATAAAGTTTCTGCCCCATCA-ACTTTCGACGGTAGTGTATTTGACTACGGTGGTTGTAACGGGTAACGGGGAATCAGGGTTCGATTCCGGAGAGGGAGCTTGAGAGAT-GGCTACCACATCTAAGGAAGGCAGCAGGCGCGTAAATTACCC-AATTTTGG-----AACGAAGAGGTAGTGACAAAAAATAAC-GAT--ACAGTACT-TTT----CGTATTGTGATTGGAATGGAATGA----ATGTAAAA-CATTCTTT--GAGGAGCTAGTGGAGGGCAAGTCTGGTGCCAGCAGCCGCGGTAATACCAGCCTTCACAAGCATATACAAATGTTGTTGCGTTTAAAAAGCTCGTAGTTGAATTT--------G----TTGCG-----------------------T---CTCGCCTAC--------------------TGACT------CATGTAACAATGGG-GTAGGT-----AGAAC------GCCATCAT-GTTG-----TCGA-GTTT----GCT-TGCGCTTCATTG-TGTT---GAGTGAA-CG-AGATGAGCGA-T-TTACTTTGAGAA-AATTTGAGTGTTTAAAGCAGCCTTTGGGCA--TGAATGCTGTAGCATGG-ATAATAGAAAATGA--TTGCGTACTC------GTTTTAT-CGGTCTTG--AGTT-ATGC-TGTAATGATT-AAAAAGGACAGGCGGGGGACATTC-GAATTG-TTGCGTT-AGAGGT-AAATTCTTGGATCGCAGCAAGACGCAC---TAAT---------------------ATG-TTTTTGTTAATC-AAGAACGATAGTC-AGAGTATT-GAAGAGGATTA-GATA-CCCTCGTAA--TTCTAACTG-TAAACGA-TACATGC-TTGAGATCCGTC----ATT-TTT--GTGCAGACTTGACGGGAAG-TTATC-CGGGAAACCAAAGCTAATATGTTACGGGGGAAGTATGGTTGCAAAATCGAAACTTAAAGGAATTGACGGAAGGGCACCACCAGGAGTGGAGCTTGCGGCTTAATTTGACTCAACACGGGAAAACTCACCAGGACCAGACATGACAAGGATTCACATGTAAT-TTTTTTCTGATGA--TTTCATGGGTGGTGGTGCATGGCCGTTCCTAGTTAGTGGAGTGATCTGTCTGGTTGATTCCGATAACGAACGAGATTTT-ATCCTTCTTAGTAGACTGCGTCAAT--------------TGTAAC------------------GTAATCTTCTTAGAGGAACTATGGGGAATAC---CTACCGTAAG-GAAGTTGGGTCA-TAACAGGTCTGTGATGCCCTTAGATGTTCTGGGCTGCACGCGTGCTACACTGA--TATTGC---------CAA-AA---TGT------TATATTCTTATCCGCTGTG-GATTGGG-TAATCA-------AGTAATG-AAGTTTCATGC-TTGGAATCGGTAATTGCAACT--TTATCGTGAACGAGGAATTCCTAGTAAGCATTAGTCATCAGCTAGTGTTGATTATGTCCCTGCCCTTTGTACACA-CCGCCCGTCG-CTACTAC-TGATTGGGTG-TTCAAGTGAGATGCTTAGAC--CCTTGTT--------------------------TGCATGGTTCAATATT----------GTGCGGCGAAAGG-------------AAAAAGTTTCAAGCTTGAGTGTC-TA-------------------------
>Acoela_Pelophila_lutheri_ID_UJ12187_18S
-----------ATGCATGTGT--AAGTTC----AGCTATAT-----TATAGTGAAACCGCGGAC-GGCTCATTAAATC-AGTTATAG-TTTGTTTCACA------AG----------A---GGGTTACATGGATAACTGC-AGTAACTCTGCAGCCAATACA------TG-------CTATCTTCCCTGT---------TATGCAGGGAAAC------------------------TTTTTTA-------TG------TGAG---------ATTGG------------------------TCACCTTCC-----------------CAGGTGCGC-------------------------------------------TTTGTG-----------AGTAT--ATGTA-A---------------TTGATTCA---------------------CCTAAT--------TGCCA-------ATGTGCAATA--------------GG----------GG----TTTTAATAAAGTTTCTGCCCCATCA-ACTTTCGACGGTAGTGTATTTGACTACGGTGGTTGTAACGGGTAACGGGGAATCAGGGTTCGATTCCGGAGAGGGAGCTTGAGAGAT-GGCTACCACATCTAAGGAAGGCAGCAGGCGCGTAAATTACCC-AATTTTGG-----AACGAAGAGGTAGTGACAAAAAATAAC-GAT--ACAGTACT-TTT----CGTATTGTGATTGGAATGGAATGA----ATGTAAAA-CATTCTTT--GAGGAGCTAGTGGAGGGCAAGTCTGGTGCCAGCAGCCGCGGTAATACCAGCCTTCACAAGCATATACAAATGTTGTTGCGTTTAAAAAGCTCGTAGTTGAATTT--------G----TTGCG-----------------------T---CTCGCCTAC------TGACTC--------------------ATGTAACAATGGG-GTAGGT------AGAA-----CGCCATCAT-GTTG-----TCGA-GTTT----GCT-TGCGCTTCATTG-TGTT---GAGTGAA-CG-AGATGAGCGA-T-TTACTTTGAGAA-AATTTGAGTGTTTAAAGCAGCCTTTGGGCA--TGAATGCTGTAGCATGGAATAATAGAAAATGA--TTGCGTACTC------GTTTTAT-CGGTCTTG--AGTT-ATGC-TGTAATGATT-AAAAAGGACAGGCGGGGAC-ATTC-GAATTG-TTGCGTT-AGAGGTGAAATTCTTGGATCGCAGCAAGACGCAC---TAATGCGAAAGCA--TTTGTCAAGAATG-TTTTTGTTAATC-AAGAACGATAGTC-AGAGTATT-GAAGAGGATTA-GATA-CCCTCGTAA--TTCTAACTG-TAAACGA-TACATGC-TTGAGATCCGTC----ATT-TTT--GTGCAGACTTGACGGGAAG-TTATC-CGGGAAACCAAAGCTAATATGTTACGGGGGAAGTATGGTTGCAAAATCGAAACTTAAAGGAATTGACGGAAGGGCACCACCAGGAGTGGAGCTTGCGGCTTAATTTGACTCAACACGGGAAAACTCACCAGGACCAGACATGACAAGGATTCACATGTAAT-TTTTTTCTGATGA--TTTCATGGGTGGTGGTGCATGGCCGTTCCTAGTTAGTGGAGTGATCTGTCTGGTTGATTCCGATAACGAACGAGATTTT-ATCCTTCTTAGTAGACTGCGCCAAT--------------TGTAGC------GTA------------ATCTTCTTAGAGGAACTATGGGGAATAC---CTACCGTAAG-GAAGTTGGGTCA-TAACAGGTCTGTGATGCCCTTAGATGTTCTGGGCTGCACGCGTGCTACACTGA--TATTGC---------CAA-AA---TGT------TATATTCTTATCCGCTGTG-GATTGGG-TAATCA-------AGTAATG-AAGTTTCATGC-TTGGAATCGGTAATTGCAACT--TTATCGTGAACGAGGAATTCCTAGTAAGCATTAGTCATCAGCTAGTGTTGATTATGTCCCTGCCCTTTGTACACA-CCGCCCGTCG-CTACTAC-TGATTGGGTG-TTCAAGTGAGATGCTTAGAC--CCTTGTT--------------------------GTCATGGTTCAATATT----------GTGCGGCGAAAGG-------------AAAAAGTTTCAAGCTTGAGTGTC-TA-------------------------
>Acoela_Pseudactinoposthia_sanguineum_GB_AY078369
------------TGCAAGTTT--AAGTTC----TTCTGTTG-----ATTGGTGATACCGCGGAA-GGCTCATTAAATC-AGTGATCG-TTTATTTATGT------GG----------T---TTTCGATAAGGATAACTGC-GGTAACCCTGCAGATAATACT------TG-------TAAAATCTACTTT---------AGATACGGAGGGAGAG---------------------AGTTATA-------TA------TTAA----------------------------------------AAGACCA-----------------TTACGTTGAAAATACGTAG---------------------------------CCGATG------------------AAGTTCA---------------CATAATGA---------------------CTAAAA-------CCAATT-----TAACTTGTCTTA------------AAGG----------CA---AAACTAAGAAAATCTCTGACCTATCA-ACTATGGACGGTAGTGTACGGGACTACTGTGGTTCTAACGGGTGACGGAGAATTAGGGTTCGATTCCGGAGAGGGAGCCTGAGGAAT-GGCTACCACATCTAAGGGAGGCAGCAGGCGCGCAAATTACCC-AATCATAG-----AACGGGGAGGTAGTGACGAAAAATAAC-GAT--ACGGTGCC-TTC----GGTATTGTGATCGGAATGAGATGA----ACAAAACT-ACTTCATC--AAGGATCAAGTGGAGGGCAAGTCTGGTGCCAGCAGCCGCGGTAATACCAGCCTTCACAAGCATATACAAAAGTTGCTGCGCTTGAAAAGCTCGTAGTTGGATTT--------G----TTGAT----GATAGCAAAGTGTAA----T---CTAATAGAG--------------------------------GAATAACTATGCTTGTCATT-----ATCAA---------------GACG-----TTGG-ATGA----GCT-TGCACTTAATTG-TGTT---GAGTTAA-TT-AGGCGGATGA-T-TCATTTTGAGTA-AATTAGAGTGTTCAAAGCAGCCCATGGGTT--AGTATATTACAGCATGGAATGATGGAGGAAGA--CGTCATCTCA------AATTCAT-TGGTCGTT--GTAGATTAT--GTAATGGTT-GAAAAGGATAAGCGGGGGT-ATTC-GAATTG-ATGTGTT-AGAGGT-AAATTCTTGGATCGCATCGAG------------------------TCCACCTAATATG-TTCCTATTAATC-AAGAACGATAGTT-AGAGTATT-GAAGAGGATTA-GATA-CCCTCGTAA--TTCTAACCA-TAAACGA-TACATAC-TTGCAACTCGTG-AGAGTC-GAT---AGTAGATTTCATGGGGAG-TTATC-TGGTAAACCAAAGTAAATTTGTTCCGGGGGAAGTATGGTTGCAAAATCGAAACTTAAAGGAATTGACGGAAGGGCACCACCAGGAGTGGAGCCTGCGGCTTAATTTGACTCAACACGGGAAAACTCACCAGGTCCAGACATGGGAAGGATTCACAGATTAG-ATCTCTCTGAAGA--TTCTATGGGTGGTGGTGCATGGCCGTTCTTAGTTAGTGGAGCGATTTGTCTGGTTAATTCCGATAACGAACGAGATTCT-ATCCATCTAAATAGAATACCCGAAT---TTA---GATCGGGTTTT----------------------C-TTCTTAGAGGAACCGTGAGGGAACA----TACACCAAG-GAAGGGGGGTCA-TAACAGGTCTGTGATGCCCTTAGATGTCCTGGGCCGCACGCGTGCTACACTGAA-TATCGT---------AAA-----GTGA------TTATTTCTTGTCCGGAATG-GTTTGGG-CAATCA--TC-AAATGTTTA-----TTCATAA-TGGGAATCGATTACTGTAAATATTATTCGCAAACGAGGAATTCCTAGTAAGCGCTAATCAACAGTTAGTGTTGATTATGTCCCTGCCCTTTGTACACA-CCGCCCGTCG-CTACTAC-TGATTGGGCG-TTCAAGTAAGAATTTCGGAC--TGATGAT---------------------------GTCGTGCTTCGTGCA-----------TGTAATTGAAG--------------GAAATGATTCTAGCTTAAGTGCT-TA-------------------------
>Acoela_Actinoposthia_beklemischev_ID_UJ10250_18S
---------------------------------A-------------------------------GGCTCATTAAATC-AGTGATCG-TTTATTTATGT---G--GT--------------TTTCGATAAGGATAACTGC-GGTAACCCTGCAGATAATACT------TG--------TAAAATCTACTT---------TAGATACGGAGGAAGAG--------------------AGTTATA----------------TAT---------TAAAA--------------------------------------------------GGCCATTACCTTGAAAATAGGTAG----------------------------CTGATG-----------AAGTTC-ACATA-----------------ATGACTAA-----------------------------------AACCAATTTAACTTGTCTTAAA--------------GG----------CA---AAACTAAGAAAATCTCTGACCTATCA-ACTATGGACGGTAGTGTACGGGACTACTGTGGTTTTAACGGGTGACGGAGAATTAGGGTTCGATTCCGGAGAGGGAGCCTGAGGAAT-GGCTACCACATCTAAGGGAGGCAGCAGGCGCGCAAATTACCC-AATCATAG-----AACGGGGAGGTAGTGACGAAAAATAAC-GAT--ACGGTGCC-TTC----GGTATTGTGATCGGAATGAGATGA----ACAAAACT-ACTTCATC--AAGGATCAAGTGGAGGGCAAGTCTGGTGCCAGCAGCCGCGGTAATACCAGCCTTCACAAGCATATACAAAAGTTGCTGCGCTTGAAAAGCTCGTAGTTGGATTT--------G----TTGATGAT-AGCAAAGTG----------TAATCTAATAGAG--------------------------------GAATAACTATGCTTGTCATT-----ATCAA---------------GACG-----TTGG-ATGA----GCT-TGCACTTAATTG-TGTT---GAGTTAA-TT-AGGCGGATGA-T-TCATTTTGAGTA-AATTAGAGTGTTCAAAGCAGCCCATGGGTT--AGTATATTACAGCATGGAATGATGGAGGAAGA--CGTGATCTCA------AATTCAT-TGGTCGTT--GTAGATTAT--GTAATGGTT-GAAAAGGATAAGCGGGGGT-ATTC-GAATTG-ATGTGTT-AGAGGTGAAATTCTTGGATCGCATCAAGTCCACC---TAATGCGAAAGCA--TTTGCCAAGAATG-TTCCTATTAATC-AAGAACGATAGTT-AGAGTATT-GAAGAGGATTA-GATA-CCCTCGTAA--TTCTAACCA-TAAACGA-TACATAC-TTGCAACTCGTG-AGAGTCGATA----GTAGATTTCATGGGGAG-TTATC-TGGTAAACCAAAGTAAATTTGTTCCGGGGGAAGTATGGTTGCAAAATCGAAACTTAAAGGAATTGACGGAAGGGCACCACCAGGAGTGGAGCCTGCGGCTTAATTTGACTCAACACGGGAAAACTCACCAGGTCCAGACATGGGAAGGATTCACAGATTAG-ATCTCTCTGAAGA--TTCTATGGGTGGTGGTGCATGGCCGTTCTTAGTTAGTGGAGCGATTTGTCTGGTTAATTCCGATAACGAACGAGATTCT-ATCCATCTAAATAGAA-TACCCGAC-----TTTAGATCGGGTTTT----------------------C-TTCTTAGAGGAACCGTGAGGGAAC----ATACACCAAG-GAAGGGGGGTCA-TAACAGGTCTGTGATGCCCTTAGATGTCCTGGGCCGCACGCGTGCTACACTGAA-TATCGT----------AA----AGTGA------TTATTTCTTGTCCGGAATG-GTTTGGG-CAATCA--TC-AAATGTTTA-----TTCATAA-TGGGAACCGATTACTGTAAATATTATTCGCAAACGAGGAATTCCTAGTAAGCGCTAATCAACAGTTAGTGTTGATTATGTCCCTGCCCTTTGTACACA-CCGCCCGTCG-CTACTAC-TGATTGGGCG-TTCAAGTAAGAATTTCGGAC-TGATGATG----------------------------TCATGCTTCGTGCA-----------TGTAATTGAAG--------------GAAATGATTCTAGCTTAAGTGCT-TAGAGGAAGTAAAAGTCGTAACAAGGA
>Acoela_Actinoposthia_beklemischevi_GB_AJ012522
-----------ATGCAAGTTT--AAGTTC----TTCTGTTG-----ATTGGTGATACCGCGGAA-GGCTCATTAAATC-AGTGATCG-TTTATTTATGT---G--GT--------------TTTCGATAAGGATAACTGC-GGTAACCCTGCAGATAATACT------TG--------TAAAATCTACTT---------TAGATACGGAGGAAGAG--------------------AGTTATA----------------TAT---------TAAAA--------------------------------------------------GGCCATTACCTTGAAAATAGGTAG----------------------------CTGATG-----------AAGTTC-ACATA-----------------ATGACTAA-----------------------------------AACCAATTTAACTTGTCTTAAA--------------GG----------CA---AAACTAAGAAAATCTCTGACCTATCA-ACTATGGACGGTAGTGTACGGGACTACTGTGGTTTTAACGGGTGACGGAGAATTAGGGTTCGATTCCGGAGAGGGAGCCTGAGGAAT-GGCTACCACATCTAAGGGAGGCAGCAGGCGCGCAAATTACCC-AATCATAG-----AACGGGGAGGTAGTGACGAAAAATAAC-GAT--ACGGTGCC-TTC----GGTATTGTGATCGGAATGAGATGA----ACAAAACT-ACTTCATC--AAGGATCAAGTGGAGGGCAAGTCTGGTGCCAGCAGCCGCGGTAATACCAGCCTTCACAAGCATATACAAAAGTTGCTGCGCTTGAAAAGCTCGTAGTTGGATTT--------G----TTGATGAT-AGCAAAGTG----------TAATCTAATAGAG--------------------------------GAATAACTATGCTTGTCATT-----ATCAA---------------GACG-----TTGG-ATGA----GCT-TGCACTTAATTG-TGTT---GAGTTAA-TT-AGGCGGATGA-T-TCATTTTGAGTA-AATTAGAGTGTTCAAAGCAGCCCATGGGTT--AGTATATTACAGCATGGAATGATGGAGGAAGA--CGTGATCTCA------AATTCAT-TGGTCGTT--GTAGATTAT--GTAATGGTT-GAAAAGGATAAGCGGGGGT-ATTC-GAATTG-ATGTGTT-AGAGGTGAAATTCTTGGATCGCATCAAGTCCACC---TAATGCGAAAGCA--TTTGCCAAGAATG-TTCCTATTAATC-AAGAACGATAGTT-AGAGTATT-GAAGAGGATTA-GATA-CCCTCGTAA--TTCTAACCA-TAAACGA-TACATAC-TTGCAACTCGTG-AGAGTCGATA----GTAGATTTCATGGGGAG-TTATC-TGGTAAACCAAAGTAAATTTGTTCCGGGGGAAGTATGGTTGCAAAATCGAAACTTAAAGGAATTGACGGAAGGGCACCACCAGGAGTGGAGCCTGCGGCTTAATTTGACTCAACACGGGAAAACTCACCAGGTCCAGACATGGGAAGGATTCACAGATTAG-ATCTCTCTGAAGA-TTTCTATGGGTGGTGGTGCATGGCCGTTCTTAGTTAGTGGAGCGATTTGTCTGGTTAATTCCGATAACGAACGAGATTCT-ATCCATCTAAATAGAA-TACCCGAC-----TTTAGATCGGGTTTT----------------------C-TTCTTAGAGGAACCGTGAGGGAAC----ATACACCAAG-GAAGGGGGGTCA-TAACAGGTCTGTGATGCCCTTAGATGTCCTGGGCCGCACGCGTGCTACACTGAA-TATCGT----------AA----AGTGA------TTATTTCTTGTCCGGAATG-GTTTGGG-CAATCA--TC-AAATGTTTA-----TTCATAA-TGGGAACCGATTACTGTAAATATTATTCGCAAACGAGGAATTCCTAGTAAGCGCTAATCAACAGTTAGTGTTGATTATGTCCCTGCCCTTTGTACACA-CCGCCCGTCG-CTACTAC-TGATTGGGCGTTTCAAGTAAGAATTTCGGAC-TGATGATG----------------------------TCATGCTTCGTGCA-----------TGTAATTGAAG--------------GAAATGATTCTAGCTTAAGTGCT-TA-------------------------
>Acoela_Paratomella_unichaeta_GB_AY078379
-----------ATGCATGTCT--ATGTTC----AGTATAG------AACAGCGAAACCGCGAAT-GGCTCATTAAATC-AGTCTTGG-TTTATTCGATA------CA----------A---ACCTTACTTGGATAACTGT-GGTAAC-CTAGAGCTAATACA------TG-------CCATAAGGGTGCT---------TTGCCACCTG---------------------------GCTTTTA---------------TTAG-----AT--ACAAT--------------------------------------------------CGAAGCGGCCTAGCCGTAT---------------------------------ACGGTT-----------GACTCC-AAATA-A---------------CTGCATGA---------------------CCGCGA--------AGGCC--------------TTG--TGCCAG-C----GG----------CG----AATCGTTCAAGTGTCTGCCCTATCA-ACTTTGGACGGTAATGTACCGGACTACCGTGGTTGTAACGGGTAACGGGGAATCAGGGTTCGATTCCGGAGAGGGAGCCTGAGAAAC-GGCTACCACATCTAAGGAAGGCAGCAGGCGCGCAAATTACCC-AATCCCCG-----ATCGGGGAGGTAGTGACGAAAAATAAC-AAT--TCGGGGCT-AC-----GGTTCCGTAATTGGAATGGGCACA----ACATAAAT-CATTGTGC--GAGTAACAAGTTGTGGGCAAGTCTGGTGCCAGCAGCCGCGGTAATTCCAGC-GCAACTAGCGTATGTGCG---TGTTGCGGTTAAAAAGCTCGTAGTTGGATCT--------G---GGTGCA----AGTTCTGTT----------A---ATTAATTTT-----------------------------------AGTTGACGGA-ATCCTT-----GTTCT-----------CTTCTCTGCA---CTACGTCGG--------TACCCTTTACCA-GGTGTCGGCGTCAG-TGTAGGCCA-----TTTTACTTTGAAAA-AATTAGAGTGTTTAAAGCGGGCGCAAGCC---TGAATAACTGAGCATGGGATAATAGAATAAGA--CCCGATCGCT-------TGTTCTTTGGTTCTTCGATCG-------GTAATGATT-AATAGGGACAAGCGGGGGC-ATTT-GTATTG-CGACGTT-AGAGGTGAAATTCTTGGATCGTCGCAAGACAAAC------TACAAAAGCT--TTTCCCATAAATG-TTTTC-TTTATC--AGAACGAAAGTT-AGAGGATT-GAAGAGGATCA-GATA-CCCTCGTAG--TTCTAACCA-TAAACGA-TGCCAAC-TTGCGATCCGCCCGAAGTT-TAA---ACATGACTTGGCGGGCAGCTTC---CGGTAAACCAAAGT---TTGGTTCCGGGGGAAGTATGGTTGCAAAGCTGAAACTTAAAGGAATTGACGGAAGGGCACCACCAGGAGTGGAGCCTGCGGCTTAATTTGACTCAACACGGGAAAACTCACCAGGTCCAGACATTGTAAGGATTGACAGACTGA-AGTTCTTTCTCGA--TTCTATGGATGGTGGTGCATGGCCGTTCTTAGTTGGTGGAGTGATTGGTCTGGTTAATTCCGATAACGAACGAGACCCC-AACCTGCTAAATAGTAACACCCTAC--------TCGTAGGGTGAT-------------------ATGC-TTCTTAGAGGGACTAGTGGTTCTTT--AACCCCGT----GAAGGGGGGTCA-TAACAGGTCTGTGATGCCCTTAGATGTTCTGGGCTGCACGCGCGCTACACTGGT-TGTCAT---------AAA-------------ATGCTATACCTGCACGCTATGCGTGTGGG-TAATCA-CCT---AATGGCA-----ACCGTGA-TTGGGATAGATTATTGCAACTATTGATCTTGAACGAGGAATTCCTAGTAAGCACGAGTCATTAGCTCGTGTTGATTACGTCCCTGCCCTTTGTACACA-CCGCCCGTCG-CTACTAC-CGATTGGACG-CTGAAGCGAGCTCTATGGAG--GGTTCGA-------------------------AACAACCACTTTGTGGATGTTAGAACAC-------------------------AAAATAGCTCAAGCTTCGACGTC-TA-------------------------
>Acoela_Paratomella_rubra_ID_UJ0455_GB_FR837723
-----------ATGCATGTCT--ACGTTC----AGTAAAG------AACAGCGAAACCGCGAAT-GGCTCATTAAATC-AGTCTTGG-TTTATTCGATA-------------------CAAACCTTACTTGGATAACTGT-GGTAAC-CTAGAGCTAATACA------TG-----------------------------CCATAAGGGTACATCATTGCCCG--------------GCTTTTA---------------TTAG--------------------------------------GCATAACCG-----------------AAGCGGCGTTTCGCCGAA----------------------------------CAGGTT-----------GACTCC-AAATA-A---------------CTGCAAGA---------------------CCGCGA--------AGGCC--------------TTCGTGCCAGC------GG----------CA----AATCGTTCAAGTGTCTGCCCTATCA-ACTTTGGACGGTAGTGTACCGGACTACCGTGGTTGTAACGGGTAACGGGGAATCAGGGTTCGATTCCGGAGAGGGAGCCTGAGAAAC-GGCTACCACATCTAAGGAAGGCAGCAGGCGCGCAAATTACCC-AATCCCCG-----ATCGGGGAGGTAGTGACGAAAAATAAC-AAT--TCGGGACT-T------CGTTCCGTAATTGGAATGGGCACA----ACCCAAAC-AATTGTGC--GAGTAACAAGTTGTGGGCAAGCCTGGTGCCAGCAGCCGCGGTAATTCCAGC-GCAACTAGCGTATGTGCG---TGTTGCGGTTAAAAAGCTCGTAGTTGGATCT--------G-------------TGTGCAAGT----------TCTATCGGCTAAT---------------------------------TTTAGTCGAGGGAATCCTT------GCAC----------TCTTTTCTGCGCCGTTCC---------GGT-GACCTTCAACAGTCGTC---GGTTACGGCGTAGGCAA-----TTTTACTTTGAAAA-AATTAGAGTGTTTAAAGCGGGCGCATGCC---TGAATAACTGAGCATGGGATAATGGAATAAGA-CCCGATCACTT-------GTTCTT-TGGTTCTT-------TGATCGGTAATGATT-AATAGGGACAAGCGGGGGC-ATTT-GTATTG-CGACGTT-AGAGGTGAAATTCTTGGATCGTCGCAAGACAAAC---TACAGCGAAAGCA--TTTGCCAAGAATG-TTTTCATTAATC-AAGAACGAAAGTT-AGAGGATT-GAAGAGGATCA-GATA-CCCTCGTAG--TTCTAACCA-TAAACGA-TGCCAAC-TTGCGATCCGCT-GAAGTTTATG----TATGACTTGGCGGGCAGCTTC---CGGTAAACCAAAGT---TTGGTTCCGGGGGAAGTATGGTTGCAAAGCTGAAACTTAAAGGAATTGACGGAAGGGCACCACCAGGAGTGGAGCCTGCGGCTTAATTTGACTCAACACGGGAAAACTCACCAGGTCCAGACATTGTAAGGATTGACAGACTGA-AGTTCTTTCTCGA--TTCTATGGATGGTGGTGCATGGCCGTTCTTAGTTGGTGGAGTGATTTGTCTGGTTAATTCCGATAACGAACGAGACCCC-AACCTGCTAAATAGTGGCTCCCTACGCGTAGGGAGATTCGC----------------------------TTCTTAGAGGGACTAGTGGCTCTTT--AACCCCGT----GAAGTGGGGTCA-TAACAGGTCTGTGATGCCCTTAGATGTTCTGGGCTGCACGCGCGCTACACTGGT-CGCCAT----------AA-AATGCTAT-----------ACCTGCGCGCTATGCGCGTGGG-CAATCA-CCT---AATGGCA-----ACCGTGA-TTGGGATAGATTATTGCAACTATTGATCTTGAACGAGGAATTCCTAGTAAGCACGAGTCATTAGCTCGTGTTGATTACGTCCCTGCCCTTTGTACACA-CCGCCCGTCG-CTACTAC-CGATTGGACG-CTGAAGCGAGTTCTATGGAG---------------------------------------GGTTCTAACAACCGCTTCGCGGATGTTGGAGCAC--------------GAAATAGCTCAAGCTTCGACGTC-TA-------------------------
>Acoela_Paratomella_rubra_ID_UJ13101_18S
-----------ATGCATGTCT--ACGTTC----AGTAAAG------AACAGCGAAACCGCGAAT-GGCTCATTAAATC-AGTCTTGG-TTTATTCGATA------CA----------A---ACCTTACTTGGATAACTGT-GGTAAC-CTAGAGCTAATACA------TG-------CCATAAGGGTACA---------TCATTGCCCG---------------------------GCTTTTA---------------TTAG---------GCATA------------------------ACTGAAGCG-----------------GCGTTTCGCCGAA---------------------------------------CAGGTT-----------GACTCC-AAATA-A---------------CTGCAAGA---------------------CCGCGA--------AGGCC-------T------TCG--TGCCAG----C-GG----------CA----AATCGTTCAAGTGTCTGCCCTATCA-ACTTTGGACGGTAGTGTACCGGACTACCGTGGTTGTAACGGGTAACGGGGAATCAGGGTTCGATTCCGGAGAGGGAGCCTGAGAAAC-GGCTACCACATCTAAGGAAGGCAGCAGGCGCGCAAATTACCC-AATCCCCG-----ATCGGGGAGGTAGTGACGAAAAATAAC-AAT--TCGGGACT-C------TGTTCCGTAATTGGAATGGGCACA----ACCCAAAC-AATTGTGC--GAGTAACAAGTTGTGGGCAAGCCTGGTGCCAGCAGCCGCGGTAATTCCAGC-GCAACTAGCGTATGTGCG---TGTTGCGGTTAAAAAGCTCGTAGTTGGATCT--------G-------------TGTGCAAGT----------T---CTATCGGCT------AATTTT-----------------------AGTCGAGGGA-ATCCTT------GTACTC---------TTT-TCTGCGCCGTTCC---------GGT-GACCTTCAACAGTCGTC---GGTTACGGCGTAGGCAA-----TTTTACTTTGAAAA-AATTAGAGTGTTTAAAGCGGGCGCATGCC---TGAATAACTGAGCATGGGATAATGGAATAAGA--CCCGATCACT-------TGTTCT-TTGGTTCTTTGATC------GGTAATGATT-AATAGGGACAAGCGGGGGC-ATTT-GTATTG-CGACGTT-AGAGGTGAAATTCTTGGATCGTCGCAAGACAAAC---TACAGCGAAAGCA--TTTGCCAAGAATG-TTTTCATTAATC-AAGAACGAAAGTT-AGAGGATT-GAAGAGGATCA-GATA-CCCTCGTAG--TTCTAACCA-TAAACGA-TGCCAAC-TTGCGATCCGCT-GAAGTT-TAT---GTATGACTTGGCGGGCAGCTTC---CGGTAAACCAAAGT---TTGGTTCCGGGGGAAGTATGGTTGCAAAGCTGAAACTTAAAGGAATTGACGGAAGGGCACCACCAGGAGTGGAGCCTGCGGCTTAATTTGACTCAACACGGGAAAACTCACCAGGTCCAGACATTGTAAGGATTGACAGACTGA-AGTTCTTTCTCGA--TTCTATGGATGGTGGTGCATGGCCGTTCTTAGTTGGTGGAGTGATTTGTCTGGTTAATTCCGATAACGAACGAGACCCC-AACCTGCTAAATAGTGGCTCCCTAC---------GCGTAGGGAGA------TTC------------GC-TTCTTAGAGGGACTAGTGGCTCTTT--AACCCCGT----GAAGTGGGGTCA-TAACAGGTCTGTGATGCCCTTAGATGTTCTGGGCTGCACGCGCGCTACACTGGT-CGCCAT----------AA-AA---TGC--------TATACCTGCGCGCTATGCGCGCGGG-CAATCA-CCT---AATGGCA-----ACCGTGA-TTGGGATAGATTATTGCAACTATTGATCTTGAACGAGGAATTCCTAGTAAGCACGAGTCATTAGCTCGTGTTGATTACGTCCCTGCCCTTTGTACACA-CCGCCCGTCG-CTACTAC-CGATTGGACG-CTGAAGCGAGTTCTATGGAG--GGTTTGA--------------------------ACAACCGCCTCGCGGA-------------TGTTAAAGCAC------------GAAATAGCTCAAGCTTCGACGTC-TA-------------------------
>Acoela_Heterochaerus_blumi_ID_MHAb_GB_FN552038
------------------------------------------------------------------------------------------------------------------------------------------------------------------------------------------------------------------------------------------------------------------------------------------------------------------------------------------------------------------------------------------------------------------------------------------------------------------------------------------------------------------------------------------------------------------------------------------------------------------------------------------AGGGACCCTGAGAAATGGGCTACCACATCCAAGGAAGGCACCCAGGCCTGAAATTACCC-ACTTCTGG-----CGCGGAGAGGTAGTGACTAGTAATAAC-AGG--ATTAGACT-TTC----GAGTCGAACCCTGGACTGGCGAGG----AGGTATAAATACCTCG---GTAATTCAAGTTCAGGGCAAGTCTGGTGCCAGCCGCCGCGGTAACACCAGCCTGAACAAGCGTATGCTTTAGTTGCTGCGTTTAAAAAGCTCATAGTTGGATCT------ACG---GCAGCG----TCACCAACACTAGGTTTGAT---CTTATTGAT---------------------------------CAATACCGGGTG-GCGGTT-----TGTCA---------------TTCGGCC--TTACTAGGC----GGTTTGCACTTAACTG-TGTAT--AACTGATCTAATGAAGGA----CCAAACCTTGAGAA-AATTAGAGTGCTCAAGGCGAGTTTTGGCAT--TGAATTTTAAAGCATGGAATAATGGAGTAGGA--C-----------------------CAGTTGGTCGTGAACCAGCAGGTAATGATT-AAAAGGAACAGGCGGGGGC-ATTT-GTATTG-CTGGGGG-AGGGGTGAAATCCGTAGATCCCAGCAAGACATCC---TACTGCGAAAGCA--TTTGCCAAGAATG-TTTTCATTAATC-AAGAACGAAAGTT-AGAGTATT-GAAGAGGATTA-GATA-CCCTCGTAA--TTCTAACCT-TAAACAA-TACCGTC-TTACGCTTAGCC-AATGTA-TTT------ATACTTGGCTAGGAG-TACAC-CGGGAAACCAAAGATATTTGGTTCCGGGGGGAGTATGGTTGCAAAATCGAAACTTAAAGGAATTGACGGAGGGGCACCACCAGGAGTGGAGCCTGCGGCTTAATTTGACTCAACACGGGGAAACCCACCAGGTCCAGACATCTTAAGGATTGACAGATAGA-ATCTCTTTCACGA--TTAAATGGGCGGTGGTGCATGGCCGTTCTTAGTTAGTGGAGTGATCTGTCTGGTTAATTCCGATAACTAACGAGATCTC-ACCCATCTAACTAGTA-GATGTCAC----------TTTATGTGGC-------------ATT--AAGAC-TTCTTAGAGGGACTAAGCACAATTA--AATAGTGCTAGTGAAGTGAGGTTA-TAACAGGTCTGTGATGCCCTTAGATGTTCTGGACCGCACGCGCGCTACAATGAT-AGCTTT----------AA------TGG--GTTAATTAACCTAAGCCGATGAG-GTTTGGGGAAATCG-TTT-A-AAGTATGTGGTATTCATAG-TGGGGATCAACTATTGTAACTAGTAGTTGTGAACTAGGAATTCCTGGTACTTAGATTTCACCAAAATCTAGGGATTACGTCCCTGCCCTTTGTACACA-CCGCCCGTCG-CTACTAC-TGATTGGACG-GTTAAGCTAGATGCTGGGAG--ACTTTCT--------------------------TTTGTGACTTCG-------------GTCGCAACTGAAGGGC-----------AAACAGTTTCAAGCTGAACTGGC-TA-------------------------
>Acoela_Waminoa_sp_ID_UJ_Waminoa_Holland_akvarium_18S
-----------ATGCATGTGC--AAGTTT----ACCTTGG------ATAAGTGAAACCGCGAAC-AGCTCATTAAATC-AGTTACAA-TCTACATGACT------AT--------GCC---CGACTACATGGACAACCAC-GGTAACACTGTGGCTAATACA------TG-------CCCCTTTGAGGCT---------CGGCGTTGATCGCGATCCAA-----------------ACTTTCA-------GCGA----CTAG-----GT--CGTTA------------------------GAAAGAGTC-----------------TATTGTAGTCATCTCGC-----------------------------------ATAGTG-----------TAGTTT--GCTG-A---------------CTGTAAAA---------------------CCTCCG-------AGTCAA-----AAAATTGGACTT------------GAGG----------TA----TATCTAATGAGTTTCTGAGCCATCA-ACCTAAGATGGTAGGGTAACGGCCTACCATGGTTGTGACGGCTAACGGGGAATCTGGGTTCGATTCCGGAGAGGGAGCCTGAGAAAC-GGCTACCACATCCAAGGAAGGCAGCAGGCGCGAAAATTACCC-ACTTCTAG-----CGCAGAGAGGTAGTGACTAGTAATAACAAAT--GTAGGCCC-TTG----TGGTTTATATTTGGACTGTTGAGA----TGTTATAAATATCTCA---GTAATTCTAGATCAGGGTAAGTCTGGTGCCAGCAGCCGCGGTAACACCAGCCTGATCAAGCGTATGCTTTAGTTGCTGCGTTTAAAAAGCTCATAGTTGGATCTTCGACTACG--------T----GATCGACCATAAGGGGTAAT---CTTTCAGAT------------------------T------ATTCCGGTCACGGATAGTCAT---------------------TTTACTTG-----TTAGACAGT------T-TGCACTTAATTG-TGTA---GATTGAT-CG-AATCAAGTAAC--AGACCTTGAGAA-AATTTGAGTGCTCAAAGCAAGCTTTGGCAT--TGAATTTTAAAGCATGGAATTAAGGAGTAGGA--CCAGTTT-----------------TGGTCG----TGAACCATCTGGTAATGATT-AAAAGGAACAGACGGGGGC-ATTC-GTATTG-CTCGGGG-AGGGGTGAAATCCGTAGATCCCAGCAAGACGACC---TACTGCGAAAGCA--TTTGCCAAGAATG-TTTTCATTAATC-AAGAACGAAAGTT-AGAGTATT-AAAGAGGATTA-GATA-CCCTCGTAA--TTCTAACCT-TAAACTA-TACCATC-TAACTCTTAGTC-AATGTA-ATT------TTACTTGGCTAGGCG-TTACT-CGGGAAACTAAAGTCATTTGGTTCCGGGGGAAGTATGGTTGCAAAATCGAAACTTAAAGGAATTGACGGAGGGGCACCACCAGGAGTGGAGCCTGCGGCTTAATTTGACTCAACACGGGGAAACTTACCAGGTCCAGACATCTTAAGGATTGACAGATAGA-ATCTCTTTCACGA--TTAGTTGGGCGGTGGTGCATGGCCGTTCTTAGTTAGTGGAGTGATCTGTCTGGTTAATTCCGATAACTAGCGAGTTTTC-GTCCATCTAACTAGTA-GATGTCAC----------TTTATGTGTC-------------ATC--AAGAC-TTCTTAGAGGAACTAAGCACAATAT--AATAGTGCTAGTGAAGTGAGATTA-TAACAGGTCTGTGATGCCCTTAGATGTTCTGGACCGCACGCGCGCTACAATGCT-CGCTTT---------GAATTGT--TGA----ATAACCCCTTAAGCCGAGAAG-GTTTTGGGAAATCA-TTA-TAAGTATCG--AGAAGTTTTG-TGGGGATCAACTATTGTAACTATTAGTTGTGAACTCGGAATTCCTAGTACTTAGATTTCACCATAATCTAGGGATTACGTCCCTGCCCTTTGTACACA-CCGCCCGTCG-CTACTAC-TGATTGGTCG-CTTAAGTGAGTTGCTTGGAG--GTTTTCT---------------------------------TTCATTGCT----------------TCGGTGGTGATTGAAATGCTGAAGAGTGTCAAGCTTATTCGGC-TA-------------------------
>Acoela_Waminoa_brickneri_ID_MHWa_GB_FR837756
-----------------------------------------------------------------------------------------------------------------------------------------------------------------------------------------------------------------------------------------------------------------------------------------------------------------------------------------------------------------------------------------------------------------------------------------------------------------------------------------------------------------------------------------------------------------------------------------------------------------------------------------------------------------------------------------------------------------------------------------------------------------------------------------------------------------------------------------------------------------------------------------------------------------------------------G---------------------------------------------------------------------------------------------------------------------------------------------------------------------------------------------------------------------------------------------------------------------------------------------------------------------------------------------------------------------------------------------------------------------------------------------------------------------AAGTT-AGAGTATT--AAGAGG--TA-GATA-CCCTCGTAA--TTCTAACCT-TAAACGA-TACCATC-TTAATCTTAGCC-AATGTA-ATT----TATTACTTGGTTAGGA--TTAAACCGGGAAACCAAAGCCATTTGGTTCCGGGGGGAGTATGGTTGCAAAATCGAAACTTAAAGGAATTGACGGAGGGGCACCACCAGGAGTGGAGCCTGCGGCTTAATTTGACTCAACACGGGGAAACCTACCAGGTCCAGACATCTTAAGGATTGACAGATAGA-ATCTCTTTCATGA--TTAGATGGGCGGTGGTGCATGGCCGTTCTTAGTTAGTGGAGTGATTCGTCTGGTTAATTCCGATAACTAACGAGTTCTC-TTCCATCTAACTAGTA---GATGAC---ACT---TATTGTGTTGT---------------C--AAGAC-TTCTTAGAGGAACTAAGTACAATTA--AATAGTACTAGTGAAGTGAGATTA-TAACAGGTCTGTGATGCCCTTAGATGTCCTGGACCGCACGCGCGCTACAATGCT-TGCTTT----------AA-TGTGTTGA-----TAACTCTCTAAGCCGAGATG-GTTTTGGGAAATCG-TTA-AAAGTATAAGGATGTTCTTAG-TGGGGATCAACTATTGTAACTAGTAGTTGTGAACTCGGAATTCCTAGTACTTAGATTTCACCAGAATCTAGGGATTACGTCCCTGCCCTTTGTACACA-CCGCCCGTCG-CTACTAC-TGATTGGTTG-CTTAAGCGAGTAACTTGGAG--GCTGCCA------------------------GCTGATCGCTTCGGTGGT----------CTCTGGTATGCT--------------GAAGAGTGTCGAGCTTAAATGAC-TA-------------------------
>Acoela_Waminoa_sp_GB_AJ875221
-----------ATGCATGTGC--AAGTGT----CTCTTGGAT----AAAAGTGAAACCGCGAAG-AGCTCATTAAATC-AGTTACAA-TCTACCTGTAT------ATAGC-----------CTTATATATGTATAACCAC-GGTAACACTGTGGCTAATACAAGCGTGAG---TGAGGCACAGCGTTGAT---------CGCGTTCTAA---------------------------ACTTTTA---GCGACAAGGTCGTTAG---------AAAGA--------------------------------------------------GTCTATTGTAGTCATCTCGC--------------------------------ATAGTG-----------TAGTTT--GCTA-A---------------CTGATAAA---------------------ACCCAA------CAAATCC-------------------CAAGGG-ATGAGGG----------TA----TAACTAATGAGTTTCTGAGCCATCA-ACCTAAGATGGTGGGGTAACGGCCTACCATGGTTGTGACGGCTAACGGGGAATCTGGGTTCGATTCCGGAGAGGGGGCCTGAGAGAT-GGCCACCACATCCAAGGAAGGCAGCAGGCGCGAAAATTACCC-ACTTCCGG-----CGCGGAGAGGTAGTGACTAGTCATAACAAAT--ATAGACCC-TAG----TGGTTTGTATTTGGACTGGTGAG-----ATGTTATA-AATATCTC--AGTAATCTAGATCAGGGCAAGTCTGGTGCCAGCAGCCGCGGTAATACCAGCCTGATCAAGCGTATGCTTTAGTTGCTGCGTTTAAAAAGCTCATAGTTGGATCT-------------TCGAG----AGCGTGATCATCAAAGGGCGTAGTTCGGTTAC--------------------------------------------GGTCGTTC-----TATTCCTGGTCACGGACTT-TCAATATACTTGGAAGAC----AGTTTATTCTTAACTG-AATA---GACTGAT-CGAAAACAAGTGA-T-AAACCTTGAAAA-AATTAGAGTGCTCAAAGCAAGCTTTGGCCT--TGAATTTTAAAGCATGGAATTGAGGAAGAGGA------CCATTA--------------TGGTCGTG--AACCATTTT-GGTAATGATT-AAAAGGAACAGACGGGGGC-ATAC-GTATTG-CTCGGGG-AGGGGTGAAATCCGTAGATCCCAGCAAGACGACC---TACTGCGAAAGCA--TTTGCCAAGAATG-TTTTCATTAATC-AAGAACGAAAGTT-AGAGTATT-AAAGAGGATTA-GATA-CCCTCGTAA--TTCTAACCT-TAAACGA-TACCATC-TTAATCTTAGCC-AATGTA-ATT----TATTACTTGGTTAGGAT-TAAAC-CGGGAAACCAAAGCCATTTGGTTCCGGGGGGAGTATGGTTGCAAAATCGAAACTTAAAGGAATTG-CGGAGGGGCACCACCAGGAGTGGAGCCTGCGGCTTAATTTGACTCAACACGGGGAAACCTACCAGGTCCAGACATCTTAAGGATTGACAGATAGA-ATCTCTTTCATGA--TTAGATGGGCGGTGGTGCATGGCCGTTCTTAGTTAGTGGAGTGATTCGTCTGGTTAATTCCGATAACTAACGAGTTCTC-TTCCATCTAACTAGTA-GATGACAC--------TTATTGTGTTGT---------------C--AAGAC-TTCTTAGAGGAACTAAGTACAATTA--AATAGTACTAGTGAAGTGAGATTA-TAACAGGTCTGTGATGCCCTTAGATGTCCTGGACCGCACGCGCGCTACAATGCT-TGCTTT----------AA-TGTGTTGA-----TAACTCTCTAAGCCGAGATG-GTTTTGGGAAATCG-TTA-AAAGTATAAGGATGTTCTTAG-TGGGGATCAACTATTGTAACTAGTAGTTGTGAACTCGGAATTCCTAGTACTTAGATTTCACCAGAATCTAGGGATTACGTCCCTGCCCTTTGTACACA-CCGCCCGTCG-CTACTAC-TGATTGGTTG-CTTAAGCGAGTAACTTGGAG---GCTGCC-------------------------------AGCTGATCGCT----------------TCGGTGGTCTCTGGTATGCTGAAGAGTGTCGAGCTTAAATGAC-TA-------------------------
>Acoela_Hofsteniola_pardii_ID_UJ13424_18S
-----------ATGCATGTGT--AAGTAC----AGCCGATAA----TGAAGTGAAACCGCGAAT-GGCTCATTAAATC-AGTCTTGA-TTTATTTGGTA------TA--------GAA---TATCTACTTGGATAACTGT-GGTAAATCTAGAGCTAATACA------TG-------CCCGATTCATTGC---------ACCTTTGGTCAATGA----------------------GCTTTTA---------------TCAG-----TC--TAAAA------------------------CTATTACCT--------------CTGTGGAGTTGCCCTGAGGCCCCC-------------------------------CGGCTG-----------AGTTCT-AGATA-A---------------CTGCAAGA---------------------CCGTAA--------AGCCT---------------TG--TGCTGA-C----GG----------CG----TATCATTCAAGTGTCTGCCCTATCA-GCTTTGGATGGTAGTGTATCGGACTACCATGGCGTTAACGGGTGACGGGGAATCAGGGTTCGATTCCGGAGAGGCAGCCTGAGAAAC-GGCTACCACCTCTATGGAAGGCAGCAGGCGCGTAAATTACCC-ACTCTCGG-----AACGAGGAGGTAGTGACGAAAAATAAC-GGT--ACAGAGCC-CTACG--GGTTTTGTCACCAGAATGAGCACA----ATTTAAAA-CCTTTAGC--GAGGATCAAGTATAGGGCAAGTCTGGTGCCAGCAGCCGCGGTAATTCCAGC-TATACAAGCGTATGTGCATGCTGCTGCGGTTAAAAAGCTCGTAGTTGAAGTTGTTAAGTTG---GGTCTT----GGCGTTGCT----------T---CTTTTCAGA-----------------------------------------GGTA-GCCCTT------GTTTCCCTCTTCTCTCCT--TCA-----TCAAACCTT----GAG-TGCACTTAACTGCTGTA---GTCTGGG-TG-AGATGGAGT--TTTTACTTTGAAAA-AATTAGAGTGTTCAAAGCAG------GAAACATGGATACTAAAGCATAGGATAATCAAAGAGGA--CTACGTCCCT---------TTTT-TGGTCTAT--GGGG-ATGC-GGTAATGGTT-AAAAGGGACAGTCGGGGGC-ATTC-GTATTG-TCACGTT-AGAGGTGAAATTCTTGGATCGTGGCAAGACGGAC---TACTGCGAAAGCA--TTTGCCAAGAATG-TTTTCATTAATC-AAGAACGAAAGTT-AGAGGATT-GAAGAGGATCA-GATA-CCCTCGTAG--TTCTAACCA-TAAACGT-TGCCAAC-TAGCGATCTGTCAATAGTC-TTT----AATGACGTGGCAGGCAGCTTC---CGGGAAACCAAAGTGTTTGGGTTCCGGGGGAAGTATGGTTGCAAAGCTGAAACTTAAAGGAATTGACGGAAGGGCACCACCAGGAGTGGAGCCTGCGGCTTAATTTGACTCAACACGGGAAAACTCACCAGGTCCAGACATAGTGAGGATTGACAGACTGA-AGTTTTTTCTTGA--TTCTATGGTTGGTGGTGCATGGCCGTTCTTAGTTGGTGGAGCGATTTGTCTGGTTAATTCCGATAACGAACGAGATCCT-ATCTCGCTAACTAGAA-AGGTCTAC-----------TCTTGTAGA--TCTAGAT------------GC-TTCTTAGAAGGACTCGGTGATC-----GAAAGCATCAG-GAAGTGGGGTCA-TAACAGGTCTGTGATGCCCTTAGATGTTCTGGGCCGCACGCGCGCTACAATGGG-TTCTGT----------AT-AATGTTGC-----TGATTTCCTGGTCCGATAAG-GTCTGGG-TAATCA-CTG-AATGGGATC-------CATGCTTTGGGCTAGAATATTGTAAGGA-TATTCTTCAACGAGGAATTCCTAGTAAGCGCAAGTCACCAGCTTGCGTTGATTACGTCCCTGCCCTTTGTACACA-CCGCCCGTCG-CTACTAC-CGATTGGGTG-TTGAAGCGAGCATTGTTGAT--GTTATGT------------------------TATGATAAGCTTTGTCTT---------ATTATTATGTGAGA-------------AAAGTATTGCTAGCTTTGATATC-TA-------------------------
>Acoela_Hofstenia_miamia_ID_UJ0534_GB_AM701807
-----------ATGCATGTCT--AAGTTTTTTGAACAAATA-----ACTTGAGAGACCGCGAAT-GGCTCATTAAATC-AGTCATGA-TTTATTTGATA------TA---------CT---TTCTTACTTGGATAACTGT-GGTAAATCTAGAGCTAATACA------TG-------CCTGAAAAATCTT---------CGTGATTT-----------------------------GCTTTTA---------------TTAG--------------------------------------TTAAGCCTC-----------------ACTGTGTCTCTGTGAAAGCAGGGACTT-------------------------TAGGTG-----------AACTCT-GGATA-A---------------CTGCAAGA---------------------CCGCAA--------TACCT----------CGTGTTA------------GCGG----------CG----ATTCATTCAAGTGTCTGCCCTATCA-GCTTTGGATGGTAGTGTACCGGACTACCATGGCTTTAACGGGTGACGGGGAATCAGGGTTCGATTCCGGAGAGGCAGCCTGAGAAAC-GGCTACCACCTCTATGGAAGGCAGCAGGCGCGCAAATTACCC-ACTCTCAG-----AACGAGGAGGTAGTGACGAAAAATAAC-GGT--ACAGAGCC-TTATG--GGTTTTGTCACCGGAATGAGCACA----ATTTAAAT-CCTTTAGC--GAGGATCTAGTATAGGGCAAGTCTGGTGCCAGCAGCCGCGGTAATTCCAGC-TATACAAGCGTATGTGCATGCTGCTGCGGTTAAAAAGCTCGTAGTTGAAATT--------G----TTAGG----TGATCTTGTACACTATCACT---TAGGCCGAT----------------------------------GGGTCTAGATAAGTGCCT-----GGTCACCTCTCTCTCCTTT----------TTGGCAGAT----G---TGCACTTAACTGGCGTA---GATCTGTCTG-AAATCGAGT--TTTTACTTTGAAAA-AATTAGAGTGTTCAAAGCAGGGATAACTA---TGAATAACTCAGCATGGGATAATCAAAGAGGA--CTGCATTCGT----GCACTCTTTGAGGTCTTAATACGTTTTGC-AGTAATGGTT-AAAAGGGACAGTCGGGGGC-ATTC-GTATTG-TCACGTT-AGAGGTGAAATTCTTGGATCGTGGCAAGACGGAC---TACTGCGAAAGCA--TTTGCCAAGAATG-TTTTCATTAATC-AAGAACGAAAGTT-AGAGGATT-GAAGAGGATCA-GATA-CCCTCGTAG--TTCTAACCA-TAAACGT-TGCCAAC-TAGTGATCTGTCGATAGTC-TTT----TATGACGCGGCAGGAAACTTC---CGGGAAACCAAAGTGTTTGGGTTCCGGGGGTAGTATGGTTGCAAAGCTGAAACTTAAAGGAATTGACGGAAGGGCACCACCAGGAGTGGAGCCTGCGGCTTAATTTGACTCAACACGGGGAAACTCACCAGGTCCAGACATAGTAAGGATTGACAGACTGA-AGTTTTTTCTTGA--TCCTATGGTTGGTGGTGCATGGCCGTTCTTAGTTGGTGGAGCGATTTGTCTGGTTAATTCCGATAACGAACGAGACTCT-ATCTAGCTAAATAGAG-AAGTTCAC-----------TCTTGTGAA------CTC---------GATGC-TTCTTAGAAGGACAGGGTGTCT-----GAAAGCATCAG-GAAGTAGGGTCA-TAACAGGTCTGTGATGCCCTTAGATGTTCTGGGCCGCACGCGCGCTACAATGG--TGCTTG---------CAA-AT---TGT-----GGATAACCTTGAGTGTTATG-CTCTGGG-TAATCA---T-TAATGTGCA------TCATGT-TTGGGCTAGTATATTGTAA-TGATATACTTAAACGAGGAATTCCTAGTAAGCGCAAGTCACCAGCTTGTGTTGATTACGTCCCTGCCCTTTGTACACA-CCGCCCGTCG-CTACAAC-CGATTGGGTG-TTGAAGTGAGCCATGCCGAT--AATATGT-------------------------AGTTCAGCCTTTCTGGC---------TAAGCTATGTAGAA-------------GAAGCATTGCAAGCTTTGATACT-TA-------------------------
>Acoela_Hofsteniola_pardii_ID_AWSp08_GB_AM701821
-----------ATGCATGTCT--AAGTTT----AACGAATAAATA-ATTCGAGAGACCGCGAAT-GGCTCATTAAATC-AGTCATGA-TTTATGTGATA---------------TCTG---AATTTACTTGGATAACTGT-GGTAAATCTAGAGCTAATACA------TG-------CCTGATCAATCCC---------GAGTGATTG----------------------------GCTTTTA---------------TTAG---------TTAAA---------------------CCTCAATGTGTC-----------------GCCTGTCCTTTGACAGAGACTT------------------------------TAGGTG-----------ATATCT-GGATA-A---------------CTGCAAGA---------------------CCGTAA--------TACCT---------------TG--TGTTAG----C-GG----------CG----ATTCATTCAAGTGTCTGCCCTATCA-GCTTTGGATGGTAGTGTACCGGACTACCATGGCTTTTACGGGTGACGGGGAATCAGGGTTCGATTCCGGAGAGGGAGCCTGAGAAAC-GGCTACCACCTCTATGGAAGGCAGCAGGCGCGCAAATTACCC-ACTCTCAG-----TACGAGGAGGTAGTGACGAAAAATAAT-AGT--ACAGAGCC-CTATG--GGTTTTGTCACTGGAATGAGCACA----ATTTAAAT-CCTTTAGC--GAGGATCTAGTATAGGGCAAGTCTGGTGCCAGCAGCCGCGGTAATTCCAGC-TATACAAGCGTATGTGCATGCTGCTGCGGTTAAAAAGCTCGTAGTTGAATTT--------G---CTAAGT----GATCTTGTA----------C---ACTATCACT------TAGACC-------------------AATGGGTCTAGATAAGTGCCT------GGTTGCCTCTCTCTCCTT-TTTG-----TCAG---------GTG-TGCACTTAACTGGCGTA---GATCTGTCTG-AAATCGAGT--TTTTACTTTGAAAA-AATTAGAGTGTTCAAAGCAGGGATAACTA---TGAATAACTCAGCATGGGATAATCAAAGAGGA--CTGCACTCGT---GTGCTCTTTG-AGGTCTTAATACGTTTTGC-AGTAATGGTT-AAAAGGGACAGTTGGGGGC-ATTC-GTATTG-TCATGTT-AGAGGTGAAATTCTTGGATCATGGCAAGACGGAC---TACTGCGAAAGCA--TTTGCCAAGAATG-TTTTCATTAATC-AAGAACGAAAGTT-AGAGGATT-GAAGAGGATCA-GATA-CCCTCGTAG--TTCTAACCA-TAAACGT-TGCCAAC-TAGTGATCTGTTGATAGTC-TTT----TATGACGCGTCAGGAAACTTC---CGGGAAACCAAAGTGTTTGGGTTCTGGGGGTAGTATGGTTGCAAAGCTGAAACTTAAAGGAATTGACGGAAGGGCACCACCAGGAGTGGAGCCTGCGGCTTAATTTGACTCAACACGGGGAAACTCACCAGGTCCAGACATAGTGAGGATTGACAGACTGA-AGTTTTTTCTTGA--TCCTATGGTTGGTGGTGCATGGCCGTTCTTAGTTGGTGGAGCGATTTGTCTGGTTAATTCCGATAACGAACGAGACTCT-ATCTAGCTAAATAGAG-AAGTTCAC-----------TATGGTGAA------CTT---------GATGC-TTCTTAGAAGGACTGGGTGTCTGAA-----AGCATCAG-GAAGTAGGGTCA-TAACAGGTCTGTGATGCCCTTAGATGTTCTGGGCTGCACGCGCGCTACAATGG--TGCTTG---------CAA-AT---TGT----GCGATCACCTTGAGTGTTATG-CTCTGGG-TAATCA---T-TAATGTGTA------TCATGT-TTGGGCTTGTATATTGTAATTA-TATACACAAACGAGGAATTCCTAGTAAGTGCAAGTCATCAGCTTGTGTTGATTACGTCCCTGCCCTTTGTACACA-CCGCCCGTCG-CTACAAC-CGATTGGGTG-TTGAAGTGAGCATTGCTGAT--AACATGT------------------------AGTTCAGCACTTTTGGGC---------CCAATTATGTAGAA-------------GAAGCATTGCAAGCTTTGATACT-TA-------------------------
>Acoela_Isodiametra_sp2_ID_UJ1037_18S
-----------ATGCATGTCT--AAGTTC----AGCTTGAG-----AATAGTGAAACCGCGAAT-GGCTCATTAAATC-AGTTTTGG-TTCATTTGCTT----------------TCTAATAATTGAAATGAATAACCAC-GGTAACCCTGTGGCTAATGCA------TG--------GAATTGTCCTCTAATGTCGCTCTATATGGGCGGCCTCTTGGAGT--------------ACTTTTA---------------CTAG---------AAGAG--------------------------AGCAGCT-----------------TGGTATATATCCAATGTGAACA------------------------------GTGGTG-----------AACTCT-GAGTA-A---------------CTGACCAA---------------------CCTCAG--------TGAGC-------------TTTATAGCCTGGA-----GG----------TG----TAGCATTCAAAAGTCTGACCTATCA-CCTTATGACGGTAGTGTAACGGACTACCGTGGGTGTAACGGGTAACGGGGAATCAGGGTTCGATTCCGGAGAGGGAGCCTGAGAAAC-GGCTACCACATCTAAGGAAGGCAGCAGGCGCGCAAATTACCC-AATCTCAG-----AACGAGGAGGTAGTGACGAAAAATAAC-AAT--ATGAAGTC-TTAT---GACTTTGTGATTGGAATGGAGTAG----GCTTAACA-AACCTACT--GAGGAGCTAGTGGAGGGCAAGTCTGGTGCCAGCAGCCGCGGTAATACCAGCATCCACAAGCATATGCAAAAGTTGCTGCGTTTAAAAAGCTCGTAGTTGGATCT--------G----TTAAT----TGAGTGGCG--------------TTTACCATC--------------------AGGCG------TATTCGACTGTTGGGCCGCTT---------------GATTTTCCG-GCTG-----TCGA-GAGT----ATT-TGCACTTCACTG-TGTT---GAATACT-CA-AGACGGAAT--TTTTACTTTGAGTA-AATTAGAGTGTTCAAAGCATCCTTTGGGAT--TGCATATTAAAGCATGGAATGATGGAGGAAGA--CCTAACTATT----------------GCTGCTTGCGATAGTGC-GGTAATGATT-AAAAGGAACAGTTGGGGGC-ATTA-GTATTG-CTACGTT-AGAGGTGAAATTCTTGGATCGTGGCAAGACTAAC---TACTGCGAAAGCA--TTTGCCAAGAATG-TTTCCATTAATC-AAGAACGAAAGTT-AGAGTATT-GAAGAGGATTA-GATA-CCCTCGTAA--TTCTAACCA-TAAACGA-TACCAAC-TTACGATCTGGT-AAAGTC-CTA----TATGACGTACCAGGGAG-TTAAC-CGGAAAACCAAAGTTTATTGGCTCCGGGGGAAGTATGGTTGCAAAATCGAAACTTAAAGGAATTGACGGAAGGGCACCACCAGGAGTGGAGCCTGCGGCTTAATTTGACTCAACACGGGAAACCTCACCAGGTCCAGACATTGAAAGGATTGACAGACTGA-ATTTTTCTCATGA--TTCTATGGGTGGTGGTGCATGGCCGTTCTTAGTTAGTGGAGTGATCTGTCTGGTTAATTCCGATAACGAACGAGATCCCGGCCAATTTAACTAGTA-GCTCTAAC----------ATTTTGTTGG--------------AG--TATAC-TTCTTAGAGGAACTATGTGGAATACA-GCTACCACAAG-GAAGTGGGGCTA-TAACAGGTCTGTGATGCCCTTAGATGTCCTGGGCCGCACGCGCGCTACACTGAC-TACTAC---------TGATTGATGTGT------TGTTGCCTAGTCCGCAATG-GTCTGGG-TAATCA-CCT-CAAAGTAAG---ATTTCATGA-TTGGAATGAACTGTTGCAATTATCAGTTCTGAACGAGGAATTCCTAGTAAGCACTAGTCATCAGCTAGTGTTGATTACGTCCCTGCCCTTTGTACACA-CCGCCCGTCG-CTACTAC-TGATTGGACG-TTCAAGCAAGACTTTTGAAA--ACTGACC-------------------------------GCTTTGGCTCT-----TGTCAAGGCAGTTGGTT--------------GAAGAAAATCAAGCTTAAGTGTC-TA-------------------------
>Acoela_Eumecynostomum_macrobursalium_ID_UJ12150_18S
-----------ATGCATGTCT--AAGTTC----AGCTTGAG-----AATAGTGAAACCGCGAAT-GGCTCATTAAATC-AGTTATTG-TTCATTTGCTT------CAGGCACGTA------CTAGTATATGAATAACCGA-GGTAACCCTTCGGCTAATGCATGAACGTG-----------------------------------------AGGTGGATCCAGTCGGAAAAGCCTCGCATTTA---------------CTAG---------ACAAA------------------------CGGTGTTTG-----------------GTCAATGAGCCACTCGAGAA--------------------------------GTGATG-----------AACTCT-GAGTA-A---------------CTGTTAGA---------------------TCCCAA---CGGTTTATCC-------------------CACGG-------GA----------CA----AAGCATTCGAATGTCTGACCTATCA-ACTTCTGACGGTAGTGTAACGGACTACCGTGGTTGTAACGGGTAACGGGGAATCAGGGTTCGATTCCGGAGAGGGAGCCTGAGAAAC-GGCTACCACATCTAAGGAAGGCAGCAGGCGCGCAAATTACCC-AATCCCGG-----TACGGGGAGGTAGTGACGAAAAGTAAC-GAT--ATGAGTCC-TTCG---GGATTTGTGATTGGAATGGAGTAG----GCTTAACA-CACCTACT--GAGGAGCTAGTGAAGGGCAAGTCTGGTGCCAGCAGCCGCGGTAATACCAGCCTTCACAAGCATATGCAAAAGTTGCTGCGTTTAAAAAGCTCGTAGTTGGATCT--------G----GCAGG----TGAGTGGCA--------------TCAACCTAG-----------------------------------TGTTACATTGTATCCTA-----GGGCC-----GCTTGTCTTT-CCCGGCCACCGATGATC----GCT-TGCGCTTAACCG-TGTC---GAGTGAT--ATAGGTGGAGTA-T-TTACTTTGAGTA-AATTAGAGTGTTCAAAGCATCCTTTGGGAT--TGCATAGTAAAGCATAGAATGATGGAGGAAGA--CCTAGCCTTT----------GGTTCGGTTTGC--AGAGG-TGC-GGTAATGATT-AAAAGGAACAGTCGGGGGC-ATTT-GTATTG-CTACGTT-AGAGGTGAAATTCTTGGATCGTGGCAAGACAAAC---TACTGCGAAAGCA--TTTGCCAAGAATG-TTTCCATTAATC-AAGAACGAAAGTT-AGAGTATT-GAAGAGGATTA-GATA-CCCTCGTAA--TTCTAACCA-TAAACGA-TACCAAC-TTACGATCTGAC-GAAGTC-CCA----TATGACATGTCAGGGAG-TTAAC-CGGAAAACCAAAGTTTATTGGCTCCGGGGGAAGTATGGTTGCAAAATCGAAACTTAAAGGAATTGACGGAAGGGCACCACCAGGAGTGGAGCCTGCGGCTTAATTTGACTCAACACGGGAAACCTCACCAGGTCCAGACATAGCAAGGATTGACAGACTGA-ATCTTTTTCATGA--TTCCATGGGTGGTGGTGCATGGCCGTTCTTAGTTAGTGGAGTGATCTGTCTGGTTAATTCCGATAACGAACGAGATCCCGGCCGATTTAAATAGTA-TAGTGAAC----------TTTTGTTTGC-----------TAAT------AC-TTCTTAGAGGAACTATGTGGAATCAA-GCTACCACAGG-GAAGTGGGGCTA-TAACAGGTCTGTGATGCCCTTAGATGTCCTGGGCCGCACGCGCGCTACACTGAC-TACTACTGATTGAGTGT---------------GTTTTACCTGGTCCGCAACG-GTCTGGG-TAATCA-CCT-CGGAGTATGGTCTCTCCTTAC-TGGGGATGAACTGTTGTAATTATCAGTTCTGAACGAGGAATTCCTAGTAAATGCTTGTCAACAGCAAGCGTTGATTACGTCCCTGCCCTTTGTACACA-CCGCCCGTCG-CTACTAC-TGATTGGATG-TTTAAGCAAGAACTTTGGAT--ACTAGC-------------------------------------AGTGTCCGCTTCGGCGGTATACTGTCGGTT------------GAAGAGGATCAAGCTTATGTGTC-TA-------------------------
>Acoela_Eumecynostomum_macrobursalium_ID_UJ13265_18S
-----------ATGCATGTCT--AAGTTC----AGCTTGAG-----AATAGTGAAACCGCGAAT-GGCTCATTAAATC-AGTTATTG-TTCATTTGCTT---------CAGGCACGTA---CTAGTATATGAATAACCGA-GGTAACCCTTCGGCTAATGCATGAACGTG-------AGGTGGATCCAGT---------CGGAAAAGCCTC-------------------------GCATTTA---------------CTAG---------ACAAA------------------------CGGTGTTTG-----------------GTCAATGAGCCACTCGAGAA--------------------------------GTGATG-----------AACTCT-GAGTA-A---------------CTGTTAGA---------------------TCCCAACGGTTTATCCCAC-------------------GG----------GA----------CA----AAGCATTCGAATGTCTGACCTATCA-ACTTCTGACGGTAGTGTAACGGACTACCGTGGTTGTAACGGGTAACGGGGAATCAGGGTTCGATTCCGGAGAGGGAGCCTGAGAAAC-GGCTACCACATCTAAGGAAGGCAGCAGGCGCGCAAATTACCC-AATCCCGG-----TACGGGGAGGTAGTGACGAAAAGTAAC-GAT--ATGAGTCC-TTCG---GGATTTGTGATTGGAATGGAGTAG----GCTTAACA-CACCTACT--GAGGAGCTAGTGAAGGGCAAGTCTGGTGCCAGCAGCCGCGGTAATACCAGCCTTCACAAGCATATGCAAAAGTTGCTGCGTTTAAAAAGCTCGTAGTTGGATCT--------G----GCAGG----TGAGTGGCA--------------TCAACCTAG-----------------------------------TGTTACATTGTATCCTA-----GGGCCGCTTGTCTTTCCCG-GCCA-----CCGATGATC----GCT-TGCGCTTAACCG-TGTC---GAGTGAT--ATAGGTGGAGTA-T-TTACTTTGAGTA-AATTAGAGTGTTCAAAGCATCCTTTGGGAT--TGCATAGTAAAGCATAGAATGATGGAGGAAGA-CCTAGCCTTTG-----------GTTCGGTTTGC--AGAG-GTGC-GGTAATGATT-AAAAGGAACAGTCGGGGGC-ATTT-GTATTG-CTACGTT-AGAGGTGAAATTCTTGGATCGTGGCAAGACAAAC---TACTGCGAAAGCA--TTTGCCAAGAATG-TTTCCATTAATC-AAGAACGAAAGTT-AGAGTATT-GAAGAGGATTA-GATA-CCCTCGTAA--TTCTAACCA-TAAACGA-TACCAAC-TTACGATCTGAC-GAAGTC-CCA----TATGACATGTCAGGGAG-TTAAC-CGGAAAACCAAAGTTTATTGGCTCCGGGGGAAGTATGGTTGCAAAATCGAAACTTAAAGGAATTGACGGAAGGGCACCACCAGGAGTGGAGCCTGCGGCTTAATTTGACTCAACACGGGAAACCTCACCAGGTCCAGACATAGCAAGGATTGACAGACTGA-ATCTTTTTCATGA--TTCCATGGGTGGTGGTGCATGGCCGTTCTTAGTTAGTGGAGTGATCTGTCTGGTTAATTCCGATAACGAACGAGATCCCGGCCGATTTAAATAGTA-TAGTGAAC----------TTTTGTTTGC---------------T--AATAC-TTCTTAGAGGAACTATGTGGAATCAA-GCTACCACAGG-GAAGTGGGGCTA-TAACAGGTCTGTGATGCCCTTAGATGTCCTGGGCCGCACGCGCGCTACACTGAC-TACTAC---------TGA-TTGAGTGT-----GTTTTACCTGGTCCGCAACG-GTCTGGG-TAATCA-CCT-CGGAGTATGGTCTCTCCTTAC-TGGGGATGAACTGTTGTAATTATCAGTTCTGAACGAGGAATTCCTAGTAAATGCTTGTCAACAGCAAGCGTTGATTACGTCCCTGCCCTTTGTACACA-CCGCCCGTCG-CTACTAC-TGATTGGATG-TTTAAGCAAGAACTTTGGAT--ACTAGCA-------------------------------------GTGTCCGCTTCGGCGGTATACTGTCGGTT------------GAAGAGGATCAAGCTTATGTGTC-TA-------------------------
>Acoela_Eumecynostomum_sp5_ID_UJ13498_18S
-----------ATGCATGTCT--AAGTTC----AGCTTGAG-----AATAGTGAAACCGCGAAT-GGCTCATTAAATC-AGTTATTG-TTCATTTGCTT---------CAGGCACGTA---CTAGTATATGAATAACCGA-GGTAACCCTTCGGCTAATGCATGAACGTG-------AGGTGGATCCAGT---------CGGAAAAGCCTC-------------------------GCATTTA---------------CTAG---------ACAAA------------------------CGGTGTTTG-----------------GTCAATGAGCCACTCGAGAA--------------------------------GTGATG-----------AACTCT-GAGTA-A---------------CTGTTAGA---------------------TCCCAACGGTTTATCCCAC-------------------GG----------GA----------CA----AAGCATTCGAATGTCTGACCTATCA-ACTTCTGACGGTAGTGTAACGGACTACCGTGGTTGTAACGGGTAACGGGGAATCAGGGTTCGATTCCGGAGAGGGAGCCTGAGAAAC-GGCTACCACATCTAAGGAAGGCAGCAGGCGCGCAAATTACCC-AATCCCGG-----TACGGGGAGGTAGTGACGAAAAGTAAC-GAT--ATGAGTCC-TTCG---GGATTTGTGATTGGAATGGAGTAG----GCTTAACA-CACCTACT--GAGGAGCTAGTGAAGGGCAAGTCTGGTGCCAGCAGCCGCGGTAATACCAGCCTTCACAAGCATATGCAAAAGTTGCTGCGTTTAAAAAGCTCGTAGTTGGATCT--------G----GCAGG----TGAGTGGCA--------------TCAACCTAG-----------------------------------TGTTACATTGTATCCTA-----GGGCCGCTTGTCTTTCCCG-GCCA-----CCGATGATC----GCT-TGCGCTTAACCG-TGTC---GAGTGAT--ATAGGTGGAGTA-T-TTACTTTGAGTA-AATTAGAGTGTTCAAAGCATCCTTTGGGAT--TGCATAGTAAAGCATAGAATGATGGAGGAAGA-CCTAGCCTTTG-----------GTTCGGTTTGC--AGAG-GTGC-GGTAATGATT-AAAAGGAACAGTCGGGGGC-ATTT-GTATTG-CTACGTT-AGAGGTGAAATTCTTGGATCGTGGCAAGACAAAC---TACTGCGAAAGCA--TTTGCCAAGAATG-TTTCCATTAATC-AAGAACGAAAGTT-AGAGTATT-GAAGAGGATTA-GATA-CCCTCGTAA--TTCTAACCA-TAAACGA-TACCAAC-TTACGATCTGAC-GAAGTC-CCA----TATGACATGTCAGGGAG-TTAAC-CGGAAAACCAAAGTTTATTGGCTCCGGGGGAAGTATGGTTGCAAAATCGAAACTTAAAGGAATTGACGGAAGGGCACCACCAGGAGTGGAGCCTGCGGCTTAATTTGACTCAACACGGGAAACCTCACCAGGTCCAGACATAGCAAGGATTGACAGACTGA-ATCTTTTTCATGA--TTCCATGGGTGGTGGTGCATGGCCGTTCTTAGTTAGTGGAGTGATCTGTCTGGTTAATTCCGATAACGAACGAGATCCCGGCCGATTTAAATAGTA-TAGTGAAC----------TTTTGTTTGC---------------T--AATAC-TTCTTAGAGGAACTATGTGGAATCAA-GCTACCACAGG-GAAGTGGGGCTA-TAACAGGTCTGTGATGCCCTTAGATGTCCTGGGCCGCACGCGCGCTACACTGAC-TACTAC---------TGA-TTGAGTGT-----GTTTTACCTGGTCCGCAACG-GTCTGGG-TAATCA-CCT-CGGAGTATGGTCTCTCCTTAC-TGGGGATGAACTGTTGTAATTATCAGTTCTGAACGAGGAATTCCTAGTAAATGCTTGTCAACAGCAAGCGTTGATTACGTCCCTGCCCTTTGTACACA-CCGCCCGTCG-CTACTAC-TGATTGGATG-TTTAAGCAAGAACTTTGGAT--ACTAGCA-------------------------------------GTGTCCGCTTCGGCGGTATACTGTCGGTT------------GAAGAGGATCAAGCTTATGTGTC-TA-------------------------
>Acoela_Paramecynostomum_sp1_ID_UJ14_018_18S
---------------------------------------------------------------------------ATC-AGTTATTG-TTCATTTGCTT---------CAGGCACGTA---CTAGTATATGAATAACCGA-GGTAACCCTTCGGCTAATGCATGAACGTG-------AGGTGGATCCAGT---------CGGAAAAGCCTC-------------------------GCATTTA---------------CTAG---------ACAAA------------------------CGGTGTTTG-----------------GTCAATGAGCCACTCGAGAA--------------------------------GTGATG-----------AACTCT-GAGTA-A---------------CTGTTAGA---------------------TCCCAA-----------------------CGGTTTA--TCCCAC-GG---GA----------CA----AAGCATTCGAATGTCTGACCTATCA-ACTTCTGACGGTAGTGTAACGGACTACCGTGGTTGTAACGGGTAACGGGGAATCAGGGTTCGATTCCGGAGAGGGAGCCTGAGAAAC-GGCTACCACATCTAAGGAAGGCAGCAGGCGCGCAAATTACCC-AATCCCGG-----TACGGGGAGGTAGTGACGAAAAGTAAC-GAT--ATGAGTCC-TTCG---GGATTTGTGATTGGAATGGAGTAG----GCTTAACA-CACCTACT--GAGGAGCTAGTGAAGGGCAAGTCTGGTGCCAGCAGCCGCGGTAATACCAGCCTTCACAAGCATATGCAAAAGTTGCTGCGTTTAAAAAGCTCGTAGTTGGATCT--------G----GCAGG----TGAGTGGCA--------------TCAACCTAG-----------------------------------TGTTACATTGTATCCTA-----GGGCCGCTTGTCTTTCCCG-GCCA-----CCGATGATC----GCT-TGCGCTTAACCG-TGTC---GAGTGAT--ATAGGTGGAGTA-T-TTACTTTGAGTA-AATTAGAGTGTTCAAAGCATCCTTTGGGAT--TGCATAGTAAAGCATAGAATGATGGAGGAAGA-CCTAGCCTTTG-----------GTTCGGTTTGC--AGAG-GTGC-GGTAATGATT-AAAAGGAACAGTCGGGGGC-ATTT-GTATTG-CTACGTT-AGAGGTGAAATTCTTGGATCGTGGCAAGACAAAC---TACTGCGAAAGCA--TTTGCCAAGAATG-TTTCCATTAATC-AAGAACGAAAGTT-AGAGTATT-GAAGAGGATTA-GATA-CCCTCGTAA--TTCTAACCA-TAAACGA-TACCAAC-TTACGATCTGAC-GAAGTC-CCA----TATGACATGTCAGGGAG-TTAAC-CGGAAAACCAAAGTTTATTGGCTCCGGGGGAAGTATGGTTGCAAAATCGAAACTTAAAGGAATTGACGGAAGGGCACCACCAGGAGTGGAGCCTGCGGCTTAATTTGACTCAACACGGGAAACCTCACCAGGTCCAGACATAGCAAGGATTGACAGACTGA-ATCTTTTTCATGA--TTCCATGGGTGGTGGTGCATGGCCGTTCTTAGTTAGTGGAGTGATCTGTCTGGTTAATTCCGATAACGAACGAGATCCCGGCCGATTTAAATAGTA-TAGTGAAC----------TTTTGTTTGC---------------T--AATAC-TTCTTAGAGGAACTATGTGGAATCAA-GCTACCACAGG-GAAGTGGGGCTA-TAACAGGTCTGTGATGCCCTTAGATGTCCTGGGCCGCACGCGCGCTACACTGAC-TACTAC---------TGA-TTGAGTGT-----GTTTTACCTGGTCCGCAACG-GTCTGGG-TAATCA-CCT-CGGAGTATGGTCTCTCCTTAC-TGGGGATGAACTGTTGTAATTATCAGTTCTGAACGAGGAATTCCTAGTAAATGCTTGTCAACAGCAAGCGTTGATTACGTCCCTGCCCTTTGTACACA-CCGCCCGTCG-CTACTAC-TGATTGGATG-TTTAAGCAAGAACTTTGGAT------------------------------------------ACTAGCAGT---------------------------------------------------------------------------------------
>Acoela_Postmecynostomum_glandulosum_ID_UJ13277_18S
-----------ATGCATGTCT--AAGTTC----AGCTTGAG-----AATAGTGAAACCGCGAAT-GGCTCATTAAATC-AGTTATTG-TTCATTTGCTT------CA---GGCACGTA---CTAGTATATGAATAACCGA-GGTAACCCTTCGGCTAATGCATGAACGTG-----------------------------------------AGGTGGATCCAGTCGGAAAAGCCTCGCATTTA---------------CTAG---------ACAAA------------------------CGGTGTTTG-----------------GTCAATGAGCCACTCGAGA-A-------------------------------GTGATG-----------AACTCT-GAGTA-A---------------CTGTTAGA---------------------TCCCAA--CGGTT-TATCC-------------------CACGG-------GA----------CA----AAGCATTCGAATGTCTGACCTATCA-ACTTCTGACGGTAGTGTAACGGACTACCGTGGTTGTAACGGGTAACGGGGAATCAGGGTTCGATTCCGGAGAGGGAGCCTGAGAAAC-GGCTACCACATCTAAGGAAGGCAGCAGGCGCGCAAATTACCC-AATCCCGG-----TACGGGGAGGTAGTGACGAAAAGTAAC-GAT--ATGAGTCC--TTCG--GGATTTGTGATTGGAATGGAGTAG----GCTTAACA-CACCTACT--GAGGAGCTAGTGAAGGGCAAGTCTGGTGCCAGCAGCCGCGGTAATACCAGCCTTCACAAGCATATGCAAAAGTTGCTGCGTTTAAAAAGCTCGTAGTTGGATCT--------G----GCAGG----TGAGTGGCA--------------TCAACCTAG-----------------------------------TGTTACATTGTATCCTA-----GGGCC-----GCTTGTCTTTCCCG-GCCACCGATGATC----GCT-TGCGCTTAACCG-TGTC---GAGTGAT--ATAGGTGGAGTA-T-TTACTTTGAGTA-AATTAGAGTGTTCAAAGCATCCTTTGGGAT--TGCATAGTAAAGCATAGAATGATGGAGGAAGA--CCTAGCCTTT----------GGTTCGGTTTGC--AGAGG-TGC-GGTAATGATT-AAAAGGAACAGTCGGGGGC-ATTT-GTATTG-CTACGTT-AGAGGTGAAATTCTTGGATCGTGGCAAGACAAAC---TACTGCGAAAGCA--TTTGCCAAGAATG-TTTCCATTAATC-AAGAACGAAAGTT-AGAGTATT-GAAGAGGATTA-GATA-CCCTCGTAA--TTCTAACCA-TAAACGA-TACCAAC-TTACGATCTGAC-GAAGTC-CCA----TATGACATGTCAGGGAG-TTAAC-CGGAAAACCAAAGTTTATTGGCTCCGGGGGAAGTATGGTTGCAAAATCGAAACTTAAAGGAATTGACGGAAGGGCACCACCAGGAGTGGAGCCTGCGGCTTAATTTGACTCAACACGGGAAACCTCACCAGGTCCAGACATAGCAAGGATTGACAGACTGA-ATCTTTTTCATGA--TTCCATGGGTGGTGGTGCATGGCCGTTCTTAGTTAGTGGAGTGATCTGTCTGGTTAATTCCGATAACGAACGAGATCCCGGCCGATTTAAATAGTA-TAGTGAAC----------TTTTGTTTGC--T---AAT------------AC-TTCTTAGAGGAACTATGTGGAATCAA-GCTACCACAGG-GAAGTGGGGCTA-TAACAGGTCTGTGATGCCCTTAGATGTCCTGGGCCGCACGCGCGCTACACTGAC-TACTAC---------TGA-TTGAGTGT-----GTTTTACCTGGTCCGCAACG-GTCTGGG-TAATCA-CCT-CGGAGTATGGTCTCTCCTTAC-TGGGGATGAACTGTTGTAATTATCAGTTCTGAACGAGGAATTCCTAGTAAATGCTTGTCAACAGCAAGCGTTGATTACGTCCCTGCCCTTTGTACACA-CCGCCCGTCG-CTACTAC-TGATTGGATG-TTTAAGCAAGAACTTTGGAT--ACTAGC-------------------------------------AGTGTCCGCTTCGGCGGTATACTGTCGGTT------------GAAGAGGATCAAGCTTATGTGTC-TA-------------------------
>Acoela_Postmecynostomum_glandulosum_ID_UJ13376_18S
-----------ATGCATGTCT--AAGTTC----AGCTTGAG-----AATAGTGAAACCGCGAAT-GGCTCATTAAATC-AGTTATTG-TTCATTTGCTT------CA---GGCACGTA---CTAGTATATGAATAACCGA-GGTAACCCTTCGGCTAATGCATGAACGTG-----------------------------------------AGGTGGATCCAGTCGGAAAAGCCTCGCATTTA---------------CTAG---------ACAAA------------------------CGGTGTTTG-----------------GTCAATGAGCCACTCGAGA-A-------------------------------GTGATG-----------AACTCT-GAGTA-A---------------CTGTTAGA---------------------TCCCAA--CGGTT-TATCC-------------------CACGG-------GA----------CA----AAGCATTCGAATGTCTGACCTATCA-ACTTCTGACGGTAGTGTAACGGACTACCGTGGTTGTAACGGGTAACGGGGAATCAGGGTTCGATTCCGGAGAGGGAGCCTGAGAAAC-GGCTACCACATCTAAGGAAGGCAGCAGGCGCGCAAATTACCC-AATCCCGG-----TACGGGGAGGTAGTGACGAAAAGTAAC-GAT--ATGAGTCC--TTCG--GGATTTGTGATTGGAATGGAGTAG----GCTTAACA-CACCTACT--GAGGAGCTAGTGAAGGGCAAGTCTGGTGCCAGCAGCCGCGGTAATACCAGCCTTCACAAGCATATGCAAAAGTTGCTGCGTTTAAAAAGCTCGTAGTTGGATCT--------G----GCAGG----TGAGTGGCA--------------TCAACCTAG-----------------------------------TGTTACATTGTATCCTA-----GGGCC-----GCTTGTCTTTCCCG-GCCACCGATGATC----GCT-TGCGCTTAACCG-TGTC---GAGTGAT--ATAGGTGGAGTA-T-TTACTTTGAGTA-AATTAGAGTGTTCAAAGCATCCTTTGGGAT--TGCATAGTAAAGCATAGAATGATGGAGGAAGA--CCTAGCCTTT----------GGTTCGGTTTGC--AGAGG-TGC-GGTAATGATT-AAAAGGAACAGTCGGGGGC-ATTT-GTATTG-CTACGTT-AGAGGTGAAATTCTTGGATCGTGGCAAGACAAAC---TACTGCGAAAGCA--TTTGCCAAGAATG-TTTCCATTAATC-AAGAACGAAAGTT-AGAGTATT-GAAGAGGATTA-GATA-CCCTCGTAA--TTCTAACCA-TAAACGA-TACCAAC-TTACGATCTGAC-GAAGTC-CCA----TATGACATGTCAGGGAG-TTAAC-CGGAAAACCAAAGTTTATTGGCTCCGGGGGAAGTATGGTTGCAAAATCGAAACTTAAAGGAATTGACGGAAGGGCACCACCAGGAGTGGAGCCTGCGGCTTAATTTGACTCAACACGGGAAACCTCACCAGGTCCAGACATAGCAAGGATTGACAGACTGA-ATCTTTTTCATGA--TTCCATGGGTGGTGGTGCATGGCCGTTCTTAGTTAGTGGAGTGATCTGTCTGGTTAATTCCGATAACGAACGAGATCCCGGCCGATTTAAATAGTA-TAGTGAAC----------TTTTGTTTGC--T---AAT------------AC-TTCTTAGAGGAACTATGTGGAATCAA-GCTACCACAGG-GAAGTGGGGCTA-TAACAGGTCTGTGATGCCCTTAGATGTCCTGGGCCGCACGCGCGCTACACTGAC-TACTAC---------TGA-TTGAGTGT-----GTTTTACCTGGTCCGCAACG-GTCTGGG-TAATCA-CCT-CGGAGTATGGTCTCTCCTTAC-TGGGGATGAACTGTTGTAATTATCAGTTCTGAACGAGGAATTCCTAGTAAATGCTTGTCAACAGCAAGCGTTGATTACGTCCCTGCCCTTTGTACACA-CCGCCCGTCG-CTACTAC-TGATTGGATG-TTTAAGCAAGAACTTTGGAT--ACTAGC-------------------------------------AGTGTCCGCTTCGGCGGTATACTGTCGGTT------------GAAGAGGATCAAGCTTATGTGTC-TA-------------------------
>Acoela_Myopea_callaeum_ID_MHMc_GB_FR837716
-----------ATGCACGTAT--AAGTTC----AGCTCAAG-----GATAGCGAAACCGCGAAT-GGCTCAGTAAATC-AGTCATGA-TTTATTTGATA------TT--------TCG---TTTCTAATTGGATAACTGT-GGTAACTCTAGAGCTAATACA------TG-------CCATGCCCCACGT---------CTCTTCGAAAGATTAGCCGGGGA--------------GCTTTTA---------------TTAG-----TT--CAAGT------------------------CCATTAGCC-----------------TTTTGTCGACCTAGACTCTTGTGCTGGC------------------------TTGGTG-----------AACTCT-AGTTA-A---------------CTGCAGGA---------------------TCGACA-----------AC-----CTATTAAACCAG--CGTTGT----C-GA----------CG----TGTCATTCAAGTGTCTGCCCTATCA-AGTTTTGATGGTAGTGTACCGGACTACCATGCTTATTACGGGTGACGGGGAATCAGGGTTCGATTCCGGAGAGGGAGCCTGAGAAAC-GGCTACCACATCTAAGGAAGGCAGCAGGCGCGCAAATTACCC-AATCTCAG-----CACGAGGAGGTAGTGACGAAAAATAAC-AAT--ACGGGGCC-AATT---GGTTCCGTCATTGGATTGAGCATA----ATTTAAAT-ACTTATGC--GAT-ATCTAGTAGAGGGCAAGTCTGGTGCCAGCAGCCGCGGTAATTCCAGC-TCTACAAGCGTATACTCACGATGCTGCGGTTAAAAAGCTCATAGTTTGATCT--------G--------T----AGCAGGGCCCCGGTGATACT---TTTACAAGT---------------------------------GGTACCGGTGAA-------------TTATAGCACTGCTCCCCC-TCCA-----CTTGAGGGT----ATT-TGCACTTCACTG-TGT----GAGTATC-TG-ATAAGGAGTTAC-ATACTTTGAAAA-AATTAGAGTGTTCAAAGCAGGTATACG-----TGTATACTGAAGCATGGGATAGTAGAGTAGGG--CCGCGCCCTA------ATTTTAC-TGGTCTCT--GGTG--TGC-GGAAATGATT-AAAAGGGACAGGCGGGGGC-ATTC-GTATTG-TCACGTT-AGAGGTGAAATTCTTGGATCGTGACAAGACGGAC---TACTGCGAAAGCA--TTTGCCAAGAATG-TTTTCATTAATC-AAGAACGAAAGTT-AGAGGATT-GAAGAGGATCA-GATA-CCCTCGTAG--TTCTAACCA-TAAACTA-TGCCGAC-TTGCTGTCAGTC-GATATT-CTA----TAAGATACGGCTGGCGG-CTAC--CGGGAAACCAAAGTGTTTGGGTTCCGGGGGAAGTATGGTTGCAAAACTGAAACTTAAAGGAATTGACGGAAGGGCACCACCAGGAGTGGAGCCTGCGGCTTAATTTGACTCAACACGGGAAAACTCACCAGGTCCAGACATAGTAAGGATTGACAGACTGA-AGCTCTATCTTGA--TCCTATGGTTGGTGGTGCATGGCCGTTCTTAGTTGGTGGAGTGATTTGTCAGGTTAATTCTGATAACGAACGAGACCCC-ACCCTGCTAACTAGTG-ATGTTAAC----------TATCGGTTAA--------------TT--GACGC-TTCTTAGAGGGACAGGGTTCTTTA---AGGATC---AG-GAAGAGGGGTCA-TAACAGGTCTGTGATGCCCTTAGACGTCCTGGGCTGCACGCGCGCTACACTGGG-TGCATC----------AA-CG---TGT----TTGATTGCCTAGTCCGAAAAG-GTCCAGG-CAATCA-TT----AAATGCA-----CCCGTGA-TTGGGATAGATTTTTGTTAGTATGAGTCTTGAACGAGGAATTCCTAGTAAGCGCAAGTCATTAGCTTGCGTTGATTACGTCCCTGCCCTTTGTACACA-CCGCCCGTCG-CTACTAC-CGATTGGATG-TTTAAGCAAGCAACTCTAAA---TCTGCC-------------------------------ATGTTGCTGTCTCCGACAGTGGTGTGTTGGAG---------------GAAGTACCGCTAGCTTTGATATC-TA-------------------------
>Acoela_Myopea_sp_GB_AY078380
-----------ATGCACGTAT--AAGTTC----AGCTCCAAGG---AATAGCGAAACCGCGAATGGGCTCAGTAAATC-AGTCATGA-TTTATTTGATA-----------------TTTCGTTTCTAATTGGATAACTGT-GGTAACTCTAGAGTTAATACA------TG-------CCATGCCCCACGT---------CTCTTCGAAAGATTAGCCGGGGA--------------GCTTTTA---------------TTAG---------TTCAA----------------------GTCCATTAGCC-----------------TTTTGTCGACCTAGACTCTTGTGCTGGC------------------------TTGGTG-----------AACTCT-AGTTA-A---------------CTGCAGGA---------------------TCGACA---------ACCTATTAAACCAGCGTTGTC--------------GA----------CG----TGTCATTCAAGTGTCTGCCCTATCA-AGTTTTGATGGTAGTGTACCGGACTACCATGCTTATTACGGGTGACGGGGAATCAGGGTTCGATTCCGGAGAGGGAGCCTGAGAAAC-GGCTACCACATCTAAGGAAGGCAGCAGGCGCGCAAATTACCC-AATCTCAG-----CACGAGGAGGTAGTGACGAAAAATAAC-AAT--ACGGGGCC-AATT---GGTTCCGTCATTGGATTGAGCATA----ATTTAAAT-ACTTATGC--GAT-ATCTAGTAGAGGGCAAGTCTGGTGCCAGCAGCCGCGGTAATTCCAGC-TCTACAAGCGTATACTCACGATGCTGCGGTTAAAAAGCTCGTAGTTTGATCT--------G----T--------AGCAGGGCCCCGGTGATACT---TTTACAAGT---------------------------------GGTACCGGTGAA-------------TTATAGCACTGCTCCCCC-TCCA-----CTTGAGGGT----ATT-TGCACTTCACTG-TGT----GAGTATC-TG-ATAAGGAGTTAC-ATACTTTGAAAA-AATTAGAGTGTTCAAAGCAGGTATACG-----TGTATACTGAAGCATGGGATAGTAGAGTAGGG--CCGCGCCCTA------ATTTTAC-TGGTCTCT--GGTG--TGC-GGAAATGATT-AAAAGGGACAGGCGGGGGC-ATTC-GTATTG-TCACG-----AGGTGAAATTCTTGGATCGTCGCAAG--------------------------CGACTAAAATG-TTTTCATT-ATC-AAGAACGAAAGTT-AGAGGATT-GAAGAGGATCA-GATA-CCCTCGTAG--TTCTAACCA-TAAACTA-TGCCGAC-TTGCTGTCAGTC-GATATT-CTA----TAAGATACGGCTGGCGG-CTAC--CGGGAAACCAAAGTGTTTGGGTTCCGGGGGAAGTATGGTTGCAAAACTGAAACTTAAAGGAATTGACGGAAGGGCACCACCAGGAGTGGAGCCTGCGGCTTAATTTGACTCAACACGGGAAAACTCACCAGGTCCAGACATAGTAAGGATTGACAGACTGA-AGCTCTATCTTGA--TCCTATGGTTGGTGGTGCATGGCCGTTCTTAGTTGGTGGAGTGATTTGTCAGGTTAATTCTGATAACGAACGAGACCCC-ACCCTGCTAACTAGTG-ATGTTAAC----------TATCGGTTAA--------------TT--GACGC-TTCTTAGAGGGACAGGGTTCTTTA---AGGATC---AG-GAAGAGGGGTCA-TAACAGGTCTGTGATGCCCTTAGACGTCCTGGGCTGCACGCGCGCTACACTGGG-TGCATC----------AACGTGTTTGA--------TTGCCTAGTCCGAAAAG-GTCCAGG-CAATCA-TT----AAATGCA-----CCCGTGA-TTGGGATAGATTTTTGTTAGTATGAGTCTTGAACGAGGAATTCCTAGTAAGCGCAAGTCATTAGCTTGCGTTGATTACGTCCCTGCCCTTTGTACACA-CCGCCCGTCG-CTACTAC-CGATTGGATG-TTTAAGCAAGCAACTCTAAA---TCTGCC-------------------------------ATGTTGCTGTCTCCGACAGTGGTGTGTTGGAA---------------GAAATACCGCTAGCTTTGATATC-TA-------------------------
>Acoela_Solenofilomorpha_pellucida_ID_UJ12090_GB_KF578488
----------CATGCACGTAT--AAGTTC----AGCTCATG-----TAACGTGAAACCGCGAAT-GGCTCAGTAAATC-AGTCATGGCTTTATTTGACA------GT--------------GTTTTACTTGGATAACTGT-GGTAACTCTAGAGCTAATACA------TG-------CTACACCTCACGT---------CTCTTCGAAAGTTTTGCAGGGGT--------------GCTTTTA---------------TTAG-----TT--TCGGA------------------------TCGGAGCCC-----------------GTTTGTCGTTTGCGGCATTTGTGGTGGA------------------------TTGGTG-----------GACTCT-AGATA-A---------------CTGCAGGA---------------------CCAACA-------TTATTC-----------ACAATG------------TTGG----------CG----TGTCATTCAAGTGTCTGCCCTATCA-AGTTTGGTTGGTAGTTTACCGGGCTACCAAGCTGACGACGGGTAACGGAGAATCAGGGTTCGATTCCGGAGAGGGAGCCTGAGAAAC-GGCTACCACATCTAAGGAAGGCAGCAGCCGCGCAAATTACCC-AATCTCAG-----AACGAGGAGGTAGTGACGATAAATAAC-AAT--ACGGGGCC-TTAG---GGTTCCGTCATTGGATCGAGTGTA----ATTTAAAT-ACTTGTGC--GAT-ATCTAGTAGAGGGCAAGTCTGGTGCCAGCAGCCGCGGTAATTCCAGC-TCTACAAGCGTATACTCATGATGCTGCGGTTAAAAAGCTCGTAGTTGGATCT--------G----TAACA----GGGGCTCAT---------------------------------------TGATCATAC------TGTATATGACTTTGAGTTTTT-----AGCCC----TGTTCCCCCT-CCTA-----TTAA-CGAC----GTT-TGCACTTCACTG-TGT----GAGTGTC-TG-ATTTGGAGT--TAGTACTTTGAAAA-AATTAGAGTGTTCAAAGCAGGTTTATCT----TGTATACTGAAGCATGGAATAGTAGAGCAGGG--CCGCGCCCTA-------CTACAC-TGGTCTAT-TGGTG--TGC-GGAAATGATT-AAAAGGGACAGGCGGGGGC-ATTC-GTATTG-TCACGTT-AGAGGTGAAATTCTTGGATCGTGACAAGACGGAC---TACTGCGAAAGCA--TTTGCCAAGAATG-TTTTCATTAATC-AAGAACGAAAGTT-AGAGGATT-GAAGAGGATCA-GATA-CCCTCGTAG--TTCTAACCA-TAAACTT-TGCCAAC-TTGCCATCAGCC-GATGTT-GCC----TTTGACACGTCTGGCGG-CTAC--CGGGAAACCAAAGTGTTTGGGTTCCGGGGGAAGTATGGTTGCAAAACTGAAACTTAAAGGAATTGACGGAAGGGCACCACCAGGAGTGGAGCCTGCGGCTTAATTTGACTCAACACGGGAAAACTCACTAGGTCCAGACATAGTAAGGATTGACAGACTGA-AACTCTCTCTTGA--TTCTATGGTTGGTGGTGCATGGCCGTTCTTAGTTGGTGGAGCGATTTGTCAGGTTAATTCTGATAACGAACGAGACCCC-ATCCTGCTAACTAGCG-AGATTAAC-----------TTTTGTTGA------TCC----------AAGC-TTCTTAGAGGGACAGGGTTTTTTCA--AGGATC---AG-GAAGAGGGGTCA-TAACAGGTCTGTGATGCCCTTAGACGTCCTGGGCTGCACGCGCGCTACAATAGG-TGCTGC----------AA-CA---TGT-----CTTTTTCCTGGTCCGAAACG-GTCCGGG-CAATCA-CC----AATAGCA-----CCTGTGC-TTGGGATAGATTTTTGTTAGTATGAGTCTTGAACGAGGAATTCCTAGTAAGCGCAAGTCATTAGCTTGCGTTGATTACGTCCCTGCCCTTTGTACACA-CCGCCCGTCG-CTACTAC-CGATTGGATG-TTTAAGCGAACACCTCTTAC--TCTGGCA--------------------------------------TGATTGCTGAAAAGGAATGTGTTGGAT-------------GAAGTACAGTAAGCTTTGATATC-TA-------------------------
>Acoela_Solenofilomorpha_longissima_ID_UJ13467_18S
-----------ATGCACGTAT--AAGTTC----AGCTCAAG-----GAAAGTGAAACCGCGAAT-GGCTCAGTAAATC-AGTCATGG-TTTATTTGATA------GT--------------TTTTTACTTGGATAACTGT-GGTAACTCTAGAGCTAATACATGCCTTTC-------CCATACGTTCTTT---------CGAAAGATTGACTATGGT-------------------GCTTTTA---------------TTAG-----TT--TCAAG------------------------TCCATAGCC--------------CTTAGGCTCTGTTCGCAGGGCCTTTGTGGTAGT----------------------TTGGCG-----------AACTCT-AGATA-A---------------CTGCAAGA---------------------CCCACT-------AAGCCT-----TAATGTCTTGTG--------------GG----------CG----TGTCATTCAAGTGTCTGCCCTATCA-AGTTTGGTTGGTAGTATACAGGACTACCAAGCTTACGACGGGTAACGGGGAATCAGGGTTCGATTCCGGAGAGGGAGCCTGAGAAAC-GGCTACCACATCTAAGGAAGGCAGCAGCCGCGCAAATTACCC-AATCTCAG-----CACGAGGAGGTAGTGACGAAAAATAAC-AAT--ACGGGACT-CAAG---GGTCCCGTCATTGGATTGAGCATA----GTCTAAAC-ACCTATGC--GAT-ACCTAGTAGAGGGCAAGTCTGGTGCCAGCAGCCGCGGTAATTCCAGC-TCTACAAGCGTATACTCATGATGCTGCGGTTAAAAAGCTCGTAGTTGGATCT--------G--------A----AGCAGGGGCCCAGTGTTCAC---TTTTCTCGT------GACATT--------------------------GGGTTTATATCTCT------GCTC-----------CCCCTCCA-----CTTGAGGGC----TCT-TGCACTTTACTG-TGT----GAGGGTC-GG-ATATGGAGT--TAGTACTTTGAAAA-AATTAGAGTGTTCAAAGCAGGTATACT-----TGTATACTGAAGCATGGAATAGTAGAGTAGGG--CCGCGCCCTA-------ATCAAC-TGGTCTCT-TGGTG--TGC-GGAAATGATT-AAAAGGGACAGGCGGGGGC-ATTC-GTATTG-TCACGTT-AGAGGTGAAATTCTTGGATCGTGACAAGACGGAC---TACTGCGAAAGCA--TTTGCCAAGAATG-TCTTCATTAATC-AAGAACGAAAGTT-AGAGGATT-GAAGAGGATCA-GATA-CCCTCGTAG--TTCTAACCA-TAAACTT-TGCCAAC-TTGCCATCAGCC-GATGTT-GCT----TATGACACGGCTGGCGG-CTAC--CGGGAAACCAAAGTGTTTGGGTTCCGGGGGAAGTATGGTTGCAAAACTGAAACTTAAAGGAATTGACGGAAGGGCACCACCAGGAGTGGAGCCTGCGGCTTAATTTGACTCAACACGGGAAAACTCACCAGGTCCAGACATAGTTAGGATTGACAGACTGA-AGCTCTCTCTTGA--TTCTATGGTTGGTGGTGCATGGCCGTTCTTAGTTGGTGGAGCGATTTGTCAGGTTAATTCTGATAACGAACGAGACCCC-AACCTGCTAACTAGCG-AGGTTAAC----------CCTTGTTAGC---------------C--GTAGC-TTCTTAGAGGGACAGGGTTTTTTCA--AGGATC---AG-GAAGAGGGGTCA-TAACAGGTCTGTGATGCCCTTAGACGTCCTGGGCTGCACGCGCGCTACACTGGG-TGCTGC----------AA-CA---TGT-----TTGTCACCTGGTCCGAAAAG-GTCCGGG-CAATCA-CC----AATAGCA-----CCCGTGC-TTGGGATAGATTTTTGTTATTATGAGTCTTGAACGAGGAATTCCTAGTAAGCGCAAGTCATTAGCTTGCGTTGATTACGTCCCTGCCCTTTGTACACA-CCGCCCGTCG-CTACTAC-CGATTGGATG-TTTAAGCGAACACCTCTGAC---TCCGGC-------------------------------------GCACTGCTGCAAAAGTAATGTGCTGGAA-------------AAAGTACCGTAAGCTTTGATATC-TA-------------------------
>Acoela_Solenofilomorpha_longissima_ID_UJ13478_18S
-----------ATGCACGTAT--AAGTTC----AGCTCAAG-----GAAAGTGAAACCGCGAAT-GGCTCAGTAAATC-AGTCATGG-TTTATTTGATA------GT--------------TTTTTACTTGGATAACTGT-GGTAACTCTAGAGCTAATACATGCCTTTC-------CCATACGTTCTTT---------CGAAAGATTGACTATGGT-------------------GCTTTTA---------------TTAG-----TT--TCAAG------------------------TCCATAGCC--------------CTTAGGCTCTGTTCGCAGGGCCTTTGTGGTAGT----------------------TTGGTG-----------AACTCT-AGATA-A---------------CTGCAAGA---------------------CCCACT-------AAGCCT-----TAATGTCTTGTG--------------GG----------CG----TGTCATTCAAGTGTCTGCCCTATCA-AGTTTGGTTGGTAGTATACAGGACTACCAAGCTTACGACGGGTAACGGGGAATCAGGGTTCGATTCCGGAGAGGGAGCCTGAGAAAC-GGCTACCACATCTAAGGAAGGCAGCAGCCGCGCAAATTACCC-AATCTCAG-----CACGAGGAGGTAGTGACGAAAAATAAC-AAT--ACGGGACT-CAAG---GGTCCCGTCATTGGATTGAGCATA----GTCTAAAC-ACCTATGC--GAT-ACCTAGTAGAGGGCAAGTCTGGTGCCAGCAGCCGCGGTAATTCCAGC-TCTACAAGCGTATACTCATGATGCTGCGGTTAAAAAGCTCGTAGTTGGATCT--------G--------A----AGCAGGGGCCCAGTGTTCAC---TTTTCTCGT------GACATT--------------------------GGGTTTATATCTCT------GCTC-----------CCCCTCCA-----CTTGAGGGC----TCT-TGCACTTTACTG-TGT----GAGGGTC-GG-ATATGGAGT--TAGTACTTTGAAAA-AATTAGAGTGTTCAAAGCAGGTATACT-----TGTATACTGAAGCATGGAATAGTAGAGTAGGG--CCGCGCCCTA-------ATCAAC-TGGTCTCT-TGGTG--TGC-GGAAATGATT-AAAAGGGACAGGCGGGGGC-ATTC-GTATTG-TCACGTT-AGAGGTGAAATTCTTGGATCGTGACAAGACGGAC---TACTGCGAAAGCA--TTTGCCAAGAATG-TCTTCATTAATC-AAGAACGAAAGTT-AGAGGATT-GAAGAGGATCA-GATA-CCCTCGTAG--TTCTAACCA-TAAACTT-TGCCAAC-TTGCCATCAGCC-GATGTT-GCT----TATGACACGGCTGGCGG-CTAC--CGGGAAACCAAAGTGTTTGGGTTCCGGGGGAAGTATGGTTGCAAAACTGAAACTTAAAGGAATTGACGGAAGGGCACCACCAGGAGTGGAGCCTGCGGCTTAATTTGACTCAACACGGGAAAACTCACCAGGTCCAGACATAGTTAGGATTGACAGACTGA-AGCTCTCTCTTGA--TTCTATGGTTGGTGGTGCATGGCCGTTCTTAGTTGGTGGAGCGATTTGTCAGGTTAATTCTGATAACGAACGAGACCCC-AACCTGCTAACTAGCG-AGGTTAAC----------CCTTGTTAGC---------------C--GTAGC-TTCTTAGAGGGACAGGGTTTTTTCA--AGGATC---AG-GAAGAGGGGTCA-TAACAGGTCTGTGATGCCCTTAGACGTCCTGGGCTGCACGCGCGCTACACTGGG-TGCTGC----------AA-CA---TGT-----TTGTCACCTGGTCCGAAAAG-GTCCGGG-CAATCA-CC----AATAGCA-----CCCGTGC-TTGGGATAGATTTTTGTTATTATGAGTCTTGAACGAGGAATTCCTAGTAAGCGCAAGTCATTAGCTTGCGTTGATTACGTCCCTGCCCTTTGTACACA-CCGCCCGTCG-CTACTAC-CGATTGGATG-TTTAAGCGAACACCTCTGAC---TCCGGC-------------------------------------GCACTGCTGCAAAGGTAATGTGCTGGAA-------------AAAGTACCGTAAGCTTTGATATC-TA-------------------------
>Acoela_Solenofilomorpha_longissima_ID_UJ13443_18S
-----------ATGCACGTAT--AAGTTC----AGCTCAAG-----GAAAGTGAAACCGCGAAT-GGCTCAGTAAATC-AGTCATGG-TTTATTTGATA------GT--------------TTTTTACTTGGATAACTGT-GGTAACTCTAGAGCTAATACATGCCTTTC-------CCATACGTTCTTT---------CGAAAGATTGACTATGGT-------------------GCTTTTA---------------TTAG---------TTTCA------------------------AGTCCATAG-----------------CCCTTAGGCTCTGTTCGCA-GGGCCTTTGTGGTAGT----------------TTGGTG-----------AACTCT-AGATA-A---------------CTGCAAGA---------------------CCCACT--------AAGCC-------TTA----ATG--TCTTGT----G-GG----------CG----TGTCATTCAAGTGTCTGCCCTATCA-AGTTTGGTTGGTAGTATACAGGACTACCAAGCTTACGACGGGTAACGGGGAATCAGGGTTCGATTCCGGAGAGGGAGCCTGAGAAAC-GGCTACCACATCTAAGGAAGGCAGCAGCCGCGCAAATTACCC-AATCTCAG-----CACGAGGAGGTAGTGACGAAAAATAAC-AAT--ACGGGACT--CAAG--GGTCCCGTCATTGGATTGAGCATA----GTCTAAAC-ACCTATGC--GAT-ACCTAGTAGAGGGCAAGTCTGGTGCCAGCAGCCGCGGTAATTCCAGC-TCTACAAGCGTATACTCATGATGCTGCGGTTAAAAAGCTCGTAGTTGGATCT--------G--------A----AGCAGGGGCCCAGTGTTCAC---TTTTCTCGT------GACATT-------------------------GGGTTTAT-ATCTCT------GCTCCC---------CCT-CCAC-----TTGA-GGGC----TCT-TGCACTTTACTG-TGT----GAGGGTC-GG-ATATGGAGT--TAGTACTTTGAAAA-AATTAGAGTGTTCAAAGCAGGTATACT-----TGTATACTGAAGCATGGAATAGTAGAGTAGGG--CCGCGCCCTA-------ATCAAC-TGGTCTCT-TGGTG--TGC-GGAAATGATT-AAAAGGGACAGGCGGGGGC-ATTC-GTATTG-TCACGTT-AGAGGTGAAATTCTTGGATCGTGACAAGACGGAC---TACTGCGAAAGCA--TTTGCCAAGAATG-TCTTCATTAATC-AAGAACGAAAGTT-AGAGGATT-GAAGAGGATCA-GATA-CCCTCGTAG--TTCTAACCA-TAAACTT-TGCCAAC-TTGCCATCAGCC-GATGTT-GCT----TATGACACGGCTGGCGG-CTAC--CGGGAAACCAAAGTGTTTGGGTTCCGGGGGAAGTATGGTTGCAAAACTGAAACTTAAAGGAATTGACGGAAGGGCACCACCAGGAGTGGAGCCTGCGGCTTAATTTGACTCAACACGGGAAAACTCACCAGGTCCAGACATAGTTAGGATTGACAGACTGA-AGCTCTCTCTTGA--TTCTATGGTTGGTGGTGCATGGCCGTTCTTAGTTGGTGGAGCGATTTGTCAGGTTAATTCTGATAACGAACGAGACCCC-AACCTGCTAACTAGCG-AGGTTAAC----------CCTTGTTAGC------CGT---------A--GC-TTCTTAGAGGGACAGGGTTTTTTCA--AGGATC---AG-GAAGAGGGGTCA-TAACAGGTCTGTGATGCCCTTAGACGTCCTGGGCTGCACGCGCGCTACACTGGG-TGCTGC----------AA-CA---TGT-----TTGTCACCTGGTCCGAAAAG-GTCCGGG-CAATCA-CC----AATAGCA-----CCCGTGC-TTGGGATAGATTTTTGTTATTATGAGTCTTGAACGAGGAATTCCTAGTAAGCGCAAGTCATTAGCTTGCGTTGATTACGTCCCTGCCCTTTGTACACA-CCGCCCGTCG-CTACTAC-CGATTGGATG-TTTAAGCGAACACCTCTGAC---TCCGGC-------------------------------------GCACTGCTGCAAAAGTAATGTGCTGGAA-------------AAAGTACCGTAAGCTTTGATATC-TA-------------------------
>Acoela_Solenofilomorpha_crezeei_ID_MHSl_GB_FR837752
-----------ATGCACGTAT--AAGTTC----AGCTCAAG-----GAAAGCGAAACCGCGAAT-GGCTCAGTAAATC-AGTCATGG-TTTATTTGATA------TT----------T---ATTATACTTGGATAACTGT-GGTAACTCTAGAGCTAATACA------TG-------CTAATTCGCCGCG---------TTCTATCGAAAGACTGACAGGTGTA------------GCTTTTA---------------TTAG-----TT--TCAAG-----------------------TCCGTGGCCC-----------------TTTTGTCGATCTAGACTCTTGTGGTGGC------------------------TTGGTG-----------AACTCT-AGATA-A---------------CTGCAGGA---------------------CCCGAT-------AACCTT-----TATTGAGTTATG--------------GG----------CG----TATCATTCAAGTGTCTGCCCTATCA-AGTTTGGATGGTAGTGTACCGGACTACCATGCTGACGACGGGTGACGGGGAATCAGGGTTTGATTCCGGAGAGGGAGCCTGAGAAAC-GGCTACCACCTCTAAGGAAGGCAGCAGCCGCGCAAATTACCC-AATCTCAG-----CACGAGGAGGTAGTGACGAAAAATAAC-AAT--ACGGGGCC-TTAG---GGTCTCGTCATTGGATTGAGCATA----ATTTAAAC-ACTTATGC--GAT-ATCAAGTAGAGGGCAAGTCTGGTGCCAGCAGCCGCGGTAATTCCAGC-TCTACAAGCGTATACTCATGATGCTGCGGTTAAAAAGCTCGTAGTTGGATCT--------G--------T----AACAGGGGCCCAGTACTTAT---CTTATGTGT---------------------------------AATGCTGGGTAGCATCGCT------CATTGTCCCTGTTCCCCC-TCCG-----TTTGACGGT----GTT-TGCACTTTACTG-TGT----GAGCATC----GGATCTGGAGTTAGTACTTTGAAAA-AATTAGAGTGTTCAAAGCAGGTATACT-----TGTATACTGAAGCATGGAATAGTAGAGCAGGG--CCGCGCCCTC------AATCAAC-TGGTCTCT-TGGTG--TGC-GGAAATGATT-AAAAGGGACAGGCGGGGGC-ATTC-GTATTG-TCACGTT-AGAGGTGAAATTCTTGGATCGTGACAAGACGGAC---TACTGCGAAAGCA--TTTGCCAAGAATG-TTTTCATTAATC-AAGAACGAAAGTT-AGAGGATT-GAAGAGGATCA-GATA-CCCTCGTAG--TTCTAACCA-TAAACCT-TGCCAAC-TTGCCATCAGCC-GATGTT-GCT----TATGACACGGCTGGCGG-CTAC--CGGGAAACCAAAGTGTTTGGGTTCCGGGGGAAGTATGGTTGCAAAACTGAAACTTAAAGGAATTGACGGAAGGGCACCACCAGGAGTGGAGCCTGCGGCTTAATTTGACTCAACACGGGAAAACTCACCAGGTCCAGACATAGCAAGGATTGACAGACTGA-AGCTCTCTCTTGA--TTCTATGGTTGGTGGTGCATGGCCGTTCTTAGTTGGTGGAGCGATTTGTCAGGTTAATTCTGATAACGAACGAGACCCC-AGCCTGCTAACTAGCG-AGGTTAAC-----------TCCGGTTAG--------------CC--AAAGC-TTCTTAGAGGGACAGGGTTTTTTCA--AGGATC---AG-GAAGAGGGGTCA-TAACAGGTCTGTGATGCCCTTAGACGTCCTGGGCTGCACGCGCGCTACACTGGG-TGCTAC----------AGCATGTATGA--------TTACCTGGTCCGAAGAG-GTCCGGG-CAATCA-CC----AATAGCA-----CCCGTGC-TTGGGATAGATTTTTGTTAGTATGAGTCTTGAACGAGGAATTCCTAGTAAGCGCAAATCATTAGTTTGCGTTGATTACGTCCCTGCCCTTTGTACACA-CCGCCCGTCG-CTACTAC-CGATTGGATG-TTTAAGCGAACACCTCTGAC--TCTGGCG--------------------------------------CACTACTGATAAAGTAATGTGCTGGAC-------------GAAGTACCGTAAGCTTTGATATC-TA-------------------------
>Acoela_Solenofilomorpha_nsp_2_ID_UJ0805_GB_FR837753
---------------------------TC----AGCTCGAG-----GAAAGCGAAACCGCGAAT-GGCTCAGTAAATC-AGTCATGG-TTTATTTGATA------GT--------------TTTTTACTTGGATAACTGT-GGTAACTCTAGAGCTAATACA------TG-----------CACCTTTCT---------CGCGTCCTATCGTAATGACTGGCTGGGAAT-------GCTTTTA---------------TTAG-----TT--TCAAG-----------------------TCCGGAACCC-----------------TTTTGTCAACTACTCGACTCATGTGGTGGC----------------------TTGGTG-----------AACTCT-AGATA-A---------------CTGCAGGA---------------------CCGATA--------TACCT-----TTTTGTGTTATC--------------GG----------CG----TGTCATTCAAGTGTCTGCCCTATCA-AGTTTGGTTGGTAGTGTACCGGACTACCAAGCTAACGACGGGTAACGGGGAATCAGGGTTCGATTCCGGAGAGGGAGCCTGAGAAAC-GGCTACCACCTCTAAGGAAGGCAGCAGCCGCGCAAATTACCC-AATCTCAG-----CACGAGGAGGTAGTGACGAAAAATAAC-AAT--ACGGGGCC-TAAG---GGTCTCGTCATTGGATTGAGCGTA----ATCTAAAC-CCTTACGC--GAT-ATCTAGTAGAGGGCAAGTCTGGTGCCAGCAGCCGCGGTAATTCCAGC-TCTACAAGCGTATACTCATGATGCTGCGGTTAAAAAGCTCGTAGTTGGATCT--------G--------T----AACAGGGGCCCAGTGATCAT---CTTATGTAT------GACATT-------------------------GGGTTGTTTAGCCCT------GTTC-----------CCCCTCTG-----TTTGACGGT----GTT-TGCACTTTAACG-TGT----GAGTATC----GGATACAGAGTTAGTACTTTGAAAA-AATTAGAGTGTTCAAAGCAGGTTTACT-----TGTATACTGAAGCATGGAATAGTAGAGCAGGG--CCGCGCCCTC------AATCTAC-TGGTCTCT-TGGTG--TGC-GGAAATGATT-AAAAGGGACAGGCGGGGGC-ATTC-GTATTG-TCACGTT-AGAGGTGAAATTCTTGGATCGTGACAAGACGGAC---TACTGCGAAAGCA--TTTGCCAAGAATG-TTTTCATTAATC-AAGAACGAAAGTT-AGAGGATT-GAAGAGGATCA-GATA-CCCTCGTAG--TTCTAACCA-TAAACCT-TGCCAAC-TTGCTATCAGCC-GATGTT-GCT----TTTGACACGGCTGGCGG-CTAC--CGGGAAACCAAAGTGTTTGGGTTCCGGGGGAAGTATGGTTGCAAAACTGAAACTTAAAGGAATTGACGGAAGGGCACCACCAGGAGTGGAGCCTGCGGCTTAATTTGACTCAACACGGGAAAACTCACCAGGTCCAGACATAGTAAGGATTGACAGACTGA-AGCTCTCTCTTGA--TTCTATGGTTGGTGGTGCATGGCCGTTCTTAGTTGGTGGAGCGATTTGTCAGGTTAATTCTGATAACGAACGAGACCCC-AGCCTGCTAACTAGCG-AGGTTAAC----------ACCTGTTAGC---------------C--GAAGC-TTCTTAGAGGGACAGGGTTTTTTTA--AGGATC---AG-GAAGAGGGGTCA-TAACAGGTCTGTGATGCCCTTAGACGTCCTGGGCTGCACGCGCGCTACACTGGG-TGCTGC----------AA-CA---TGT-----ATGCTACCTGGTCCGAAAAG-GTCCGGG-CAATCA-CC----AATGGCA-----CCCGTGC-TTGGGATAGATTTTTGTTAGTATGAGTCTTGAACGAGGAATTCCTAGTAAGCGCAAGTCATTAGCTTGCGTTGATTACGTCCCTGCCCTTTGTACACA-CCGCCCGTCG-CTACTAC-CGATTGGATG-TTTAAGCGAACACCTCTGAC--TCTAGTG---------------------------------------GGTAACCGCAAGGTAGCCTGCAGGAC-------------GAAGTACCGTGAGCTTTGATATC-TA-------------------------
>Acoela_Solenofilomorpha_nsp_ID_UJ0874_GB_FR837754
--------------------------------------------------GCGAAACCGCGAAT-GGCTCAGTAAATC-AGTCATGG-TTTATTTGATA------GT--------------TTTTTACTTGGATAACTGT-GGTAACTCTAGAGCTAATACA------TG-----------CACCTTTCT---------CGCGTCCTATCGTAATGACTGGCTGGGAAT-------GCTTTTA---------------TTAG---------TTTCA---------------------AGTCCGGAACCC-----------------TTTTGTCAACTACTCGACT-CTTGAGGTGGC---------------------TTGGTG-----------AACTCT-AGATA-A---------------CTGCAGGA---------------------CCGATA--------TACCT-------TTTTGTGTTA------------TCGG----------CG----TGTCATTCAAGTGTCTGCCCTATCA-AGTTTGGTTGGTAGTGTACCGGACTACCAAGCTAACGACGGGTAACGGGGAATCAGGGTTCGATTCCGGAGAGGGAGCCTGAGAAAC-GGCTACCACCTCTAAGGAAGGCAGCAGCCGCGCAAATTACCC-AATCTCAG-----CACGAGGAGGTAGTGACGAAAAATAAC-AAT--ACGGGGCC--TACG--GGTCTCGTCATTGGATTGAGCGTA----ACCTAAAC-CCTTACGC--GAT-ATCTAGTAGAGGGCAAGTCTGGTGCCAGCAGCCGCGGTAATTCCAGC-TCTACAAGCGTATACTCATGATGCTGCGGTTAAAAAGCTCGTAGTTGGATCT--------G--------T----AACAGGGGCCCAGTGATCAT---CTTATGTAT------GACATT-----------------------GGGTTGTTTA-GCCCTG------TTCC-----------CCC-TCTG-----TTTGACGGT----GTT-TGCACTTTAACG-TGT----GAGTATC----GGATACAGAGTTAGTACTTTGAAAA-AATTAGAGTGTTCAAAGCAGGTTTACT-----TGTATACTGAAGCATGGAATAGTAGAGCAGGG--CCGCGCCCTC------AATCTAC-TGGTCTCT-TGGTG--TGC-GGAAATGATT-AAAAGGGACAGGCGGGGGC-ATTC-GTATTG-TCACGTT-AGAGGTGAAATTCTTGGATCGTGACAAGACGGAC---TACTGCGAAAGCA--TTTGCCAAGAATG-TTTTCATTAATC-AAGAACGAAAGTT-AGAGGATT-GAAGAGGATCA-GATA-CCCTCGTAG--TTCTAACCA-TAAACCT-TGCCAAC-TTGCTATCAGCC-GATGTT-GCT----TTTGACACGGCTGGCGG-CTAC--CGGGAAACCAAAGTGTTTGGGTTCCGGGGGAAGTATGGTTGCAAAACTGAAACTTAAAGGAATTGACGGAAGGGCACCACCAGGAGTGGAGCCTGCGGCTTAATTTGACTCAACACGGGAAAACTCACCAGGTCCAGACATAGTAAGGATTGACAGACTGA-AGCTCTCTCTTGA--TTCTATGGTTGGTGGTGCATGGCCGTTCTTAGTTGGTGGAGCGATTTGTCAGGTTAATTCTGATAACGAACGAGACCCC-AGCCTGCTAACTAGCG-AGGTTAAC----------ACCTGTTAGC------C-----------GAAGC-TTCTTAGAGGGACAGGGTTTTTTTA--AGGATC---AG-GAAGAGGGGTCA-TAACAGGTCTGTGATGCCCTTAGACGTCCTGGGCTGCACGCGCGCTACACTGGG-TGCTGC----------AA-CA---TGT-----ATGCTACCTGGTCCGAAAAG-GTCCGGG-CAATCA-CC----AATGGCA-----CCCGTGC-TTGGGATAGATTTTTGTTAGTATGAGTCTTGAACGAGGAATTCCTAGTAAGCGCAAGTCATTAGCTTGCGTTGATTACGTCCCTGCCCTTTGTACACA-CCGCCCGTCG-CTACTAC-CGATTGGATG-TTTAAGCGAACACCTCTGAC---TCTAGC--------------------------------------GGGTAACCGCAAGGTAGCCTGCAGGAC-------------GAAGTACCGTGAGCTTTGATATC-TA-------------------------
>Acoela_Solenofilomorpha_pellucida_ID_UJ12089_GB_KF578487
-----------ATGCACGTAT--AAGTTC----AGCTCAAG-----GAAAGCGAAACCGCGAAT-GGCTCAGTAAATC-AGTCATGA-TTTATTTGATA------GT----------T---TTTTTACTTGGATAACTGT-GGTAACTCTAGAGCTAATACA------TG-------CTATTCCTCACGT---------CCTATCGTAATGACTGGCAGGGGA-------------GCTTTTA---------------TTAG-----TT--TCAAG-----------------------TCCGTAAGCCTTTAGCCCCACCAACGGGGCTCTTGTGCTGGC-------------------------------------TTGGTG-----------AACTCT-AGATA-A---------------CTGCAGGA---------------------CCCAGC--------AAGCC-----TTTTTTGACTTG--TG----------GG----------CG----TGTCATTCAAGTGTCTGCCCTATCA-AGTTTGGTTGGTAGTGTAACGGACTACCAAGCTGACGACGGGTAACGGGGAATCAGGGTTCGATTCCGGAGAGGGAGCCTGAGAAAC-GGCTACCACATCTAAGGAAGGCAGCAGCCGCGCAAATTACCC-AATCTCAG-----CACGAGGAGGTAGTGACGAAAAATAAC-AAT--ACGGGGCC-CAAG---GGTCTCGTCATTGGATTGAGCATA----ATCTAAAC-ACTTATGC--GAT-ATCTAGTAGAGGGCAAGTCTGGTGCCAGCAGCCGCGGTAATTCCAGC-TCTACAAGCGTATACTCATGATGCTGCGGTTAAAAAGCTCGTAGTTGGATCT--------G--------A----AGCAGGGGCCCAGTGCTCAT---CGCAAGTGT------GACATTGGGTTTTTT-------------------------AGCCCT------GCTC-----------CCCCTCCG-----TTTGACGGC----ATT-TGCACTTTACTG-TGT----GAGTGCT-TG-ATATGGAGT--TAGTACTTTGAAAA-AATTAGAGTGTTCAAAGCAGGTATACT-----TGTATACTGAAGCATGGAATAGTAGAGTAGGG--CCGCGCCCTC------AAACAAC-TGGTCTCT-TGGCG--TGC-GGAAATGATT-AAAAGGGACAGGCGGGGGC-ATTC-GTATTG-TCACGTT-AGAGGTGAAATTCTTGGATCGTGACAAGACGGAC---TACTGCGAAAGCA--TTTGCCAAGAATG-TTTTCATTAATC-AAGAACGAAAGTT-AGAGGATT-GAAGAGGATCA-GATA-CCCTCGTAG--TTCTAACCA-TAAACTT-TGCCAAC-TTGCTGTCAGCC-GATGTT-GCT----TATGACACGGCTGGCGG-CTAC--CGGGAAACCAAAGTGTTTGGGTTCCGGGGGAAGTATGGTTGCAAAACTGAAACTTAAAGGAATTGACGGAAGGGCACCACCAGGAGTGGAGCCTGCGGCTTAATTTGACTCAACACGGGAAAACTCACCAGGTCCAGACATAGTAAGGATTGACAGACTGA-AGCTCTCTCTTGATTTTCTATGGTTGGTGGTGCATGGCCGTTCTTAGTTGGTGGAGCGATTTGTCAGGTTAATTCTGATAACGAACGAGACCCC-AACCTGCTAACTAGCG-AGGTTAAC----------ATTTGTTAAC---------------C--GTAGC-TTCTTAGAGGGACAGGGTTTTTTCA--AGGATC---AG-GAAGAGGGGTCA-TAACAGGTCTGTGATGCCCTTAGACGTCCTGGGCTGCACGCGCGCTACACTGGG-TGCTAC----------AGCATGTATGC---------CACCTGGTCCGAAAAG-GTCCGGG-CAATCA-CC----AATAGCA-----CCCGTGC-TTGGGATAGATTTTTGTTAGTATGAGTCTTGAACGAGGAATTCCTAGTAAGCGCAAGTCATTAGCTTGCGTTGATTACGTCCCTGCCCTTTGTACACA-CCGCCCGTCG-CTACTAC-CGATTGGATG-TTTAAGCGAACAACTCTGAC--TCTGGAG-------------------------------CGTTTGCAGTT-------ATGCGGCGTGCCGGAC-------------GATGTACCGTAAGCTTTGATATC-TA-------------------------
>Acoela_Oligofilomorpha_interstitiophilum_ID_AWK0563_GB_AM701823
-----------ATGCACGTAT--GAGTTC----AGCTCGAG-----GAAAGCGAAACCGCGAAT-GGCTCAGTAAATC-AGTCATGG-TTTATTTGACA------GT--------------ACGTTACTTGGATAACTGT-GGTAACTCTAGAGCTAATACA------TG-------CTATGCCTCACGT---------GCTCTCGAAAGATTGACAGAGGA--------------GCTTTTA---------------TTAG-----TT--TCAAG------------------------TCCGTACCC-----------------TTTTGTCGACCTAGACTCTTGTGGTGGC------------------------TTGGTG-----------AACTCT-AGATA-A---------------CTGCAGGA---------------------CCAGTT--------TGCCT-----CTTTGAGCTACT--------------GG----------CG----TGTCATTCAAGTGTCTGCCCTATCA-AGTTTGGACGGTAGGGTACCGGCCTACCGTGCTTACGACGGGTAACGGGGAATCAGGGTTCGATTCCGGAGAGGGAGCCTGAGAGAC-GGCTACCACATCTAAGGAAGGCAGCAGCCGCGCAAATTACCC-AATCTCAG-----CACGAGGAGGTAGTGACGAAAAATAAC-AAT--ACGGGGCC-CAAG---GGTCTCGTCATTGGATTGAGCATA----ATTTAAAC-ACTTATGC--GAT-ATCTAGTAGAGGGCAAGTCTGGTGCCAGCAGCCGCGGTAATTCCAGC-TCTACAAGCGTATACTCATGATGCTGCGGTTAAAAAGCTCGTAGTTGGATCT--------G--------A----AGTAGGGGCCCTGTGCTCAC---CTTATGTGT-------------------------------GACATGGGGTTTTTTAGCCCT------GCTC-----------CCCCTCCG-----TTTGAAGAC----ATT-TGCACTTTACTG-TGT----GAACGTC-CG-ATCTGGAGT--TAGTACTTTGAAAA-AATTAGAGTGTTCAAAGCAGGTATACG-----TGTATACTGAAGCATGGAATAGTAGAGTAGGG--CCGCGCCCTC------AAACTAC-TGGTCTCT-TGGTG--TGC-GGAAATGATT-AAAAGGGACAGGCGGGGGC-ATTC-GTATTG-TCACGTT-AGAGGTGAAATTCTTGGATCGTGACAAGACGGAC---TACTGCGAAAGCA--TTTGCCAAGAATG-TTTTCATTAATC-AAGAACGAAAGTT-AGAGGATT-GAAGAGGATCA-GATA-CCCTCGTAG--TTCTAACCA-TAAACCT-TGCCAAC-TTGCCTTCAGCC-GATGTT-GTT----TTTGACACGGCTGGCGG-CTAC--CGGGAAACCAAAGTGTTTGGGTTCCGGGGGAAGTATGGTTGCAAAACTGAAACTTAAAGGAATTGACGGAAGGGCACCACCAGGAGTGGAGCCTGCGGCTTAATTTGACTCAACACGGGAAAACTCACCAGGTCCAGACATAGTAAGGATTGACAGACTGA-AGCTCTTTCTTGA--TTCTATGGTTGGTGGTGCATGGCCGTTCTTAGTTGGTGGAGCGATTTGTCAGGTTAATTCTGATAACGAACGAGACCCC-AGCCTGCTAACTAGCG-TGGATAAC-----------ATCTGTTAT--------------CT--AAAGC-TTCTTAGAGGGACAGGGTTTTTTCA--AGGATC---AG-GAAGAGGGGTCA-TAACAGGTCTGTGATGCCCTTAGACGTCCTGGGCTGCACGCGCGCTACACTGGG-TGCTAC----------AGCATGTCTGA-------TTCACCTGGTCCGAAAAG-GTCCGGG-CAATCA-CC----AATAGCA-----CCCGTGC-TTGGGATAGATTTTTGTTAGTATGAGTCTTGAACGAGGAATTCCTAGTAAGCGCAAGTCATTAGCTTGCGTTGATTACGTCCCTGCCCTTTGTACACA-CCGCCCGTCG-CTACTAC-CGATTGGATG-TTAAAGCGAACACCTCTGAC--TCTGGAG--------------------------------------CACTGCTGTAAAAGTGGTGTGCTGGAC-------------GAAGTACCGTAAGCTTTGATATC-TA-------------------------
>Acoela_Solenofilomorpha_sp10_ID_UJ13090_18S
-----------ATGCACGTAT--AAGTTC----AGCTCGAG-----GAAAGCGAAACCGCGAAT-GGCTCAGTAAATC-AGTCATGG-TTTATTTGACA------TT--------------TCGTTACTTGGATAACTGT-GGTAACTCTAGAGCTAATACA------TG-------CTATG-----CCG---------CACGTCCTTTCGAAAGATTGGCCGCGGAG--------CAATTTA---------------TTAG---------TTTCA---------------------AGTCCATGTCCC-----------------TTTTGTCGATCTAGACTCT-TGTGGAGGC-----------------------TTGGTG-----------AACTCT-AGATA-A---------------CTGCAGGA---------------------CCAGAT--------TGCCT-------TTTGAGCTTC------------T-GG----------CG----TGTCATTCAAGTGTCTGCCCTATCA-AGTTTGGTTGGTAGTGTACCGGACTACCAAGCTTATGACGGGTAACGGGGAATCAGGGTTCGATTCCGGAGAGGGAGCCTGAGAGAC-GGCTACCACATCTAAGGAAGGCAGCAGCCGCGCAAATTACCC-AATCTCAG-----CACGAGGAGGTAGTGACGAAAAGTAAC-AAT--ACGGGGCC-CAAG---GGTCTCGTCATTGGATTGAGCATA----ATCTAAAC-ACTTATGC--GAT-ATCTAGTAGAGGGCAAGTCTGGTGCCAGCAGCCGCGGTAATTCCAGC-TCTACAAGCGTATACTCATGATGCTGCGGTTAAAAAGCTCGTAGTTTGATCT--------G--------A----AGTAGGGGCCCCGTGATCAC---CTTACGTGT------GACATG-----------------------GGGTTTTTTA-GCCCTG------CTCC-----------CCC-TCCG-----TTTGAAGGC----GTT-TGCACTTCACTG-TGT----GAGTGTC-TG-ATCTGGAGT--TAGTACTTTGAAAA-AATTAGAGTGTTCAAAGCAGGTATACT-----TGTATACTGAAGCATGGAATAGTAGAGTAGGG--CCGCGCCCTC------AAACTAC-TGGTCTCT-TGGTG--TGC-GGAAATGATT-AAAAGGGACAGGCGGGGGC-ATTC-GTATTG-TCACGTT-AGAGGTGAAATTCTTGGATCGTGACAAGACGGAC---TACTGCGAAAGCA--TTTGCCAAGAATG-TTTTCATTAATC-AAGAACGAAAGTT-AGAGGATT-GAAGAGGATCA-GATA-CCCTCGTAG--TTCTAACCA-TAAACCT-TGCCAAC-TTGCCTTCAGCC-GATGTT-GCT----TTTGACACGGCTGGCGG-CTAC--CGGGAAACCAAAGTGTTTGGGTTCCGGGGGAAGTATGGTTGCAAAACTGAAACTTAAAGGAATTGACGGAAGGGCACCACCAGGAGTGGAGCCTGCGGCTTAATTTGACTCAACACGGGAAAACTCACCAGGTCCAGACATAGTAAGGATTGACAGACTGA-AGCTCTTTCTTGA--TTCTATGGTTGGTGGTGCATGGCCGTTCTTAGTTGGTGGAGCGATTTGTCAGGTTAATTCTGATAACGAACGAGACCCC-AGCCTGCTAACTAGCG-TGAATAAC-----------ATCTGTTAT------TC----------AAAGC-TTCTTAGAGGGACAGGGTTTTTTCA--AGGATC---AG-GAAGAGGGGTCA-TAACAGGTCTGTGATGCCCTTAGACGTCCTGGGCTGCACGCGCGCTACACTGGG-TGCTAC----------AG-CA---TGT---CTTTTTCACCTGGTCCGAAAAG-GTCCGGG-CAATCA-CC----AATAGCA-----CCCGTGC-TTGGGATAGATTTTTGTTAGTATGAGTCTTGAACGAGGAATTCCTAGTAAGCGCAAGTCATTAGCTTGCGTTGATTACGTCCCTGCCCTTTGTACACA-CCGCCCGTCG-CTACTAC-CGATTGGATG-TTTAAGCGAACACCTCTGAC---TCTGGA-------------------------------------GCACTGCTGTCAAAGTGGTGTGCTGGAC-------------GAAGTACCGTAAGCTTTGATATC-TA-------------------------
>Acoela_Endocincta_nsp_ID_AWSp33_GB_FR837695
-----------ATGCACGTAT--AAGTTC----AGCTCACG-----AATAGCGAAACCGCGAAT-GGCTCAGTAAATC-AGTCATGA-TTTATGTGACA------GT-------AAGA---TTGCTACTTGGATAACTGT-GGTAACTCTAGAGCTAATACA------TG-------CCCGATAGCTTCC---------GTTGACCTGTAATGGGTTGCGATGCGT----------GCTTTTA---------------TTAG-----TT--TTCAA------------------GTCCATCAAGCGTCT-----------------TGTCGTTAGTTCGGCATCTCTGCTAGGC------------------------ATGATG-----------ATCTCT-ACTTA-A---------------CTGCAGGA---------------------CCTGGA-------GTTAAC-----------GCTTCA--------------GG----------CG----TGTCATTCAAGTGTCTGCCCTATCA-AGT-CAGTTGGTAGTGTAACGGACTACCAAGCTAACGACGGGTAACGGGGAATCAGGGTTCGATTCCGGAGAGGGAGCCTGAGAAAC-GGCTACCACATCTAAGGAAGGCAGCAGCCGCGCAAATTACCCGAATCTTGG-----AGCGAGGAGGTAGTGACGAAATATAAC-AAT--ACGGGGCC-TACG---GGTCTCGTCATTGGATTGAGCATG----ACGTAAAC-ACTTATGC--GAT-ATCTAGTAGAGGGCAAGTCTGGTGCCAGCAGCCGCGGTAATTCCAGC-TCTACAAGCGTATACTAGTATTGCTGCGGTTAAAAAGCTCGTAGTTTGACATGTAACAGCA---GTAGTG----ACAGTGGACCCGGTGTAATA---CTGCCTCCC------TGTAGT----------------------------------GCGGCT------GTTC-----------CCCCTCTA-----GTGG-CGCT----ACT-TGCACTTCATTG-TGT----GAGTTTC-AG-ATCTGGAGTTATGGTATCCTGAATA-AATTAGAGTGTTCAAAGCAGATGTCA------TGAATACTGAAGCACGGAATAGTAT-TTGGGG--CTGCGCCCTC-------AAAAAC-TGGTCTTCATGGTG--TGCGGAAATTGGTT-AAAAGGGACAGACGGGGGC-ATTC-GTATTG-TCACGTT-AGAGGTGAAATTCTTGGATCGTGACAAGACGCTC---GATTGCGAAAGCA--TTTGCCAAGAATG-TTTTCATTAATC-AAGAACGAAAGTT-AGAGTATC-GAAGAGGATTA-GATA-CCCTCGTAG--TTCTAACCA-TAAACTG-TGCCAAC-TTGCTTTCAGTC-GATGTT-GCT----TTTGACACGACTGGCGG-CAA---CGGGAAACCTAAGTGTTTGGGTTCCGGGGGAAGTATGGTTGCAAAACTGAAACTTAAAGGAATTGACGGAAGGGCACCACCAGGAGTGGAGCCTGCGGCTTAATTTGACTCAACACGGGAAAACTCACAAGGTCCAGACATAGTAAGGATTGACAGACTGT-AGTTCTTTCTTGA--TCCTATGGTTGGTGGTGCATGGCCGTTCTTAGTTGGTGGAGTGATTTGTCAGGTTAATTCTGATAACGAACGAGACCTC-AACCTGCTAACTAGCC-TAACAAAC-----------TTCGGTTAT--GATATGC---------------TTCTTAGAGGGACGAGGTTTTTTCA--AGGATCAT----GAAGAGAGGTCA-TAACAGGTCTGTGATGCCCTTAGACGTCCTGGGCTGCACGCGCGCTACAATGAG-TGCAGC----------AG-CA---TGT------TTTTACCTGGTCCGAAGCG-GTCCAGG-CAATCA-CCG---AATTGCA-----CTCGTGA-TTGGGATAGATTCTCGTACATTTGAGTCTTGAACGAGGAATTCCTAGTAAGCGCATGTCATTAGCATGCGTTGATTACGTCCCTGCCCTTTGTACACA-CCGCCCGTCG-CTACTAC-CGATTGGATG-CCAAAGCGAACAACACTGAC--TCCGAAG-----------------------------------TTGGGGCGCGCAAGCGCCTGCTATGGAC---------------AAAGAACCGTCAGCTTTGATATC-TA-------------------------
>Acoela_Endocincta_punctata_ID_UJ0746_GB_FR837696
-----------ATGCACGTAT--AAGTTC----AGCTCCAG-----AATAGCGAAACCGCGAAT-GGCTCAGTAAATC-AGTCATGA-TTTATTTGACA------GC------AATAA---TCTATACTTGGATAACTGT-GGTAACTCTAGAGCTAATACATGCTAATG-------ACTCACGTCGGTC---------TGTAATGGGCTGCAGGGTGT-----------------GCTTTTA---------------TTAG---------TTTCA---------------------AGTCCGATCTCC-----------------CTCTAGCATTTGGTT--GCTCCTGTGGAGGGC--------------------ATGATG-----------AACTCT-TAATA-A---------------CCGCAGGA---------------------CCAGCA---------------------------TGG--CTACGG-CCTCTGG----------CG----TGTCATTCAAGTGTCTGCCCTATCA-AGTATTGTTGGTAGTGTATCGGACTACCAAGCTTACGACGGGTAACGGGGAATCAGGGTTCGATTCCGGAGAGGGAGCCTGAGAAAC-GGCTACCACATCTAAGGAAGGCAGCAGCCGCGCAAATTACCC-AATCTCAG-----CACGAGGAGGTAGTGACGATAAATAAC-AAT--ACGGGGCC--TAAG--GGTCTCGTCATTGGATTGAGCATG----ATGTAAAC-ACTTATGC--GAT-ATCTAGTAGAGGGCAAGTCTGGTGCCAGCAGCCGCGGTAATTCCAGC-TCTACAAGCGTATACTAATGATGCTGCGGTTAAAAAGCTCGTAGTTGGATCT-------------TTAAC----AGGGGCGCT--------------------------------GTGGACATCTACGGGT------GACATAGTGTAGAC-ACTCCT------GTTCCC---------CCT-CTGG-----TTGG-CGTT----ACT-TGCACTTCATTGTTGT----GAGTTTC----AGATCCGGAGTTAGTACTTTGAAAA-AATTAGAGTGTTCAAAGCAGGTATTCG-----TGAATACTGAAGCATGGGATAGTAGAGCAGGG--CCGCGCCCTC------AATCTAC-TGGTCTTCTTGGTG--TGC-GGAAATGATT-AAAAGGGACAGGCGGGGGC-ATTC-GTATTG-TCACGTT-AGAGGTGAAATTCTTGGATCGTGACAAGACGGAC---TACTGCGAAAGCA--TTTGCCAAGAATG-TTTTCATTAATC-AAGAACGAAAGTT-AGAGGATT-GAAGAGGATCA-GATA-CCCTCGTAG--TTCTAACCA-TAAACTG-TGCCAAC-TTGCTTTCAGTC-GATGTT-GCT----TATGACACGACTGGCGG-CTAA--CGGGAAACCTAAGTGTTTGGGTTCCGGGGGAAGTATGGTTGCAAAACTGAAACTTAAAGGAATTGACGGAAGGGCACCACCAGGAGTGGAGCCTGCGGCTTAATTTGACTCAACACGGGAAAACTCACTGGGTCCAGACATAGTAAGGATTGACAGACTGA-AGCTCTTTCTTGA--TCCTATGGTTGGTGGTGCATGGTCGTTCTTAGTTGGTGGAGTGATTTGTCAGGTTAATTCTGGTAACGAACGAGACCTC-AGCCTGCTAACTAGCA-TGACTAAC-----------TTTGGTTAT------CAC----------ATGC-TTCTTAGAGGGACAGGGTTTTTTCA--AGGATC---AG-GAAGAGAGGTCA-TAACAGGTCTGTGATGCCCTTAGACGTCCTGGGCTGCACGCGCGCTACAATGGG-TGCAGC----------AG-CA---TGT------TTTTACCTGGTCCGAAATG-GTCCAGG-CAATCA-CT----AATTGCA-----CCCGTGC-TTGGGATAGATTTTTGTTAGTATTAGTCTTGAACGAGGAATTCCTAGTAAGCGCATGTCATCAGCATGCGTTGATTACGTCCCTGCCCTTTGTACACA-CCGCCCGTCG-CTACTAC-CGATTGGATG-CCAAAGCCAACAACCCTGAC-----------------------------------TCTGAGGCTTGGACGCTGCA-AAGCTGTCTGCCACGGAC-------------GAAGAAAAGTGAGCTTTGATATC-TA-------------------------
>Acoela_Solenofilomorpha_sp10_ID_UJ13139_18S
-----------ATGCACGTATTAAGTTTC----AGCTCGAG-----AATAGCGAAACCGCGAAT-GGCTCAGTAAATC-AGTCATGA-TTTATTTGATA------GC--------GAC---TATCTACTTGGATAACTGT-GGTAACTCTAGAGCTAATACATGCGAATG-------ACTCACGTTGGCC---------TGTAATGGGCTGCAGAGTGT-----------------GCTTTTA---------------TTAG-----TT--TCAAG------------------------TCCATTCTACCTTCTGTCGTTAGTTCGGCTTTTGTGTAGGGC------------------------------------ATGATG-----------AACTCT-TATTA-A---------------CTGCAGGA---------------------CCAGCA--------TGGCT--------------TCGGCCTCTGG------------------CG----TGTCATTCAAGTGTCTGCCCTATCA-AGTTTTGTTGGTAGTGTATCGGACTACCAAGCTTACGACGGGTAACGGGGAATCAGGGTTTGATTCCGGAGAGGGAGCCTGAGAAAC-GGCTACCACATCTAAGGAAGGCAGCAGCCGCGCAAATTACCC-AATCTCAG-----CACGAGGAGGTAGTGACGAAAAATAAC-AAT--ACGGGGCC-CAAG---GGTCTCGTCATTGGATTGAGCATG----ATGTAAAC-ACTTATGC--GAT-ATCTAGTAGAGGACAAGTCTGGTGCCAGCACCCGCGGTAATTCCAGC-TNTACAAGCGTATACTAATGATGCTGCGGTTAAAAAGCTCGTAGTTGGATCT-------------TTAAC----AGGGGCGCT--------------GTGGACATC---------------------TACG------GGTGACGCAGTGTGTTTCCTC-----TGTTC-----------CCCCTCTG-----GTTGGCGTT----ACT-TGCACTTTATTG-TGT----GAGTTTC----AGATCCGGAGTTAGTACTTTGAAAA-AATTAGAGTGTTCAAAGCAGGTATTCG-----TGAATACTGAAGCATGGGATAGTAGAGCAGGG--CCGCGCCCTT------AATCTAC-TGGTCTTCTTGGTG--TGC-GGAAATGATT-AAAAGGGACAGGCGGGGGC-ATTC-GTATTG-TCACGTT-AGAGGTGAAATTCTTGGATCGTGACAAGACGGAC---TATTGCGAAAGCA--TTTGCCAAGAATG-TTTTCATTAATC-AAGAACGAAAGTT-AGAGGATT-GAAGAGGATCA-GATA-CCCTCGTAG--TTCTAACCA-TAAACTG-TGCCAAC-TTGCTTTCAGTC-GATGTT-GCT----TATGACACGGCTGGTGG-CTAA--CGGGAAACCTAAGTGTTTGGGTTCCGGGGGAAGTATGGTTGCAAAACTGAAACTTAAAGGAATTGACGGAAGGGCACCACCAGGAGTGGAGCCTGCGGCTTAATTTGACTCAACACGGGAAAACTTACTGGGTCCAGACATAGTAAGGATTGACAGACTGA-AGCTCTTTTTTGA--TCCTATGGTTGGTGGTGCATGGCCGTTCTTAGTTGGTGGAGTGATTTGTCAGGTTAATTCTGATAACGAACGAGACCTC-AGCCTGCTAACTAGCA-TGAATAAC-----------TTTGGTTAT--------------CC--TATGC-TTCTTAGAGGGACAGGGTTTTTTCA--AGGATC---AG-GAAGAGAGGTCA-TAACAGGTCTGTGATGCCCTTCGACGTCCTGGGCTGCACGCGCGCTACAATGGG-TGCAGC----------AG-CA---TGT-----ATTTTACCTGGTCCGAAAAG-GTCCAGG-CAATCA-CT----AATTGCA-----CCCGTGC-TTGGGATAGATTTTTGTTAGTTTGAGTCTTGAACGAGGAATTCCTAGTAAGCGCATGTCACCAGCATGCGTTGATTACGTCCCTGCCCTTTGTACACA-CCGCCCGTCG-CTACTAC-CGATTGGATG-TTAAAGCCAACAACCCTGAC-----------------------------------TCCGAGGCTTGGGCGCTGAATAAGCTGCCTGCCATGGAC-------------GAAGTACCGTGAGCTTTGATATC-TA-------------------------
>Acoela_Haploposthia_lactomaculata_ID_UJ0332_GB_FR837702
-----------ATGCATGTCT--AAGTTC----AGCGCCTGA----AAAAGTGAAACCGCAAAC-GGCTCATTAAATC-AGTCATGG-TTTATTTGATT------GA------CCATT---GAATTAGATGGATAACTGC-GGTAACTCTGGAGCTAATACA------TG-------ATGAATGTCATGG---------CCTTTGGCCAGACCG----------------------ACTTTTA-------T-------CTAG--------------------------------------CCCGGACCC-----------------TTGTTGGGACTTCAGACTTGTT------------------------------CTGTTGTCTTCCCGGGAGTCTCC-GGATA-A---------------CTGCATGA---------------------CCGCAG--------AAGCC-------------AAAG--TGCTGG-C----GG----------CA----TATCTTTCAAGTGTCTGCCCTATCA-ACTTTTGACGGTAGTGTACCGGACTACCGTGGTTGTGACGGGTAACGGGGGATCAGGGTTTGATCCCGGAGAGGGAGCCTGAGAGAT-GGCTACCACATCTAAGGAAGGCAGCAGGCGCGCAAATTACCC-AATCCCCG-----AACGGGGAGGTAGTGACGAAAAATAAC-AAT--GCAAGGCC-CTCTG--GGTTTTGTGATTGGAATGGACGGG----GCTTAAAA-ACCCCCGT--GAGGAGCCAGTGGAGGGCAAGTCTGGTGCCAGCAGCCGCGGTAATACCAGCCTCCACAAGCATATGCAAATGTTGCTGTGTTTAAAAAGCTCGTAGTTGGATCT--------G---CTTGTGTTGCAATCTAATGCAAAGTGGGCC---CCCACTTGT---------------------------------------GGGGTGCTCCACG-----GTTGTTTGTGATACACCTGAGCTG-----CCCA-GATT----TCT-TGCGCTTCATTG-CGTC---GAGATTT-CGAAGGCATCTA--TAGTACTTTGACTA-AATTAGAGTGTTCAAAGCAGCCTTTGGGCTC-TGAATAACCGAGCACGGAATAATGGAAGAGGA--CTGAGGCCCA------------T-TGGTCTGC--AGGTGCTTC-GGTAATGATT-AAAAGGGACACTCGGGGGC-ATTC-GTATTG-CCGGGTT-AGAGGTGAAATTCTTGGATCCTGGCAAGACGTCC---TACTGCGAAAGCA--TTTGCCAAGAATG-TTTTCATTAATC-AAGAACGAAAGTC-AGAGTATT-GAAGAGGATTA-GATA-CCCTCGTAA--TTCTGACCA-TAAACGA-TACCTAC-TTGCGATCCGAC-AGTGTC-CAT------CGACCTGTTCGGGGAGCTACC-CGGGAAACCAAAGTTCTTTGGTTCCAGGGGAAGTATGGTTGCAAAGTCGAAACTTAAAGGAATTGACGGAAGGGCACCACCAGGGGTGGAGCCTGCGGCTTAATTTGACTCAACACGGGAAACCTCATCAGGTCCAGACATAGTGAGGATTGACAGACTGT-ATCTCTTTCATGA--TCCCATGATTGGTGGTGCATGGCCGTTCTTAGTTAGTGGATTGATCTGTCTGCTTAATTGCGATAACGAACGAGATCTC-GGCCATTTAAATAGTGACGCGCAGC----TTTGCTGTGGAGTTGC------------------------TTCTTAAAGGGACCATGGTGAATAC---GTACCCCAAG-GAAGTGGGGCCA-TAACAGGTCTGTGATGCCCTTAGATGTTCTGGGCCGCACGCGCGCTACACTGGC-CGCCCT----------AA-TATGATGT-------AAAGCCTAGTCCGATAAG-GTCTGGG-TAATCA-CTG-AGGGGCGGC-----TTCGTGC-TTGGGATAGACTATTGCAATTATTAGTCTTGAACGAGGAATCCCTCGTAAGCATCAGTCATCAGCTGTTGCTGATTACGTCCCTGCCCTTTGTACACA-CCGCCCGTCG-CTACTAC-TGATTGGATG-TTGAAGCGAGACCTATTGAT--CCCCGGC--------------------------TCATGGTTTTCGGACC----------TAGAGCTACGGGT-------------GAAGCGGGTCAAGCTTTGGTGTC-TA-------------------------
>Acoela_Paraproporus_sp1_ID_UJ13105_18S
-----------ATGCATGTTT--AAGTTC----AGCATTGT-----TACTGTGAAACCGCAAAC-GGCTCATTAAATC-AGTTATGA-TTTATTTGATA------AA----------A---ACATTAATTGGATAACTGC-GGTAACCCTGCAGCTAATACA------TG-------ATATGAAACTTTG---------TTTAAAGCAAGTTA-----------------------GTTTTTA---------------TTCT-----AT--AAAAG------------------------ATCTTAACA-----------------TGCATTTTTGCGTG--------------------------------------TTGGTG--------AGTGAATTTAAGATA-A---------------GTGCAAAA---------------------CCTCAG--------TGCCT---------------TG--TGCAGG-A----GG----------TG----TTTCATTCAAGTGTCTGCCCTATCA-ACTTTGGACGGTAGTGTATTGGACTACCGTGGTTGTTACGGGTAACGGGGAATTAGGGTTTGGTTCCGGAGAGGGAGCCTGAGAAAC-GGCTACCACATCTAAGGAAGGCAGCAGGCGCGCAAATTACCC-AATCTTAG-----AGCGATGAGGTAGTGACAAAAAATAAC-AAT--ATGATGCC-TTAC---GGTATTGTGATTGGAATGGAAAGG----GTGTAAAA-TCTTCTTT--GAGGAACTAGTGGAGGGCAAGTCTGGTGCCAGCAGCCGCGGTAATACCAGCATCCACAAGCATATACAAAAGCTGCTGCGTTTAAAAAGCTCGTAGTTGAATGT--------G----TTCAT----TGAGATTTA----------T---ATTACTGTTAAGCTTCATATT------------T------TGGGCATCAGGGA--ATCTCG-----GTCGT-----------CTT-AGCG-----TTGC-AGGT----TCT-TGCACTTAACTG-TGTC---GAGTTCT-TG-AAACGTAGAA-T-TTACTTTGAATA-AAACAAAGTGTTTCTAGCAGCTTTTTGGCT--TGTATATTAAAGCATGGAATAATAGAAAAAGA--CTGTGTCTCA------ACAAAAT-TGGTCTTT--GGAG-ATGCAAGTAATGTTT-AATAGAAACAGTCGGGGGC-ATTT-GTATTG-CTACGTT-AGAGGTGAAATTCTTGGATCGCAGCAAGACAAAC---TACTGCGAAAGCA--TTTGCTGAGCATG-TTTTCATTAATC-AAGAACGAAAGTT-AGAGTATT-AAAGAGGATTA-GATA-CCCTCGTAA--TTCGAACTG-TAAACAA-TACATAC-TTGCGGTTCGCT-AGAGTC-CTT----GACGACCTTGCGAAAAA-TTAAT-CGGGAAACCAAAGTTCATTTGCTCCGGGGGAAGTATGGTTGCAAAATCGAAACTTAAAGGAATTGACGGAAGGGCACCACCAGGAGTGGAGCCTGCGGCTTAATTTGACTCAACACGGGAAAACTCACCAGGTCCAGACATTAATAGGATTAACAGACTGA-ATTTTTTTTATGA--TTTTATGGGTGGTGGTGCATGGCCGTTCTTAGTTAGTGGAGTGATCTGTCTGGTTAATTCCGATAACGAACGAGATTCC-GGTCATTCAAATAGCT-----TTACACATTTAAGTGTTTACTGGC------------------------TTCTTAGAGAAACCATGTGGAATC---AATACGACGAG-GAAGTGGGGCTA-TAACAGGTCTGTGATGCCCTTAGATGTTCTGGGCAGCACGCGCGCTACAATGGG-TACTAT----------AG-CA---TGA----TTCATAGCCTTGTCCGCCATG-GTCTAGG-TAATCA-CCC-A-AATAGTA----TATCATAC-TTGGAATAGACTATTGCAATTTTTAGTCTTGAACGAGGAATTCCTAGTAAGCGCCAGTCATTAGCTGGTGTTGATTACGTCCCTGCCCTTTGTACACA-CCGCCCGTCG-CTACTAC-TGATTGGATG-TTAAAGCGAGACTTTTAGAC--ACTTAGC----------------------------AAATGATCACTCGTGAAATTGTAAAAGTG---------------------AAAGTAAGTCGAGCTTTGGTGTC-TA-------------------------
>Acoela_Hallangia_proporoides_ID_UJ0614_GB_FR837698
-----------ATGCATGTGT--AAGTAC----AATGTGGGCG---ACCCGTGAAACCGCGAAT-GGCTCACTAAATC-AGTCTTGG-TTTATTTGATA------TA----------T---TTTCTACTTGGATAACTGT-GGTAACTCTAGAGCTAATACA------TG-------CATATTCCTCTTG---------ATCTAAGGACAGAGGA---------------------GCTTTTA---------------TTAG-----TT--TCAAG------------------------ATTAATCCC-----------------TCCGGGGCCTC-----------------------------------------TTGATG-----------AACTCT-GGATA-A---------------CTGCAGAA-----------------------CCGG-------CTGGCC-----CTATGTGCTTCC--------------GG----------TG----TATCATTCAAGTGTCTGCCCTATCA-ACTTTGGACGGTAGTGTATTGGACTACCGTGGTTTTTACGGGTAACGGGGAATCAGGGTTCGATTCCGGAGAGGGAGCCTGAGAAAC-GGCTACCACATCCAAGGAAGGCAGCAGGCGCGTAAATTACCC-AATCCCAG-----AGCGGGGAGGTAGTGACGAAAAATAAC-AAT--ACGGGTCC-CTATG--GGTCTCGTCATTGGAATGAGCACA----ACTTAAAT-CCTTTAGC--GAGGATCTAGTGGAGGGCAAGTCTGGTGCCAGCAGCCGCGGTAATTCCAGC-TCCACAAGCGTATATATTTGCTGCTGCGTTTAAAAAGCTCGTAGTTGGGTCT--------G----TGGAT----AAAGCCTTG----------G---GTCACCTAT-------------------------------TGGTGAGTTCTGAGTGTCTTT-----ATCTT-----------CTC-TTTG-----CCAA-AGAC----ACT-TCCGCTTAACTG-TGT----GAGTGTT-TG-AAGCGAAGTAA--TTACTTTGAAAA-AATTAGAGTGTTCAAAGCAGGCTCAATGCCT-TGCATACTTGAGCATGGAATAATGGAAAAGGA--CTGCGTCCCT-------ATCTGT-TGGTCTCT---GGGCACGT-GGTAATGATT-AAAAGGGACAGGCGGGGGC-ATTC-GTATTG-CCACGTT-AGAGGTGAAATTCTTGGATCGTGGCAAGACGGAC---TACTGCGAAAGCA--TTTGCCAAGAATG-TTTTCATTAATC-AAGAACGAAAGTT-AGAGGATT-GAAGAGGATCA-GATA-CCCTCGTAG--TTCTAACCA-TAAACGA-TACCAAC-TTGCGATCTGCC-AATGTT-AAT----TTTGACTTGGTAGGCAGCTTC---CGGGAAACCAAAGTGTTTGGGTTCCGGGGGAAGTATGGTTGCAAAGCTGAAACTTAAAGGAATTGACGGAAGGGCACCACCAGGAGTGGAGCCTGCGGCTTAATTTGACTCAACACGGGAAAACTCACCAGGTCCAGACATTGTAAGGATTGACAGATTGA-AGCTCTTTCTTGA--TTCTATGGGTGGTGGTGCATGGCCGTTCTTAGTTGGTGGAGCGATTTGTCTGGTTAATTCCGATAACGAACGAGACCCC-AGCCTGCTAACTAGCG-TAGTACAC----------TTTGGTGTGC--TTCTTGC---------------TTCTTAGAGGGACTGGGTAAATACA--AGTATC---AG-GAAGAGGGGTCA-TAACAGGTCTGTGATGCCCTTAGATGTTCTGGGCCGCACGCGCGCTACACTGGA-TGCTAC----------AA-CA---TGT-----CATTTGCCTTGTCCGACAAG-GACTGGG-TAATCA-CTG---AATGGCA-----TCCGTGC-TTGGGATAGATTTTTGCAATTATTAATCTTAAACGAGGAATTCCTAGTAAGCGCAAGTCATTAGCTTGCGTTGATTACGTCCCTGCCCTTTGTACACA-CCGCCCGTCG-CTACTAC-CGATTGGACG-TTCAAGTGAGTTCTTCAGAT--TCTGGGT-------------------------TTGTCAATCTTCGGATT----------GTATAACTTGGGA-------------AAAGTAGTGCAAGCTTTGACGTC-TA-------------------------
>Acoela_Isodiametra_sp13_ID_UJ13189_18S
-----------ATGCATGTGT--GAGTTC----AGCATTAATG---AAAAGTGAAACCGCGAAC-GGCTCATTAAATC-AGTCTTGG-TTCATTGGATG------GT--------TAA---AATCTACAGGGATAACTGC-GGTAACTCTGGAGCTAATACTTGCAATCG-------CCGTGGCCTCATT---------GTATCAGTGTTGATCATGGAA----------------GCTTTTA-------TTACTTG-TAAG---------AACAA------------------------TTAATACGG-----------------ACCTGTGCGCTGGATTA-----------------------------------TTGGTG-----------AAACA--GAATA-A---------------CTGCAGGA---------------------CTTCAG--------ATGCT--------------ATA--TGCAGG----A-AG----------TG----CATCCTCCAAGTGTCTGCCCTATCA-ACTTTGGACGGTAGTGTATCGGACTACCGTGGTTGTCACGGGTAACGGGGAATCAGGGTTCGATTCCGGAGAGGGAGCCTTAAAGAC-GGCTACCACATCTAAGGAAGGCAGCAGGCGCGCAAATTACCC-AATTCCAG-----AAGGGAGAGGTAGTGACGAAAAATAAC-AAT--ATGATGCT-TT-----GGTATTGTGATTGGAATGGAAGGG----AAGTAAAA-CTACCCTT--GAGGAACAAGTGGAGGGCAAGTCTGGTGCCAGCAGCCGCGGTAATACCAGCATCCACAAGCATATACAAAAGTTGCTGCGTTTAAAAAGCTCGTAGTTGGGTCT--------G-----TGTA----GACACGACT----------T---TACAGGTCT------GTTGCT---------------------AACGCACGGGCGAGTCAGG-----TCTCC-----------CTT-GGTA-----TCGATGGCT----AT--TGCGCTTAATTG-TGTT---GATTGTCATGAATGCCTAAT----TTACTTTGAATA-AAATAGAGTGTTCAAAGCAGCCTTTGGGTT--TGGATATGAAAGCATGGAATAATAGAGTAGGA--CTGTGTCCTA------GTTATGT-TGGTCACG--AGCG-ACAC-GGTAATGATT-AAAAGGAACAAAAGGGGGC-ATTC-GTATTG-CTACGCT-AGAGGTGAAATTCTTGGATCGTACCAGGACGGAC---TACTGCGAAAGCA--CTTGCCAAGAGTG-TTTTTATTAATC-AAGAACGAAAGTT-AGAGTATT-GAANAGGATTA-NATA-CCCTCGTAA--TTCTAACCA-TAAACGA-TACTTAC--TTCGATCCGCT-AGAGTC-CTC----ATAGACCTGGCGGGAAG-CTACT-CGGGAAACCAAAGTGCATTAGTTCCGGGGGAAGTATGGTTGCAAAATCGAAACTTAAAGGAATTGACGGAAGGGCACCACCAGGAGTGGAGCCTGCGGCTTAATTTGACTCAACACGGGAAAACTCACCAGGTCCAGACATGGTTAGGATTGACAGACCGA-ATCTCTTTCGTGA--TTCTATGGGTGGTGGTGCATGGCCGTTCTTAGTTAGTGGAGTGATCTGTCTGGTTAATTCCGATAACGAACGAGATCCC-AACCGTTTAAATAGGCTTTAGTACC------------TTGGTACT---------------G--TTGGCCTTCTTAGAGGAACCATGGCGAAAA---ATTACGCCAGG-GAAGTGGGGCTA-TAACAGGTCTGTGATGCCCTTAGATGTTCTGGGCCGCACGCGCGCTACACTGGA-TGCTTG----------AG-AA---TGA----TTTCATGCCTTGTCCGAAATG-GTCTAGG-TAATCA-CCG-AAACGCATA------CCATAA-TTGGAATTGATTATTGTAAATATTAATCATGAACGAGGAATTCCTAGTAAGCGCCAGTCATCAGCTGGCGTTGATTACGTCCCTGCCCTTTGTACACA-CCGCCCGTCG-CTACTAC-TGATTGGATG-TTTAAGCAAGCTCTTCGGGC--AATAGAA-------------------------TCTCGATCTTCGGTGACGGATCCGATTTG------------------------GATGTAGGGCAAGCTTATGTGTC-TA-------------------------
>Acoela_Mecynostomum_minimum_ID_UJ14_035_18S
------------------------------------------------------AACCGCGAAC-GGCTCATT-AATC-AGTCTTGG-TTCATTGGATG------GT--------TAA---AATCTACAGGGATAACTGC-GGTAACTCTGGAGCTAATACTTGCAATCG-------CCGTACACTTGTG---------TATGGAA------------------------------GCTTTTA---------------TTGG---------TTGAA---------------------AGAACAACTTTC---------------------TCGGCCTGAAAACTG----------------------------GGATCTTGATG-----------AAACA--GAATA-A---------------CTGCAGAA---------------------CTTCAG--------TTGCT--------------ATA--AGCAGG----A-AG----------TG----CATCCTCCAAGTGTCTGCCCTATCA-ACTTTGGACGGTAGTGTATCGGACTACCGTGGTTGTCACGGGTAACGGGGAATCAGGGTTCGATTCCGGAGAGGGAGCCTTAAAGAC-GGCTACCACATCTAAGGAAGGCAGCAGGCGCGCAAATTACCC-AATTCCAG-----AAGGGAGAGGTAGTGACGAAAAATAAC-AAT--ATGATGCT-TT-----GGTATTGTGATTGGAATGGAAGGG----AAGTAAAA-CTACCCTT--GAGGAACAAGTGGAGGGCAAGTCTGGTGCCAGCAGCCGCGGTAATACCAGCATCCACAAGCATATACAAAAGTTGCTGCGTTTAAAAAGCTCGTAGTTGGGTCT--------G--------------------------------T---GTAGACAGG------ACTTTACAGGTCTGTTGCT------AACGCACGGGCGAG-GACTGT------CTCC-----------CTC-GATA-----ATGG-AGTT----ACT-TGCGCTTAATTG-TGTT---GAGTAACTTG---ATTGTCTAAC-TTACTTTGAATA-AAATAGAGTGTTCAAAGCAGCCTTTGGGTT--TGGATATGAAAGCATGGAATAATAGAGTAGGA--CTGTGTCCTA------GTTATGT-TGGTCACG--AGTG-ACGC-GGTAATGATT-AAAAGGAACAAAAGGGGGC-ATTC-GTATTG-CTACGCT-AGAGGTGAAATTCTTGGATCGTAGCAAGACGGAC---TACTGCGAAAGCA--CTTGCCAAGAGTG-TTTTTATTAATC-AAGAACGAAAGTT-AGAGTATT-GAAGAGGATTA-GATA-CCCTCGTAA--TTCTAACCA-TAAACGA-TACTTAC-TTGCGGTCCGCT-AGAGTC-CTC----ATAGACCTGGCGGGAAG-CTACT-CGGGAAACCAAAGTGCATTAGTTCCGGGGGAAGTATGGTTGCAAAATCGAAACTTAAAGGAATTGACGGAAGGGCACCACCAGGAGTGGAGCCTGCGGCTTAATTTGACTCAACACGGGAAAACTCACCAGGTCCAGACATGGTTAGGATTGACAGACCGA-ATCTCTTTCGTGA--TTCTATGGGTGGTGGTGCATGGCCGTTCTTAGTTAGTGGAGTGATCTGTCTGGTTAATTCCGATAACGAACGAGATCCC-AACCGTTTAAATAGGCCTTAGTACT----------TTGGTACTGT------TGG------------YC-TTCTTAGAGGAACCATGGCGAAAA---ATTACGCCAGG-GAAGTGGGGCTA-TAACAGGTCTGTGATGCCCTTAGATGTTCTGGGCCGCACGCGCGCTACACTGGA-TGCTTG----------AG-AA---TGA----TTTTCTGCCTTGTCCGAAATG-GT--------------------------------------------------------------------------------------------------------------------------------------------------------------------------------------------------------------------------------------------------------------------------------------------------------------------------------------
>Acoela_Aphanostoma_collinae_ID_MHMa14_GB_FR837675
-----------ATGCATGTGT--GAGTTT----AGCATTAT-----AATAGTGAAACCGCGAAC-GGCTCATTAAATC-AGTTTTGG-TTTATTAGGTA------TT----------C---ATTTTACATGGATAACTGC-GGTAACTCTGGAGCTAATACT------TG-------CTTTCCCCGCGGT---------CTGTCAAAGCACCCGGGA-------------------GCATTTA---------------TTAA-----AT--TCAAG------------------------ACTACAACC--------------------CCTTATGGGGGGTTAT---------------------------------TTGGTG-----------AACTCT-GGATA-A---------------CTGCTTAA---------------------CTCCAG--------TTGCC--------------TTG--AGCAGG----G-AG----------TG----TATCTTTCAAGTGTCTGCCCTATCA-ACTTTGGACGGTAGTGTATCGGACTACCGTGGTTGTCACGGGTAACGGAGAATCAGGGTTCGATTCCGGAGAGGGAGCCTTAAAGAC-GGCTACCACATCTAAGGAAGGCAGCAGGCGCGCAAATTACCC-AATCCCAG-----ATCGGAGAGGTAGTGACGAAAAATAAC-AAT--ATGATGCC-TTTT---GGTATTGTGATTGGAATGGAAGGG----AAGTAAAA-TATCCCTT--GAGGAACAAGTGGAGGGCAAGTCTGGTGCCAGCAGCCGCGGTAATACCAGCATCCACAAGCATATACAAAAGTTGCTGCGTTTAAAAAGCTCGTAGTTGGATCT--------G----TTACA----CGGGCCCTA----------C---TAAAATTGT------GTTGCT------------T------ATTGCACCAATGGG-GTCCGT------GTAC-----------CTG-GCCG-----CTGA-GGGC----TCT-TGCGCTTAACTG-TGTC---GAGAGTT-CT-AGGTGGAAG--TTTTACTTTGAATA-AATTAGAGTGTTCAAAGCAGCCTTTGGGTT--TGGATATCAGAGCATGGAATAATAGAATAGGG--CTGTGTCCCA------AGTATGT-TGGTCATT--GGTG-ATAC-GGTAATGATT-AAAAGGGACAAGCGGGGGC-ATTC-GTATTG-CTACGTT-AGAGGTGAAATTCTTGGATCGTAGCAAGACGGAC---TACTGCGAAAGCA--TTTGCCAAGAGTG-TTTTTATTAATC-AAGAACGAAAGTT-AGAGTATT-GAAGAGGATTA-GATA-CCCTCGTAA--TTCTAACCA-TAAACGA-TACTAAC-TTGCGATCCGCT-AGAGTC-CTC----AACGACCTGGCGGGAAG-CTACT-CGGGAAACCAAAGTGAATTTGTTCCGGGGGAAGTATGGTTGCAAAATCGAAACTTAAAGGAATTGACGGAAGGGCACCACCAGGAGTGGAGCCTGCGGCTTAATTTGACTCAACACGGGAAAACTCACCAGGTCCAGACATGGTTAGGATTGACAGACTGA-ATCTCTTTCGTGA--TTCTATGGGTGGTGGTGCATGGCCGTTCTTAGTTAGTGGAGTGATCTGTCTGGTTAATTCCGATAACGAACGAGATCCC-GGCCATTTAACTAGCC-TTCTGTAC------TTTAGTATAGTTGT---------------------GC-TTCTTAGAGGGACCATGTGGAATT---AATACTACAAG-GAAGTGGGGCTA-TAACAGGTCTGTGATGCCCTTAGATGTCCTGGGCCGCACGCGCGCTACACTGGG-TGCTTC----------AT-AA---TGA----TTACAAGCCTTGTCCGAAATG-GTCTAGG-TAATCA-CTG-AAACGCATG------CCATAC-TTGGAATTGATTATTGCAATTATTAATCGTGAACGAGGAATTCCTAGTAAGCGCCAGTCATCAGCTGGCGTTGATTACGTCCCTGCCCTTTGTACACA-CCGCCCGTCG-CTACTAC-TGATTGGATG-TTTAAGCGAGACCTTCGGAC--TTCTGGC--------------------------AAGTGATTTCGATCAT-----------CTTGCTAAGGAG-------------AAAGTAGATCTAGCTTATGTGTC-TA-------------------------
>Acoela_Mecynostomum_auritum_ID_UJ13530_18S
-----------ATGCATGTGT--GAGTAC----AGCAGAAT-----GAAAGTGAAACCGCGAAC-GGCTCATTAAATC-AGTTTTGG-TTTATTAGGTA------TT----------C---AAATTACATGGATAACTGC-GGTAACTCTGGAGCTAATACT------TG-------CATTACCCGCGAT---------CTGTTAAAGCATCCGGGA-------------------GCATTTA---------------TTAA-----AT--TCAAG------------------------ACTACAACC-----------------CACTTTCGTTGGGTTAT-----------------------------------TTGGTG-----------AACTCT-GGATA-A---------------CTGCGTAA---------------------CTCCAG--------TTGCC--------------TTG--AGCAGG----G-AG----------TG----TATCTTTCAAGTGTCTGCCCTATCA-ACTTTGGACGGTAGTGTATCGGACTACCGTGGTTGTCACGGGTAACGGAGAATCAGGGTTCGATTCCGGAGAGGGAGCCTTAAAGAC-GGCTACCACATCTAAGGAAGGCAGCAGGCGCGCAAATTACCC-AATCCCAG-----ATCGGAGAGGTAGTGACGAAAAATAAC-AAT--ATGATGCC-TTTT---GGTATTGTGATTGGAATGGAAGGG----AAGTAAAA-TATCCCTT--GAGGAACAAGTGGAGGGCAAGTCTGGTGCCAGCAGCCGCGGTAATACCAGCATCCACAAGCATATACAAAAGTTGCTGCGTTTAAAAAGCTCGTAGTTGGATCT--------G----TTACG----TGGGCCCCG----------C---TAAAAATGT------------------GTTGCAT------CTCGCACCATTGGG-GTCCAT------GTAC-----------CCG-ACCA-----CTGA-GGAC----TCT-TGCGCTTAATTG-TGTC---GAGAGTT-CA-AGGTGGAAG--TTTTACTTTGAATA-AATTAGAGTGTTCAAAGCAGCCTTTGGGCT--TGGATATCAGAGCATGGAATAATGGAAAAGGG--CTGTGTCCCA------AGTATGT-TGGTCATT--GGCG-ATAC-GGTAATGATT-AGAAGGAACAAGCGGGGGC-ATTC-GTATTG-CTACGTT-AGAGGTGAAATTCTTGGATCGTAGCAAGACGGAC---TACTGCGAAAGCA--TTTGCCAAGAGTG-TTTTTATTAATC-AAGAACGAAAGTT-AGAGTATT-GAAGAGGATTA-GATA-CCCTCGTAA--TTCTAACCA-TAAACGA-TACTAAC-TTGCGATCCGCT-AGAGTC-CTC----AACGACCTGGCGGGAAG-CTACT-CGGGAAACCAAAGTGAATTTGTTCCGGGGGAAGTATGGTTGCAAAATCGAAACTTAAAGGAATTGACGGAAGGGCACCACCAGGAGTGGAGCCTGCGGCTTAATTTGACTCAACACGGGAAAACTCACCAGGTCCAGACATGGTTAGGATTGACAGACTGA-ATCTCTTTCGTGA--TTCTATGGGTGGTGGTGCATGGCCGTTCTTAGTTAGTGGAGTGATCTGTCTGGTTAATTCCGATAACGAACGAGATCCC-GGCCATTTAACTAGCT-TTCAGTAC---TTT---GGTACTGTTGT---------------------GC-TTCTTAGAGGGACCATGTGGAATT---AATACTACAAG-GAAGTGGGGCTA-TAACAGGTCTGTGATGCCCTTAGATGTCCTGGGCCGCACGCGCGCTACACTGGG-TGCTTC----------AT-AA---TGA----TTACAAGCCTTGTCCGAAATG-GTCTAGG-TAATCA---C-GGAAACGCA----TGCCATAC-TTGGAATTGATTATTGCAATTATTAATCGTGAACGAGGAATTCCTAGTAAGCGCCAGTCATCAGCTGGCGTTGATTACGTCCCTGCCCTTTGTACACA-CCGCCCGTCG-CTACTAC-TGATTGGATG-TTTAAGCGAGACCTTCGGAC--ACCTGGC--------------------------AAATGATTTCGGTCGT-----------TTTGCTAAGGGG-------------GAAGTAGATCTAGCTTATGTGTC-TA-------------------------
>Acoela_Aphanostoma_bruscai_GB_AY078368
------------TGCATGTGT--GAGTTC----AGCATTATT----AAAAGTGAAACCGCGAAC-GGCTCATTAAATC-AGTTTTGG-TTTATTAGGTA------TT----------C---AATTTACATGGATTACTGC-GGTAACTCTGGAGCTAATACT------TG-------CATTACCCGCGGT---------CTGTTAAAGCATCCGGGA-------------------GCATTTA---------------TTAA-----AT--TCAAG------------------------ACTACAACC--------------------CCTTTTCAGGGGTTAT---------------------------------TTGGTG-----------AACTCT-GGATA-A---------------CTGCTTAA---------------------CTCCAG--------TTGCC--------------TTG--AGCAGG----G-AG----------TG----TATCTTTCAAGTGTCTGCCCTATCA-ACTTTGGACGGTAGTGTATCGGACTACCGTGGTTGTCACGGGTAACGGAGAATCAGGGTTCGATTCCGGAGAGGGAGCCTTAAAGAC-GGCTACCACATCTAAGGAAGGCAGCAGGCGCGCAAATTACCC-AATCCCAG-----AACGGAGAGGTAGTGACGAAAAATAAC-AAT--ATGATGCC-TTTT---GGTATTGTGATTGGAATGGAAGGG----AAGTAAAA-TATCCCTT--GAGGAACAAGTGGAGGGCAAGTCTGGTGCCAGCAGCCGCGGTAATACCAGCATCCACAAGCATATACAAAAGTTGCTGCGTTTAAAAAGCTCGTAGTTGGATCT--------G----TTACG----TGGGCCCTA----------C---TAAAATTGT------------------GTTGCAT------CTCGCACCAATGGG-GTCCAT------GTAC-----------CTG-ACCA-----CTGA-GGAC----TCT-TGCGCTTAATTG-TGTC---GAGAGTT-CT-AGGTGGAAG--TTTTACTTTGAATA-AATTAGAGTGTTCAAAGCAGCCTTTGGGTT--TGGATATCAGAGCATGGAATAATAGAACAGGG--CTGTGTCCCA------AGTATGT-TGGTCATT--GGCG-ATAC-GGTAATGATT-AGAAGGAACAAGCGGGGGC-ATTCGGTATTG-CTACGTT-AGAGGT-AAATTCTTGGATCGTAGCAAGACGGAC---TACTG-------------------AATG-TTTTTATTAATT-AAGAACGAAAGTT-AGAGTATT-GAAGAGGATTA-GATA-CCCTCGTAA--TTCTAACCA-TAAACGA-TACTAAC-TTGCGATCCGCT-AGAGTC-CTC----AACGACCTGGCGGGAAG-CTACT-CGGGAAACCAAAGTGAATTTGTTCCGGGGGAAGTATGGTTGCAAAATCGAAACTTAAAGGAATTGACGGAAGGGCACCACCAGGAGTGGAGCCTGCGGCTTAATTTGACTCAACACGGGAAAACTCACCAGGTCCAGACATGGTTAGGATTGACAGACTGA-ATCTCTTTCGTGA--TTCTATGGGTGGTGGTGCATGGCCGTTCTTAGTTAGTGGAGTGATCTGTCTGGTTAATTCCGATAACGAACGAGATCCC-GGCCATTTAACTAGCC-TTCATGAC---TTC---GGTTATGTTGT---------------------GC-TTCTTAGAGGGACCATGTAGAATT---AATACTACAAG-GAAGTGGGGCTA-TAACAGGTCTGTGATGCCCTTAGATGTCCTGGGCCGCACGCGCGCTACACTGGG-TGCTTC----------AT-AA---TGA----TTACAAGCCTTGTCCGAAATG-GTCTAGG-TAATCA-CTG-AAAAGCATG------CCATAC-TTGGAATTGATTATTGCAATTATTAATCGTGAACGAGGAATTCCTAGTAAGCGCCAGTCATCAGCTGGCGTTGATTACGTCCCTGCCCTTTGTACACA-CCGCCCGTCG-CTACTAC-TGATTGGATG-TTTAAGCGAGACCTTCGGAC--ACCTGGC-------------------------GAAATGATTTCGGTCGT-----------TTTGCTAAGGGG-------------GAAGTAGATCTAGCTTATGTGTC-TA-------------------------
>Acoela_Aphanostoma_sp_ID_AWHel19_GB_FR837676
-----------ATGCATGTGT--GAGTTC----AGCAGAAT-----AATAGTGAAACCGCGAAC-GGCTCATTAAATC-AGTTTTGG-TTTATTAGGTA------TT----------C---AATTTACATGGATAACTGC-GGTAACTCTGGAGCTAATACT------TG-------CATTACCCGCGGT---------CTGTTAAAGCATCCGGGA-------------------GCATTTA---------------TTAA-----AT--TCAAG------------------------ACTACAACC-----------------CACTTTCGTTGGGTTAT-----------------------------------TTGGTG-----------AACTCT-GGATA-A---------------CTGCTTAA---------------------CTCCAG--------TTGCC--------------TTG--AGCAGG----G-AG----------TG----TATCTTTCAAGTGTCTGCCCTATCA-ACTTTGGACGGTAGTGTATCGGACTACCGTGGTTGTCACGGGTAACGGAGAATCAGGGTTCGATTCCGGAGAGGGAGCCTTAAAGAC-GGCTACCACATCTAAGGAAGGCAGCAGGCGCGCAAATTACCC-AATCCCAG-----AACGGAGAGGTAGTGACGAAAAATAAC-AAT--ATGATGCC-TTTT---GGTATTGTGATTGGAATGGAAGGG----AAGTAAAA-TATCCCTT--GAGGAACAAGTGGAGGGCAAGTCTGGTGCCAGCAGCCGCGGTAATACCAGCATCCACAAGCATATACAAAAGTTGCTGCGTTTAAAAAGCTCGTAGTTGGATCT--------G----TTACG----TGGGCCCTA----------C---TAAAATTGT------------------GTTGCAT------CTCGCACCAATGGG-GTCCAT------GTAC-----------CTG-ACCA-----CTGA-GGAC----TCT-TGCGCTTAATTG-TGTC---GAGAGTC-CG-AGGTGGAAG--TTTTACTTTGAATA-AATTAGAGTGTTCAAAGCAGCCTTTGGGTT--TGGATATCAGAGCATGGAATAATAGAAAAGGG--CTGTGTCCCA------AGTATGT-TGGTCATT--GGCG-ATAC-GGTAATGATT-AGAAGGAACAAGCGGGGGC-ATTC-GTATTG-CTACGTT-AGAGGTGAAATTCTTGGATCGTAGCAAGACGGAC---TACTGCGAAAGCA--TTTGCCAAGAGTG-TTTTTATTAATC-AAGAACGAAAGTT-AGAGTATT-GAAGAGGATTA-GATA-CCCTCGTAA--TTCTAACCA-TAAACGA-TACTAAC-TTGCGATCCGCT-AGAGTC-CTC----AACGACCTGGCGGGAAG-CTACT-CGGGAAACCAAAGTGAATTTGTTCCGGGGGAAGTATGGTTGCAAAATCGAAACTTAAAGGAATTGACGGAAGGGCACCACCAGGAGTGGAGCCTGCGGCTTAATTTGACTCAACACGGGAAAACTCACCAGGTCCAGACATGGTTAGGATTGACAGACTGA-ATCTCTTTCGTGA--TTCTATGGGTGGTGGTGCATGGCCGTTCTTAGTTAGTGGAGTGATCTGTCTGGTTAATTCCGATAACGAACGAGATCCC-GGCCATTTAACTAGCT-TTCAGAAC---TTC---GGTTCTGTTGT---------------------GC-TTCTTAGAGGGACCATGTAGAATT---AATACTACAAG-GAAGTGGGGCTA-TAACAGGTCTGTGATGCCCTTAGATGTCCTGGGCCGCACGCGCGCTACACTGGG-TGCTTC----------AT-AA---TGA----TTACAAGCCTTGTCCGAAATG-GTCTAGG-TAATCA-CTG-AAAAGCATG------CCATAC-TTGGAATTGATTATTGCAATTATTAATCGTGAACGAGGAATTCCTAGTAAGCGCCAGTCATCAGCTGGCGTTGATTACGTCCCTGCCCTTTGTACACA-CCGCCCGTCG-CTACTAC-TGATTGGATG-TTTAAGCGAGACCTTCGGAC--ACCTGGC--------------------------AAATGATTTCGGTCGT-----------TTTGCTAAGGGG-------------GAAGTAGATCTAGCTTATGTGTC-TA-------------------------
>Acoela_Praeconvoluta_castinea_ID_MHMa7_GB_FR837739
-----------ATGCATGTGT--GAGTTC----AGCATTTT-----AATAGTGAAACCGCGAAC-GGCTCATTAAATC-AGTTTTGG-TTTATTAGGTA----------------TTC---AATTTACATGGATAACTGC-GGTAACTCTGGAGCTAATACT------TG-------CATTACCCGCGGT---------CTGTTAAAGCATCCGGGA-------------------GCATTTA---------------TTAA------------------------------------ATTCAAGACTA------------CAAGTCGCTTTCGTCGGCTTAT-----------------------------------TTGGTG-----------AACTCT-GGATA-A---------------CTGCTTAA---------------------CTCCAG--------TTGCC--------------TTG--AGCAGG-G----AG----------TG----TATCTTTCAAGTGTCTGCCCTATCA-ACTTTGGACGGTAGTGTATCGGACTACCGTGGTTGTCACGGGTAACGGAGAATCAGGGTTCGATTCCGGAGAGGGAGCCTTAAAGAC-GGCTACCACATCTAAGGAAGGCAGCAGGCGCGCAAATTACCC-AATCCCAG-----ATCGGAGAGGTAGTGACGAAAAATAAC-AAT--ATGATGCC-TTTT---GGTATTGTGATTGGAATGGAAGGG----AAGTAAAA-TATCCCTT--GAGGAACAAGTGGAGGGCAAGTCTGGTGCCAGCAGCCGCGGTAATACCAGCATCCACAAGCATATACAAAAGTTGCTGCGTTTAAAAAGCTCGTAGTTGGATCT--------G----TTACG----TGGGCCCTA--------------CTAAAATTG-----------------TGTTGCAT------CTCGCACCAATGGG-GTCCAT------GTAC-----------CTG-ACCA-----CTGA-GGAC----TCT-TGCGCTTAATTG-TGTC---GAGAGTT-CT-AGGTGGAAG--TTTTACTTTGAATA-AATTAGAGTGTTCAAAGCAGCCTTTGGGTT--TGGATATCAGAGCATGGAATAATAGAAAAGGG--CTGTGTCCCA------AGTATGT-TGGTCATT--GGCG-ATAC-GGTAATGATT-AGAAGGAACAAGCGGGGGC-ATTC-GTATTG-CTACGTT-AGAGGTGAAATTCTTGGATCGTAGCAAGACGGAC---TACTGCGAAAGCA--TTTGCCAAGAGTG-TTTTTATTAATC-AAGAACGAAAGTT-AGAGTATT-GAAGAGGATTA-GATA-CCCTCGTAA--TTCTAACCA-TAAACGA-TACTAAC-TTGCGATCCGCT-AGAGTC-CTC----AACGACCTGGCGGGAAG-CTACT-CGGGAAACCAAAGTGAATTTGTTCCGGGGGAAGTATGGTTGCAAAATCGAAACTTAAAGGAATTGACGGAAGGGCACCACCAGGAGTGGAGCCTGCGGCTTAATTTGACTCAACACGGGAAAACTCACCAGGTCCAGACATGGTTAGGATTGACAGACTGA-ATCTCTTTCGTGA--TTCTATGGGTGGTGGTGCATGGCCGTTCTTAGTTAGTGGAGTGATCTGTCTGGTTAATTCCGATAACGAACGAGATCCC-GGCCATTTAACTAGCC-TTCAGAAC-----------TTCGGTTCT--------------GT--TGTGC-TTCTTAGAGGGACCATGTAGAATT---AATACTACAAG-GAA--------------------------------------------------------------------------------------------------------------------------------------------------------------------------------------------------------------------------------------------------------------------------------------------------------------------------------------------------------------------------------------------------------------------------------------------------------------
>Acoela_Isodiametra_norvegica_ID_MHMa8_GB_FR837709
-----------ATGCATGTGT--GAGTTC----AGCATAAT-----CATCGTGAAACCGCGAAC-GGCTCATTAAATC-AGTTTTGG-TTTATTAGGTA------TT----------C---AAATTACACGGATAACTGC-GGTAACTCTGGAGCTAATACT------TG-------CATTACTCGCGAC---------CTGTTAAAGAGTCCGGGA-------------------GCATTTA---------------TTAA-----AT--TCAAG------------------------ACTACAACA--------------------TCTTTTCAGGTGTTAT---------------------------------TTGGTG-----------AACTCT-GGATA-A---------------CTGCGTAA---------------------CTCCAG--------TTGCC--------------TTG--AGCAGG----G-AG----------TG----TATCTTTCAAGTGTCTGCCCTATCA-ACTTTGGACGGTAGTGTATCGGACTACCGTGGTTGTCACGGGTAACGGAGAATCAGGGTTCGATTCCGGAGAGGGAGCCTTAAAGAC-GGCTACCACATCTAAGGAAGGCAGCAGGCGCGCAAATTACCC-AATGCCAG-----ATCGGCGAGGTAGTGACGAAAAATAAC-AAT--ATGATGCC-TTTT---GGTATTGTGATTGGAATGGAAGGG----AAGTAAAA-TATCCCTT--GAGGAACAAGTGGAGGGCAAGTCTGGTGCCAGCAGCCGCGGTAATACCAGCATCCACAAGCATATACAAAAGTTGCTGCGTTTAAAAAGCTCGTAGTTGGATCT--------G----TTACG----TGGGCCCTA----------C---TAAAATTGT------GATGCG-------------------TTAGCACCAATGGG-GTCCAT------GTAC-----------CTG-GCCG-----CTGA-GGAC----TCT-TGCGCTTAATTG-TGTC---GAGAGTT-CT-AGGTGGAAG--TTTTACTTTGAATA-AATTAGAGTGTTCAAAGCAGCCTTTGGGTT--TGGATATCAGAGCATGGAATAATAGAGAAGGG--CTGTGTCCCA------AGTTTGT-TGGTCATT--GGAG-ATAC-GGTAATGATT-AAAAGGGACAAGCGGGGGC-ATTC-GTATTG-CTACGTT-AGAGGTGAAATTCTTGGATCGTAGCAAGACGGAC---TACTGCGAAAGCA--TTTGCCAAGAGTG-TTTTTATTAATC-AAGAACGAAAGTT-AGAGTATT-GAAGAGGATTA-GATA-CCCTCGTAA--TTCTAACCA-TAAACGA-TACTAAC-TTGCGATCCGCT-AGAGTC-CTC----AACGACCTGGCGGGAAG-CTACT-CGGGAAACCAAAGTGAATTTGTTCCGGGGGAAGTATGGTTGCAAAATCGAAACTTAAAGGAATTGACGGAAGGGCACCACCAGGAGTGGAGCCTGCGGCTTAATTTGACTCAACACGGGAAAACTCACCAGGTCCAGACATGGTTAGGATTGACAGACTGA-ATCTCTTTCGTGA--TTCTATGGGTGGTGGTGCATGGCCGTTCTTAGTTAGTGGAGTGATCTGTCTGGTTAATTCCGATAACGAACGAGATCCC-GGCCATTTAACTAGCTTTCAGTACT-------TTAGTACTGTTGT---------------------GC-TTCTTAGAGGGACCATGTGGAAAT---AATACTACAAG-GAAGTGGGGCTA-TAACAGGTCTGTGATGCCCTTAGATGTCCTGGGCCGCACGCGCGCTACACTGGG-TGCTTC----------AT-AA---TGA------TACAGCCTTGTCCGAAATG-GTCTAGGCTATTCA-CTG-AAACGCATG------CCATAC-TTGGAATTGATTATTGCAATTATTAATCGTGAACGAGGAATTCCTAGTAAGCGCCAGTCATCAGCTGGCGTTGATTACGTCCCTGCCCTTTGTACACA-CCGCCCGTCG-CTACTAC-TGATTGGATG-TTTAAGCGAGACCTTCGGAC--TCCTGTG--------------------------ATGGGATTTCGGTCAC-----------TATCACGTGGAA-------------GAAGTAGATCTAGCTTATGTGTC-TA-------------------------
>Acoela_Praeconvoluta_bocasensis_ID_MHMa13_GB_FR837738
-----------ATGCATGTGT--GAGTTC----AGCATTAGT----AATAGTGAAACCGCGAAC-GGCTCATTAAATC-AGTTTTGG-TTTATTAGGTA------TT----------C---AATTTACATGGATAACTGC-GGTAACTCTGGAGCTAATACT------TG--------CATTACCCGTTT---------CTGATAAAGCATTCGGGA-------------------GCATTTA---------------TTAA-----AT--TCAAG------------------------ACTACAACC--------------------CCTTTTCAGGGGTTAT---------------------------------TTGGTG-----------AACTCT-GGATA-A---------------CTGCGTAA---------------------CTCCAG--------TTGCC--------------TTG--AGCAGG----G-AG----------TG----TATCTTTCAAGTGTCTGCCCTATCA-ACTTTGGACGGTAGTGTATCGGACTACCGTGGTTGTCACGGGTAACGGAGAATCAGGGTTCGATTCCGGAGAGGGAGCCTTAAAGAC-GGCTACCACATCTAAGGAAGGCAGCAGGCGCGCAAATTACCC-AATGCCAG-----ATCGGCGAGGTAGTGACGAAAAATAAC-AAT--ATGATGCC-TTTT---GGTATTGTGATTGGAATGGAAGGG----AAGTAAAA-TATCCCTT--GAGGAACAAGTGGAGGGCAAGTCTGGTGCCAGCAGCCGCGGTAATACCAGCATCCACAAGCATATACAAAAGTTGCTGCGTTTAAAAAGCTCGTAGTTGGATCT--------G----TTACG----TGGGCCCTA----------C---TAAAATCGT------GATGCT-------------------TTTGCACCGATGGG-GTCCAT------GTAC-----------CTG-GCCG-----CTGA-GGAC----TCT-TGCGCTTAATTG-TGTC---GAGAGTT-CT-AGGTGGAAG--TTTTACTTTGAATA-AATTAGAGTGTTCAAAGCAGCCTTTGGGTT--TGGATATCAGAGCATGGAATAATGGAACAGGG--CTGTGTCCCA------AGTATGT-TGGTCATT--GGCG-ATAC-GGTAATGATT-AAAAGGGACAAGCGGGGGC-ATTC-GTATTG-CTACGTT-AGAGGTGAAATTCTTGGATCGTAGCAAGACGGAC---TACTGCGAAAGCA--TTTGCCAAGAGTG-TTTTTATTAATC-AAGAACGAAAGTT-AGAGTATT-GAAGAGGATTA-GATA-CCCTCGTAA--TTCTAACCA-TAAACGA-TACTAAC-TTGCGATCCGCT-AGAGTC-CTC----AACGACCTGGCGGGAAG-CTACT-CGGGAAACCAAAGTGAATTTGTTCCGGGGGAAGTATGGTTGCAAAATCGAAACTTAAAGGAATTGACGGAAGGGCACCACCAGGAGTGGAGCCTGCGGCTTAATTTGACTCAACACGGGAAAACTCACCAGGTCCAGACATGGTTAGGATTGACAGACTGA-ATCTCTTTCGTGA--TTCTATGGGTGGTGGTGCATGGCCGTTCTTAGTTAGTGGAGTGATCTGTCTGGTTAATTCCGATAACGAACGAGATCCC-GGCCATTTAACTAGCT-TTCAGTAC---TTT---GGTACTGTTGT---------------------GC-TTCTTAGAGGGACCATGTGGAATT---AATACTACAAG-GAAGTGGGGCTA-TAACAGGTCTGTGATGCCCTTAGATGTCCTGGGCCGCACGCGCGCTACACTGGG-TGCGTC----------AT-AA---TGA----TTACAAGCCTTGTCCGAAATG-GTCTAGG-TAATCA-----------------------------------------------------------------------------------------------------------------------------------------CT-------------------------------------------------------------------------------------------------------------------------------------------------------------------------------
>Acoela_Praeconvoluta_tigrina_ID_MHMa6_GB_FR837740
-----------ATGCATGTGT--GAGTTC----AGCATTTAT----AATAGTGAAACCGCGAAC-GGCTCATTAAATC-AGTTTTGG-TTTATTAGGTA------TT----------C---AAATTACATGGATAACTGC-GGTAACTCTGGAGCTAATACT------TG--------CATTACCCGTTT---------CTGATAAAGCATTCGGGA-------------------GCATTTA---------------TTAA---------AT---------------------------TCAAGACTA-----------------CAACGTTTTTTTTAAAGCG-TTAT----------------------------TTGGTG-----------AACTCT-GGATA-A---------------CTGCGTAA---------------------CTCCAG--------TTGCC--------------TTG--AGCAGG----G-AG----------TG----TATCTTTCAAGTGTCTGCCCTATCA-ACTTTGGACGGTAGTGTATCGGACTACCGTGGTTGTCACGGGTAACGGAGAATCAGGGTTCGATTCCGGAGAGGGAGCCTTAAAGAC-GGCTACCACATCTAAGGAAGGCAGCAGGCGCGCAAATTACCC-AATGCCAG-----ATCGGCGAGGTAGTGACGAAAAATAAC-AAT--ATGATGCC-TTTT---GGTATTGTGATTGGAATGGAAGGG----AAGTAAAA-TATCCCTT--GAGGAACAAGTGGAGGGCAAGTCTGGTGCCAGCAGCCGCGGTAATACCAGCATCCACAAGCATATACAAAAGTTGCTGCGTTTAAAAAGCTCGTAGTTGGATCT--------G----TTACG----TGGGCCCTA----------C---TAAAATCGT------GATGCT-------------------TTTGCACCGATGGG-GTCCAT------GTAC-----------CTG-GCCA-----CTGA-GGAC----TCT-TGCGCTTAATTG-TGTC---GAGAGTT-CT-AGGTGGAAG--TTTTACTTTGAATA-AATTAGAGTGTTCAAAGCAGCCTTTGGGTT--TGGATATCAGAGCATGGAATAATGGAACAGGG--CTGTGTCCCA------AGTATGT-TGGTCATT--GGCG-ATAC-GGTAATGATT-AAAAGGGACAAGCGGGGGC-ATTC-GTATTG-CTACGTT-AGAGGTGAAATTCTTGGATCGTAGCAAGACGGAC---TACTGCGAAAGCA--TTTGCCAAGAGTG-TTTTTATTAATC-AAGAACGAAAGTT-AGAGTATT-GAAGAGGATTA-GATA-CCCTCGTAA--TTCTAACCA-TAAACGA-TACTAAC-TTGCGATCCGCT-AGAGTC-CTC----AACGACCTGGCGGGAAG-CTACT-CGGGAAACCAAAGTGAATTTGTTCCGGGGGAAGTATGGTTGCAAAATCGAAACTTAAAGGAATTGACGGAAGGGCACCACCAGGAGTGGAGCCTGCGGCTTAATTTGACTCAACACGGGAAAACTCACCAGGTCCAGACATGGTTAGGATTGACAGACTGA-ATCTCTTTCGTGA--TTCTATGGGTGGTGGTGCATGGCCGTTCTTAGTTAGTGGAGTGATCTGTCTGGTTAATTCCGATAACGAACGAGATCCC-GGCCATTTAACTAGCTTTCAGTACT----------TTGGTACTGT------TGT------------GC-TTCTTAGAGGGACCATGTGGAATT---AATACTACAAG-GAAGTGGGGCTA-TAACAGGTCTGTGATGCCCTTAGATGTCCTGGGCCGCACGCGCGCTACACTCGG-GGCGTC----------AT-AA---TGA----TTACAAGCCTTGTCCGAAATG-GTCTAGG-TAATCA--CT-G-AAACGCA----TGCCATAC-TTGGAATTGATTATTGCAATTATTAATCGTGAACGAGGAATTCCTAGTAAGCGCCAGTCATCAGCTGGCGTTGATTACGTCCCTGCCCTTTGTACACA-CCGCCCGTCG-CTACTAC-TGATTGGATG-TTTAAGCGAGACCTTCGGAT--TTCTGGC--------------------------ACGTGATTTCGGTTGT-----------CGTGCTAAGAAT-------------GAAGTAGATCAAGCTTATGTGTC-TA-------------------------
>Acoela_Isodiametra_hortulus_GB_AY078370
------------TGCATGTGT--GAGTTT----AGCAGAAT-----AATAGTGAAACCGCGAAC-GGCTCATTAAATC-AGTTTTGG-TTTATTAGGTA------TT----------T---AATTTACATGGATAACTGC-GGTAACTCTGGAGCTAATACT------TG-------CATTACCCGCGGT---------CTGATAAAGCATCCGGGA-------------------GCATTTA---------------TTAA-----AT--TCAAG------------------------ACTACAACC-----------------CACTTTCGTTGGGTTAT-----------------------------------TTGGTG-----------AACTCT-GGATA-A---------------CTGCGTAA---------------------CTCCAG--------TTGCC--------------TTG--AGCAGG----G-AG----------TG----TATCTTTCAAGTGTCTGCCCTATCA-ACTTTGGACGGTAGTGTATCGGACTACCGTGGTTGTCACGGGTAACGGAGAATCAGGGTTCGATTCCGGAGAGGGAGCCTTAAAGAC-GGCTACCACATCTAAGGAAGGCAGCAGGCGCGCAAATTACCC-AATGCCAG-----ATCGGCGAGGTAGTGACGAAAAATAAC-AAT--ATGATGCC-TTTT---GGTATTGTGATTGGAATGGAAGGG----AAGTAAAA-TATCCCTT--GAGGAACAAGTGGAGGGCAAGTCTGGTGCCAGCAGCCGCGGTAATACCAGCATCCACAAGCATATACAAAAGTTGCTGCGTTTAAAAAGCTCGTAGTTGGATCT--------G----TTACG----TGGGCCCTA----------C---TAAAATTGT-------------------GTTGCT------TTCGCACCAATGGG-GTCCAT------GTAC-----------CTG-GCCA-----CTGA-GGAC----TCT-TGCGCTTAATTG-TGTC---GAGAGTT-CT-AGGTGGAAG--TTTTACTTTGAATA-AATTAGAGTGTTCAAAGCAGCCTTTGGGTT--TGGATATCAGAGCATGGAATAATGGAGTAGGG--CTGTGTCCCA------AGTATGT-TGGTCGTT--GGCG-ATAC-GGTAATGATT-AGAAGGAACAAGCGGGGGC-ATTC-GTATTG-CTACGTT-AGAGGT-AAATTCTTGGATCGTAGCAAGACGGAC---TACT----------------------TG-TTTTTATTAATA-AAGAACGAAAGTT-AGAGTATT-GAAGAGGATTA-GATA-CCCTCGTAA--TTCTAACCA-TAAACGA-TACTAAC-TTGCGATCCGCT-AACGTC-CTC----AACGACTTGGCGGGAAG-CTACT-CGGGAAACCAAAGTGAATTTGTTCCGGGGGAAGTATGGTTGCAAAATCGAAACTTAAAGGAATTGACGGAAGGGCACCACCAGGAGTGGAGCCTGCGGCTTAATTTGACTCAACACGGGAAAACTCACCAGGTCCAGACATGGTTAGGATTGACAGACTGA-ATCTCTTTCGTGA--TTCTATGGGTGGTGGTGCATGGCCGTTCTTAGTTAGTGGAGTGATCTGTCTGGTTAATTCCGATAACGAACGAGATCCC-GGCCATTTAACTAGCTTCCAGTACT-------TTAGTACTGTTGT---------------------GC-TTCTTAGAGGGACCATGTGGAATT---AATACTACAAG-GAAGTGGGGCTA-TAACAGGTCTGTGATGCCCTTAGATGTCCTGGGCCGCACGCGCGCTACACTGGG-TGCTTC----------AT-AA---TGA-----TACAAGCCTTGTCCGAAATG-GTCTAGG-TAATCA-CCG-AAACGCATA------CCATAC-TTGGAATTGATTATTGCAATTATTAATCGTGAACGAGGAATTCCTAGTAAGCGCCAGTCATCAGCTGGCGTTGATTACGTCCCTGCCCTTTGTACACA-CCGCCCGTCG-CTACTAC-TGATTGGATG-TTTAAGCGAGACCTTCGGAC--TCCTGGC--------------------------ACGTGATTTCGGTTGT-----------CGTGCTAAGGCG-------------GAAGTAGATCTAGCTTATGTGTC-TA-------------------------
>Acoela_Praeconvoluta_tornuva_GB_AY078374
------------TGCATGTGT--GAGTTT----AGCATTAT-----AATAGTGAAACCGCGAAC-GGCTCATTAAATC-AGTTTTGG-TTTATTAGGTA----------------TTC---AAATTACATGGATAACTGC-GGTAACTCTGGAGCTAATACT------TG-------CATTACCCGCGGT---------CTGATAAAGCATCCGGGA-------------------GCATTTA---------------TTAA-------ATTCAAG------------------------ACTACATCT------------------TCGGGAAACTGGGGATAT---------------------------------TTGGTG-----------AACTCT-GGATA-A---------------CTGCTTAA---------------------CTCCAG--------TTGCC--------------TTG--AGCAGG-G----AG----------TG----TATCTTTCAAGTGTCTGCCCTATCA-ACTTTGGACGGTAGTGTATCGGACTACCGTGGTTGTCACGGGTAACGGAGAATCAGGGTTCGATTCCGGAGAGGGAGCCTTAAAGAC-GGCTACCACATCTAAGGAAGGCAGCAGGCGCGCAAATTACCC-AATGCCAG-----ATCGGCGAGGTAGTGACGAAAAATAAC-AAT--ATGATGCC-TTTT---GGTATTGTGATTGGAATGGAAGGG----AAGTAAAA-TATCCCTT--GAGGAACAAGTGGAGGGCAAGCCTTGTGCCAGCAGCCGCGGTAATACCAGCATCCACAAGCATATACAAAAGTTGCTGCGTTTAAAAAGCTCGTAGTTGGATCT--------G----TTACG----CGGGCCCTA--------------CTAAAATTG------------------TGTTGCT------TTCGCACCAATGGG-GTCCGT------GTAC-----------CTG-GCCG-----CTGA-GGAC----TCT-TGCGCTTAATTG-TGTC---GAGAGTT-CT-AGGTGGAAG--TTTTACTTTGAATA-AATTAGAGTGTTCAAAGCAGCCTTTGGGTT--TGGATATCAGAGCATGGAATAATGGAACAGGG--CTGTGTCCCA------AGTATGT-TGGTCATT--GGCG-ATAC-GGTAATGATT-AAACGGAACAAGCGGGGGC-ATTCGGTATTG-CTACGTT-AGAGGT-AAATTCTTGGATCGTAGCAAGACGGAC---TACT----------------------TG-TTTTTATTAATC-AAGAACGAAAGTT-AGAGTATT-GAAGAGGATTA-GATA-CCCTCGTAA--TTCTAACCA-TAAACGA-TACTAAC-TTGCGATCCGCT-AGAGTC-CTC----AACGACCTGGCGGGAAG-CTACT-CGGGAAACCAAAGTGAATTTGTTCCGGGGGAAGTATGGTTGCAAAATCGAAACTTAAAGGAATTGACGGAAGGGCACCACCAGGAGTGGAGCCTGCGGCTTAATTTGACTCAACACGGGAAAACTCACCAGGTCCAGACATGGTTAGGATTGACAGACTGA-ATCTCTTTCGTGA--TTCTATGGGTGGTGGTGCATGGCCGTTCTTAGTTAGTGGAGTGATCTGTCTGGTTAATTCCGATAACGAACGAGATCCC-GGCCATTTAACTAGCTTCCAGTACT-------TTAGTACTGTTGT---------------------GC-TTCTTAGAGGGACCATGTGGAATT---AATACTACAAG-GAAGTGGGGCTA-TAACAGGTCTGTGATGCCCTTAGATGTCCTGGGCCGCACGCGCGCTACACTGGG-TGCTTC--------------ATAATGA----TTACAAGCCTTGTCCGAAATG-GTCTAGG-TAATCA-CCG-AAACGCATG------CCATAC-TTGGAATTGATTATTGCAATTATTAATCGTGAACGAGGAATTCCTAGTAAGCGCCAGTCATCAGCTGGCGTTGATTACGTCCCTGCCCTTTGTACACA-CCGCCCGTCG-CTACTAC-TGATTGGATG-TTTAAGCGAGACCTTCGGAC--TTCTGGC--------------------------ACGTGATTTCGGTTGT-----------CGTGCTAAGAAA-------------GAAGTAGATCTAGCTTATG-GTC-TA-------------------------
>Acoela_Archaphanostoma_sp2_ID_UJ11213_18S
-----------ATGCATGTGT--GAGTTC----AGCGCTATT----AATAGTGAAACCGCGAAC-GGCTCATTAAATC-AGTCTTGG-TTTATTAGGTG------ATTTTC----------ATTTTACATGGATAACTGC-GGTAACTCTGGAGCTAATACT------TG-------CTTACTCGGTACT---------TTAACAGTGTCGAA-----------------------GCTTTTA---------------TTAC---------TTAAA--------------------------------------------------GACAGCAAGGGACCTATGTTCCTTCA--------------------------TTGGTG-----------AACTCT-GGATA-A---------------CTGCAGAA---------------------CTCCAG--------TTGCC--------------TTG--AGCAGGG-----AG----------TG----CATCTTCCAAGTGTCTGCCCTATCA-ACTTTGGACGGTAGTGTATCGGACTACCGTGGTTGTCACGGGTAACGGCGAATCAGGGTTCGATTCCGGAGAGGGAGCCTTAAAGAC-GGCTACCACATCTAAGGAAGGCAGCAGGCGCGCAAATTACCC-AATTCCAG-----ATCGGAGAGGTAGTGACGAAAAATAAC-AAT--ATGATGCC-TTT----GGTATTGTGATTGGAATGGAAGGG----AAGTAAAA-TATTCCTT--GAGGAACTAGTGGAGGGCAAGTCTGGTGCCAGCAGCCGCGGTAATACCAGCATCCACAAGCATATACAAAAGTTGCTGCGTTTAAAAAGCTCGTAGTTGGGTCT--------G----TTACG----CAAGTCCCGAGTTAATTGTGTTGCTTATGCAC-------------------------------CGATGGGATTTGTGTACCTTG-------------------------CTAA-------GAAGGGT----TCT-TGCGCTTAATTG-TGTT---GATTTCT-CT-TGTTAGCAGA-T-TTACTTTGAATA-AAATAGAGTGTTCAAAGCAGCCTTTGGGTT--TGGATATGAAAGCATGGAATAATAGAGAAGGA--CTGCGTCCTA-------ACATGT-TGGTCTAT--AGAG-ATGC-GGTAATGATT-AAAAGGGACAAGAGGGGGC-ATTC-GTATTG-CTACGCT-AGAGGTGAAATTCTTGGATCGTAGCAAGACGGAC---TACTGCGAAAGCA--TTTGCCAAGAGTG-TTTTTATTAATC-AAGAACGAAAGTT-AGAGTATT-GAAGAGGATTA-GATA-CCCTCGTAA--TTCTAACCA-TAAACGA-TACTTAC-TTGCGATCCGCT-AGAGTC-CTT----AATGACCTGGCGGGAAG-CTACT-CGGGAAACCAAAGTGCATTTGTTCCGGGGGAAGTATGGTTGCAAAATCGAAACTTAAAGGAATTGACGGAAGGGCACCACCAGGAGTGGAGCCTGCGGCTTAATTTGACTCAACACGGGAAAACTCACCAGGTCCAGACATGGTTAGGATTGACAGACCGA-ATCTCTTTCGTGA--TTCTATGGGTGGTGGTGCATGGCCGTTCTTAGTTAGTGGAGTGATCTGTCTGGTTAATTCCGATAACGAACGAGATCCC-AACCATTTAACTAGCT-CTCTGTAC-----------TTCGGTACT----------------CCTGAGC-TTCTTAGAGGAACCATGTGGAATC---AGTACTACAAG-GAAGTGGGGCTA-TAACAGGTCTGTGATGCCCTTAGATGTTCTGGGCCGCACGCGCGCTACACTGGG-TGCTTG--------------AGAATGA----TCATCAGCCTTGTCCGAAATG-GTCTAGG-TAATCA--CTGAAACGCATA------CCATAC-TTGGAATTGATTATTGCAATTATTAATCGTGAACGAGGAATTCCTAGTAAGCGCCAGTCATCAGCTGGCGTTGATTACGTCCCTGCCCTTTGTACACA-CCGCCCGTCG-CTACTAC-TGATTGGATG-TTTAAGCGAGTCCCCCGGAC-TGCTGGGA--------------------------TCGGATCTTCGGTGAT-----------GATCCTGAGAGG-------------AATGTAGGACAAGCTTATGTGTC-TA-------------------------
>Acoela_Archaphanostoma_sp2_ID_UJ11215_18S
-----------ATGCATGTGT--GAGTTC----AGCGCTATT----AATAGTGAAACCGCGAAC-GGCTCATTAAATC-AGTCTTGG-TTTATTAGGTG----------ATTTT---C---ATTTTACATGGATAACTGC-GGTAACTCTGGAGCTAATACT------TG-------CTTACTCGGTACT---------TTAACAGTGTCGAA-----------------------GCTTTTA---------------TTAC---------TTAAAGACA------------GCAAGGGACCTATGTTC-----------------CTTCA-----------------------------------------------TTGGTG-----------AACTCT-GGATA-A---------------CTGCAGAA---------------------CTCCAG--------TTGCC--------------TTG--AGCAGG-G----AG----------TG----CATCTTCCAAGTGTCTGCCCTATCA-ACTTTGGACGGTAGTGTATCGGACTACCGTGGTTGTCACGGGTAACGGCGAATCAGGGTTCGATTCCGGAGAGGGAGCCTTAAAGAC-GGCTACCACATCTAAGGAAGGCAGCAGGCGCGCAAATTACCC-AATTCCAG-----ATCGGAGAGGTAGTGACGAAAAATAAC-AAT--ATGATGCC-TTT----GGTATTGTGATTGGAATGGAAGGG----AAGTAAAA-TATTCCTT--GAGGAACTAGTGGAGGGCAAGTCTGGTGCCAGCAGCCGCGGTAATACCAGCATCCACAAGCATATACAAAAGTTGCTGCGTTTAAAAAGCTCGTAGTTGGGTCT--------G----TTACG---------------------------CAAGTCCCG---------AGTTAATTGTGTTGCT------TATGCACCGATGGG-ATTTGT------GTAC-----------CTTGCTAA-------GAAGGGT----TCT-TGCGCTTAATTG-TGTT---GATTTCT-CT-TGTTAGCAGA-T-TTACTTTGAATA-AAATAGAGTGTTCAAAGCAGCCTTTGGGTT--TGGATATGAAAGCATGGAATAATAGAGAAGGA--CTGCGTCC-------TAACATGT-TGGTCTAT--AGAG-ATGC-GGTAATGATT-AAAAGGGACAAGAGGGGGC-ATTC-GTATTG-CTACGCT-AGAGGTGAAATTCTTGGATCGTAGCAAGACGGAC---TACTGCGAAAGCA--TTTGCCAAGAGTG-TTTTTATTAATC-AAGAACGAAAGTT-AGAGTATT-GAAGAGGATTA-GATA-CCCTCGTAA--TTCTAACCA-TAAACGA-TACTTAC-TTGCGATCCGCT-AGAGTC-CTT----AATGACCTGGCGGGAAG-CTACT-CGGGAAACCAAAGTGCATTTGTTCCGGGGGAAGTATGGTTGCAAAATCGAAACTTAAAGGAATTGACGGAAGGGCACCACCAGGAGTGGAGCCTGCGGCTTAATTTGACTCAACACGGGAAAACTCACCAGGTCCAGACATGGTTAGGATTGACAGACCGA-ATCTCTTTCGTGA--TTCTATGGGTGGTGGTGCATGGCCGTTCTTAGTTAGTGGAGTGATCTGTCTGGTTAATTCCGATAACGAACGAGATCCC-AACCATTTAACTAGCT-CTCTGTAC-----------TTCGGTACT-------------CCT--GA-GC-TTCTTAGAGGAACCATGTGGAATC---AGTACTACAAG-GAAGTGGGGCTA-TAACAGGTCTGTGATGCCCTTAGATGTTCTGGGCCGCACGCGCGCTACACTGGG-TGCTTG----------AG--AA--TGA----TCATCAGCCTTGTCCGAAATG-GTCTAGG-TAATCA-CTG-AAACGCATA------CCATAC-TTGGAATTGATTATTGCAATTATTAATCGTGAACGAGGAATTCCTAGTAAGCGCCAGTCATCAGCTGGCGTTGATTACGTCCCTGCCCTTTGTACACA-CCGCCCGTCG-CTACTAC-TGATTGGATG-TTTAAGCGAGTCCCCCGGAC-TGCTGGGA--------------------------TCGGATCTTCGGTGAT-----------GATCCTGAGAGG-------------AATGTAGGACAAGCTTATGTGTC-TA-------------------------
>Acoela_Archaphanostoma_sp2_ID_UJ11220_18S
-----------ATGCATGTGT--GAGTTC----AGCGCTATT----AATAGTGAAACCGCGAAC-GGCTCATTAAATC-AGTCTTGG-TTTATTAGGTG----------ATTTT---C---ATTTTACATGGATAACTGC-GGTAACTCTGGAGCTAATACT------TG-------CTTACTCGGTACT---------TTAACAGTGTCGAA-----------------------GCTTTTA---------------TTAC---------TTAAAGACA------------GCAAGGGACCTATGTTC-----------------CTTCA-----------------------------------------------TTGGTG-----------AACTCT-GGATA-A---------------CTGCAGAA---------------------CTCCAG--------TTGCC--------------TTG--AGCAGG-G----AG----------TG----CATCTTCCAAGTGTCTGCCCTATCA-ACTTTGGACGGTAGTGTATCGGACTACCGTGGTTGTCACGGGTAACGGCGAATCAGGGTTCGATTCCGGAGAGGGAGCCTTAAAGAC-GGCTACCACATCTAAGGAAGGCAGCAGGCGCGCAAATTACCC-AATTCCAG-----ATCGGAGAGGTAGTGACGAAAAATAAC-AAT--ATGATGCC-TTT----GGTATTGTGATTGGAATGGAAGGG----AAGTAAAA-TATTCCTT--GAGGAACTAGTGGAGGGCAAGTCTGGTGCCAGCAGCCGCGGTAATACCAGCATCCACAAGCATATACAAAAGTTGCTGCGTTTAAAAAGCTCGTAGTTGGGTCT--------G----TTACG---------------------------CAAGTCCCG---------AGTTAATTGTGTTGCT------TATGCACCGATGGG-ATTTGT------GTAC-----------CTTGCTAA-------GAAGGGT----TCT-TGCGCTTAATTG-TGTT---GATTTCT-CT-TGTTAGCAGA-T-TTACTTTGAATA-AAATAGAGTGTTCAAAGCAGCCTTTGGGTT--TGGATATGAAAGCATGGAATAATAGAGAAGGA--CTGCGTCC-------TAACATGT-TGGTCTAT--AGAG-ATGC-GGTAATGATT-AAAAGGGACAAGAGGGGGC-ATTC-GTATTG-CTACGCT-AGAGGTGAAATTCTTGGATCGTAGCAAGACGGAC---TACTGCGAAAGCA--TTTGCCAAGAGTG-TTTTTATTAATC-AAGAACGAAAGTT-AGAGTATT-GAAGAGGATTA-GATA-CCCTCGTAA--TTCTAACCA-TAAACGA-TACTTAC-TTGCGATCCGCT-AGAGTC-CTT----AATGACCTGGCGGGAAG-CTACT-CGGGAAACCAAAGTGCATTTGTTCCGGGGGAAGTATGGTTGCAAAATCGAAACTTAAAGGAATTGACGGAAGGGCACCACCAGGAGTGGAGCCTGCGGCTTAATTTGACTCAACACGGGAAAACTCACCAGGTCCAGACATGGTTAGGATTGACAGACCGA-ATCTCTTTCGTGA--TTCTATGGGTGGTGGTGCATGGCCGTTCTTAGTTAGTGGAGTGATCTGTCTGGTTAATTCCGATAACGAACGAGATCCC-AACCATTTAACTAGCT-CTCTGTAC-----------TTCGGTACT-------------CCT--GA-GC-TTCTTAGAGGAACCATGTGGAATC---AGTACTACAAG-GAAGTGGGGCTA-TAACAGGTCTGTGATGCCCTTAGATGTTCTGGGCCGCACGCGCGCTACACTGGG-TGCTTG----------AG--AA--TGA----TCATCAGCCTTGTCCGAAATG-GTCTAGG-TAATCA-CTG-AAACGCATA------CCATAC-TTGGAATTGATTATTGCAATTATTAATCGTGAACGAGGAATTCCTAGTAAGCGCCAGTCATCAGCTGGCGTTGATTACGTCCCTGCCCTTTGTACACA-CCGCCCGTCG-CTACTAC-TGATTGGATG-TTTAAGCGAGTCCCCCGGAC-TGCTGGGA--------------------------TCGGATCTTCGGTGAT-----------GATCCTGAGAGG-------------AATGTAGGACAAGCTTATGTGTC-TA-------------------------
>Acoela_Archaphanostoma_sp2_ID_UJ11221_18S
-----------ATGCATGTGT--GAGTTC----AGCGCTATT----AATAGTGAAACCGCGAAC-GGCTCATTAAATC-AGTCTTGG-TTTATTAGGTG----------ATTTT---C---ATTTTACATGGATAACTGC-GGTAACTCTGGAGCTAATACT------TG-------CTTACTCGGTACT---------TTAACAGTGTCGAA-----------------------GCTTTTA---------------TTAC---------TTAAAGACA------------GCAAGGGACCTATGTTC-----------------CTTCA-----------------------------------------------TTGGTG-----------AACTCT-GGATA-A---------------CTGCAGAA---------------------CTCCAG--------TTGCC--------------TTG--AGCAGG-G----AG----------TG----CATCTTCCAAGTGTCTGCCCTATCA-ACTTTGGACGGTAGTGTATCGGACTACCGTGGTTGTCACGGGTAACGGCGAATCAGGGTTCGATTCCGGAGAGGGAGCCTTAAAGAC-GGCTACCACATCTAAGGAAGGCAGCAGGCGCGCAAATTACCC-AATTCCAG-----ATCGGAGAGGTAGTGACGAAAAATAAC-AAT--ATGATGCC-TTT----GGTATTGTGATTGGAATGGAAGGG----AAGTAAAA-TATTCCTT--GAGGAACTAGTGGAGGGCAAGTCTGGTGCCAGCAGCCGCGGTAATACCAGCATCCACAAGCATATACAAAAGTTGCTGCGTTTAAAAAGCTCGTAGTTGGGTCT--------G----TTACG---------------------------CAAGTCCCG---------AGTTAATTGTGTTGCT------TATGCACCGATGGG-ATTTGT------GTAC-----------CTTGCTAA-------GAAGGGT----TCT-TGCGCTTAATTG-TGTT---GATTTCT-CT-TGTTAGCAGA-T-TTACTTTGAATA-AAATAGAGTGTTCAAAGCAGCCTTTGGGTT--TGGATATGAAAGCATGGAATAATAGAGAAGGA--CTGCGTCC-------TAACATGT-TGGTCTAT--AGAG-ATGC-GGTAATGATT-AAAAGGGACAAGAGGGGGC-ATTC-GTATTG-CTACGCT-AGAGGTGAAATTCTTGGATCGTAGCAAGACGGAC---TACTGCGAAAGCA--TTTGCCAAGAGTG-TTTTTATTAATC-AAGAACGAAAGTT-AGAGTATT-GAAGAGGATTA-GATA-CCCTCGTAA--TTCTAACCA-TAAACGA-TACTTAC-TTGCGATCCGCT-AGAGTC-CTT----AATGACCTGGCGGGAAG-CTACT-CGGGAAACCAAAGTGCATTTGTTCCGGGGGAAGTATGGTTGCAAAATCGAAACTTAAAGGAATTGACGGAAGGGCACCACCAGGAGTGGAGCCTGCGGCTTAATTTGACTCAACACGGGAAAACTCACCAGGTCCAGACATGGTTAGGATTGACAGACCGA-ATCTCTTTCGTGA--TTCTATGGGTGGTGGTGCATGGCCGTTCTTAGTTAGTGGAGTGATCTGTCTGGTTAATTCCGATAACGAACGAGATCCC-AACCATTTAACTAGCT-CTCTGTAC-----------TTCGGTACT-------------CCT--GA-GC-TTCTTAGAGGAACCATGTGGAATC---AGTACTACAAG-GAAGTGGGGCTA-TAACAGGTCTGTGATGCCCTTAGATGTTCTGGGCCGCACGCGCGCTACACTGGG-TGCTTG----------AG--AA--TGA----TCATCAGCCTTGTCCGAAATG-GTCTAGG-TAATCA-CTG-AAACGCATA------CCATAC-TTGGAATTGATTATTGCAATTATTAATCGTGAACGAGGAATTCCTAGTAAGCGCCAGTCATCAGCTGGCGTTGATTACGTCCCTGCCCTTTGTACACA-CCGCCCGTCG-CTACTAC-TGATTGGATG-TTTAAGCGAGTCCCCCGGAC-TGCTGGGA--------------------------TCGGATCTTCGGTGAT-----------GATCCTGAGAGG-------------AATGTAGGACAAGCTTATGTGTC-TA-------------------------
>Acoela_Archaphanostoma_sp2_ID_UJ11222_18S
-----------ATGCATGTGT--GAGTTC----AGCGCTATT----AATAGTGAAACCGCGAAC-GGCTCATTAAATC-AGTCTTGG-TTTATTAGGTG----------ATTTT---C---ATTTTACATGGATAACTGC-GGTAACTCTGGAGCTAATACT------TG-------CTTACTCGGTACT---------TTAACAGTGTCGAA-----------------------GCTTTTA---------------TTAC---------TTAAAGACA------------GCAAGGGACCTATGTTC-----------------CTTCA-----------------------------------------------TTGGTG-----------AACTCT-GGATA-A---------------CTGCAGAA---------------------CTCCAG--------TTGCC--------------TTG--AGCAGG-G----AG----------TG----CATCTTCCAAGTGTCTGCCCTATCA-ACTTTGGACGGTAGTGTATCGGACTACCGTGGTTGTCACGGGTAACGGCGAATCAGGGTTCGATTCCGGAGAGGGAGCCTTAAAGAC-GGCTACCACATCTAAGGAAGGCAGCAGGCGCGCAAATTACCC-AATTCCAG-----ATCGGAGAGGTAGTGACGAAAAATAAC-AAT--ATGATGCC-TTT----GGTATTGTGATTGGAATGGAAGGG----AAGTAAAA-TATTCCTT--GAGGAACTAGTGGAGGGCAAGTCTGGTGCCAGCAGCCGCGGTAATACCAGCATCCACAAGCATATACAAAAGTTGCTGCGTTTAAAAAGCTCGTAGTTGGGTCT--------G----TTACG---------------------------CAAGTCCCG---------AGTTAATTGTGTTGCT------TATGCACCGATGGG-ATTTGT------GTAC-----------CTTGCTAA-------GAAGGGT----TCT-TGCGCTTAATTG-TGTT---GATTTCT-CT-TGTTAGCAGA-T-TTACTTTGAATA-AAATAGAGTGTTCAAAGCAGCCTTTGGGTT--TGGATATGAAAGCATGGAATAATAGAGAAGGA--CTGCGTCC-------TAACATGT-TGGTCTAT--AGAG-ATGC-GGTAATGATT-AAAAGGGACAAGAGGGGGC-ATTC-GTATTG-CTACGCT-AGAGGTGAAATTCTTGGATCGTAGCAAGACGGAC---TACTGCGAAAGCA--TTTGCCAAGAGTG-TTTTTATTAATC-AAGAACGAAAGTT-AGAGTATT-GAAGAGGATTA-GATA-CCCTCGTAA--TTCTAACCA-TAAACGA-TACTTAC-TTGCGATCCGCT-AGAGTC-CTT----AATGACCTGGCGGGAAG-CTACT-CGGGAAACCAAAGTGCATTTGTTCCGGGGGAAGTATGGTTGCAAAATCGAAACTTAAAGGAATTGACGGAAGGGCACCACCAGGAGTGGAGCCTGCGGCTTAATTTGACTCAACACGGGAAAACTCACCAGGTCCAGACATGGTTAGGATTGACAGACCGA-ATCTCTTTCGTGA--TTCTATGGGTGGTGGTGCATGGCCGTTCTTAGTTAGTGGAGTGATCTGTCTGGTTAATTCCGATAACGAACGAGATCCC-AACCATTTAACTAGCT-CTCTGTAC-----------TTCGGTACT-------------CCT--GA-GC-TTCTTAGAGGAACCATGTGGAATC---AGTACTACAAG-GAAGTGGGGCTA-TAACAGGTCTGTGATGCCCTTAGATGTTCTGGGCCGCACGCGCGCTACACTGGG-TGCTTG----------AG--AA--TGA----TCATCAGCCTTGTCCGAAATG-GTCTAGG-TAATCA-CTG-AAACGCATA------CCATAC-TTGGAATTGATTATTGCAATTATTAATCGTGAACGAGGAATTCCTAGTAAGCGCCAGTCATCAGCTGGCGTTGATTACGTCCCTGCCCTTTGTACACA-CCGCCCGTCG-CTACTAC-TGATTGGATG-TTTAAGCGAGTCCCCCGGAC-TGCTGGGA--------------------------TCGGATCTTCGGTGAT-----------GATCCTGAGAGG-------------AATGTAGGACAAGCTTATGTGTC-TA-------------------------
>Acoela_Archaphanostoma_sp2_UJ11211_18S
-----------ATGCATGTGT--GAGTTC----AGCGCTATT----AATAGTGAAACCGCGAAC-GGCTCATTAAATC-AGTCTTGG-TTTATTAGGTG------ATTTTC----------ATTTTACATGGATAACTGC-GGTAACTCTGGAGCTAATACT------TG-------CTTACTCGGTACT---------TTAACAGTGTCGAA-----------------------GCTTTTA----------------------------TTACTTAAAGACAGCAAGGGACCTATGTTCCTTCA------------------------------------------------------------------------TTGGTG-----------AACTCT-GGATA-A---------------CTGCAGAA---------------------CTCCAG--------TTGCC--------------TTG--AGCAGGG-----AG----------TG----CATCTTCCAAGTGTCTGCCCTATCA-ACTTTGGACGGTAGTGTATCGGACTACCGTGGTTGTCACGGGTAACGGCGAATCAGGGTTCGATTCCGGAGAGGGAGCCTTAAAGAC-GGCTACCACATCTAAGGAAGGCAGCAGGCGCGCAAATTACCC-AATTCCAG-----ATCGGAGAGGTAGTGACGAAAAATAAC-AAT--ATGATGCC-TTT----GGTATTGTGATTGGAATGGAAGGG----AAGTAAAA-TATTCCTT--GAGGAACTAGTGGAGGGCAAGTCTGGTGCCAGCAGCCGCGGTAATACCAGCATCCACAAGCATATACAAAAGTTGCTGCGTTTAAAAAGCTCGTAGTTGGGTCT--------G----TTACG---------------------------CAAGTCCCG---------AGTTAATTGT------GTTGCTTATGCACCGATGGG-ATTTGT------GTAC-----------CTTGCTAA-------GAAGGGT----TCT-TGCGCTTAATTG-TGTT---GATTTCT-CT-TGTTAGCAGA-T-TTACTTTGAATA-AAATAGAGTGTTCAAAGCAGCCTTTGGGTT--TGGATATGAAAGCATGGAATAATAGAGAAGGA--CTGCGTCCTA-------ACATGT-TGGTCTAT--AGAG-ATGC-GGTAATGATT-AAAAGGGACAAGAGGGGGC-ATTC-GTATTG-CTACGCT-AGAGGTGAAATTCTTGGATCGTAGCAAGACGGAC---TACTGCGAAAGCA--TTTGCCAAGAGTG-TTTTTATTAATC-AAGAACGAAAGTT-AGAGTATT-GAAGAGGATTA-GATA-CCCTCGTAA--TTCTAACCA-TAAACGA-TACTTAC-TTGCGATCCGCT-AGAGTC-CTT----AATGACCTGGCGGGAAG-CTACT-CGGGAAACCAAAGTGCATTTGTTCCGGGGGAAGTATGGTTGCAAAATCGAAACTTAAAGGAATTGACGGAAGGGCACCACCAGGAGTGGAGCCTGCGGCTTAATTTGACTCAACACGGGAAAACTCACCAGGTCCAGACATGGTTAGGATTGACAGACCGA-ATCTCTTTCGTGA--TTCTATGGGTGGTGGTGCATGGCCGTTCTTAGTTAGTGGAGTGATCTGTCTGGTTAATTCCGATAACGAACGAGATCCC-AACCATTTAACTAGCT-CTCTGTAC-----------TTCGGTACT----------------CCTGAGC-TTCTTAGAGGAACCATGTGGAATC---AGTACTACAAG-GAAGTGGGGCTA-TAACAGGTCTGTGATGCCCTTAGATGTTCTGGGCCGCACGCGCGCTACACTGGG-TGCTTG----------AG----AATGA----TCATCAGCCTTGTCCGAAATG-GTCTAGG-TAATCACTGAAACGCATA--------CCATAC-TTGGAATTGATTATTGCAATTATTAATCGTGAACGAGGAATTCCTAGTAAGCGCCAGTCATCAGCTGGCGTTGATTACGTCCCTGCCCTTTGTACACA-CCGCCCGTCG-CTACTAC-TGATTGGATG-TTTAAGCGAGTCCCCCGGACTGCTGGGA---------------------------TCGGATCTTCGGTGAT-----------GATCCTGAGAGG-------------AATGTAGGACAAGCTTATGTGTC-TA-------------------------
>Acoela_Archaphanostoma_sp1_ID_UJ11224_18S
-----------ATGCATGTGT--GAGTTA----AGCATTATA----CATAGTGAAACCGCGAAC-GGCTCATTAAATC-AGTCTTGG-TTTATTAGGTG------------------ATTTTATTTACATGGATAACTGC-GGTAACTCTGGAGCTAATACT------TG-------CTGAACTCGGAACTGTAACAGTTTCGAA-------------------------------GCTTTTA---------------TTAA-------CTTTAAG------------------------ACAGCAACG-----------------GACCTATGTTCGTTCA------------------------------------TTGGTG-----------AACTCT-GGATA-A---------------CTGCAGAA---------------------CTCCAG--------TTGCC--------------TTG--AGCAGG-G----AG----------TG----CATCTTCCAAGTGTCTGCCCTATCA-ACTTTGGACGGTAGTGTATCGGACTACCGTGGTTGTCACGGGTAACGGCGAATCAGGGTTCGATTCCGGAGAGGGAGCCTTAAAGAC-GGCTACCACATCTAAGGAAGGCAGCAGGCGCGCAAATTACCC-AATTCCAG-----ATCGGAGAGGTAGTGACGAAAAATAAC-AAT--ATGATGCC-TTT----GGTATTGTGATTGGAATGGAAGGG----AAGTAAAA-TATTCCTT--GAGGAACTAGTGGAGGGCAAGTCTGGTGCCAGCAGCCGCGGTAATACCAGCATCCACAAGCATATACAAAAGTTGCTGCGTTTAAAAAGCTCGTAGTTGGGTCT--------G---ATAGGC----AAGTCCCGA--------------GTTAATTGT-------------------------------------GTTGCGTATGCACCG------ATGGGATTGGTCTACCTT-GCTA-----TTCA-GGGT----TCT-TGCGCTTAATTG-TGTT---GATTTCT-CT-TGATAGCAG--CTTTACTTTGAATA-AAATAGAGTGTTCAAAGCAGCCTTTGGGTT--TGGATATGAAAGCATGGAATAATAGAAGAGGA--CTGTGTCCTA------ATCATGT-TGGTCTTT--AGTG-ATGC-GGTAATGATT-AAAAGGGACAAGAGGGGGC-ATTC-GTATTG-CTACGCT-AGAGGTGAAATTCTTGGATCGTAGCAAGACGGAC---TACTGCGAAAGCA--TTTGCCAAGAGTG-TTTTTATTAATC-AAGAACGAAAGTT-AGAGTATT-GAAGAGGATTA-GATA-CCCTCGTAA--TTCTAACCA-TAAACGA-TACTTAC-TTGCGATCCGCT-AGAGTC-CTC----ATTGACCTGGCGGGAAG-CTACT-CGGGAAACCAAAGTGCATTTGTTCCGGGGGAAGTATGGTTGCAAAATCGAAACTTAAAGGAATTGACGGAAGGGCACCACCAGGAGTGGAGCCTGCGGCTTAATTTGACTCAACACGGGAAAACTCACCAGGTCCAGACATGGTTAGGATTGACAGACCGA-ATCTCTTTCGTGA--TTCTATGGGTGGTGGTGCATGGCCGTTCTTAGTTAGTGGAGTGATCTGTCTGGTTAATTCCGATAACGAACGAGATCCC-AACCATTTAACTAGCT-TATTGTAC-----------TTCGGTACT--------------CC--TGAGC-TTCTTAGAGGAACCATGTGGAATC---AGTACTACAAG-GAAGTGGGGCTA-TAACAGGTCTGTGATGCCCTTAGATGTTCTGGGCCGCACGCGCGCTACACTGGG-TGCTTG----------AG----AATGA----TCATCAGCCTTGTCCGAATAG-GTCTAGG-TAATCA-CTG-AAACGCATA------CCATAC-TTGGAATTGATTATTGCAATTATTAATCGTGAACGAGGAATTCCTAGTAAGCGCCAGTCATCAGCTGGCGTTGATTACGTCCCTGCCCTTTGTACACA-CCGCCCGTCG-CTACTAC-TGATTGGATG-TTTAAGCGAGACCTTCGGAC-TGCTGGCG--------------------------CCGGATCTTCGGTGAT-----------GGCGCTGAGAGG-------------GAAGTAGGTCAAGCTTATGTGTC-TA-------------------------
>Acoela_Archaphanostoma_sp1_ID_UJ112252_18S
-----------ATGCATGTGT--GAGTTA----AGCATTATA----CATAGTGAAACCGCGAAC-GGCTCATTAAATC-AGTCTTGG-TTTATTAGGTG------------------ATTTTATTTACATGGATAACTGC-GGTAACTCTGGAGCTAATACT------TG-------CTGAACTCGGAACTGTAACAGTTTCGAA-------------------------------GCTTTTA---------------TTAA-------CTTTAAG------------------------ACAGCAACG-----------------GACCTATGTTCGTTCA------------------------------------TTGGTG-----------AACTCT-GGATA-A---------------CTGCAGAA---------------------CTCCAG--------TTGCC--------------TTG--AGCAGG-G----AG----------TG----CATCTTCCAAGTGTCTGCCCTATCA-ACTTTGGACGGTAGTGTATCGGACTACCGTGGTTGTCACGGGTAACGGCGAATCAGGGTTCGATTCCGGAGAGGGAGCCTTAAAGAC-GGCTACCACATCTAAGGAAGGCAGCAGGCGCGCAAATTACCC-AATTCCAG-----ATCGGAGAGGTAGTGACGAAAAATAAC-AAT--ATGATGCC-TTT----GGTATTGTGATTGGAATGGAAGGG----AAGTAAAA-TATTCCTT--GAGGAACTAGTGGAGGGCAAGTCTGGTGCCAGCAGCCGCGGTAATACCAGCATCCACAAGCATATACAAAAGTTGCTGCGTTTAAAAAGCTCGTAGTTGGGTCT--------G---ATAGGC----AAGTCCCGA--------------GTTAATTGT-------------------------------------GTTGCGTATGCACCG------ATGGGATTGGTCTACCTT-GCTA-----TTCA-GGGT----TCT-TGCGCTTAATTG-TGTT---GATTTCT-CT-TGATAGCAG--CTTTACTTTGAATA-AAATAGAGTGTTCAAAGCAGCCTTTGGGTT--TGGATATGAAAGCATGGAATAATAGAAGAGGA--CTGTGTCCTA------ATCATGT-TGGTCTTT--AGTG-ATGC-GGTAATGATT-AAAAGGGACAAGAGGGGGC-ATTC-GTATTG-CTACGCT-AGAGGTGAAATTCTTGGATCGTAGCAAGACGGAC---TACTGCGAAAGCA--TTTGCCAAGAGTG-TTTTTATTAATC-AAGAACGAAAGTT-AGAGTATT-GAAGAGGATTA-GATA-CCCTCGTAA--TTCTAACCA-TAAACGA-TACTTAC-TTGCGATCCGCT-AGAGTC-CTC----ATTGACCTGGCGGGAAG-CTACT-CGGGAAACCAAAGTGCATTTGTTCCGGGGGAAGTATGGTTGCAAAATCGAAACTTAAAGGAATTGACGGAAGGGCACCACCAGGAGTGGAGCCTGCGGCTTAATTTGACTCAACACGGGAAAACTCACCAGGTCCAGACATGGTTAGGATTGACAGACCGA-ATCTCTTTCGTGA--TTCTATGGGTGGTGGTGCATGGCCGTTCTTAGTTAGTGGAGTGATCTGTCTGGTTAATTCCGATAACGAACGAGATCCC-AACCATTTAACTAGCT-TATTGTAC-----------TTCGGTACT--------------CC--TGAGC-TTCTTAGAGGAACCATGTGGAATC---AGTACTACAAG-GAAGTGGGGCTA-TAACAGGTCTGTGATGCCCTTAGATGTTCTGGGCCGCACGCGCGCTACACTGGG-TGCTTG----------AG----AATGA----TCATCAGCCTTGTCCGAATAG-GTCTAGG-TAATCA-CTG-AAACGCATA------CCATAC-TTGGAATTGATTATTGCAATTATTAATCGTGAACGAGGAATTCCTAGTAAGCGCCAGTCATCAGCTGGCGTTGATTACGTCCCTGCCCTTTGTACACA-CCGCCCGTCG-CTACTAC-TGATTGGATG-TTTAAGCGAGACCTTCGGAC-TGCTGGCG--------------------------CCGGATCTTCGGTGAT-----------GGCGCTGAGAGG-------------GAAGTAGGTCAAGCTTATGTGTC-TA-------------------------
>Acoela_Archaphanostoma_sp1_ID_UJ11267_18S
-----------ATGCATGTGT--GAGTTA----AGCATTATA----CATAGTGAAACCGCGAAC-GGCTCATTAAATC-AGTCTTGG-TTTATTAGGTG------------------ATTTTATTTACATGGATAACTGC-GGTAACTCTGGAGCTAATACT------TG-------CTGAACTCGGAACTGTAACAGTTTCGAA-------------------------------GCTTTTA---------------TTAA-------CTTTAAG------------------------ACAGCAACG-----------------GACCTATGTTCGTTCA------------------------------------TTGGTG-----------AACTCT-GGATA-A---------------CTGCAGAA---------------------CTCCAG--------TTGCC--------------TTG--AGCAGG-G----AG----------TG----CATCTTCCAAGTGTCTGCCCTATCA-ACTTTGGACGGTAGTGTATCGGACTACCGTGGTTGTCACGGGTAACGGCGAATCAGGGTTCGATTCCGGAGAGGGAGCCTTAAAGAC-GGCTACCACATCTAAGGAAGGCAGCAGGCGCGCAAATTACCC-AATTCCAG-----ATCGGAGAGGTAGTGACGAAAAATAAC-AAT--ATGATGCC-TTT----GGTATTGTGATTGGAATGGAAGGG----AAGTAAAA-TATTCCTT--GAGGAACTAGTGGAGGGCAAGTCTGGTGCCAGCAGCCGCGGTAATACCAGCATCCACAAGCATATACAAAAGTTGCTGCGTTTAAAAAGCTCGTAGTTGGGTCT--------G---ATAGGC----AAGTCCCGA--------------GTTAATTGT-------------------------------------GTTGCGTATGCACCG------ATGGGATTGGTCTACCTT-GCTA-----TTCA-GGGT----TCT-TGCGCTTAATTG-TGTT---GATTTCT-CT-TGATAGCAG--CTTTACTTTGAATA-AAATAGAGTGTTCAAAGCAGCCTTTGGGTT--TGGATATGAAAGCATGGAATAATAGAAGAGGA--CTGTGTCCTA------ATCATGT-TGGTCTTT--AGTG-ATGC-GGTAATGATT-AAAAGGGACAAGAGGGGGC-ATTC-GTATTG-CTACGCT-AGAGGTGAAATTCTTGGATCGTAGCAAGACGGAC---TACTGCGAAAGCA--TTTGCCAAGAGTG-TTTTTATTAATC-AAGAACGAAAGTT-AGAGTATT-GAAGAGGATTA-GATA-CCCTCGTAA--TTCTAACCA-TAAACGA-TACTTAC-TTGCGATCCGCT-AGAGTC-CTC----ATTGACCTGGCGGGAAG-CTACT-CGGGAAACCAAAGTGCATTTGTTCCGGGGGAAGTATGGTTGCAAAATCGAAACTTAAAGGAATTGACGGAAGGGCACCACCAGGAGTGGAGCCTGCGGCTTAATTTGACTCAACACGGGAAAACTCACCAGGTCCAGACATGGTTAGGATTGACAGACCGA-ATCTCTTTCGTGA--TTCTATGGGTGGTGGTGCATGGCCGTTCTTAGTTAGTGGAGTGATCTGTCTGGTTAATTCCGATAACGAACGAGATCCC-AACCATTTAACTAGCT-TATTGTAC-----------TTCGGTACT--------------CC--TGAGC-TTCTTAGAGGAACCATGTGGAATC---AGTACTACAAG-GAAGTGGGGCTA-TAACAGGTCTGTGATGCCCTTAGATGTTCTGGGCCGCACGCGCGCTACACTGGG-TGCTTG----------AG----AATGA----TCATCAGCCTTGTCCGAATAG-GTCTAGG-TAATCA-CTG-AAACGCATA------CCATAC-TTGGAATTGATTATTGCAATTATTAATCGTGAACGAGGAATTCCTAGTAAGCGCCAGTCATCAGCTGGCGTTGATTACGTCCCTGCCCTTTGTACACA-CCGCCCGTCG-CTACTAC-TGATTGGATG-TTTAAGCGAGACCTTCGGAC-TGCTGGCG--------------------------CCGGATCTTCGGTGAT-----------GGCGCTGAGAGG-------------GAAGTAGGTCAAGCTTATGTGTC-TA-------------------------
>Acoela_Archaphanostoma_sp1_ID_UJ11309_18S
-----------ATGCATGTGT--GAGTTA----AGCATTATA----CATAGTGAAACCGCGAAC-GGCTCATTAAATC-AGTCTTGG-TTTATTAGGTG------------------ATTTTATTTACATGGATAACTGC-GGTAACTCTGGAGCTAATACT------TG-------CTGAACTCGGAACTGTAACAGTTTCGAA-------------------------------GCTTTTA---------------TTAA-------CTTTAAG------------------------ACAGCAACG-----------------GACCTATGTTCGTTCA------------------------------------TTGGTG-----------AACTCT-GGATA-A---------------CTGCAGAA---------------------CTCCAG--------TTGCC--------------TTG--AGCAGG-G----AG----------TG----CATCTTCCAAGTGTCTGCCCTATCA-ACTTTGGACGGTAGTGTATCGGACTACCGTGGTTGTCACGGGTAACGGCGAATCAGGGTTCGATTCCGGAGAGGGAGCCTTAAAGAC-GGCTACCACATCTAAGGAAGGCAGCAGGCGCGCAAATTACCC-AATTCCAG-----ATCGGAGAGGTAGTGACGAAAAATAAC-AAT--ATGATGCC-TTT----GGTATTGTGATTGGAATGGAAGGG----AAGTAAAA-TATTCCTT--GAGGAACTAGTGGAGGGCAAGTCTGGTGCCAGCAGCCGCGGTAATACCAGCATCCACAAGCATATACAAAAGTTGCTGCGTTTAAAAAGCTCGTAGTTGGGTCT--------G---ATAGGC----AAGTCCCGA--------------GTTAATTGT-------------------------------------GTTGCGTATGCACCG------ATGGGATTGGTCTACCTT-GCTA-----TTCA-GGGT----TCT-TGCGCTTAATTG-TGTT---GATTTCT-CT-TGATAGCAG--CTTTACTTTGAATA-AAATAGAGTGTTCAAAGCAGCCTTTGGGTT--TGGATATGAAAGCATGGAATAATAGAAGAGGA--CTGTGTCCTA------ATCATGT-TGGTCTTT--AGTG-ATGC-GGTAATGATT-AAAAGGGACAAGAGGGGGC-ATTC-GTATTG-CTACGCT-AGAGGTGAAATTCTTGGATCGTAGCAAGACGGAC---TACTGCGAAAGCA--TTTGCCAAGAGTG-TTTTTATTAATC-AAGAACGAAAGTT-AGAGTATT-GAAGAGGATTA-GATA-CCCTCGTAA--TTCTAACCA-TAAACGA-TACTTAC-TTGCGATCCGCT-AGAGTC-CTC----ATTGACCTGGCGGGAAG-CTACT-CGGGAAACCAAAGTGCATTTGTTCCGGGGGAAGTATGGTTGCAAAATCGAAACTTAAAGGAATTGACGGAAGGGCACCACCAGGAGTGGAGCCTGCGGCTTAATTTGACTCAACACGGGAAAACTCACCAGGTCCAGACATGGTTAGGATTGACAGACCGA-ATCTCTTTCGTGA--TTCTATGGGTGGTGGTGCATGGCCGTTCTTAGTTAGTGGAGTGATCTGTCTGGTTAATTCCGATAACGAACGAGATCCC-AACCATTTAACTAGCT-TATTGTAC-----------TTCGGTACT--------------CC--TGAGC-TTCTTAGAGGAACCATGTGGAATC---AGTACTACAAG-GAAGTGGGGCTA-TAACAGGTCTGTGATGCCCTTAGATGTTCTGGGCCGCACGCGCGCTACACTGGG-TGCTTG----------AG----AATGA----TCATCAGCCTTGTCCGAATAG-GTCTAGG-TAATCA-CTG-AAACGCATA------CCATAC-TTGGAATTGATTATTGCAATTATTAATCGTGAACGAGGAATTCCTAGTAAGCGCCAGTCATCAGCTGGCGTTGATTACGTCCCTGCCCTTTGTACACA-CCGCCCGTCG-CTACTAC-TGATTGGATG-TTTAAGCGAGACCTTCGGAC-TGCTGGCG--------------------------CCGGATCTTCGGTGAT-----------GGCGCTGAGAGG-------------GAAGTAGGTCAAGCTTATGTGTC-TA-------------------------
>Acoela_Archaphanostoma_sp3_ID_UJ11276_18S
-----------ATGCATGTGT--GAGTTA----AGCATTATA----CATAGTGAAACCGCGAAC-GGCTCATTAAATC-AGTCTTGG-TTTATTAGGTG------------------ATTTTATTTACATGGATAACTGC-GGTAACTCTGGAGCTAATACT------TG-------CTGAACTCGGAACTGCAACAGTTTCGAA-------------------------------GCTTTTA---------------TTAA-------CTTTAAG------------------------ACAGCAACA-----------------CACCTATGTGTGTTCA------------------------------------TTGGTG-----------AACTCT-GGATA-A---------------CTGCAGAA---------------------CTCCAG--------TTGCC--------------TTG--AGCAGG-G----AG----------TG----CATCTTCCAAGTGTCTGCCCTATCA-ACTTTGGACGGTAGTGTATCGGACTACCGTGGTTGTCACGGGTAACGGCGAATCAGGGTTCGATTCCGGAGAGGGAGCCTTAAAGAC-GGCTACCACATCTAAGGAAGGCAGCAGGCGCGCAAATTACCC-AATTCCAG-----ATCGGAGAGGTAGTGACGAAAAATAAC-AAT--ATGATGCC-TTT----GGTATTGTGATTGGAATGGAAGGG----AAGTAAAA-TATTCCTT--GAGGAACTAGTGGAGGGCAAGTCTGGTGCCAGCAGCCGCGGTAATACCAGCATCCACAAGCATATACAAAAGTTGCTGCGTTTAAAAAGCTCGTAGTTGGGTCT--------G---ATAGGC----AAGTCCCGA--------------GTTAATTGT-------------------------------------GTTGCGTATGCACCG------ATGGGATTGGTCTACCTT-GCTA-----TTCA-GGGT----TCT-TGCGCTTAATTG-TGTT---GATTTCT-CT-TGATAGCAG--CTTTACTTTGAATA-AAATAGAGTGTTCAAAGCAGCCTTTGGGTT--TGGATATGAAAGCATGGAATAATAGAAGAGGA--CTGTGTCCTA------ATCATGT-TGGTCTTT--AGTG-ATGC-GGTAATGATT-AAAAGGGACAAGAGGGGGC-ATTC-GTATTG-CTACGCT-AGAGGTGAAATTCTTGGATCGTAGCAAGACGGAC---TACTGCGAAAGCA--TTTGCCAAGAGTG-TTTTTATTAATC-AAGAACGAAAGTT-AGAGTATT-GAAGAGGATTA-GATA-CCCTCGTAA--TTCTAACCA-TAAACGA-TACTTAC-TTGCGATCCGCT-AGAGTC-CTC----ATTGACCTGGCGGGAAG-CTACT-CGGGAAACCAAAGTGCATTTGTTCCGGGGGAAGTATGGTTGCAAAATCGAAACTTAAAGGAATTGACGGAAGGGCACCACCAGGAGTGGAGCCTGCGGCTTAATTTGACTCAACACGGGAAAACTCACCAGGTCCAGACATGGTTAGGATTGACAGACCGA-ATCTCTTTCGTGA--TTCTATGGGTGGTGGTGCATGGCCGTTCTTAGTTAGTGGAGTGATCTGTCTGGTTAATTCCGATAACGAACGAGATCCC-AACCATTTAACTAGCT-CTTTGTAC-----------TTCGGTACT--------------CC--TGAGC-TTCTTAGAGGAACCATGTGGAATC---AGTACTACAAG-GAAGTGGGGCTA-TAACAGGTCTGTGATGCCCTTAGATGTTCTGGGCCGCACGCGCGCTACACTGGG-TGCTTG----------AG----AATGA----TCATCAGCCTTGTCCGAATAG-GTCTAGG-TAATCA-CTG-AAACGCATA------CCATAC-TTGGAATTGATTATTGCAATTATTAATCGTGAACGAGGAATTCCTAGTAAGCGCCAGTCATCAGCTGGCGTTGATTACGTCCCTGCCCTTTGTACACA-CCGCCCGTCG-CTACTAC-TGATTGGATG-TTTAAGCGAGACCTTCGGAC-TGCTGGCG--------------------------CCGGATCTTCGGTGAT-----------GGCGCTGAGAGG-------------AAAGTAGGTCTAGCTTATGTGTC-TA-------------------------
>Acoela_Archaphanostoma_sp3_ID_UJ11277_18S
-----------ATGCATGTGT--GAGTTA----AGCATTATA----CATAGTGAAACCGCGAAC-GGCTCATTAAATC-AGTCTTGG-TTTATTAGGTG------------------ATTTTATTTACATGGATAACTGC-GGTAACTCTGGAGCTAATACT------TG-------CTGAACTCGGAACTGCAACAGTTTCGAA-------------------------------GCTTTTA---------------TTAA-------CTTTAAG------------------------ACAGCAACA-----------------CACCTATGTGTGTTCA------------------------------------TTGGTG-----------AACTCT-GGATA-A---------------CTGCAGAA---------------------CTCCAG--------TTGCC--------------TTG--AGCAGG-G----AG----------TG----CATCTTCCAAGTGTCTGCCCTATCA-ACTTTGGACGGTAGTGTATCGGACTACCGTGGTTGTCACGGGTAACGGCGAATCAGGGTTCGATTCCGGAGAGGGAGCCTTAAAGAC-GGCTACCACATCTAAGGAAGGCAGCAGGCGCGCAAATTACCC-AATTCCAG-----ATCGGAGAGGTAGTGACGAAAAATAAC-AAT--ATGATGCC-TTT----GGTATTGTGATTGGAATGGAAGGG----AAGTAAAA-TATTCCTT--GAGGAACTAGTGGAGGGCAAGTCTGGTGCCAGCAGCCGCGGTAATACCAGCATCCACAAGCATATACAAAAGTTGCTGCGTTTAAAAAGCTCGTAGTTGGGTCT--------G---ATAGGC----AAGTCCCGA--------------GTTAATTGT-------------------------------------GTTGCGTATGCACCG------ATGGGATTGGTCTACCTT-GCTA-----TTCA-GGGT----TCT-TGCGCTTAATTG-TGTT---GATTTCT-CT-TGATAGCAG--CTTTACTTTGAATA-AAATAGAGTGTTCAAAGCAGCCTTTGGGTT--TGGATATGAAAGCATGGAATAATAGAAGAGGA--CTGTGTCCTA------ATCATGT-TGGTCTTT--AGTG-ATGC-GGTAATGATT-AAAAGGGACAAGAGGGGGC-ATTC-GTATTG-CTACGCT-AGAGGTGAAATTCTTGGATCGTAGCAAGACGGAC---TACTGCGAAAGCA--TTTGCCAAGAGTG-TTTTTATTAATC-AAGAACGAAAGTT-AGAGTATT-GAAGAGGATTA-GATA-CCCTCGTAA--TTCTAACCA-TAAACGA-TACTTAC-TTGCGATCCGCT-AGAGTC-CTC----ATTGACCTGGCGGGAAG-CTACT-CGGGAAACCAAAGTGCATTTGTTCCGGGGGAAGTATGGTTGCAAAATCGAAACTTAAAGGAATTGACGGAAGGGCACCACCAGGAGTGGAGCCTGCGGCTTAATTTGACTCAACACGGGAAAACTCACCAGGTCCAGACATGGTTAGGATTGACAGACCGA-ATCTCTTTCGTGA--TTCTATGGGTGGTGGTGCATGGCCGTTCTTAGTTAGTGGAGTGATCTGTCTGGTTAATTCCGATAACGAACGAGATCCC-AACCATTTAACTAGCT-CTTTGTAC-----------TTCGGTACT--------------CC--TGAGC-TTCTTAGAGGAACCATGTGGAATC---AGTACTACAAG-GAAGTGGGGCTA-TAACAGGTCTGTGATGCCCTTAGATGTTCTGGGCCGCACGCGCGCTACACTGGG-TGCTTG----------AG----AATGA----TCATCAGCCTTGTCCGAATAG-GTCTAGG-TAATCA-CTG-AAACGCATA------CCATAC-TTGGAATTGATTATTGCAATTATTAATCGTGAACGAGGAATTCCTAGTAAGCGCCAGTCATCAGCTGGCGTTGATTACGTCCCTGCCCTTTGTACACA-CCGCCCGTCG-CTACTAC-TGATTGGATG-TTTAAGCGAGACCTTCGGAC-TGCTGGCG--------------------------CCGGATCTTCGGTGAT-----------GGCGCTGAGAGG-------------AAAGTAGGTCTAGCTTATGTGTC-TA-------------------------
>Acoela_Archaphanostoma_sp3_ID_UJ11319_18S
-----------ATGCATGTGT--GAGTTA----AGCATTATA----CATAGTGAAACCGCGAAC-GGCTCATTAAATC-AGTCTTGG-TTTATTAGGTG------------------ATTTTATTTACATGGATAACTGC-GGTAACTCTGGAGCTAATACT------TG-------CTGAACTCGGAACTGCAACAGTTTCGAA-------------------------------GCTTTTA---------------TTAA-------CTTTAAG------------------------ACAGCAACA-----------------CACCTATGTGTGTTCA------------------------------------TTGGTG-----------AACTCT-GGATA-A---------------CTGCAGAA---------------------CTCCAG--------TTGCC--------------TTG--AGCAGG-G----AG----------TG----CATCTTCCAAGTGTCTGCCCTATCA-ACTTTGGACGGTAGTGTATCGGACTACCGTGGTTGTCACGGGTAACGGCGAATCAGGGTTCGATTCCGGAGAGGGAGCCTTAAAGAC-GGCTACCACATCTAAGGAAGGCAGCAGGCGCGCAAATTACCC-AATTCCAG-----ATCGGAGAGGTAGTGACGAAAAATAAC-AAT--ATGATGCC-TTT----GGTATTGTGATTGGAATGGAAGGG----AAGTAAAA-TATTCCTT--GAGGAACTAGTGGAGGGCAAGTCTGGTGCCAGCAGCCGCGGTAATACCAGCATCCACAAGCATATACAAAAGTTGCTGCGTTTAAAAAGCTCGTAGTTGGGTCT--------G---ATAGGC----AAGTCCCGA--------------GTTAATTGT-------------------------------------GTTGCGTATGCACCG------ATGGGATTGGTCTACCTT-GCTA-----TTCA-GGGT----TCT-TGCGCTTAATTG-TGTT---GATTTCT-CT-TGATAGCAG--CTTTACTTTGAATA-AAATAGAGTGTTCAAAGCAGCCTTTGGGTT--TGGATATGAAAGCATGGAATAATAGAAGAGGA--CTGTGTCCTA------ATCATGT-TGGTCTTT--AGTG-ATGC-GGTAATGATT-AAAAGGGACAAGAGGGGGC-ATTC-GTATTG-CTACGCT-AGAGGTGAAATTCTTGGATCGTAGCAAGACGGAC---TACTGCGAAAGCA--TTTGCCAAGAGTG-TTTTTATTAATC-AAGAACGAAAGTT-AGAGTATT-GAAGAGGATTA-GATA-CCCTCGTAA--TTCTAACCA-TAAACGA-TACTTAC-TTGCGATCCGCT-AGAGTC-CTC----ATTGACCTGGCGGGAAG-CTACT-CGGGAAACCAAAGTGCATTTGTTCCGGGGGAAGTATGGTTGCAAAATCGAAACTTAAAGGAATTGACGGAAGGGCACCACCAGGAGTGGAGCCTGCGGCTTAATTTGACTCAACACGGGAAAACTCACCAGGTCCAGACATGGTTAGGATTGACAGACCGA-ATCTCTTTCGTGA--TTCTATGGGTGGTGGTGCATGGCCGTTCTTAGTTAGTGGAGTGATCTGTCTGGTTAATTCCGATAACGAACGAGATCCC-AACCATTTAACTAGCT-CTTTGTAC-----------TTCGGTACT--------------CC--TGAGC-TTCTTAGAGGAACCATGTGGAATC---AGTACTACAAG-GAAGTGGGGCTA-TAACAGGTCTGTGATGCCCTTAGATGTTCTGGGCCGCACGCGCGCTACACTGGG-TGCTTG----------AG----AATGA----TCATCAGCCTTGTCCGAATAG-GTCTAGG-TAATCA-CTG-AAACGCATA------CCATAC-TTGGAATTGATTATTGCAATTATTAATCGTGAACGAGGAATTCCTAGTAAGCGCCAGTCATCAGCTGGCGTTGATTACGTCCCTGCCCTTTGTACACA-CCGCCCGTCG-CTACTAC-TGATTGGATG-TTTAAGCGAGACCTTCGGAC-TGCTGGCG--------------------------CCGGATCTTCGGTGAT-----------GGTGCTGAGAGG-------------AAAGTAGGTCTAGCTTATGTGTC-TA-------------------------
>Acoela_Archaphanostoma_sp3_ID_UJ11331_18S
-----------ATGCATGTGT--GAGTTA----AGCATTATA----CATAGTGAAACCGCGAAC-GGCTCATTAAATC-AGTCTTGG-TTTATTAGGTG------------------ATTTTATTTACATGGATAACTGC-GGTAACTCTGGAGCTAATACT------TG-------CTGAACTCGGAACTGCAACAGTTTCGAA-------------------------------GCTTTTA---------------TTAA-------CTTTAAG------------------------ACAGCAACA-----------------CACCTATGTGTGTTCA------------------------------------TTGGTG-----------AACTCT-GGATA-A---------------CTGCAGAA---------------------CTCCAG--------TTGCC--------------TTG--AGCAGG-G----AG----------TG----CATCTTCCAAGTGTCTGCCCTATCA-ACTTTGGACGGTAGTGTATCGGACTACCGTGGTTGTCACGGGTAACGGCGAATCAGGGTTCGATTCCGGAGAGGGAGCCTTAAAGAC-GGCTACCACATCTAAGGAAGGCAGCAGGCGCGCAAATTACCC-AATTCCAG-----ATCGGAGAGGTAGTGACGAAAAATAAC-AAT--ATGATGCC-TTT----GGTATTGTGATTGGAATGGAAGGG----AAGTAAAA-TATTCCTT--GAGGAACTAGTGGAGGGCAAGTCTGGTGCCAGCAGCCGCGGTAATACCAGCATCCACAAGCATATACAAAAGTTGCTGCGTTTAAAAAGCTCGTAGTTGGGTCT--------G---ATAGGC----AAGTCCCGA--------------GTTAATTGT-------------------------------------GTTGCGTATGCACCG------ATGGGATTGGTCTACCTT-GCTA-----TTCA-GGGT----TCT-TGCGCTTAATTG-TGTT---GATTTCT-CT-TGATAGCAG--CTTTACTTTGAATA-AAATAGAGTGTTCAAAGCAGCCTTTGGGTT--TGGATATGAAAGCATGGAATAATAGAAGAGGA--CTGTGTCCTA------ATCATGT-TGGTCTTT--AGTG-ATGC-GGTAATGATT-AAAAGGGACAAGAGGGGGC-ATTC-GTATTG-CTACGCT-AGAGGTGAAATTCTTGGATCGTAGCAAGACGGAC---TACTGCGAAAGCA--TTTGCCAAGAGTG-TTTTTATTAATC-AAGAACGAAAGTT-AGAGTATT-GAAGAGGATTA-GATA-CCCTCGTAA--TTCTAACCA-TAAACGA-TACTTAC-TTGCGATCCGCT-AGAGTC-CTC----ATTGACCTGGCGGGAAG-CTACT-CGGGAAACCAAAGTGCATTTGTTCCGGGGGAAGTATGGTTGCAAAATCGAAACTTAAAGGAATTGACGGAAGGGCACCACCAGGAGTGGAGCCTGCGGCTTAATTTGACTCAACACGGGAAAACTCACCAGGTCCAGACATGGTTAGGATTGACAGACCGA-ATCTCTTTCGTGA--TTCTATGGGTGGTGGTGCATGGCCGTTCTTAGTTAGTGGAGTGATCTGTCTGGTTAATTCCGATAACGAACGAGATCCC-AACCATTTAACTAGCT-CTTTGTAC-----------TTCGGTACT--------------CC--TGAGC-TTCTTAGAGGAACCATGTGGAATC---AGTACTACAAG-GAAGTGGGGCTA-TAACAGGTCTGTGATGCCCTTAGATGTTCTGGGCCGCACGCGCGCTACACTGGG-TGCTTG----------AG----AATGA----TCATCAGCCTTGTCCGAATAG-GTCTAGG-TAATCA-CTG-AAACGCATA------CCATAC-TTGGAATTGATTATTGCAATTATTAATCGTGAACGAGGAATTCCTAGTAAGCGCCAGTCATCAGCTGGCGTTGATTACGTCCCTGCCCTTTGTACACA-CCGCCCGTCG-CTACTAC-TGATTGGATG-TTTAAGCGAGACCTTCGGAC-TGCTGGCG--------------------------CCGGATCTTCGGTGAT-----------GGTGCTGAGAGG-------------AAAGTAGGTCTAGCTTATGTGTC-TA-------------------------
>Acoela_Archaphanostoma_sp3_ID_UJ11332_18S
-----------ATGCATGTGT--GAGTTA----AGCATTATA----CATAGTGAAACCGCGAAC-GGCTCATTAAATC-AGTCTTGG-TTTATTAGGTG------------------ATTTTATTTACATGGATAACTGC-GGTAACTCTGGAGCTAATACT------TG-------CTGAACTCGGAACTGCAACAGTTTCGAA-------------------------------GCTTTTA---------------TTAA-------CTTTAAG------------------------ACAGCAACA-----------------CACCTATGTGTGTTCA------------------------------------TTGGTG-----------AACTCT-GGATA-A---------------CTGCAGAA---------------------CTCCAG--------TTGCC--------------TTG--AGCAGG-G----AG----------TG----CATCTTCCAAGTGTCTGCCCTATCA-ACTTTGGACGGTAGTGTATCGGACTACCGTGGTTGTCACGGGTAACGGCGAATCAGGGTTCGATTCCGGAGAGGGAGCCTTAAAGAC-GGCTACCACATCTAAGGAAGGCAGCAGGCGCGCAAATTACCC-AATTCCAG-----ATCGGAGAGGTAGTGACGAAAAATAAC-AAT--ATGATGCC-TTT----GGTATTGTGATTGGAATGGAAGGG----AAGTAAAA-TATTCCTT--GAGGAACTAGTGGAGGGCAAGTCTGGTGCCAGCAGCCGCGGTAATACCAGCATCCACAAGCATATACAAAAGTTGCTGCGTTTAAAAAGCTCGTAGTTGGGTCT--------G---ATAGGC----AAGTCCCGA--------------GTTAATTGT-------------------------------------GTTGCGTATGCACCG------ATGGGATTGGTCTACCTT-GCTA-----TTCA-GGGT----TCT-TGCGCTTAATTG-TGTT---GATTTCT-CT-TGATAGCAG--CTTTACTTTGAATA-AAATAGAGTGTTCAAAGCAGCCTTTGGGTT--TGGATATGAAAGCATGGAATAATAGAAGAGGA--CTGTGTCCTA------ATCATGT-TGGTCTTT--AGTG-ATGC-GGTAATGATT-AAAAGGGACAAGAGGGGGC-ATTC-GTATTG-CTACGCT-AGAGGTGAAATTCTTGGATCGTAGCAAGACGGAC---TACTGCGAAAGCA--TTTGCCAAGAGTG-TTTTTATTAATC-AAGAACGAAAGTT-AGAGTATT-GAAGAGGATTA-GATA-CCCTCGTAA--TTCTAACCA-TAAACGA-TACTTAC-TTGCGATCCGCT-AGAGTC-CTC----ATTGACCTGGCGGGAAG-CTACT-CGGGAAACCAAAGTGCATTTGTTCCGGGGGAAGTATGGTTGCAAAATCGAAACTTAAAGGAATTGACGGAAGGGCACCACCAGGAGTGGAGCCTGCGGCTTAATTTGACTCAACACGGGAAAACTCACCAGGTCCAGACATGGTTAGGATTGACAGACCGA-ATCTCTTTCGTGA--TTCTATGGGTGGTGGTGCATGGCCGTTCTTAGTTAGTGGAGTGATCTGTCTGGTTAATTCCGATAACGAACGAGATCCC-AACCATTTAACTAGCT-CTTTGTAC-----------TTCGGTACT--------------CC--TGAGC-TTCTTAGAGGAACCATGTGGAATC---AGTACTACAAG-GAAGTGGGGCTA-TAACAGGTCTGTGATGCCCTTAGATGTTCTGGGCCGCACGCGCGCTACACTGGG-TGCTTG----------AG----AATGA----TCATCAGCCTTGTCCGAATAG-GTCTAGG-TAATCA-CTG-AAACGCATA------CCATAC-TTGGAATTGATTATTGCAATTATTAATCGTGAACGAGGAATTCCTAGTAAGCGCCAGTCATCAGCTGGCGTTGATTACGTCCCTGCCCTTTGTACACA-CCGCCCGTCG-CTACTAC-TGATTGGATG-TTTAAGCGAGACCTTCGGAC-TGCTGGCG--------------------------CCGGATCTTCGGTGAT-----------GGTGCTGAGAGG-------------AAAGTAGGTCTAGCTTATGTGTC-TA-------------------------
>Acoela_copyofArchaphanostoma_sp3_ID_UJ11332_18S
-----------ATGCATGTGT--GAGTTA----AGCATTATA----CATAGTGAAACCGCGAAC-GGCTCATTAAATC-AGTCTTGG-TTTATTAGGTG------------------ATTTTATTTACATGGATAACTGC-GGTAACTCTGGAGCTAATACT------TG-------CTGAACTCGGAACTGCAACAGTTTCGAA-------------------------------GCTTTTA---------------TTAA-------CTTTAAG------------------------ACAGCAACA-----------------CACCTATGTGTGTTCA------------------------------------TTGGTG-----------AACTCT-GGATA-A---------------CTGCAGAA---------------------CTCCAG--------TTGCC--------------TTG--AGCAGG-G----AG----------TG----CATCTTCCAAGTGTCTGCCCTATCA-ACTTTGGACGGTAGTGTATCGGACTACCGTGGTTGTCACGGGTAACGGCGAATCAGGGTTCGATTCCGGAGAGGGAGCCTTAAAGAC-GGCTACCACATCTAAGGAAGGCAGCAGGCGCGCAAATTACCC-AATTCCAG-----ATCGGAGAGGTAGTGACGAAAAATAAC-AAT--ATGATGCC-TTT----GGTATTGTGATTGGAATGGAAGGG----AAGTAAAA-TATTCCTT--GAGGAACTAGTGGAGGGCAAGTCTGGTGCCAGCAGCCGCGGTAATACCAGCATCCACAAGCATATACAAAAGTTGCTGCGTTTAAAAAGCTCGTAGTTGGGTCT--------G---ATAGGC----AAGTCCCGA--------------GTTAATTGT-------------------------------------GTTGCGTATGCACCG------ATGGGATTGGTCTACCTT-GCTA-----TTCA-GGGT----TCT-TGCGCTTAATTG-TGTT---GATTTCT-CT-TGATAGCAG--CTTTACTTTGAATA-AAATAGAGTGTTCAAAGCAGCCTTTGGGTT--TGGATATGAAAGCATGGAATAATAGAAGAGGA--CTGTGTCCTA------ATCATGT-TGGTCTTT--AGTG-ATGC-GGTAATGATT-AAAAGGGACAAGAGGGGGC-ATTC-GTATTG-CTACGCT-AGAGGTGAAATTCTTGGATCGTAGCAAGACGGAC---TACTGCGAAAGCA--TTTGCCAAGAGTG-TTTTTATTAATC-AAGAACGAAAGTT-AGAGTATT-GAAGAGGATTA-GATA-CCCTCGTAA--TTCTAACCA-TAAACGA-TACTTAC-TTGCGATCCGCT-AGAGTC-CTC----ATTGACCTGGCGGGAAG-CTACT-CGGGAAACCAAAGTGCATTTGTTCCGGGGGAAGTATGGTTGCAAAATCGAAACTTAAAGGAATTGACGGAAGGGCACCACCAGGAGTGGAGCCTGCGGCTTAATTTGACTCAACACGGGAAAACTCACCAGGTCCAGACATGGTTAGGATTGACAGACCGA-ATCTCTTTCGTGA--TTCTATGGGTGGTGGTGCATGGCCGTTCTTAGTTAGTGGAGTGATCTGTCTGGTTAATTCCGATAACGAACGAGATCCC-AACCATTTAACTAGCT-CTTTGTAC-----------TTCGGTACT--------------CC--TGAGC-TTCTTAGAGGAACCATGTGGAATC---AGTACTACAAG-GAAGTGGGGCTA-TAACAGGTCTGTGATGCCCTTAGATGTTCTGGGCCGCACGCGCGCTACACTGGG-TGCTTG----------AG----AATGA----TCATCAGCCTTGTCCGAATAG-GTCTAGG-TAATCA-CTG-AAACGCATA------CCATAC-TTGGAATTGATTATTGCAATTATTAATCGTGAACGAGGAATTCCTAGTAAGCGCCAGTCATCAGCTGGCGTTGATTACGTCCCTGCCCTTTGTACACA-CCGCCCGTCG-CTACTAC-TGATTGGATG-TTTAAGCGAGACCTTCGGAC-TGCTGGCG--------------------------CCGGATCTTCGGTGAT-----------GGTGCTGAGAGG-------------AAAGTAGGTCTAGCTTATGTGTC-TA-------------------------
>Acoela_Archaphanostoma_agile_ID_UJ11067_18S
-----------ATGCATGTGT--GAGTTC----AGCAGCAAA----CATAGTGAAACCGCGAAC-GGCTCATTAAATC-AGTTTTGG-TTTATTAGGTA------GTT--TT---------AATCTACATGGATAACTGC-GGTAACTCTGGAGCTAATACT------TG-------CTTAAACGGATCT---------GAATAAGTTTCGTA-----------------------GCTTTTA---------------TTGA-----TT--TAAGA------------------------CCACAACGC----------------------CTTATGGGTGTTCG---------------------------------TTGGCG-----------AATTCT-AGATA-A---------------CTGCAGGA---------------------CTCCAG--------TTGCC--------------TTG--AGCAGG----G-AG----------TG----TATCTTTCAAGTGTCTGCCCTATCA-ACTTTGGACGGTAGTGTATCGGACTACCGTGGTTGTCACGGGTAACGGCGAATCAGGGTTCGATTCCGGAGAGGGAGCCTTAAAGAC-GGCTACCACATCTAAGGAAGGCAGCAGGCGCGCAAATTACCC-AATCCCAG-----ATCGGAGAGGTAGTGACGAAAAATAAC-AAT--ATGATGCC-TTT----GGTATTGTGATTGGAATGGAAGGG----AAGTAAAA-TATCCCTT--GAGGAACTAGTGGAGGGCAAGTCTGGTGCCAGCAGCCGCGGTAATACCAGCATCCACAAGCATATACAAAAGTTGCTGCGTTTAAAAAGCTCGTAGTTGGGTCT--------G---ATCG-------------------------T---CAAGTCTCGATAAATTGTGTT----------GCG------TATGCACCGATGAG-ATTGGG------CGAC-----------CTT-GTTA-----TAAA-GAAC----TCT-TGCGCTTAATTG-TGTT---GATTGTT-CT-TGATAGCAG--TTTTACTTTGAATA-AAATAGAGTGTTCAAAGCAGCCTTTGGGTT--TGGATATGATAGCATGGAATAATAGAACAGGA--CTGTGTCCTA------ATCATGT-TGGTCTTT--AGAG-ATGC-GGTAATGATT-AAAAGGGACAAGCGGGGGC-ATTC-GTATTG-CTACGTT-AGAGGTGAAATTCTTGGATCGTAGCAAGACGGAC---TACTGCGAAAGCA--TTTGCCAAGAGTG-TTTTTATTAATC-AAGAACGAAAGTT-AGAGTATT-GAAGAGGATTA-GATA-CCCTCGTAA--TTCTAACCA-TAAACGA-TACTAAC-TTGCGATTCGCT-AGAGTC-CTC----AATGACCTGGCGGGAAG-CTACT-CGGGAAACCAAAGTGCATTTGTTCCGGGGGAAGTATGGTTGCAAAATCGAAACTTAAAGGAATTGACGGAAGGGCACCACCAGGAGTGGAGCCTGCGGCTTAATTTGACTCAACACGGGAAAACTCACCAGGTCCAGACATGGTTAGGATTGACAGACCGA-ATCTCTTTCGTGA--TTCTATGGGTGGTGGTGCATGGCCGTTCTTAGTTAGTGGAGTGATCTGTCTGGTTAATTCCGATAACGAACGAGATCCC-AACCATTTAACTAGCT-TTGTGCAC-----------TCTGGTGCT------TGC----------AAGC-TTCTTAGAGGAACCATGTGGAAGC---AGTACTACAAG-GAAGTGGGGCTA-TAACAGGTCTGTGATGCCCTTAGATGTTCTGGGCCGCACGCGCGCTACACTGGG-TGCTTG----------AG-AA---TGA----TTATTAGCCTTGTCCGAATAG-GTCTAGG-TAATCA--CT-A-AAACGCA----TACCATAC-TTGGAATTGATTATTGCAATTATTAATCGTGAACGAGGAATTCCTAGTAAGCGCCAGTCATCAGCTGGCGTTGATTACGTCCCTGCCCTTTGTACACA-CCGCCCGTCG-CTACTAC-TGATTGGATG-TTTAAGCGAGACCTTCGGAC--TCCCGGG-------------------------ACTTGATCTTCGGTGAC-----------GGTTCCAAGGGG-------------AAAGTAGGTCTAGCTTATGTGTC-TA-------------------------
>Acoela_Archaphanostoma_agile_ID_UJ11202_18S
-----------ATGCATGTGT--GAGTTC----AGCAGCAAA----CATAGTGAAACCGCGAAC-GGCTCATTAAATC-AGTTTTGG-TTTATTAGGTA------GTT--TT---------AATCTACATGGATAACTGC-GGTAACTCTGGAGCTAATACT------TG-------CTTAAACGGATCT---------GAATAAGTTTCGTA-----------------------GCTTTTA---------------TTGA-------------T------------------------TTAAGACCA-----------------CAACGCCTTATGGGTGTTC-G-------------------------------TTGGCG-----------AATTCT-AGATA-A---------------CTGCAGGA---------------------CTCCAG--------TTGCC--------------TTG--AGCAGG----G-AG----------TG----TATCTTTCAAGTGTCTGCCCTATCA-ACTTTGGACGGTAGTGTATCGGACTACCGTGGTTGTCACGGGTAACGGCGAATCAGGGTTCGATTCCGGAGAGGGAGCCTTAAAGAC-GGCTACCACATCTAAGGAAGGCAGCAGGCGCGCAAATTACCC-AATCCCAG-----ATCGGAGAGGTAGTGACGAAAAATAAC-AAT--ATGATGCC-TTT----GGTATTGTGATTGGAATGGAAGGG----AAGTAAAA-TATCCCTT--GAGGAACTAGTGGAGGGCAAGTCTGGTGCCAGCAGCCGCGGTAATACCAGCATCCACAAGCATATACAAAAGTTGCTGCGTTTAAAAAGCTCGTAGTTGGGTCT--------G--------------------------------A---TCGTCAAGT------CTCGATAAATTGTGTTGCG------TATGCACCGATGAG-ATTGGG------CGAC-----------CTT-GTTA-----TAAA-GAAC----TCT-TGCGCTTAATTG-TGTT---GATTGTT-CT-TGATAGCAG--TTTTACTTTGAATA-AAATAGAGTGTTCAAAGCAGCCTTTGGGTT--TGGATATGATAGCATGGAATAATAGAACAGGA--CTGTGTCCTA------ATCATGT-TGGTCTTT--AGAG-ATGC-GGTAATGATT-AAAAGGGACAAGCGGGGGC-ATTC-GTATTG-CTACGTT-AGAGGTGAAATTCTTGGATCGTAGCAAGACGGAC---TACTGCGAAAGCA--TTTGCCAAGAGTG-TTTTTATTAATC-AAGAACGAAAGTT-AGAGTATT-GAAGAGGATTA-GATA-CCCTCGTAA--TTCTAACCA-TAAACGA-TACTAAC-TTGCGATTCGCT-AGAGTC-CTC----AATGACCTGGCGGGAAG-CTACT-CGGGAAACCAAAGTGCATTTGTTCCGGGGGAAGTATGGTTGCAAAATCGAAACTTAAAGGAATTGACGGAAGGGCACCACCAGGAGTGGAGCCTGCGGCTTAATTTGACTCAACACGGGAAAACTCACCAGGTCCAGACATGGTTAGGATTGACAGACCGA-ATCTCTTTCGTGA--TTCTATGGGTGGTGGTGCATGGCCGTTCTTAGTTAGTGGAGTGATCTGTCTGGTTAATTCCGATAACGAACGAGATCCC-AACCATTTAACTAGCT-TTGTGCAC-----------TCTGGTGCT------TGC---------AA-GC-TTCTTAGAGGAACCATGTGGAAGC---AGTACTACAAG-GAAGTGGGGCTA-TAACAGGTCTGTGATGCCCTTAGATGTTCTGGGCCGCACGCGCGCTACACTGGG-TGCTTG----------AG-AA---TGA----TTATTAGCCTTGTCCGAATAG-GTCTAGG-TAATCA--CT-A-AAACGCA----TACCATAC-TTGGAATTGATTATTGCAATTATTAATCGTGAACGAGGAATTCCTAGTAAGCGCCAGTCATCAGCTGGCGTTGATTACGTCCCTGCCCTTTGTACACA-CCGCCCGTCG-CTACTAC-TGATTGGATG-TTTAAGCGAGACCTTCGGAC--TCCCGGG-------------------------ACTTGATCTTCGGTGAC-----------GGTTCCAAGGGG-------------AAAGTAGGTCTAGCTTATGTGTC-TA-------------------------
>Acoela_Archaphanostoma_agile_ID_UJ1134118S
-----------ATGCATGTGT--GAGTTC----AGCAGCAAA----CATAGTGAAACCGCGAAC-GGCTCATTAAATC-AGTTTTGG-TTTATTAGGTA------GTT--TT---------AATCTACATGGATAACTGC-GGTAACTCTGGAGCTAATACT------TG-------CTTAAACGGATCT---------GAATAAGTTTCGTA-----------------------GCTTTTA---------------TTGA-------------T------------------------TTAAGACCA-----------------CAACGCCTTATGGGTGTTC-G-------------------------------TTGGCG-----------AATTCT-AGATA-A---------------CTGCAGGA---------------------CTCCAG--------TTGCC--------------TTG--AGCAGG----G-AG----------TG----TATCTTTCAAGTGTCTGCCCTATCA-ACTTTGGACGGTAGTGTATCGGACTACCGTGGTTGTCACGGGTAACGGCGAATCAGGGTTCGATTCCGGAGAGGGAGCCTTAAAGAC-GGCTACCACATCTAAGGAAGGCAGCAGGCGCGCAAATTACCC-AATCCCAG-----ATCGGAGAGGTAGTGACGAAAAATAAC-AAT--ATGATGCC-TTT----GGTATTGTGATTGGAATGGAAGGG----AAGTAAAA-TATCCCTT--GAGGAACTAGTGGAGGGCAAGTCTGGTGCCAGCAGCCGCGGTAATACCAGCATCCACAAGCATATACAAAAGTTGCTGCGTTTAAAAAGCTCGTAGTTGGGTCT--------G--------------------------------A---TCGTCAAGT------CTCGATAAATTGTGTTGCG------TATGCACCGATGAG-ATTGGG------CGAC-----------CTT-GTTA-----TAAA-GAAC----TCT-TGCGCTTAATTG-TGTT---GATTGTT-CT-TGATAGCAG--TTTTACTTTGAATA-AAATAGAGTGTTCAAAGCAGCCTTTGGGTT--TGGATATGATAGCATGGAATAATAGAACAGGA--CTGTGTCCTA------ATCATGT-TGGTCTTT--AGAG-ATGC-GGTAATGATT-AAAAGGGACAAGCGGGGGC-ATTC-GTATTG-CTACGTT-AGAGGTGAAATTCTTGGATCGTAGCAAGACGGAC---TACTGCGAAAGCA--TTTGCCAAGAGTG-TTTTTATTAATC-AAGAACGAAAGTT-AGAGTATT-GAAGAGGATTA-GATA-CCCTCGTAA--TTCTAACCA-TAAACGA-TACTAAC-TTGCGATTCGCT-AGAGTC-CTC----AATGACCTGGCGGGAAG-CTACT-CGGGAAACCAAAGTGCATTTGTTCCGGGGGAAGTATGGTTGCAAAATCGAAACTTAAAGGAATTGACGGAAGGGCACCACCAGGAGTGGAGCCTGCGGCTTAATTTGACTCAACACGGGAAAACTCACCAGGTCCAGACATGGTTAGGATTGACAGACCGA-ATCTCTTTCGTGA--TTCTATGGGTGGTGGTGCATGGCCGTTCTTAGTTAGTGGAGTGATCTGTCTGGTTAATTCCGATAACGAACGAGATCCC-AACCATTTAACTAGCT-TTGTGCAC-----------TCTGGTGCT------TGC---------AA-GC-TTCTTAGAGGAACCATGTGGAAGC---AGTACTACAAG-GAAGTGGGGCTA-TAACAGGTCTGTGATGCCCTTAGATGTTCTGGGCCGCACGCGCGCTACACTGGG-TGCTTG----------AG-AA---TGA----TTATTAGCCTTGTCCGAATAG-GTCTAGG-TAATCA--CT-A-AAACGCA----TACCATAC-TTGGAATTGATTATTGCAATTATTAATCGTGAACGAGGAATTCCTAGTAAGCGCCAGTCATCAGCTGGCGTTGATTACGTCCCTGCCCTTTGTACACA-CCGCCCGTCG-CTACTAC-TGATTGGATG-TTTAAGCGAGACCTTCGGAC--TCCCGGG-------------------------ACTTGATCTTCGGTGAC-----------GGTTCCAAGGGG-------------AAAGTAGGTCTAGCTTATGTGTC-TA-------------------------
>Acoela_Archaphanostoma_agile_ID_UJ13262_18S
-----------ATGCATGTGT--GAGTTC----AGCAGCAAA----CATAGTGAAACCGCGAAC-GGCTCATTAAATC-AGTTTTGG-TTTATTAGGTA------GTT--TT---------AATCTACATGGATAACTGC-GGTAACTCTGGAGCTAATACT------TG-------CTTAAACGGATCT---------GAATAAGTTTCGTA-----------------------GCTTTTA---------------TTGA-------------T------------------------TTAAGACCA-----------------CAACGCCTTATGGGTGTTC-G-------------------------------TTGGCG-----------AATTCT-AGATA-A---------------CTGCAGGA---------------------CTCCAG--------TTGCC--------------TTG--AGCAGG----G-AG----------TG----TATCTTTCAAGTGTCTGCCCTATCA-ACTTTGGACGGTAGTGTATCGGACTACCGTGGTTGTCACGGGTAACGGCGAATCAGGGTTCGATTCCGGAGAGGGAGCCTTAAAGAC-GGCTACCACATCTAAGGAAGGCAGCAGGCGCGCAAATTACCC-AATCCCAG-----ATCGGAGAGGTAGTGACGAAAAATAAC-AAT--ATGATGCC-TTT----GGTATTGTGATTGGAATGGAAGGG----AAGTAAAA-TATCCCTT--GAGGAACTAGTGGAGGGCAAGTCTGGTGCCAGCAGCCGCGGTAATACCAGCATCCACAAGCATATACAAAAGTTGCTGCGTTTAAAAAGCTCGTAGTTGGGTCT--------G--------------------------------A---TCGTCAAGT------CTCGATAAATTGTGTTGCG------TATGCACCGATGAG-ATTGGG------CGAC-----------CTT-GTTA-----TAAA-GAAC----TCT-TGCGCTTAATTG-TGTT---GATTGTT-CT-TGATAGCAG--TTTTACTTTGAATA-AAATAGAGTGTTCAAAGCAGCCTTTGGGTT--TGGATATGATAGCATGGAATAATAGAACAGGA--CTGTGTCCTA------ATCATGT-TGGTCTTT--AGAG-ATGC-GGTAATGATT-AAAAGGGACAAGCGGGGGC-ATTC-GTATTG-CTACGTT-AGAGGTGAAATTCTTGGATCGTAGCAAGACGGAC---TACTGCGAAAGCA--TTTGCCAAGAGTG-TTTTTATTAATC-AAGAACGAAAGTT-AGAGTATT-GAAGAGGATTA-GATA-CCCTCGTAA--TTCTAACCA-TAAACGA-TACTAAC-TTGCGATTCGCT-AGAGTC-CTC----AATGACCTGGCGGGAAG-CTACT-CGGGAAACCAAAGTGCATTTGTTCCGGGGGAAGTATGGTTGCAAAATCGAAACTTAAAGGAATTGACGGAAGGGCACCACCAGGAGTGGAGCCTGCGGCTTAATTTGACTCAACACGGGAAAACTCACCAGGTCCAGACATGGTTAGGATTGACAGACCGA-ATCTCTTTCGTGA--TTCTATGGGTGGTGGTGCATGGCCGTTCTTAGTTAGTGGAGTGATCTGTCTGGTTAATTCCGATAACGAACGAGATCCC-AACCATTTAACTAGCT-TTGTGCAC-----------TCTGGTGCT------TGC---------AA-GC-TTCTTAGAGGAACCATGTGGAAGC---AGTACTACAAG-GAAGTGGGGCTA-TAACAGGTCTGTGATGCCCTTAGATGTTCTGGGCCGCACGCGCGCTACACTGGG-TGCTTG----------AG-AA---TGA----TTATTAGCCTTGTCCGAATAG-GTCTAGG-TAATCA--CT-A-AAACGCA----TACCATAC-TTGGAATTGATTATTGCAATTATTAATCGTGAACGAGGAATTCCTAGTAAGCGCCAGTCATCAGCTGGCGTTGATTACGTCCCTGCCCTTTGTACACA-CCGCCCGTCG-CTACTAC-TGATTGGATG-TTTAAGCGAGACCTTCGGAC--TCCCGGG-------------------------ACTTGATCTTCGGTGAC-----------GGTTCCAAGGGG-------------AAAGTAGGTCTAGCTTATGTGTC-TA-------------------------
>Acoela_Archaphanostoma_agile_ID_UJ13327_18S
-----------ATGCATGTGT--GAGTTC----AGCAGCAAA----CATAGTGAAACCGCGAAC-GGCTCATTAAATC-AGTTTTGG-TTTATTAGGTA------GTT--TT---------AATCTACATGGATAACTGC-GGTAACTCTGGAGCTAATACT------TG-------CTTAAACGGATCT---------GAATAAGTTTCGTA-----------------------GCTTTTA---------------TTGA-------------T------------------------TTAAGACCA-----------------CAACGCCTTATGGGTGTTC-G-------------------------------TTGGCG-----------AATTCT-AGATA-A---------------CTGCAGGA---------------------CTCCAG--------TTGCC--------------TTG--AGCAGG----G-AG----------TG----TATCTTTCAAGTGTCTGCCCTATCA-ACTTTGGACGGTAGTGTATCGGACTACCGTGGTTGTCACGGGTAACGGCGAATCAGGGTTCGATTCCGGAGAGGGAGCCTTAAAGAC-GGCTACCACATCTAAGGAAGGCAGCAGGCGCGCAAATTACCC-AATCCCAG-----ATCGGAGAGGTAGTGACGAAAAATAAC-AAT--ATGATGCC-TTT----GGTATTGTGATTGGAATGGAAGGG----AAGTAAAA-TATCCCTT--GAGGAACTAGTGGAGGGCAAGTCTGGTGCCAGCAGCCGCGGTAATACCAGCATCCACAAGCATATACAAAAGTTGCTGCGTTTAAAAAGCTCGTAGTTGGGTCT--------G--------------------------------A---TCGTCAAGT------CTCGATAAATTGTGTTGCG------TATGCACCGATGAG-ATTGGG------CGAC-----------CTT-GTTA-----TAAA-GAAC----TCT-TGCGCTTAATTG-TGTT---GATTGTT-CT-TGATAGCAG--TTTTACTTTGAATA-AAATAGAGTGTTCAAAGCAGCCTTTGGGTT--TGGATATGATAGCATGGAATAATAGAACAGGA--CTGTGTCCTA------ATCATGT-TGGTCTTT--AGAG-ATGC-GGTAATGATT-AAAAGGGACAAGCGGGGGC-ATTC-GTATTG-CTACGTT-AGAGGTGAAATTCTTGGATCGTAGCAAGACGGAC---TACTGCGAAAGCA--TTTGCCAAGAGTG-TTTTTATTAATC-AAGAACGAAAGTT-AGAGTATT-GAAGAGGATTA-GATA-CCCTCGTAA--TTCTAACCA-TAAACGA-TACTAAC-TTGCGATTCGCT-AGAGTC-CTC----AATGACCTGGCGGGAAG-CTACT-CGGGAAACCAAAGTGCATTTGTTCCGGGGGAAGTATGGTTGCAAAATCGAAACTTAAAGGAATTGACGGAAGGGCACCACCAGGAGTGGAGCCTGCGGCTTAATTTGACTCAACACGGGAAAACTCACCAGGTCCAGACATGGTTAGGATTGACAGACCGA-ATCTCTTTCGTGA--TTCTATGGGTGGTGGTGCATGGCCGTTCTTAGTTAGTGGAGTGATCTGTCTGGTTAATTCCGATAACGAACGAGATCCC-AACCATTTAACTAGCT-TTGTGCAC-----------TCTGGTGCT------TGC---------AA-GC-TTCTTAGAGGAACCATGTGGAAGC---AGTACTACAAG-GAAGTGGGGCTA-TAACAGGTCTGTGATGCCCTTAGATGTTCTGGGCCGCACGCGCGCTACACTGGG-TGCTTG----------AG-AA---TGA----TTATTAGCCTTGTCCGAATAG-GTCTAGG-TAATCA--CT-A-AAACGCA----TACCATAC-TTGGAATTGATTATTGCAATTATTAATCGTGAACGAGGAATTCCTAGTAAGCGCCAGTCATCAGCTGGCGTTGATTACGTCCCTGCCCTTTGTACACA-CCGCCCGTCG-CTACTAC-TGATTGGATG-TTTAAGCGAGACCTTCGGAC--TCCCGGG-------------------------ACTTGATCTTCGGTGAC-----------GGTTCCAAGGGG-------------AAAGTAGGTCTAGCTTATGTGTC-TA-------------------------
>Acoela_Archaphanostoma_macrospiriferum_ID_UJ0718_GB_FR837677
-----------ATGCATGTGT--GAGTTC----AGCATTAAA----CATAGTGAAACCGCGAAC-GGCTCATTAAATC-AGTTTTGG-TTTATTAGGTA------TT--------TAT---TCGTTACATGGATAACTGC-GGTAACTCTGGAGCTAATACT------TG-------CTTTATCGGTACT---------GCATAAGTATCGGA-----------------------GCTTTTA---------------TTAA-----TT--TCAAG------------------------ACTACAACA------------------CTTTTTCAAGTGTTAG-----------------------------------TTGGTG-----------AACTCT-GGATA-A---------------CTGCATAA---------------------CTCCAG--------TTGCC--------------TTG--AGCAGG----G-GG----------TG----TATCTTTCAAGTGTCTGCCCTATCA-ACTTTGGACGGTAGTGTATCGGACTACCGTGGTTGTCACGGGTAACGGCGAATCAGGGTTCGATTCCGGAGAGGGAGCCTTAAAGAC-GGCTACCACATCTAAGGAAGGCAGCAGGCGCGCAAATTACCC-AATCCCAG-----ATCGGAGAGGTAGTGACGAAAAATAAC-AAT--ATGATGCC-TTT----GGTATTGTGATTGGAATGGAAGGG----AAGTAAAA-TATTCCTT--GAGGAACAAGTGGAGGGCAAGTCTGGTGCCAGCAGCCGCGGTAATACCAGCATCCACAAGCATATACAAAAGTTGCTGCGTTTAAAAAGCTCGTAGTTGGGTCT--------G---TTCG-------------------------T---CTAGTCTTG---------AGTTAATTGTGTTGCG------TTTGCACCGATGAG-ATTGGG------CGAC-----------CTT-GCTA-----TACG-GGGT----TCT-TGCGCTTAATTG-TGTT---GAGAGTT-CT-AGATAGCAG--TTTTACTTTGAATA-AAATAGAGTGTTCAAAGCAGCCTTTGGGTT--TGGATATCAGAGCATGGAATAATGGAACAGGA--CTGTGTCCTA------ATCATGT-TGGTCTCT--AGTG-ATAC-GGTAATGATT-AAAAGGGACAAGCGGGGGC-ATTC-GTATTG-CTACGTT-AGAGGTGAAATTCTTGGATCGTAGCAAGACGGAC---TACTGCGAAAGCA--TTTGCCAAGAGTG-TTTTTATTAATC-AAGAACGAAAGTT-AGAGTATT-GAAGAGGATTA-GATA-CCCTCGTAA--TTCTAACCA-TAAACGA-TACTTAC-TTGCGATTCGCT-AGAGTC-CTC----AACGACCTGGCGGGAAG-CTACT-CGGGAAACCAAAGTGCATTAGTTCCGGGGGAAGTATGGTTGCAAAATCGAAACTTAAAGGAATTGACGGAAGGGCACCACCAGGAGTGGAGCCTGCGGCTTAATTTGACTCAACACGGGAAAACTCACCAGGTCCAGACATGGTTAGGATTGACAGACCGA-ATCTCTTTCGTGA--TTCTATGGGTGGTGGTGCATGGCCGTTCTTAGTTAGTGGAGTGATCTGTCTGGTTAATTCCGATAACGAACGAGATCCC-AGCCATTTAACTAGCT-TTTTGTAC-----------TTCGGTACT------TTC----------AGGC-TTCTTAGAGGAACCATGTGGAATT---AGTACTACAAG-GAAGTGGGGCTA-TAACAGGTCTGTGATGCCCTTAGATGTTCTGGGCCGCACGCGCGCTACACTGGG-TGCTTG----------AG-AA---TGA----TTGTTAGCCTTGTCCGAAAAG-GTCTAGG-TAATCA--CT-G-AAACGCA----TACCATAC-TTGGAATTGATTATTGCAATTATTAATCGTGAACGAGGAATTCCTAGTAAGCGCCAGTCATCAGCTGGCGTTGATTACGTCCCTGCCCTTTGTACACA-CCGCCCGTCG-CTACTAC-TGATTGGATG-TTTAAGCGAGACCTTCGGAC--CTCTGGC-------------------------GCATGATCTTCGGTGAT-----------TGCGCTGAGAAG-------------AAAGTAGATCTAGCTTATGTGTC-TA-------------------------
>Acoela_Archaphanostoma_macrospiriferum_ID_UJ13240_18S
-----------ATGCATGTGT--GAGTTC----AGCATTAAA----CATAGTGAAACCGCGAAC-GGCTCATTAAATC-AGTTTTGG-TTTATTAGGTA------TT--------TAT---TCGTTACATGGATAACTGC-GGTAACTCTGGAGCTAATACT------TG-------CTTTATCGGTACT---------GCATAAGTATCGGA-----------------------GCTTTTA---------------TTAA---------TTTCA------------------------AGACTACAA------------------CACTTTTTCAAGTGTTAG---------------------------------TTGGTG-----------AACTCT-GGATA-A---------------CTGCATAA---------------------CTCCAG--------TTGCC--------------TTG--AGCAGG----G-GG----------TG----TATCTTTCAAGTGTCTGCCCTATCA-ACTTTGGACGGTAGTGTATCGGACTACCGTGGTTGTCACGGGTAACGGCGAATCAGGGTTCGATTCCGGAGAGGGAGCCTTAAAGAC-GGCTACCACATCTAAGGAAGGCAGCAGGCGCGCAAATTACCC-AATCCCAG-----ATCGGAGAGGTAGTGACGAAAAATAAC-AAT--ATGATGCC-TTT----GGTATTGTGATTGGAATGGAAGGG----AAGTAAAA-TATTCCTT--GAGGAACAAGTGGAGGGCAAGTCTGGTGCCAGCAGCCGCGGTAATACCAGCATCCACAAGCATATACAAAAGTTGCTGCGTTTAAAAAGCTCGTAGTTGGGTCT--------G----TTCGT----CTAGTCTTG----------A---GTTAATTGT------GTTGCG-------------------TTTGCACCGATGAG-ATTGGG------CGAC-----------CTT-GCTA-----TACG-GGGT----TCT-TGCGCTTAATTG-TGTT---GAGAGTT-CT-AGATAGCAG--TTTTACTTTGAATA-AAATAGAGTGTTCAAAGCAGCCTTTGGGTT--TGGATATCAGAGCATGGAATAATGGAACAGGA--CTGTGTCCTA------ATCATGT-TGGTCTCT--AGTG-ATAC-GGTAATGATT-AAAAGGGACAAGCGGGGGC-ATTC-GTATTG-CTACGTT-AGAGGTGAAATTCTTGGATCGTAGCAAGACGGAC---TACTGCGAAAGCA--TTTGCCAAGAGTG-TTTTTATTAATC-AAGAACGAAAGTT-AGAGTATT-GAAGAGGATTA-GATA-CCCTCGTAA--TTCTAACCA-TAAACGA-TACTTAC-TTGCGATTCGCT-AGAGTC-CTC----AACGACCTGGCGGGAAG-CTACT-CGGGAAACCAAAGTGCATTAGTTCCGGGGGAAGTATGGTTGCAAAATCGAAACTTAAAGGAATTGACGGAAGGGCACCACCAGGAGTGGAGCCTGCGGCTTAATTTGACTCAACACGGGAAAACTCACCAGGTCCAGACATGGTTAGGATTGACAGACCGA-ATCTCTTTCGTGA--TTCTATGGGTGGTGGTGCATGGCCGTTCTTAGTTAGTGGAGTGATCTGTCTGGTTAATTCCGATAACGAACGAGATCCC-AGCCATTTAACTAGCT-TTTTGTAC-----------TTCGGTACT------TTC---------AG-GC-TTCTTAGAGGAACCATGTGGAATT---AGTACTACAAG-GAAGTGGGGCTA-TAACAGGTCTGTGATGCCCTTAGATGTTCTGGGCCGCACGCGCGCTACACTGGG-TGCTTG----------AG-AA---TGA----TTGTTAGCCTTGTCCGAAAAG-GTCTAGG-TAATCA--CT-G-AAACGCA----TACCATAC-TTGGAATTGATTATTGCAATTATTAATCGTGAACGAGGAATTCCTAGTAAGCGCCAGTCATCAGCTGGCGTTGATTACGTCCCTGCCCTTTGTACACA-CCGCCCGTCG-CTACTAC-TGATTGGATG-TTTAAGCGAGACCTTCGGAC--CTCTGGC-------------------------GCATGATCTTCGGTGAT-----------TGCGCTGAGAAG-------------AAAGTAGATCTAGCTTATGTGTC-TA-------------------------
>Acoela_Archaphanostoma_macrospiriferum_ID_UJ13263_18S
-----------ATGCATGTGT--GAGTTC----AGCATTAAA----CATAGTGAAACCGCGAAC-GGCTCATTAAATC-AGTTTTGG-TTTATTAGGTA------TT--------TAT---TCGTTACATGGATAACTGC-GGTAACTCTGGAGCTAATACT------TG-------CTTTATCGGTACT---------GCATAAGTATCGGA-----------------------GCTTTTA---------------TTAA---------TTTCA------------------------AGACTACAA-----------------CACTTTTTCAAGTGTTAG----------------------------------TTGGTG-----------AACTCT-GGATA-A---------------CTGCATAA---------------------CTCCAG--------TTGCC--------------TTG--AGCAGG----G-GG----------TG----TATCTTTCAAGTGTCTGCCCTATCA-ACTTTGGACGGTAGTGTATCGGACTACCGTGGTTGTCACGGGTAACGGCGAATCAGGGTTCGATTCCGGAGAGGGAGCCTTAAAGAC-GGCTACCACATCTAAGGAAGGCAGCAGGCGCGCAAATTACCC-AATCCCAG-----ATCGGAGAGGTAGTGACGAAAAATAAC-AAT--ATGATGCC-TTT----GGTATTGTGATTGGAATGGAAGGG----AAGTAAAA-TATTCCTT--GAGGAACAAGTGGAGGGCAAGTCTGGTGCCAGCAGCCGCGGTAATACCAGCATCCACAAGCATATACAAAAGTTGCTGCGTTTAAAAAGCTCGTAGTTGGGTCT--------G----TTCGT----CTAGTCTTG----------A---GTTAATTGT------GTTGCG-------------------TTTGCACCGATGAG-ATTGGG------CGAC-----------CTT-GCTA-----TACG-GGGT----TCT-TGCGCTTAATTG-TGTT---GAGAGTT-CT-AGATAGCAG--TTTTACTTTGAATA-AAATAGAGTGTTCAAAGCAGCCTTTGGGTT--TGGATATCAGAGCATGGAATAATGGAACAGGA--CTGTGTCCTA------ATCATGT-TGGTCTCT--AGTG-ATAC-GGTAATGATT-AAAAGGGACAAGCGGGGGC-ATTC-GTATTG-CTACGTT-AGAGGTGAAATTCTTGGATCGTAGCAAGACGGAC---TACTGCGAAAGCA--TTTGCCAAGAGTG-TTTTTATTAATC-AAGAACGAAAGTT-AGAGTATT-GAAGAGGATTA-GATA-CCCTCGTAA--TTCTAACCA-TAAACGA-TACTTAC-TTGCGATTCGCT-AGAGTC-CTC----AACGACCTGGCGGGAAG-CTACT-CGGGAAACCAAAGTGCATTAGTTCCGGGGGAAGTATGGTTGCAAAATCGAAACTTAAAGGAATTGACGGAAGGGCACCACCAGGAGTGGAGCCTGCGGCTTAATTTGACTCAACACGGGAAAACTCACCAGGTCCAGACATGGTTAGGATTGACAGACCGA-ATCTCTTTCGTGA--TTCTATGGGTGGTGGTGCATGGCCGTTCTTAGTTAGTGGAGTGATCTGTCTGGTTAATTCCGATAACGAACGAGATCCC-AGCCATTTAACTAGCT-TTTTGTAC-----------TTCGGTACT------TTC---------AG-GC-TTCTTAGAGGAACCATGTGGAATT---AGTACTACAAG-GAAGTGGGGCTA-TAACAGGTCTGTGATGCCCTTAGATGTTCTGGGCCGCACGCGCGCTACACTGGG-TGCTTG----------AG-AA---TGA----TTGTTAGCCTTGTCCGAAAAG-GTCTAGG-TAATCA--CT-G-AAACGCA----TACCATAC-TTGGAATTGATTATTGCAATTATTAATCGTGAACGAGGAATTCCTAGTAAGCGCCAGTCATCAGCTGGCGTTGATTACGTCCCTGCCCTTTGTACACA-CCGCCCGTCG-CTACTAC-TGATTGGATG-TTTAAGCGAGACCTTCGGAC--CTCTGGC-------------------------GCATGATCTTCGGTGAT-----------TGCGCTGAGAAG-------------AAAGTAGATCTAGCTTATGTGTC-TA-------------------------
>Acoela_Mecynostomum_filiferum_ID_UJ14_071_18S
---------------------------------------------------------------------------ATC-AGTCTTTG-TTCATTTGATA------GA----------A---AGATTACATGGATAACTGC-GGTAAATCTGGAGCTAATACT------TG-------CCGAACGCTATGA---------TCCTTTGGACATAGTG---------------------GCTTTTA---------------TTAG-----AT--TCATG------------------------ACCATGTCG-----------------CTCGGTTAGGGCGAATT-----------------------------------TTGGTG-----------AACTCC-GAATA-A---------------CTGCGGAA---------------------CCCTAG--------AAGCC--------------ATG--AGCTGA----G-GG----------TG----TATCTTTCAAGAGTCTGCCCTATCA-ACTTTGGATGGTAGTGTATCGGACTACCATGGTTGTAACGGGTAACGGGGAATTAGGGTTTGATTCCGGAGAGGGAGCCTGAGAAAC-AGCTACCACATCTAAGGAAGGCAGCAGGCGCGCAAATTACCC-AATCCTAG-----AACGGGGAGGTAGTGACGAAAAATAAC-GAT--ATGGGGCC-ATTT---GGTCTTGTGATTGGAATGGAAGCG----GTTTAAAA-CCCCGCTT--GAGGATCTAGTGGAGGGCAAGTCTGGTGCCAGCAGCCGCGGTAATACCAGCCTCCACAAGCATATACAAAAGTTGCTGCGTTTAAAAAGCTCGTAGTTGGATCT--------G----TTATT----CGAGACCCG----------C---AAAACTAGC----------------ATCGCCCAT------GGTGTGTTAGGG---GTCTTG-----ATTTC-----------CTT-GACG-----TTGA-GAAT----GCT-TGCGCTTAACTG-TGTC---GAGTATT-CA-AGACGTTAG--TTTTACTTTGAATA-AATTAGAGTGTTCAAAGCAGCCTTTGGGTA--TGAATATCTGAGCATGGAATAATGGAAAAGGA--CTGTTTCCCAG-------------TGGTCTAT--GGAG-GAAC-GGTAATGATT-GAAAGGGACAGGCGGCGGC-ATTC-GTATTGCCCACGTT-AGAGGTGAAATTCTTGGATCGTGGAAAGACGAAC---GACTGCGAAAGCA--TTTGCCGAGGATG-TTTTCATTAATC-AAGAACGAAAGTT-AGAGTATT-GAAGAGGATTA-GATA-CCCTCGTAA--TTCTAACCA-TAAACGA-TACATAC-TTGCGATCCGTC-GGAGTC-CTC----ATCGACCCGTCGGGAAG-CTATC-CGGGAAACCAAAGTGCATTTGTTCCGGGGGAAGTATGGTTGCAAAATCGAAACTTAAAGGAATTGACGGAAGGGCACCACCAGGAGTGGAGCCTGCGGCTTAATTTGACTCAACACGGGAAAACTCACCAGGTCCAGACATAGTTAGGATTGACAGACTGA-GTCTCTTTCATGA--TTCTATGGGTGGTGGTGCATGGCCGTTCTTAGTTAGTGGAGTGATCTGTCTGGTTAATTCCGATAACGAACGAGATCTT-GGCCATTTAACTAGTT-GTACTCAC-------AAATTTTGAGTAT-------------------ATAC-TTCTTAGAGGAACCATGTGGAACA---AATACCACAGG-GAAGTGAGGCTA-TAACAGGTCTGTGATGCCCTTAGATGTCCTGGGCCGCACGCGCGCTACACTGAG-TGTCGG----------AGATA---TGA-----GGCATGCCTGGTCCGGTAAG-GTCTAGG-TAATCA-CTA-AAAGACACA------TCATGC-TTGGGATAGATTATTGCAAATATTAATCTTGAACGAGGAATTCCTAGTAAGTGCAAGTCAACAGCTTGCGTTGATTACGTCCCTGCCCTTTGTACACA-CCGCCCGTCG-CTACTAC-TGATTGGATG-TTTAAGCGAGGTTCTCGAAC--TGCTAGT-------------------------------GACTTAGCTTC------------------------------------GGTGAGGTCGCAGT-------------------------------------
>Acoela_Archaphanostoma_sp_ID_UJ14_003_18S
CAGATTAAGCCATGCATGTCT--AAGTTT----AGCATCGTAA---AAAAGTGAAACCGCGAAC-GGCTCATTAAATC-AGTCTTAG-TTCATTTGATA------TT---------AC---TTCTTACAAGGATAACTGC-GGTAACTCTGGAGCTAATACTTGCAATTA-------ACCTAGATTTTAT---------CTGGGTT------------------------------GCTTTTA---------------TTAG-----AC--TTAAG------------------------ACTATGCCT-----------------CGCGTTTAGCGTGGATT-----------------------------------TTGGTG-----------CACTCT-GGATA-A---------------CTGCAGAA---------------------CCCTAG--------AGGCC--------------ATG--TGCCGA----G-GG----------TG----TATCTTTCAAGTGTCTGCCCTATCA-ACTTTGGATGGTAGTGTACTGGACTACCATGGTTGTAACGGGTAACGGAGAATCAGGGTTCGGTTCCGGAGAGGGAGCCTGAGAAAC-AGCTACCACATCTAAGGAAGGCAGCAGGCGCGCAAATTACCC-AATCCCAG-----AAAGGGGAGGTAGTGACGAAAAATAAC-AAT--ATGAGGCC-TTTT---GGTCTTGTGATTGGAATGGAAGTG----GTTTAAAA-TCCCACTT--GAGGATCTAGTGGAGGGCAAGTCTGGTGCCAGCAGCCGCGGTAATACCAGCCTCCACAAGCATATACAAAAGTTGCTGCGTTTAAAAAGCTCGTAGTTGGATCT--------G---TTAAGC----GAGGCTCTGCAACTAGGCAT---TTCGGAAGA----------------------------------AAACCTAGGAG-TTTTGT------TTTT-----------CTT-GACA-----TTTA-GTGT----GCT-TGCGCTTAAGTG-TGTC---GAGCACA----CGACATGTTAGTTTTACTTTGAATA-AATTAGAGTGTTCAAAGCAGCCTTTGGGCG--TGAATATCTGAGCATGGAATAATGGAAAAGGA--CTGTTTCCCA------GTCATGT-TGGTCTAT--GGTG-ATAC-GGTAATGATT-AAAAGGAACAGTTGGGGGC-ATTC-GTATTG-GCACGTT-AGAGGTGAAATTCTTGGATCGTGTCAAGACGAAC---TACTGCGAAAGCA--TTTGCCAAGAATG-TTTTCATTAATC-AAGAACGAAAGTT-AGAGTATT-GAAGAGGATTA-GATA-CCCTCGTAA--TTCTAACCA-TAAACGA-TACATAC-TTGCGATCCGCC-AGAGTC-CTA----ATCGACCCAGCGGGAAG-CTATC-CGGGAAACCAAAGTGCATTTGTTCCGGGGGAAGTATGGTTGCAAAATCGAAACTTAAAGGAATTGACGGAAGGGCACCACCAGGAGTGGAGCCTGCGGCTTAATTTGACTCAACACGGGAAAACTCACCAGGTCCAGACATAGTTGGGATTGACAGACTGA-ATCTCTTTCATGA--TTCTATGGGTGGTGGTGCATGGCCGTTCTTAGTTAGTGGAGTGATCTGTCTGGTTAATTCCGATAACGAACGAGATCCC-GGCCATTTAACTAGTC-TTGTTGAC-----------TTTTATGTC--AACATGT------------AC-TTCTTAGAGGAACCATGTGGAATA---AATACCACAAG-GAAGTGGGGCTA-TAACAGGTCTGTGATGCCCTTAGATGTCCTGGGCCGCACGCGCGCTACACTGGG-TGTCGA----------AG-CA---TGA-----GCACCGCCTAGTCCGATAAG-GTCTGGG-TAATCA-CGT-AATGACACG------CCATAA-TTGGAATAGATTATTGTAATTTTTAGTCTTGAACGAGGAATTCCTAGTAAGCGCAGGTCAACAACCTGCGTTGATTACGTCCCTGCCCTTTGTACACA-CCGCCCGTCG-CTACTAC-TGAT---------------------------------------------------------------------------------------------------------------------------------------------------------------------
>Acoela_Haplocelis_dichona_ID_MHHd_GB_FR837699
-----------ATGCATGTCT--AAGTTC----AGCAGTATTTG--AAAAGTGAAGCCGCGAAC-AGCTCATTAAATC-AGTCATAA-TTTATTCGGTA------TT---------AT---TCCATACAAGGATAACTGC-GGTAACTCTGGAGCTAATACTTGCAATCA-------GCCTAGATCCTTT---------GGACTAGGTG---------------------------GCTTTTA---------------TTAG-----AT--TCAAG------------------------ACTATGTCA-----------------CCGTCTGAGTGCGGTGAATT--------------------------------TTGGTG-----------TGCTCT-GGATA-A---------------CTGCAGAA---------------------CCCTAG--------AAGCC--------------ATG--CGCTGA-G----GG----------TG----TATCGTTCAAGTGTCTGCCCTATCA-ACTTTGGATGGTAGTGTATTGGACTACCATGGTCGTAACGGGTAACGGGGAATCAGGGTTCGATTCCGGAGAGGGAGCCTGAGAAAC-AGCTACCACATCTAAGGAAGGCAGCAGGCGCGCAAATTACCC-AATCCCAG-----AAGGGGGAGGTAGTGACGAAAAATAAC-AAT--ATGAGGCC-TTTT---GGTCTTGTGATTGGAATGGAAGCG----GTTTAAAA-ACCCGCTT--GAGGATCTAGTGGAGGGCAAGTCTGGTGCCAGCAGCCGCGGTAATACCAGCCTCCACAAGCATATACAAAAGTTGCTGCGTTTAAAAAGCTCGTAGTTGGATCT--------G----TTAAA---------------------------CGAGACCCTGAACTGGGTACC----------ACG------GAAGTGGCCCAGGG-GTCTTG-----TTTTC-----------CTT-GGCG-----TTCA-GAGT----GCT-TGCGCTTAATTG-TGTC---GAGTATT-CA-AGATGTTAG--TTTTACTTTGAATA-AATTAGAGTGTTCAAAGCAGCCTTTGGGCA--TGAATATCTGAGCATGGAATAATGGAAAAGGA--CTGTTTCCCA------GTCATGT-TGGTCTAT--GGTG-ATAC-GGTAATGATT-GAAAGGGACAGGCGGGGGC-ATTC-GTATTG-GCACGTT-AGAGGTGAAATTCTTGGATCGTGTCAAGACGAAC---TACTGCGAAAGCA--TTTGCCAAGAATG-TTTTCATTAATC-AAGAACGAAAGTT-AGAGTATT-GAAGAGGATTA-GATA-CCCTCGTAA--TTCTAACCA-TAAACGA-TACATAC-TTGCGATCCGCC-AGAGTC-CTA----ATCGACCCAGCGGGAAG-CTACC-CGGGAAACCAAAGTGCATTTGTTCCGGGGGAAGTATGGTTGCAAAATCGAAACTTAAAGGAATTGACGGAAGGGCACCACCAGGAGTGGAGCCTGCGGCTTAATTTGACTCAACACGGGGAAACTCATCAGGTCCAGACATAGTTGGGATTGACAGACTGA-ATCTCTTTCATGA--TTCTATGGGTGGTGGTGCATGGCCGTTCTTAGTTAGTGGAGTGATCTGTCTGGTTAATTCCGATAACGAACGAGATCCC-GGCCATTTAACTAGTC-TTGGTGAC---------TTTTATGTTAC------CAT----------GTGC-TTCTTAGAGGAACCATGTGGAATA---AATACCACAAG-GAAGTGGGGCTA-TAACAGGTCTGTGATGCCCTTAGATGTCCTGGGCCGCACGCGCGCTACACTGGG-TGTCGT----------AA-TATGATAC---------CGCCTGGTCCGTTAAG-GTCTGGG-TAATCA-CTT-C-AATGACA----CGCCATAA-TTGGAATAGATTATTGCAACTCTTAGTCTTGAACGAGGAATTCCTAGTAAGCGCAAGTCAACAACTTGCGTTGATTACGTCCCTGCCCTTTGTACACA-CCGCCCGTCG-CTACTAC-TGATTGGACG-TTTAAGCGAGATTTTCGGAC-TGCTAGTG--------------------------AATGATCTTCGGTGAA-----------AGCACTGTGTGG-------------AAAGTAAATCTAGCTTTGGTGTC-TA-------------------------
>Acoela_Eumecynostomum_sp3_ID_UJ13270_18S
-----------ATGCATGTCT--AAGTTC----AGCATGTTG----AACGGTGAAACCGCGAAC-GGCTCATTAAATC-AGTCTTGG-TTTATTTGATA------GT--------AAA---CCCGTACTTGGATAACTGC-GGTAAATCTGGAGCTAATACT------TG-------CTAGCTAACCACG---------ACTCATTGCGAGGGTGGGT------------------GCTTTTA---------------TTAG-----AT--TCAAGACTA------------CGAGGCGGGCGCGATCC-----------------CGCCTCTC--------------------------------------------TTGGTG-----------AACTCT-GGATA-A---------------CTGCTTGA---------------------CCCTAA---------AGCC-------------------TAGAGC-TGAG-GG----------CG----TATCATTCAAGTGTCTGCCCTATCA-ACTTTGGACGGTAGTGTATTGGACTACCGTGGTTGTAACGGGTAACGGGGAATCAGGGTTCGATTCCGGAGAGGGAGCCTGAGAAAC-GGCTACCACATCTAAGGAAGGCAGCAGGCGCGCAAATTACCC-AATGCCAG-----GACGGCGAGGTAGTGACGAAAAATAAC-AAT--ATGATGCC-TTAC---GGTATTGTGATTGGAATGGAAGGG----ATTTAAAA-TCTCCCTT--GAGGATCTAGTGGAGGGCAAGTCTGGTGCCAGCAGCCGCGGTAATACCAGCATCCACAAGCATATACAAAAGTTGCTGCGTTTAAAAAGCTCGTAGTTGGATCT--------G---CTAACT----AAGTC--------------T---CGTAATCAC---------------------------------TTTGGTGGTGAG-GCTTGG------TTAC-----------CTT-GCTG-----TCGA-GAGT----GCT-TGCGCTTAATTG-TGTT---GAGTACT-CG-AGACGGCGG--TTTTACTTTGAATA-AATTAGAGTGTTCAAAGCAGCCTTTGGGCT--TGGATATCAGAGCATGGAATAATGGATGAGGA--CTGTGTCCCT--------ATTGT-TGGTCTGA--GGCG-ACGC-GGTAATGATT-AACAGGGACAGGCGGGGGC-ATTC-GTATTG-CTACGTT-AGAGGTGAAATTCTTGGATCGTAGCAAGACGGAC---TACTGCGAAAGCA--TTTGCCAAGAATG-TTTTCATTAATC-AAGAACGAAAGTT-AGAGTATT-GAAGAGGATTA-GATA-CCCTCGTAA--TTCTAACCA-TAAACGA-TACATAC-TTGCGATCCGCC-AGAGTC-CTC----AACGACCTGGCGGGAAG-CTACC-CGGGAAACCAAAGTGCATTTGTTCCGGGGGAAGTATGGTTGCAAAATCGAAACTTAAAGGAATTGACGGAAGGGCACCACCAGGAGTGGAGCCTGCGGCTTAATTTGACTCAACACGGGAAAACTCACCAGGTCCAGACATAGTTAGGATTGACAGACTGA-ATCTCTTTTATGA--TTCTATGGGTGGTGGTGCATGGCCGTTCTTAGTTAGTGGAGTGATCTGTCTGGTTAATTCCGATAACGAACGAGATCCC-GGCCATTTAACTAGCT-TCGTTCAC-----------TTCGGTGTT--CGTGTGC---------------TTCTTAGAGGAACCATGTGGAAAC---AATACCACAAG-GAAGTGGGGCTA-TAACAGGTCTGTGATGCCCTTAGATGTCCTGGGCCGCACGCGCGCTACACTGGG-TGCCTC----------AGCATGAGTGA--------GACCCTGGTCCGCCAAG-GTCTAGG-TAATCA-CTG-AATGGCACG------CCATAC-TTGGGATAGATTATTGCAATTATTAATCTTAAACGAGGAATTCCTAGTAAGCGCCAGTCATCAGCTGGCGTTGATTACGTCCCTGCCCTTTGTACACA-CCGCCCGTCG-CTACTAC-TGATTGGACG-TTTAAGCGAGACCTTCTGAC--CCTAGGT-------------------------GCATGATCTTCGGTGAA-----------AGCACCAATGGG-------------AAAGTAGGTCTAGCTTTGGTGTC-TA-------------------------
>Acoela_Paraproporus_sp3_ID_UJ13475_18S
-----------ATGCATGTCT--AAGTTC----AGCCTTTTG----AATTGTGAAACCGCGAAC-GGCTCATTAAATC-AGTCTTGG-TTTATTTGATA------GT---------AA---ACCGTACTAGGATAACTGC-GGTAACTCTGGAGCTAATACT------TG-------CTATATGCCGAGG---------ACTGATTACAGCTCGGAA-------------------GCTTTTA---------------TTAG-----AT--TCAAG------------------------ACTACGATT-------------------CCTCGAGTAGGTGTCAC---------------------------------TTGGTG-----------AACTCT-GGATA-A---------------CTGCAGGA---------------------CCCCAC--------ATGCC--------------TTG--AGCTGG----G-GG----------CG----TATCTTTCAAGTGTCTGCCCTATCA-AATTTGGACGGTAGTGTATCGGACTACCGTGTTTGTAACGGGTAACGGGGAATCAGGGTTCGATTCCGGAGAGGGAGCCTGAGAGAC-GGCTACCACATCTAAGGAAGGCAGCAGGCGCGTAAATTACCC-AATCCCAG-----AACGGGGAGGTAGTGACGAAAAATAAC-AAT--ATGATGCC-TTAC---GGTATTGTGATTGGAATGGAAGGG----AAGTAAAA-TATCCCTT--GAGGATCTAGTGGAGGGCAAGTCTGGTGCCAGCAGCCGCGGTAATACCAGCATCCACAAGCATATACAAAAGTTGCTGCGTTTAAAAAGCTCGTAGTTGGGTCT--------G----CTAAT----TGAGTCTCG----------T---TATCCAGGT------------------------C------TGACGACCTGGGAG-GCTTGG------TTAC-----------CTC-TCCG-----TCGA-GGGT----GCT-TGCGCTTAACTG-TGTT---GAGTACT-CG-AGACGGAGG--CTTTACTTTGAATA-AATTAGAGTGTTCAAAGCAGCCTTTGGGCT--TGGATATCAGAGCATGGAATAATGGAAAAGGG--CTGTGTACCA-------ATTAAT-TGGTCTGT--GGTC-ACAC-GGTAATGATT-AACAGGGACAGGCGGGGGC-ATTC-GTATTG-CTACGTT-AGAGGTGAAATTCTTGGATCGTAGCAAGACGGAC---TACTGCGAAAGCA--TTTGCCAAGAATG-TTTTCATTAATC-AAGAACGAAAGTT-AGAGTATT-GAAGAGGATTA-GATA-CCCTCGTAA--TTCTAACCA-TAAACGA-TACATAC-TTGCGATCCGCC-AGAGTC-CTC----AACGACCTGGCGGGAAG-CTACC-CGGGAAACCAAAGTGAATTTGTTCCGGGGGAAGTATGGTTGCAAAATCGAAACTTAAAGGAATTGACGGAAGGGCACCACCAGGAGTGGAGCCTGCGGCTTAATTTGACTCAACACGGGAAAACTCACCAGGTCCAGACATAGTTAGGATTGACAGACTGA-ATCTCTTTTATGA--TTCTATGGGTGGTGGTGCATGGCCGTTCTTAGTTAGTGGAGTGATCTGTCTGGTTAATTCCGATAACGAACGAGATCCC-GGCCATTTAACTAGCT-TCGTTCAC----------TTTATGTGTT--CGTGTGC---------------TTCTTAGAGGAACCATGTGGAAAC---AATACCACAAG-GAAGTGGGGCTA-TAACAGGTCTGTGATGCCCTTAGATGTCCTGGGCCGCACGCGCGCTACACTGGG-TGCCTC----------AG-TA---TGA----TTGTTAACCTGGTCCGCCAAG-GTCTAGG-TAATCA-CTG-AATGGCACG------CCATAC-CTGGAATAGATTATTGCAATTATTAATCTTAAACGAGGAATTCCTAGTAAGCACCAGTCATCAGCTGGTGTTGATTACGTCCCTGCCCTTTGTACACA-CCGCCCGTCG-CTACTAC-TGATTGGACG-TTTAAGCGAGACCTTTAGAC--CCCCAGC-------------------------GAAGGATCTTCGGTGAT-----------ATCGCTATGGGG-------------AAAGATGGTCTAGCTTATGTGTC-TA-------------------------
>Acoela_Praeaphonostoma_longum_ID_UJ11145_18S
-----------ATGCATGTCT--AAGTTC----AGCTTTTTG----AACAGTGAAACCGCGAAC-GGCTCATTAAATC-AGTCTTGG-TTTATTTGATA------GTAA------------ACCGTACTTGGATAACTGC-GGTAACTCTGGAGCTAATACT------TG-------CTATATACCACGG---------ACTGTCTCAGCGTGGGA--------------------GCTTTTA---------------TTAG------------------------------------ATTCAAGACTA-------------CGACGCCCATATATTGGGGGTTAC--------------------------------TTGGTG-----------AACTCT-GGATA-A---------------CTGCAGGA---------------------CCCCAG--------ATGCC--------------TTG--AGCAGGG-----GG----------CG----TATCTTTCAAGTGTCTGCCCTATCA-ACTTTGGACGGTAGTGTATCGGACTACCGTGGTTGTAACGGGTAACGGGGAATCAGGGTTCGATTCCGGAGAGGGAGCCTGAGAAAC-GGCTACCACATCTAAGGAAGGCAGCAGGCGCGCAAATTACCC-AATCCCAG-----AACGGGGAGGTAGTGACGAAAAATAAC-AAT--ATGATGCC-TTAC---GGTATTGTGATTGGAATGGAAGGG----ACGTAAAT-TCTCCCTT--GAGGATCTAGTGGAGGGCAAGTCTGGTGCCAGCAGCCGCGGTAATACCAGCATCCACAAGCATATACAAAAGTTGCTGCGTTTAAAAAGCTCGTAGTTGGATCT--------G---CTAAATGAGTCCCGTGCTC--------------CCGATATGC-----------------------CT------CTGGTAATTGGGGGGACTTGT------TTAC-----------CTT-GCTG-----TCAA-GGGT----GCT-TGCGCTTAATTG-TGTT---GAGTACT-TG-AGACGGAAG--TTTTACTTTGAATA-AATTAGAGTGTTCAAAGCAGCCTTTGGGCT--TGGATATCAGAGCATGGAATAATGGAAGAGGA--CTGTGTCCCA-------GAAAGT-TGGTCTGT--GGTTGATGC-GGTAATGATT-AACAGGGACAGGCGGGGGC-ATTC-GTATTG-CTACGTT-AGAGGTGAAATTCTTGGATCGTAGCAAGACGGAC---TACTGCGAAAGCA--TTTGCCAAGAATG-TTTTCATTAATC-AAGAACGAAAGTT-AGAGTATT-GAAGAGGATTA-GATA-CCCTCGTAA--TTCTAACCA-TAAACGA-TACATAC-TTGCGATCCGTC-AGAGTC-CCT----AACGACCTGGCGGGAAG-CTACC-CGGGAAACCAAAGTTCATTTGTTCCGGGGGAAGTATGGTTGCAAAATCGAAACTTAAAGGAATTGACGGAAGGGCACCACCAGGAGTGGAGCCTGCGGCTTAATTTGACTCAACACGGGAAAACTCACCAGGTCCAGACATAGTTAGGATTGACAGACTGA-ATCTCTTTTATGA--TTCTATGGGTGGTGGTGCATGGCCGTTCTTAGTTAGTGGAGTGATCTGTCTGGTTAATTCCGATAACGAACGAGATCCC-GGCCATTTAACTAGCT-TCGTTCAC-----------TATAGTGAT--------------CG--TGTGC-TTCTTAGAGGAACCATGTGGAAAC---AATACCACAAG-GAAGTGGGGCTA-TAACAGGTCTGTGATGCCCTTAGATGTCCTGGGCCGCACGCGCGCTACACTGGG-TGCCTC----------AGCA----TGA----TTTTTCACCTGGTCCGCCAAG-GTCTAGG-TAATCA-CTG-AATGGCACG------CCATAC-TTGGGATAGATTATTGCAATTATTAATCTTAAACGAGGAATTCCTAGTAAGCGCCAGTCATCAGCTGGCGTTGATTACGTCCCTGCCCTTTGTACACA-CCGCCCGTCG-CTACTAC-TGATTGGACG-TTTAAGCGAGACCTTCAGAC-----------------------------------------ATTTGGTGCT----------TGATCTTCGGTGAAAGCGCTGTTGTGAAAGTAGATCTAGCTTTGGTGTC-TA-------------------------
>Acoela_Pseudaphanostoma_sp5_ID_UJ11075_18S
-----------ATGCATGTCT--AAGTTC----AGCTTTTTG----AACAGTGAAACCGCGAAC-GGCTCATTAAATC-AGTCTTGG-TTTATTTGATA------GTAA------------ACCGTACTTGGATAACTGC-GGTAACTCTGGAGCTAATACT------TGCTATATACCACGGACTGTCT---------CAGCGTGGGA---------------------------GCTTTTA---------------TTAG------------------------------------ATTCAAGACTA-------------CGACGCCCATATATTGGGGGTTAC--------------------------------TTGGTG-----------AACTCT-GGATA-A---------------CTGCAGGA---------------------CCCCAG--------ATGCC--------------TTG--AGCAGGG-----GG----------CG----TATCTTTCAAGTGTCTGCCCTATCA-ACTTTGGACGGTAGTGTATCGGACTACCGTGGTTGTAACGGGTAACGGGGAATCAGGGTTCGATTCCGGAGAGGGAGCCTGAGAAAC-GGCTACCACATCTAAGGAAGGCAGCAGGCGCGCAAATTACCC-AATCCCAG-----AACGGGGAGGTAGTGACGAAAAATAAC-AAT--ATGATGCC-TTAC---GGTATTGTGATTGGAATGGAAGGG----ACGTAAAT-TCTCCCTT--GAGGATCTAGTGGAGGGCAAGTCTGGTGCCAGCAGCCGCGGTAATACCAGCATCCACAAGCATATACAAAAGTTGCTGCGTTTAAAAAGCTCGTAGTTGGATCT--------G---CTAAATGAGTCCCGTGCTC--------------CCGATATGC-----------------------CT------CTGGTAATTGGGGGGACTTGT------TTAC-----------CTT-GCTG-----TCAA-GGGT----GCT-TGCGCTTAATTG-TGTT---GAGTACT-TG-AGACGGAAG--TTTTACTTTGAATA-AATTAGAGTGTTCAAAGCAGCCTTTGGGCT--TGGATATCAGAGCATGGAATAATGGAAGAGGA--CTGTGTCCCA-------GAAAGT-TGGTCTGT--GGTTGATGC-GGTAATGATT-AACAGGGACAGGCGGGGGC-ATTC-GTATTG-CTACGTT-AGAGGTGAAATTCTTGGATCGTAGCAAGACGGAC---TACTGCGAAAGCA--TTTGCCAAGAATG-TTTTCATTAATC-AAGAACGAAAGTT-AGAGTATT-GAAGAGGATTA-GATA-CCCTCGTAA--TTCTAACCA-TAAACGA-TACATAC-TTGCGATCCGTC-AGAGTC-CCT----AACGACCTGGCGGGAAG-CTACC-CGGGAAACCAAAGTTCATTTGTTCCGGGGGAAGTATGGTTGCAAAATCGAAACTTAAAGGAATTGACGGAAGGGCACCACCAGGAGTGGAGCCTGCGGCTTAATTTGACTCAACACGGGAAAACTCACCAGGTCCAGACATAGTTAGGATTGACAGACTGA-ATCTCTTTTATGA--TTCTATGGGTGGTGGTGCATGGCCGTTCTTAGTTAGTGGAGTGATCTGTCTGGTTAATTCCGATAACGAACGAGATCCC-GGCCATTTAACTAGCT-TCGTTCAC-----------TNTAGTGAT--------------CG--TGTGC-TTCTTAGAGGAACCATGTGGAAAC---AATACCACAAG-GAAGTGGGGCTA-TAACAGGTCTGTGATGCCCTTAGATGTCCTGGGCCGCACGCGCGCTACACTGGG-TGCCTC--------------AGCATGA----TTTTTCACCTGGTCCGCCAAG-GTCTAGG-TAATCA-CTG-AATGGCACG------CCATAC-TTGGGATAGATTATTGCAATTATTAATCTTAAACGAGGAATTCCTAGTAAGCGCCAGTCATCAGCTGGCGTTGATTACGTCCCTGCCCTTTGTACACA-CCGCCCGTCG-CTACTAC-TGATTGGACG-TTTAAGCGAGACCTTCAGAC-----------------------------------------ATTTGGTGCT----------TGATCTTCGGTGAAAGCGCTGTTGTGAAAGTAGATCTAGCTTTGGTGTC-TA-------------------------
>Acoela_Pseudaphanostoma_hyalinorhabdoida_ID_UJ12073_GB_KF578485
-----------ATGCATGTCT--AAGTTC----AGCTTTTTG----AACAGTGAAACCGCGAAC-GGCTCATTAAATC-AGTCTTGG-TTTATTTGATA------GTAA------------ACCGTACTTGGATAACTGC-GGTAACTCTGGAGCTAATACT------TGCTAGGAACCGTGGACTGTCT---------CAGCACGGGA---------------------------GCTTTTA---------------TTAG------------------------------------ATTCAAGACTA-----------------CGAATCGACTCAGAGAGGTCGTTTTAC-------------------------TTGGTG-----------AACTCT-GGATA-A---------------CTGCAGGA---------------------CCCCAG--------ATGCC--------------TTG--AGCAGGG-----GG----------CG----TATCTTTCAAGTGTCTGACCTATCA-ACTTTGGACGGTAGTGTATCGGACTACCGTGGTTGTAACGGGTAACGGGGAATCAGGGTTCGATTCCGGAGAGGGAGCCTGAGAGAC-GGCTACCACATCTAAGGAAGGCAGCAGGCGCGTAAATTACCC-AATCCCAG-----AACGGGGAGGTAGTGACGAAAAATAAC-AAT--ATGATGCC-TTAC---GGTATTGTGATTGGAATGGAAGGG----ACTTAAAA-ACTCCCTT--GAGGATCTAGTGGAGGGCAAGTCTGGTGCCAGCAGCCGCGGTAATACCAGCATCCACAAGCATATACAAAAGTTGCTGCGTTTAAAAAGCTCGTAGTTGGATCT--------G----CTAAT----TGAGCTTCG----TGCTCCCGAGTTAACCTTC------------------------------ATTGGTGCTTGGGGAGGCTTGG------TTAC-----------CTC-GCCG-----TCGA-GGGT----GCT-TGCGCTTAATTG-TGTT---GAGTACT-CG-AGACGGAGGA-T-TTACTTTGAATA-AATTAGAGTGTTCAAAGCAGCCTTTGGGCT--TGGATATCAGAGCATGGAATAATGGAAGAGGA--CTGTGTCCCA------ATCATGT-TGGTCTGT--GGAG-ATAC-GGTAATGATT-AACAGGGACAGGCGGGGGC-ATTC-GTATTG-CTACGTT-AGAGGTGAAATTCTTGGATCGTAGCAAGACGGAC---TACTGCGAAAGCA--TTTGCCAAGAATG-TTTTCATTAATC-AAGAACGAAAGTT-AGAGTATT-GAAGAGGATTA-GATA-CCCTCGTAA--TTCTAACCA-TAAACGA-TACATAC-TTGCGATCCGCC-AGAGTC-CTC----AACGACCTGGCGGGAAG-CTACC-CGGGAAACCAAAGTGCATTTGTTCCGGGGGAAGTATGGTTGCAAAATCGAAACTTAAAGGAATTGACGGAAGGGCACCACCAGGAGTGGAGCCTGCGGCTTAATTTGACTCAACACGGGAAAACTCACCAGGTCCAGACATAGTTAGGATTGACAGACTGA-ATCTCTTTTATGA--TTCTATGGGTGGTGGTGCATGGCCGTTCTTAGTTAGTGGAGTGATCTGTCTGGTTAATTCCNATAACGAACGAGATCCC-GGCCATTTAAATAGCT-ACGTTCAC---TTTACGTGTTCGTTTGC------------------------TTCTTAGAGGAACCATGTGGAAAC---AATACCACAAG-GAAGTGGGGCTA-TAACAGGTCTGTGATGCCCTTAGATGTTCTGGGCCGCACGCGCGCTACACTGGG-TACCTT--------------AGCATGA-----AACATACCTGGTCCGTCATG-GTCTAGG-TAATCA--CTGAATGGTACG------CCATAC-CTGGGATAGATTATTGCAATTATTAATCTTGAACGAGGAATTCCTAGTAAGCTCCAGTCATCAGCTGGAGTTGATTACGTCCCTGCCCTTTGTACACA-CCGCCCGTCG-CTACTAC-TGATTGGACG-TTTAAGCGAGACCTTCGGAC--TCCTAGC-------------------------GCATGATCTTCGGTGAA-----------AGCGCTGTGGGG-------------GAAGTAGATCTAGCTTTGGTGTC-TA-------------------------
>Acoela_Pseudaphanostoma_hyalinorhabdoida_ID_UJ12074_GB_KF578486
-----------ATGCATGTCT--AAGTTC----AGCTTTTTG----AACAGTGAAACCGCGAAC-GGCTCATTAAATC-AGTCTTGG-TTTATTTGATA------GTAA------------ACCGTACTTGGATAACTGC-GGTAACTCTGGAGCTAATACT------TGCTAGGAACCGTGGACTGTCT---------CAGCACGGGA---------------------------GCTTTTA---------------TTAG------------------------------------ATTCAAGACTA-----------------CGAATCGACTCAGAGAGGTCGTTTTAC-------------------------TTGGTG-----------AACTCT-GGATA-A---------------CTGCAGGA---------------------CCCCAG--------ATGCC--------------TTG--AGCAGGG-----GG----------CG----TATCTTTCAAGTGTCTGACCTATCA-ACTTTGGACGGTAGTGTATCGGACTACCGTGGTTGTAACGGGTAACGGGGAATCAGGGTTCGATTCCGGAGAGGGAGCCTGAGAGAC-GGCTACCACATCTAAGGAAGGCAGCAGGCGCGTAAATTACCC-AATCCCAG-----AACGGGGAGGTAGTGACGAAAAATAAC-AAT--ATGATGCC-TTAC---GGTATTGTGATTGGAATGGAAGGG----ACTTAAAA-ACTCCCTT--GAGGATCTAGTGGAGGGCAAGTCTGGTGCCAGCAGCCGCGGTAATACCAGCATCCACAAGCATATACAAAAGTTGCTGCGTTTAAAAAGCTCGTAGTTGGATCT--------G------------------------------------CTAATTGAGCTTCGTGCTCCCGAGTTAACCTTCA------TTGGTGCTTGGGGAGGCTTGG------TTAC-----------CTC-GCCG-----TCGA-GGGT----GCT-TGCGCTTAATTG-TGTT---GAGTACT-CG-AGACGGAGGA-T-TTACTTTGAATA-AATTAGAGTGTTCAAAGCAGCCTTTGGGCT--TGGATATCAGAGCATGGAATAATGGAAGAGGA--CTGTGTCCCA------ATCATGT-TGGTCTGT--GGAG-ATAC-GGTAATGATT-AACAGGGACAGGCGGGGGC-ATTC-GTATTG-CTACGTT-AGAGGTGAAATTCTTGGATCGTAGCAAGACGGAC---TACTGCGAAAGCA--TTTGCCAAGAATG-TTTTCATTAATC-AAGAACGAAAGTT-AGAGTATT-GAAGAGGATTA-GATA-CCCTCGTAA--TTCTAACCA-TAAACGA-TACATAC-TTGCGATCCGCC-AGAGTC-CTC----AACGACCTGGCGGGAAG-CTACC-CGGGAAACCAAAGTGCATTTGTTCCGGGGGAAGTATGGTTGCAAAATCGAAACTTAAAGGAATTGACGGAAGGGCACCACCAGGAGTGGAGCCTGCGGCTTAATTTGACTCAACACGGGAAAACTCACCAGGTCCAGACATAGTTAGGATTGACAGACTGA-ATCTCTTTTATGA--TTCTATGGGTGGTGGTGCATGGCCGTTCTTAGTTAGTGGAGTGATCTGTCTGGTTAATTCCGATAACGAACGAGATCCC-GGCCATTTAAATAGCT-ACGTTCAC---TTTACGTGTTCGTTTGC------------------------TTCTTAGAGGAACCATGTGGAAAC---AATACCACAAG-GAAGTGGGGCTA-TAACAGGTCTGTGATGCCCTTAGATGTTCTGGGCCGCACGCGCGCTACACTGGG-TACCTT--------------AGCATGA-----AACATACCTGGTCCGTCATG-GTCTAGG-TAATCA-CTG-AATGGTACG------CCATAC-CTGGGATAGATTATTGCAATTATTAATCTTGAACGAGGAATTCCTAGTAAGCTCCAGTCATCAGCTGGAGTTGATTACGTCCCTGCCCTTTGTACACA-CCGCCCGTCG-CTACTAC-TGATTGGACG-TTTAAGCGAGACCTTCGGAC-TCCTAGCG--------------------------CATGATCTTCGGTGAA-----------AGCGCTGTGGGG-------------GAAGTAGATCTAGCTTTGGTGTC-TA-------------------------
>Acoela_Pseudaphanostoma_smithrii_GB_AY078375
------------TGCATGTCT--AAGTTC----AGCTTTTTG----AACAGTGAAACCGCGAAC-GGCTCATTAAATC-AGTCTTGG-TTTATTTGATA------GTAA------------ACCGTACTTGGATAACTGC-GGTAACTCTGGAGCTAATACT------TG-------CTATTAAACCCTGGACTGAGTACAGCAGGGGA---------------------------GCTTTTA---------------TTAG------------------------------------ATTCAAGACTA---------------CGACTCCCCGATAAAGGGTGTTAC------------------------------TTGGTG-----------AACTCT-GGATA-A---------------CTGCAGGA---------------------CCCCAG--------ATGCC--------------TTG--AGCAGGG-----GG----------TG----TATCTTTCAAGTGTCTGCCCTATCA-ACTTTGGACGGTAGTGTATCGGACTACCGTGGTTGTAACGGGTAACGGGGAATCAGGGTTCGATTCCGGAGAGGGAGCCTGAGAGAC-GGCTACCACATCTAAGGAAGGCAGCAGGCGCGCAAATTACCC-AATCCCAG-----AACGGGGAGGTAGTGACCAAAAATAAC-AAT--ATGATGCC-TTAC---GGTATTGTGATTGGAATGGAAGGG----ATGTAAAA-TCTCCCTT--GAGGATCTAGTGGAGGGCAAGTCTGGTGCCAGCAGCCGCGGTAATACCAGCATCCACAAGCATATACAAAAGTTGCTGCGTTTAAAAAGCTCGTAGTTGGATCT--------G----CTAAT----TGAGTCTCG--------------TTCACCCAA-------------------------------GGTATCCTTAACTG-GTGCTTGGGGAGACTT-----GGTTACCTT-GCTG-----TCGA-GAGT----GCT-TGCGCTTAATTG-TGTT---GAGTACT-CG-AGACAGAGG--TTTTACTTTGAATA-AATTAGAGTGTTCAAAGCAGCCTTTGGGCT--TGGATATCAGAGCATGGAATAATGGAAAAGGA--CTGTGTCCCA------ATCATGT-TGGTCTGT--GGAG-ATAC-GGTAATGATT-AACAGGGACAGGCGGGGGC-ATTC-GTATTG-CTACGTT-AGAGGT-AAATTCTTGGATCGTAGCAAGACGGAC---TAC------------TT------------GTTTTATTAATA-AAGAACGAAAGTT-AGAGTATT-GAAGAGGATTA-GATA-CCCTCGTAA--TTCTAACCA-TAAACGA-TACATAC-TTGCGATCCGCC-AGAGTC-CTC----AACGACCTGGCGGGAAG-CTACC-CGGGAAACCAAAGTGCATTTGTTCCGGGGGAAGTATGGTTGCAAAATCGAAACTTAAAGGAATTGACGGAAGGGCACCACCAGGAGTGGAGCCTGCGGCTTAATTTGACTCAACACGGGAAAACTCACCAGGTCCAGACATAGTTAGGATTGACAGACTGA-ATCTCTTTTATGA--TTCTATGGGTGGTGGTGCATGGCCGTTCTTAGTTAGTGGAGTGATCTGTCTGGTTAATTCCGATAACGAACGAGATCCC-GGCCATTTAACTAGCT-TCGTTCAC---TTTATGTGTTCGTGTGC------------------------TTCTTAGAGGAACCATGTGGAAAC---AATACCACAAG-GAAGTGGGGCTA-TAACAGGTCTGTGATGCCCTTAGATGTCCTGGGCCGCACGCGCGCTACACTGGG-TACCTC----------AGCATGATTGT--------TAACCTGGTCCGCCATG-GTCTAGG-TAATCA--CTGAATGGTACG------CCATAC-TTGGGATAGATTATTGCAATTATTAATCTTAAACGAGGAATTCCTAGTAAGCGCCAGTCATCAGCTGGCGTTGATTACGTCCCTGCCCTTTGTACACA-CCGCCCGTCG-CTACTAC-TGATTGGACG-TTTAAGCGAGACCTTCGGAC--TCCTAGC-------------------------GCATGATCTTCGGTGAA-----------AGCGCTGTGGGG-------------GAAGTAGATCTAGCTTTGGTGTC-TA-------------------------
>Acoela_Actinoposthia_sp8_ID_UJ11098_18S
-----------ATGCATGTCT--AAGTTC----AGCTTTTTG----AACAGTGAAACCGCGAAC-GGCTCATTAAATC-AGTCTTGG-TTTATTTGATA------GTAA------------ACCGTACTTGGATAACTGC-GGTAACTCTGGAGCTAATACT------TG-------CTATTAAACCCTGGACTGTCTCAGCAGGGGA----------------------------GCTTTTA---------------TTAG-----ATTCAAGAC------------------------TACGA---C-----------------GCCCATACATTGGGGGTTAC--------------------------------TTGATG-----------AACTCT-GGATA-A---------------CTGCAGGA---------------------CCCCAG--------ATGCC--------------TTG--TGCAGG----G-GG----------CG----TATCATTCAAGTGTCTGCCCTATCA-ACTTTGGACGGTAGTGTATCGGACTACCGTGGTTGTAACGGGTAACGGGGAATCAGGGTTCGATTCCGGAGAGGGAGCCTGAGAGAC-GGCTACCACATCTAAGGAAGGCAGCAGGCGCGCAAATTACCC-AATCCCAG-----AACGGGGAGGTAGTGACGAAAAATAAC-AAT--ATGATGCC-TTAC---GGTATTGTGATTGGAATGGAAGGG----ACGTAAAA-TCTCCCTT--GAGGATCTAGTGGAGGGCAAGTCTGGTGCCAGCAGCCGCGGTAATACCAGCATCCACAAGCATATACAAAAGTTGCTGCGTTTAAAAAGCTCGTAGTTGGATCT--------G------------------------------------CTAATTGAGACTCGTAATCCCAGGTGCATCCTTT------ATTGGGCCTTGGGGAGTCTTG---------------GTTA--CCTTGCCG-----TCGA-GGGT----GCT-TGCGCTTAATTG-TGTT---GAGTACC-CA-AGACGGAGG--TTTTACTTTGAATA-AATTAGAGTGTTCAAAGCAGCCTTTGGGCT--TGGATATCAGAGCATGGAATAATGGAAAAGGA--CTGTGTCCCA------ATCATGT-TGGTCTGT--GGAG-ATAC-GGTAATGATT-AACAGGGACAGGCGGGGGC-ATTC-GTATTG-CTACGTT-AGAGGTGAAATTCTTGGATCGTAGCAAGACGGAC---TACTGCGAAAGCA--TTTGCCAAGAATG-TTTTCATTAATC-AAGAACGAAAGTT-AGAGTATT-GAAGAGGATTA-GATA-CCCTCGTAA--TTCTAACCA-TAAACGA-TACATAC-TTGCGATCCGCC-AGAGTC-CTC----AACGACCTGGCGGGAAG-CTACC-CGGGAAACCAAAGTTCATTTGTTCCGGGGGAAGTATGGTTGCAAAATCGAAACTTAAAGGAATTGACGGAAGGGCACCACCAGGAGTGGAGCCTGCGGCTTAATTTGACTCAACACGGGAAAACTCACCAGGTCCAGACATAGTTAGGATTGACAGACTGA-ATCTCTTTTATGA--TTCTATGGGTGGTGGTGCATGGCCGTTCTTAGTTAGTGGAGTGATCTGTCTGGTTAATTCCGATAACGAACGAGATCCC-GGCCATTTAACTAGCT-TCGTTCAC-----------TACGGTGTT----CGTGT------------GC-TTCTTAGAGGAACCATGTGGAAAC---AATACCACAAG-GAAGTGGGGCTA-TAACAGGTCTGTGATGCCCTTAGATGTCCTGGGCCGCACGCGCGCTACACTGGG-TACCTC----------AGCA----TGA----TTGTTAACCTGGTCCGCCAAG-GTCTAGG-TAATCA-CTG-AATGGTACA------CCATAC-TTGGGATAGATTATTGCAATTATTAATCTTAAACGAGGAATTCCTAGTAAGCGCCAGTCATCAGCTGGCGTTGATTACGTCCCTGCCCTTTGTACACA-CCGCCCGTCG-CTACTAC-TGATTGGACG-TTTAAGCGAGACCTTCAGAC-TCCTAGCG--------------------------AATGATCTTCGGTGAA----------ATCGCTGTGGAG--------------GAAGTAGATCTAGCTTATGTGTC-TA-------------------------
>Acoela_Microposthia_listensis_ID_UJ11333_18S
-----------ATGCATGTCT--AAGTTC----AGCTTTTTG----AACAGTGAAACCGCGAAC-GGCTCATTAAATC-AGTCTTGG-TTTATTTGATA------GTAA------------ACCGTACTTGGATAACTGC-GGTAACTCTGGAGCTAATACT------TG----CTATTAAACCCTGACT---------GTTACAGCAGGGGA-----------------------GCTTTTA---------------TTAGATTCAAGACTACGA-------------------------------------------------CGGCCATATCTTGGCTGTTAC--------------------------------TTGATG-----------AACTCT-GGATA-A---------------CTGCAGGA---------------------CCCCAG--------ATGCC--------------TTG--TGCAGGG-----GG----------CG----TATCATTCAAGTGTCTGCCCTATCA-ACTTTGGACGGTAGTGTATCGGACTACCGTGGTTGTAACGGGTAACGGGGAATCAGGGTTCGATTCCGGAGAGGGAGCCTGAGAGAC-GGCTACCACATCTAAGGAAGGCAGCAGGCGCGCAAATTACCC-AATCCCAG-----AACGGGGAGGTAGTGACGAAAAATAAC-AAT--ATGATGCC-TTAC---GGTATTGTGATTGGAATGGAAGGG----ACGTAAAA-TCTCCCTT--GAGGATCTAGTGGAGGGCAAGTCTGGTGCCAGCAGCCGCGGTAATACCAGCATCCACAAGCATATACAAAAGTTGCTGCGTTTAAAAAGCTCGTAGTTGGATCT--------G------------------------------------CTAATTGAGACTCGTAATCCCAGGTGCATCCTTT------ATTGGGCCTTGGGGAGTCTTG------GTTA-----------CCTTGCCG-----TCGA-GGGT----GCT-TGCGCTTAATTG-TGTT---GAGTACT-CG-AGACGGAGG--TTTTACTTTGAATA-AATTAGAGTGTTCAAAGCAGCCTTTGGGCT--TGGATATCAGAGCATGGAATAATGGAAAAGGA--CTGTGTCCCA------ATCATGT-TGGTCTGT--GGAG-ATAC-GGTAATGATT-AACAGGGACAGGCGGGGGC-ATTC-GTATTG-CTACGTT-AGAGGTGAAATTCTTGGATCGTAGCAAGACGGAC---TACTGCGAAAGCA--TTTGCCAAGAATG-TTTTCATTAATC-AAGAACGAAAGTT-AGAGTATT-GAAGAGGATTA-GATA-CCCTCGTAA--TTCTAACCA-TAAACGA-TACATAC-TTGCGATCCGCC-AGAGTC-CTC----AACGACCTGGCGGGAAG-CTACC-CGGGAAACCAAAGTTCATTTGTTCCGGGGGAAGTATGGTTGCAAAATCGAAACTTAAAGGAATTGACGGAAGGGCACCACCAGGAGTGGAGCCTGCGGCTTAATTTGACTCAACACGGGAAAACTCACCAGGTCCAGACATAGTTAGGATTGACAGACTGA-ATCTCTTTTATGA--TTCTATGGGTGGTGGTGCATGGCCGTTCTTAGTTAGTGGAGTGATCTGTCTGGTTAATTCCGATAACGAACGAGATCCC-GGCCATTTAACTAGCT-TCGTTCAC-----------TTCGGTGTT--------------CG--TGTGC-TTCTTAGAGGAACCATGTGGAAAC---AATACCACAAG-GAAGTGGGGCTA-TAACAGGTCTGTGATGCCCTTAGATGTCCTGGGCCGCACGCGCGCTACACTGGG-TACCTC----------AGCATGATTGT--------TAACCTGGTCCGCCAAG-GTCTAGG-TAATCA-CTG-AATGGTACA------CCATAC-TTGGGATAGATTATTGCAATTATTAATCTTAAACGAGGAATTCCTAGTAAGCGCCAGTCATCAGCTGGCGTTGATTACGTCCCTGCCCTTTGTACACA-CCGCCCGTCG-CTACTAC-TGATTGGACG-TTTAAGCGAGACCTTCAGAC-TCCTAGCG--------------------------AATGATCTTCGGTGAA-----------ATCGCTGTGGAG-------------GAAGTAGATCTAGCTTTGGTGTC-TA-------------------------
>Acoela_Actinoposthia_sp6_ID_UJ1117_18S
-----------ATGCATGTCT--AAGTTC----AGCTTTTTG----AACAGTGAAACCGCGAAC-GGCTCATTAAATC-AGTCTTGG-TTTATTTGATAGT------AA------------ACCGTACTTGGATAACTGC-GGTAACTCTGGAGCTAATACT------TG-------CTTATAAACCCTGGACTGTCTCAGCGGGGGA----------------------------GCTTTTA---------------TTAGATTCAAG---ACTA----------------------------------------------CGATGCCCCTAGGTGGGGTGTTAC--------------------------------TTGGTG-----------AACTCT-GGATA-A---------------CTGCAGGA---------------------CCCCAG--------ATGCC--------------TTG--AGCAGG-G----GG----------CG----TATCATTCAAGTGTCTGCCCTATCA-ACTTTGGACGGTAGTGTATCGGACTACCGTGGTTGTAACGGGTAACGGGGAATCAGGGTTCGATTCCGGAGAGGGAGCCTGAGAGAC-GGCTACCACATCTAAGGAAGGCAGCAGGCGCGCAAATTACCC-AATCCCAG-----AACGGGGAGGTAGTGACGAAAAATAAC-AAT--ATGATGCC-TTAC---GGTATTGTGATTGGAATGGAAGGG----ACTTAAAA-CCTCCCTT--GAGGATCTAGTGGAGGGCAAGTCTGGTGCCAGCAGCCGCGGTAATACCAGCATCCACAAGCATATACAAAAGTTGCTGCGTTTAAAAAGCTCGTAGTTGGATCT--------G----CTAAT----TGAGTCTCG----------T---TCACCCAGT------------------ATACCTT------ATGGCAACTGGGGAGGCTTGG------TTAC-----------CTT-GCCG-----TCGA-GGGT----GCT-TGCGCTTAATTG-TGTT---GAGTACT-CG-AGACGGAGG--TTTTACTTTGAATA-AATTAGAGTGTTCAAAGCAGCCTTTGGGCT--TGGATATCAGAGCATGGAATAATGGAAAAGGA--CTGTGTCCCA------ATCATGT-TGGTCTAT--GGAG-ATAC-GGTAATGATT-AACAGGGACAGGCGGGGGC-ATTC-GTATTG-CTACGTT-AGAGGTGAAATTCTTGGATCGTAGCAAGACGGAC---TACTGCGAAAGCA--TTTGCCAAGAATG-TTTTCATTAATC-AAGAACGAAAGTT-AGAGTATT-GAAGAGGATTA-GATA-CCCTCGTAA--TTCTAACCA-TAAACGA-TACATAC-TTGCGATCCGCC-AGAGTC-CTC----AACGACCTGGCGGGAAG-CTACC-CGGGAAACCAAAGTGCATTTGTTCCGGGGGAAGTATGGTTGCAAAATCGAAACTTAAAGGAATTGACGGAAGGGCACCACCAGGAGTGGAGCCTGCGGCTTAATTTGACTCAACACGGGAAAACTCACCAGGTCCAGACATAGTTAGGATTGACAGACTGA-ATCTCTTTTATGA--TTCTATGGGTGGTGGTGCATGGCCGTTCTTAGTTAGTGGAGTGATCTGTCTGGTTAATTCCGATAACGAACGAGATCCC-GGCCATTTAACTAGCT-TCGTTCAC----------TTTATGTGTTCGTGTGC-----------------TTCTTAGAGGAACCATGTGGAAAC---AATACCACAAG-GAAGTGGGGCTA-TAACAGGTCTGTGATGCCCTTAGATGTCCTGGGCCGCACGCGCGCTACACTGGG-TGCCTC--------------AGCATGA----TTGTTAACCTGGTCCGCCAAG-GTCTAGG-TAATCA-CTG-AATGGCACG------CCATAC-TTGGGATAGATTATTGCAATTCTTAATCTTAAACGAGGAATTCCTAGTAAGCGCCAGTCATCAGCTGGCGTTGATTACGTCCCTGCCCTTTGTACACA-CCGCCCGTCG-CTACTAC-TGATTGGACG-TTTAAGCGAGACCTTCGGAC--TCCTAGC--------------------------------GCATGATCTT-CGGTGAA---AGCGCTGTGGGG-------------GAAGTAGATCTAGCTTTGGTGTC-TA-------------------------
>Acoela_Haplogonaria_schillingi_ID_MHRr_GB_FR837700
-----------ATGCATGTCT--AAGTTC----AGCTTTTTG----AACAGTGAAACCGCGAAC-GGCTCATTAAATC-AGTCTTGG-TTTATTTGATA------GTAA------------ACCGTACTTGGATAACTGC-GGTAACTCTGGAGCTAATACT------TG-------CTATTAAACCCTGGACTGTCTCAGCAGGGGA----------------------------GCTTTTA---------------TTAG------------------------------------ATTCAAGACTA-------------CGATGGCCCTATGTGGGTTGTTAC--------------------------------TTGGTG-----------AACTCT-GGATA-A---------------CTGCAGGA---------------------CCCCAG--------ATGCC--------------TTG--AGCAGGG-----GG----------CG----TATCTTTCAAGTGTCTGCCCTATCA-ACTTTGGACGGTAGTGTATCGGACTACCGTGGTTGTAACGGGTAACGGGGAATCAGGGTTCGATTCCGGAGAGGGAGCCTGAGAGAC-GGCTACCACATCTAAGGAAGGCAGCAGGCGCGCAAATTACCC-AATCCCAG-----AACGGGGAGGTAGTGACGAAAAATAAC-AAT--ATGATGCC-TTAC---GGTATTGTGATTGGAATGGAAGGG----ACGTAAAA-TCTCCCTT--GAGGATCTAGTGGAGGGCAAGTCTGGTGCCAGCAGCCGCGGTAATACCAGCATCCACAAGCATATACAAAAGTTGCTGCGTTTAAAAAGCTCGTAGTTGGATCT--------G---CTAATTGAGTCTCGTGATC----------CCTGCTTATCCTT-----------------------------TATTGGTATCAGGGGAGACTTGG------TTAC-----------CTT-GCCG-----TCGA-GGGT----GCT-TGCGCTTAATTG-TGTT---GAGTACT-CG-AGACGGAGG--TTTTACTTTGAATA-AATTAGAGTGTTCAAAGCAGCCTTTGGGCT--TGGATATCAGAGCATGGAATAATGGAAAAGGA--CTGTGTCCCA------ATCATGT-TGGTCTGT--GGAG-ATAC-GGTAATGATT-AACAGGGACAGGCGGGGGC-ATTC-GTATTG-CTACGTT-AGAGGTGAAATTCTTGGATCGTAGCAAGACGGAC---TACTGCGAAAGCA--TTTGCCAAGAATG-TTTTCATTAATC-AAGAACGAAAGTT-AGAGTATT-GAAGAGGATTA-GATA-CCCTCGTAA--TTCTAACCA-TAAACGA-TACATAC-TTGCGATCCGCC-AGAGTC-CTC----AACGACCTGGCGGGAAG-CTACC-CGGGAAACCAAAGTGCATTTGTTCCGGGGGAAGTATGGTTGCAAAATCGAAACTTAAAGGAATTGACGGAAGGGCACCACCAGGAGTGGAGCCTGCGGCTTAATTTGACTCAACACGGGAAAACTCACCAGGTCCAGACATAGTTAGGATTGACAGACTGA-ATCTCTTTTATGA--TTCTATGGGTGGTGGTGCATGGCCGTTCTTAGTTAGTGGAGTGATCTGTCTGGTTAATTCCGATAACGAACGAGATCCC-GGCCATTTAACTAGCT-TCGTTCAC---TTTATGTGTTCGTGTGC------------------------TTCTTAGAGGAACCATGTGGAAAC---AATACCACAAG-GAAGTGGGGCTA-TAACAGGTCTGTGATGCCCTTAGATGTCCTGGGCCGCACGCGCGCTACACTGGG-TGCCTC----------AGCATGATTGT--------TAACCTGGTCCGTCAAG-GTCTAGG-TAATCA--CTGAATGGCACG------CCATAC-TTGGGATAGATTATTGCAATTATTAATCTTAAACGAGGAATTCCTAGTAAGCGCCAGTCATCAGCTGGCGTTGATTACGTCCCTGCCCTTTGTACACA-CCGCCCGTCG-CTACTAC-TGATTGGACG-TTTAAGCGAGACCTTCAGAC--TCCTAGC-------------------------GCATGATCTTCGGTGAA-----------AGCGCTGTGGGG-------------GAAGTAGATCTAGCTTTGGTGTC-TA-------------------------
>Acoela_Praeaphanostoma_rubrum_ID_UJ11038_18S
-----------ATGCATGTCT--AAGTTC----AGCTTTTTG----AACAGTGAAACCGCGAAC-GGCTCATTAAATC-AGTCTTGG-TTTATTTGATA------GTAA------------ACCGTACTAGGATAACTGC-GGTAACTCTGGAGCTAATACT------TG-------CTATACACCCTGGACTGTCTCAGCAGGGGA-----------------------------GCTTTTA---------------TTAGAT--TCAAGACTAC----------------------------------------------GATTGCCCTATGTGGGTAGTTAC---------------------------------TTGGTG-----------AACTCT-GGATA-A---------------CTGCAGGA---------------------CCCCAG--------ATGCC--------------TTG--AGCAGG-G----GG----------CG----TATCTTTCAAGTGTCTGCCCTATCA-ACTTTGGACGGTAGTGTATCGGACTACCGTGGTTGTAACGGGTAACGGGGAATCAGGGTTCGATTCCGGAGAGGGAGCCTGAGAGAC-GGCTACCACATCTAAGGAAGGCAGCAGGCGCGCAAATTACCC-AATCCCAG-----AACGGGGAGGTAGTGACGAAAAATAAC-AAT--ATGATGCC--TTAC--GGTATTGTGATTGGAATGGAAGGG----ACGTAAAA-TCTCCCTT--GAGGATCTAGTGGAGGGCAAGTCTGGTGCCAGCAGCCGCGGTAATACCAGCATCCACAAGCATATACAAAAGTTGCTGCGTTTAAAAAGCTCGTAGTTGGATCT--------G---CTTRTT----GAGTCTCGT----------G---ATTCCTAGT------GATCCT---------TTAT------TGGACATAGGAGAG-ACTTGG------YAAC-----------CTT-GCCG-----TCGA-GGGT----GCT-TGCGCTTAATTG-TGTT---GAGTACT-CG-AGACGGAGG--TTTTACTTTGAATA-AATTAGAGTGTTCAAAGCAGCCTTTGGGCT--TGGATATCAGAGCATGGAATAATGGAAAAGGA--CTGTGTCCCA------ATCATGT-TGGTCTGT--GGAG-ATAC-GGTAATGATT-AACAGGGACAGGCGGGGGC-ATTC-GTATTG-CTACGTT-AGAGGTGAAATTCTTGGATCGTAGCAAGACGGAC---TACTGCGAAAGCA--TTTGCCAAGAATG-TTTTCATTAATC-AAGAACGAAAGTT-AGAGTATT-GAAGAGGATTA-GATA-CCCTCGTAA--TTCTAACCA-TAAACGA-TACATAC-TTGCGATCCGCC-AGAGTC-CTC----AACGACCTGGCGGGAAG-CTACC-CGGGAAACCAAAGTGCATTTGTTCCGGGGGAAGTATGGTTGCAAAATCGAAACTTAAAGGAATTGACGGAAGGGCACCACCAGGAGTGGAGCCTGCGGCTTAATTTGACTCAACACGGGAAAACTCACCAGGTCCAGACATAGTTAGGATTGACAGACTGA-ATCTCTTTTATGA--TTCTATGGGTGGTGGTGCATGGCCGTTCTTAGTTAGTGGAGTGATCTGTCTGGTTAATTCCGATAACGAACGAGATCCC-GGCCATTTAACTAGCT-TCGTTCAC----TT---TATGTGTTCGT----GT-GC---------------TTCTTAGAGGAACCATGTGGAATAC---ATACCACAAG-GAAGTGGGGCTA-TAACAGGTCTGTGATGCCCTTAGATGTCCTGGGCCGCACGCGCGCTACACTGGG-TGCCTC--------------AGCATGA----TTGTTAACCTGGTCCGCCAAG-GTCTAGG-TAATCA--CT-G-AATGGCA----CGCCATAC-TTGGGATAGATTATTGCAATTATTAATCTTCAACGAGGAATTCCTAGTAAGCGCCAGTCATCAGCTGGCGTTGATTACGTCCCTGCCCTTTGTACACA-CCGCCCGTCG-CTACTAC-TGATTGGACG-TTTAAGCGAGACCTTCGGAC--TCCTAGC--------------------------------GCATGATCTT-CGGTGAA---AGCGCTGTGGGG-------------GAAGTAGATCTAGCTTTGGTGTC-TA-------------------------
>Acoela_Proporus_sp_2_ID_UJProporussp_GB_FR837745
-----------ATGCATGTT---AAGTTC----AGCCTGTTGA---ACAAGTGAAACCGCGAAC-GGCTCATTAAATC-AGTCATGG-TTTATATGATA------TA--------TAA---CCAATACTTGGATAACTGT-GGTAACTCTAGAGCTAATACA------TG-------CCATTGCCTCTTC---------GTGAGGAGT----------------------------GCTTTTA---------------TTAG-----AA--TAAAG------------------------ACTATGCCT----------------TCCGCCCTAAGCGGACGTGCTCG------------------------------TAGTTG-----------AACTCT-GAGTA-A---------------CTGCAGGA---------------------TCGCAG--------TGGCC--------------TTG--TGCCGG-C----GA----------CG----TATCATTCAAGTGTCTGCCCTATCA-ACTTT-GACGGTAGTGTACCGGACTACCGTGGTTGTAACGGGTAACGGGGAATCAGGGTTCGATTCCGGAGAGGGAGCCTGAGAGAC-GGCTACCACATCTAAGGAAGGCAGCAGGCGCGTAAATTACCC-AATCCCAG-----AACTGGGAGGTAGTGACGAAAAATAAC-GAT--GCTTGGCC-TTAT---GGTCTGGCGATCGGAATGGACGAG----ATTTAAAA-ACTCTCGT--GAGGATCTAGTGGAGGGCAAGTCTGGTGCCAGCAGCCGCGGTAATACCAGCCTCCACAAGCATATACAAATGTTGCTGCGTTTAAAAAGCTCGTAGTTGGATCT--------G---TTTAAT----CAAGTCTTG----------C---TTAAACTAA-----------------CTGCTTAA------CAGGCGTTAGATAG-ACTTGG------TTAC-----------CTAGGCCG-----TTGA-GAGT----TCT-TGCGCTTAATTG-TGTC---GAGTTCT-CA-AGACGGATG--TTTAACTTTGACTA-AATTAGAGTGTTCAAAGCAGCCTTTGGGCT--TGAATATTAGAGCATGGAATAATGAAATAGGG--CCAGTGTCCT-------AATCATGTGGTCTAT--AGAG-ACAC-GGTAATGATT-AAAAGGGACAGTCGGGGGC-ATTT-GTATTG-CCACGTT-AGAGGTGAAATTCTTGGATCGTGGCAAGACAAAC---TACTGCGAAAGCA--TTTGCCAAGAATG-TTTTCATTAATC-AAGAACGAAAGTT-AGAGTATT-GAAGAGGATTA-GATA-CCCTCGTAA--TTCTAACCA-TAAACGA-TACCTAC-TTGCGATCCGCT-GGCGTC-CTT----ATTGACTCAGCGGGAAG-CTACC-CGGCAAACCAAAGTGCATTGGTTCCGGGGGAAGTATGGTTGCAAAATCGAAACTTAAAGGAATTGACGGAAGGGCACCACCAGGAGTGGAGCCTGCGGCTTAATTTGACTCAACACGGGAAAACTCACCAGGTCCAGACATAGTAAGGATTGACAGACTGA-ATCTCTTTCATGA--TTCTATGGGTGGTGGTGCATGGCCGTTCTTAGTTAGTGGAGTGATCTGTCTGGTTAATTCCGATAACGAACGAGATCTT-GGCCGTTTAAATAGTA-TCATTCAC----------ATATTGTGTT--TGAATAC---------------TTCTTAGAGGAACCATGAGGGAAA---AATACCCCAAG-GAAGTGGGGCTA-TAACAGGTCTGTGATGCCCTTAGATGTCCTGGGCCGCACGCGCGCTACACTGGC-TGTTAA----------AA-TA---TGA----TTGTGAGCCTGGTCCGTCGAG-GTCTAGG-TAATCA-CTG-AATAACATG------CCATAC-CTGGGATTGATTATTGCAAGTCTTAATCATGAACGAGGAATTCCTAGTAAGCACCAGTCAACAGCTGGTGTTGATTATGTCCCTGCCCTTTGTACACA-CCGCCCGTCG-CTACTAC-TGATTGGACG-TTTAAGCGAGATCGTTTGAT--CTTAGGT--------------------------TTATGGTTTTCGGACC----------TAAAACTCAAAGT-------------GAAGATGATCAAGCTTATGTGTC-TA-------------------------
>Acoela_Haploposthia_sp_ID_UJ0533_GB_FR837704
-----------ATGCATGTCT--AAGTTC----AGCGCCTTG----AACAGTGAAACCGCGAAC-GGCTCATTAAATC-AATCGTTG-TTTACTTGATA------GT---------TA---TTTTTACTTGGATAACTGC-GGTAACTCTGGAGCTAATACA------TG-------CCGAATCCACTGT---------CTTCGGGCAGGGG------------------------GCTTTTA---------------TTAG-----AT--TCAAG------------------------ACTACGCCG-----------------GGACTAAGTTGCCCGGATT---------------------------------TTGTTG-----------AACTCT-GGATA-A---------------CTGCAGGA---------------------CCGCAG-------TAAGCC--------------TTG--TGCTGG----C-GG----------CG----TATCTTCCAAGTGTTTGCCCTATCA-ACTTTGGACGGTAGGGTACCGGCCTACCGTGGTTGTAACGGGTAACGGGGAATCAGGGTTCGATTCCGGAGAGGGAGCCTGAGAGAC-GGCTACCACATCTAAGGAAGGCAGCAGGCGCGCAAATTACCC-AATCCCCG-----AACGGGGAGGTAGTGACGAAAAATAAC-AAT--ATGAAGCC-CTTGT--GGTTTTGTGATTGGAATGGACGGG----ATATAAAA-ACTCCCGT--GAGGATCTAGTGGAGGGCAAGTCTGGTGCCAGCAGCCGCGGTAATACCAGCCTCCACAAGCATATGCAAAAGTTGCTGCGTTTAAAAAGCTCGTAGTTGGATCT--------G----TTGGG----TGGGTCTCG----------T---TCACTCGGC------GTCCTC--------TTCTC------GAGGTGCTGGGGAG-ACTCGG------CTAC-----------CTGAGCCA-----TCAA-GGGT----GGT-TGCGCTTAACTG-TGTC---GACTACT-CG-CGATGGTAG--TTTTACTTTGACTA-AATTAGAGTGTTCAAAGCAGCCTTTGGGCT--TGAATATTAGAGCATGGAATAATGGAAAAGGA--CTGTGTCCCA------ATGTTGT-TGGTCTGT--GGAG-ATAC-GGTAATGATT-AACAGGGACAGTCGGGGGC-ATTC-GTATTG-CCACGTT-AGAGGTGAAATTCTTGGATCGTGGCAAGACGTCC---TACTGCGAAAGCA--TTTGCCAAGAATG-TTTTCATTAATC-AAGAACGAAAGTT-AGAGTATT-GAAGAGGATTA-GATA-CCCTCGTAA--TTCTAACCA-TAAACGA-TACCTAC-TTGCGATCCGCC-GGCGTC-CTC----ATTGACTCGGCGGGGAG-CTACC-CGGAAAACCAAAGTTCATTGGTTCCGGGGGAAGTATGGTTGCAAAATCGAAACTTAAAGGAATTGACGGAAGGGCACCACCAGGAGTGGAGCCTGCGGCTTAATTTGACTCAACACGGGAAAACTCACCAGGTCCAGACATCGTAAGGATTGACAGACTGA-ATCTCTTTCATGA--TTCGCTGGGTGGTGGTGCATGGCCGTTCTTAGTTAGTGGAGTGATCTGTCTGGTTAATTCCGATAACGAACGAGATCCC-GGCCATTTAAATAGTA-TCAGTCAC----------TTTTGGTGGC--TGCTTAC---------------TTCTTAGAGGAACTGTGTGGAATA---AATACCCCAAG-GAAGTGGGGCTA-TAACAGGTCTGTGATGCCCTTAGATGTTCTGGGCCGCACGCGCGCTACACTGGG-TGCCTG----------AG-CA---TGA----TTTTTAGCCTGGTCCCTTGTG-GTCTAGG-TAATCA-CTA-AATGGTACG------CCATAC-CTGGGATAGATTATTGCAACTATTAGTCTTGAACGAGGAATTCCTAGTAAGCACCAGTCATCAGCTGGTGTTGATTACGTCCCTGCCCTTTGTACACA-CCGCCCGTCG-CTACTAC-TGATTGGACG-TTTAAGCGAGATCTTTGGAC--CCCGGGT----------------------------------TCATGGTTCTTCTGAACCTAGAGCTATGGGA-------------GAATTAGATCAAGCTTTGGTGTC-TA-------------------------
>Acoela_Haploposthia_vandula_ID_AWBer12_GB_FR837705
-----------ATGCATGTCT--AAGTTC----AGCGCCTTG----AACAGTGAAACCGCGAAC-GGCTCATTAAATC-AATCGTTG-TTTACTTGATA---------------GTTA---TTTTTACTTGGATAACTGC-GGTAACTCTGGAGCTAATACA------TG-------CCGAATCCGCTGT---------CTTCGGACAGGGG------------------------GCTTTTA---------------TTAG---------AT---------------------------TCAAGATCA-----------------CGCCGGGACTAAGTTGCCC-GGATT---------------------------TTGTTG-----------AACTCT-GGATA-A---------------CTGCAGGA---------------------CCGCAG--------TAAGC-------C------TTG--TGCTGG----C-GG----------CG----TATCTTCCAAGTGTTTGCCCTATCA-ACTTTGGACGGTAGGGTACCGGCCTACCGTGGTTGTAACGGGTAACGGGGAATCAGGGTTCGATTCCGGAGAGGGAGCCTGAGAGAC-GGCTACCACATCTAAGGAAGGCAGCAGGCGCGCAAATTACCC-AATCCCCG-----AACGGGGAGGTAGTGACGAAAAATAAC-AAT--ATGAAGCC-CTTGT--GGTTTTGTGATTGGAATGGACGGG----ATATAAAA-ACTCCCGT--GAGGATCTAGTGGAGGGCAAGTCTGGTGCCAGCAGCCGCGGTAATACCAGCCTCCACAAGCATATGCAAAAGTTGCTGCGTTTAAAAAGCTCGTAGTTGGATCT--------G----TTGGG----TGGGTC-------------T---CGTACACTC------GGTGTC------CTCCTTG------GAGGTACCGGGGAG-ACTCGG---------------------CTA-CCTGAGCCATCAA-GGGT----GGT-TGCGCTTAACTG-TGTC---GACCACT-CG-CGATGGTAG--TTTTACTTTGACTA-AATTAGAGTGTTCAAAGCAGCCTTTGGGCT--TGAATATTAGAGCATGGAATAATGGAAAAGGA--CTGTGTCCCT------ATACTGC-TGGTCTGT--AGAG-ATAC-GGTAATGATT-AACAGGGACAGTCGGGGGC-ATTC-GTATTG-CCACGTT-AGAGGTGAAATTCTTGGATCGTGGCAAGACGTCC---TACTGCGAAAGCA--TTTGCCAAGAATG-TTTTCATTAATC-AAGAACGAAAGTT-AGAGTATT-GAAGAGGATTA-GATA-CCCTCGTAA--TTCTAACCA-TAAACGA-TACCTAC-TTGCGATCCGCC-GGCGTC-CTC----ATTGACTCGGCGGGGAG-CTACC-CGGAAAACCAAAGTTCATTGGTTCCGGGGGAAGTATGGTTGCAAAATCGAAACTTAAAGGAATTGACGGAAGGGCACCACCAGGAGTGGAGCCTGCGGCTTAATTTGACTCAACACGGGAAAACTCACCAGGTCCAGACATCGTAAGGATTGACAGACTGA-ATCTCTTTCATGA--TTCGCTGGGTGGTGGTGCATGGCCGTTCTTAGTTAGTGGAGTGATCTGTCTGGTTAATTCCGATAACGAACGAGATCCC-GGCCATTTAAATAGTA-TCAGTCAC----------TTTTGGTGGC------TGCTT----------AC-TTCTTAGAGGAACTGTGTGGAATAC--AATACCCCAAG-GAAGTGGGGCTA-TAACAGGTCTGTGATGCCCTTAGATGTTCTGGGCCGCACGCGCGCTACACTGGG-TGCCTG----------AG-CA---TGA----TTTTTAGCCTGGTCCCTTGTG-GTCTAGG-TAATCA--CT-A-AATGGTA----CGCCATAC-CTGGGATAGATTATTGCAACTATTAGTCTTGAACGAGGAATTCCTAGTAAGCACCAGTCATCAGCTGGTGTTGATTACGTCCCTGCCCTTTGTACACA-CCGCCCGTCG-CTACTAC-TGATTGGACG-TTTAAGCGAGATCTTTGGAC--CCCGGGT----------------------------------TCATGGTTCTTCCGAACCTAGAACTATGGGA-------------GAACTAGATCAAGCTTTGGTGTC-TA-------------------------
>Acoela_Haplogonaria_viridis_ID_UJ0770_GB_FR837701
-----------ATGCATGTCT--AAGTTC----AGCGCCTTG----AACAGTGAAACCGCGAAC-GGCTCATTAAATC-AATCGTTG-TTTACTTGATA------GTAA------------ACTTTACTTGGATAACTGC-GGTAACTCTGGAGCTAATACA------TG-------CCGAAACCCTGTC---------CTAGAGGCAGGGG------------------------GCTTTTA---------------TTAG------ATTCAAGA------------------------CTACGCTTC-----------------CCGTAACTGCGGGAGGAAT---------------------------------TTGTTG-----------AACTCT-GGATA-A---------------CTGCAGGA---------------------CCGCAG--------AAGCC--------------TTG--TGCTGGC-----GG----------CG----TATCTTCCAAGTGTTTGCCCTATCA-ACTTTGGACGGTAGGGTACCGGCCTACCGTGGTTGTAACGGGTAACGGGGAATCAGGGTTCGATTCCGGAGAGGGAGCCTGAGAGAC-GGCTACCACATCTAAGGAAGGCAGCAGGCGCGCAAATTACCC-AATCCCAG-----AACGGGGAGGTAGTGACGAAAAATAAC-AAT--ATGAAACCCTTGT---GGTTTTGTGATTGGAATGGACGGG----ATATAAAA-ACTCCCGT--GAGGATCTAGTGGAGGGCAAGTCTGGTGCCAGCAGCCGCGGTAATACCAGCCTCCACAAGCATATGCAAAAGTTGCTGCGTTTAAAAAGCTCGTAGTTGGATCT--------G----TTGAT----TGAGTCTCA--------------CAATCCCGA---------------------------------CATCCTCGTATGAGGTGTTGGGGAGACTT-----GACTACCTGAGCTA-----TCAA-GGGT----GCT-TGCGCTTAACTG-CGTC---GAGTACC-CG-CGATGGAGG--TTTTACTTTGACTA-AATTAGAGTGTTCAAAGCAGCCTTTGGGCT--TGAATATCAGAGCATGGAATAATGGAAAAGGA--CTGTGTCCCA------ATCATGT-TGGTCTAT--GGAG-ATAC-GGTAATGATT-AACAGGGACAGTCGGGGGC-ATTC-GTATTG-CCGCGTT-AGAGGTGAAATTCTTGGATCGTGGCAAGACGACC---TACTGCGAAAGCA--TTTGCCAAGAATG-TTTTCATTAATC-AAGAACGAAAGTT-AGAGTATT-GAAGAGGATTA-GATA-CCCTCGTAA--TTCTAACCA-TAAACGA-TACCTAC-TTGCGATCCGCC-GGCGTC-CTC----TATGACTCGGCGGGGAG-CTACCCCGGTAAACCAAAGTCCATTGGTTCTGGGGGAAGTATGGTTGCAAAATCGAAACTTAAAGGAATTGACGGAAGGGCACCACCAGGAGTGGAGCCTGCGGCTTAATTTGACTCAACACGGGAAAACTCACCAGGTCCAGACATAGTAAGGATTGACAGACTGA-ATCTCTTTCATGA--TTCTCTGGGTGGTGGTGCATGGCCGTTCTTAGTTAGTGGAGTGATCTGTCTGGTTAATTCCGATAACGAACGAGACCCC-GGCCATTTAAATAGTA-TCGGTCAC----------TCTTGGTGGC------TGC----------TTAC-TTCTTAGAGGAACCATGTGGAATA---AATACCCCAAG-GAAGTGGGGCCA-TAACAGGTCTGTGATGCCCTTAGATGTTCTGGGCCGCACGCGCGCTACACTGGG-TGGCTC--------------ATCATGA----TTATTAGCCTGGTCCGTCAAG-GTCTAGG-TAATCA-CCG-AGGGTCACG------CCATAC-CTGGAATAGATTATTGCAACTATTAATCTTGAACGAGGAATTCCTAGTAAGCACCAGTCATCAGCTGGTGTTGATTACGTCCCTGCCCTTTGTACACA-CCGCCCGTCG-CTACTAC-TGATTGGACG-TTTAAGCGAGATCTTCGGAC------------------------------------TCCGGGTTCATGGTTCATCTGGACCTAGAACTATGGGG-------------GAAGTAGATCAAGCTTTGGTGTC-TA-------------------------
>Acoela_Haplogonaria_viridis_ID_UJ11076_18S
-----------ATGCATGTCT--AAGTTC----AGCGCCTTG----AACAGTGAAACCGCGAAC-GGCTCATTAAATC-AATCGTTG-TTTACTTGATA------GTAA------------ACTTTACTTGGATAACTGC-GGTAACTCTGGAGCTAATACA------TG-------CCGAAACCCTGTC---------CTAGAGGCAGGGG------------------------GCTTTTA---------------TTAG------ATTCAAGA------------------------CTACGCTTC-----------------CCGTAACTGCGGGAGGAAT---------------------------------TTGTTG-----------AACTCT-GGATA-A---------------CTGCAGGA---------------------CCGCAG--------AAGCC--------------TTG--TGCTGGC-----GG----------CG----TATCTTCCAAGTGTTTGCCCTATCA-ACTTTGGACGGTAGGGTACCGGCCTACCGTGGTTGTAACGGGTAACGGGGAATCAGGGTTCGATTCCGGAGAGGGAGCCTGAGAGAC-GGCTACCACATCTAAGGAAGGCAGCAGGCGCGCAAATTACCC-AATCCCAG-----AACGGGGAGGTAGTGACGAAAAATAAC-AAT--ATGAAACCCTTGT---GGTTTTGTGATTGGAATGGACGGG----ATATAAAA-ACTCCCGT--GAGGATCTAGTGGAGGGCAAGTCTGGTGCCAGCAGCCGCGGTAATACCAGCCTCCACAAGCATATGCAAAAGTTGCTGCGTTTAAAAAGCTCGTAGTTGGATCT--------G----TTGAT----TGAGTCTCA--------------CAATCCCGA---------------------------------CATCCTCGTATGAGGTGTTGGGGAGACTT-----GACTACCTGAGCTA-----TCAA-GGGT----GCT-TGCGCTTAACTG-CGTC---GAGTACC-CG-CGATGGAGG--TTTTACTTTGACTA-AATTAGAGTGTTCAAAGCAGCCTTTGGGCT--TGAATATCAGAGCATGGAATAATGGAAAAGGA--CTGTGTCCCA------ATCATGT-TGGTCTAT--GGAG-ATAC-GGTAATGATT-AACAGGGACAGTCGGGGGC-ATTC-GTATTG-CCGCGTT-AGAGGTGAAATTCTTGGATCGTGGCAAGACGACC---TACTGCGAAAGCA--TTTGCCAAGAATG-TTTTCATTAATC-AAGAACGAAAGTT-AGAGTATT-GAAGAGGATTA-GATA-CCCTCGTAA--TTCTAACCA-TAAACGA-TACCTAC-TTGCGATCCGCC-GGCGTC-CTC----TATGACTCGGCGGGGAG-CTACCCCGGTAAACCAAAGTCCATTGGTTCTGGGGGAAGTATGGTTGCAAAATCGAAACTTAAAGGAATTGACGGAAGGGCACCACCAGGAGTGGAGCCTGCGGCTTAATTTGACTCAACACGGGAAAACTCACCAGGTCCAGACATAGTAAGGATTGACAGACTGA-ATCTCTTTCATGA--TTCTCTGGGTGGTGGTGCATGGCCGTTCTTAGTTAGTGGAGTGATCTGTCTGGTTAATTCCGATAACGAACGAGACCCC-GGCCATTTAAATAGTA-TCGGTCAC----------TCTTGGTGGC------TGC----------TTAC-TTCTTAGAGGAACCATGTGGAATA---AATACCCCAAG-GAAGTGGGGCCA-TAACAGGTCTGTGATGCCCTTAGATGTTCTGGGCCGCACGCGCGCTACACTGGG-TGGCTC--------------ATCATGA----TTATTAGCCTGGTCCGTCAAG-GTCTAGG-TAATCA-CCG-AGGGTCACG------CCATAC-CTGGAATAGATTATTGCAACTATTAATCTTGAACGAGGAATTCCTAGTAAGCACCAGTCATCAGCTGGTGTTGATTACGTCCCTGCCCTTTGTACACA-CCGCCCGTCG-CTACTAC-TGATTGGACG-TTTAAGCGAGATCTTCGGAC------------------------------------TCCGGGTTCATGGTTCATCTGGACCTAGAACTATGGGG-------------GAAGTAGATCAAGCTTTGGTGTC-TA-------------------------
>Acoela_Otocelis_rubropunctata_ID_UJ13378_18S
-----------ATGCATGTCT--AAGTTC----AGCGCCTTG----AACAGTGAAACCGCGAAC-GGCTCATTAAATC-AATCGTTG-TTTACTTGATA------GTAA------------ACTTTACTTGGATAACTGC-GGTAACTCTGGAGCTAATACA------TG-------CCGAAACCCTGTC---------CTAGAGGCAGGGG------------------------GCTTTTA---------------TTAG------ATTCAAGA------------------------CTACGCTTC-----------------CCGTAACTGCGGGAGGAAT---------------------------------TTGTTG-----------AACTCT-GGATA-A---------------CTGCAGGA---------------------CCGCAG--------AAGCC--------------TTG--TGCTGGC-----GG----------CG----TATCTTCCAAGTGTTTGCCCTATCA-ACTTTGGACGGTAGGGTACCGGCCTACCGTGGTTGTAACGGGTAACGGGGAATCAGGGTTCGATTCCGGAGAGGGAGCCTGAGAGAC-GGCTACCACATCTAAGGAAGGCAGCAGGCGCGCAAATTACCC-AATCCCAG-----AACGGGGAGGTAGTGACGAAAAATAAC-AAT--ATGAAACCCTTGT---GGTTTTGTGATTGGAATGGACGGG----ATATAAAA-ACTCCCGT--GAGGATCTAGTGGAGGGCAAGTCTGGTGCCAGCAGCCGCGGTAATACCAGCCTCCACAAGCATATGCAAAAGTTGCTGCGTTTAAAAAGCTCGTAGTTGGATCT--------G----TTGAT----TGAGTCTCA--------------CAATCCCGA---------------------------------CATCCTCGTATGAGGTGTTGGGGAGACTT-----GACTACCTGAGCTA-----TCAA-GGGT----GCT-TGCGCTTAACTG-CGTC---GAGTACC-CG-CGATGGAGG--TTTTACTTTGACTA-AATTAGAGTGTTCAAAGCAGCCTTTGGGCT--TGAATATCAGAGCATGGAATAATGGAAAAGGA--CTGTGTCCCA------ATCATGT-TGGTCTAT--GGAG-ATAC-GGTAATGATT-AACAGGGACAGTCGGGGGC-ATTC-GTATTG-CCGCGTT-AGAGGTGAAATTCTTGGATCGTGGCAAGACGACC---TACTGCGAAAGCA--TTTGCCAAGAATG-TTTTCATTAATC-AAGAACGAAAGTT-AGAGTATT-GAAGAGGATTA-GATA-CCCTCGTAA--TTCTAACCA-TAAACGA-TACCTAC-TTGCGATCCGCC-GGCGTC-CTC----TATGACTCGGCGGGGAG-CTACCCCGGTAAACCAAAGTCCATTGGTTCTGGGGGAAGTATGGTTGCAAAATCGAAACTTAAAGGAATTGACGGAAGGGCACCACCAGGAGTGGAGCCTGCGGCTTAATTTGACTCAACACGGGAAAACTCACCAGGTCCAGACATAGTAAGGATTGACAGACTGA-ATCTCTTTCATGA--TTCTCTGGGTGGTGGTGCATGGCCGTTCTTAGTTAGTGGAGTGATCTGTCTGGTTAATTCCGATAACGAACGAGACCCC-GGCCATTTAAATAGTA-TCGGTCAC----------TCTTGGTGGC------TGC----------TTAC-TTCTTAGAGGAACCATGTGGAATA---AATACCCCAAG-GAAGTGGGGCCA-TAACAGGTCTGTGATGCCCTTAGATGTTCTGGGCCGCACGCGCGCTACACTGGG-TGGCTC--------------ATCATGA----TTATTAGCCTGGTCCGTCAAG-GTCTAGG-TAATCA-CCG-AGGGTCACG------CCATAC-CTGGAATAGATTATTGCAACTATTAATCTTGAACGAGGAATTCCTAGTAAGCACCAGTCATCAGCTGGTGTTGATTACGTCCCTGCCCTTTGTACACA-CCGCCCGTCG-CTACTAC-TGATTGGACG-TTTAAGCGAGATCTTCGGAC------------------------------------TCCGGGTTCATGGTTCATCTGGACCTAGAACTATGGGG-------------GAAGTAGATCAAGCTTTGGTGTC-TA-------------------------
>Acoela_Actinoposthia_sp9_ID_UJ11344_18S
-----------ATGCATGTCT--AAGTTC----AGCGCCTTG----AACAGTGAAACCGCGAAC-GGCTCATTAAATC-AATCGTTG-TTTACTTGATA------GTAA------------ACTTTACTTGGATAACTGC-GGTAACTCTGGAGCTAATACA------TG-------CCGAAACCCTGTC---------CAAGTGGCAGGGG------------------------GCTTTTA---------------TTAG------ATTCAAGA------------------------CTACGCTTC-----------------CCGCAACTACGGGAGGATT---------------------------------TTGTTG-----------AACTCT-GGATA-A---------------CTGCAGGA---------------------CCGCAG--------AAGCC--------------TTG--TGCTGGC-----GG----------CG----TATCTTCCAAGTGTTTGCCCTATCA-ACTTTGGACGGTAGGGTACCGGCCTACCGTGGTTGTAACGGGTAACGGGGAATCAGGGTTCGATTCCGGAGAGGGAGCCTGAGAGAC-GGCTACCACATCTAAGGAAGGCAGCAGGCGCGCAAATTACCC-AATCCCAG-----AACGGGGAGGTAGTGACGAAAAATAAC-AAT--ATGAAACCCTTGT---GGTTTTGTGATTGGAATGGACGGG----ATATAAAA-ACTCCCGT--GAGGATCTAGTGGAGGGCAAGTCTGGTGCCAGCAGCCGCGGTAATACCAGCCTCCACAAGCATATGCAAAAGTTGCTGCGTTTAAAAAGCTCGTAGTTGGATCT--------G----TTGAT----TGAGTCTCA--------------CAATCCCGA---------------------------------TATCCTCGTATGAGGTGTTGGGGAGACTT-----GACTACCTGAGCTA-----TCAA-GGGT----GCT-TGCGCTTAACTG-CGTC---GAGTACC-CG-CGATGGAGG--TTTTACTTTGACTA-AATTAGAGTGTTCAAAGCAGCCTTTGGGCT--TGAATATCAGAGCATGGAATAATGGAAAAGGA--CTGTGTCCCA------ATCATGT-TGGTCTAT--GGAG-ATAC-GGTAATGATT-AACAGGGACAGTCGGGGGC-ATTC-GTATTG-CCGCGTT-AGAGGTGAAATTCTTGGATCGTGGCAAGACGACC---TACTGCGAAAGCA--TTTGCCAAGAATG-TTTTCATTAATC-AAGAACGAAAGTT-AGAGTATT-GAAGAGGATTA-GATA-CCCTCGTAA--TTCTAACCA-TAAACGA-TACCTAC-TTGCGATCCGCC-GGCGTC-CTC----TATGACTCGGCGGGGAG-CTACCCCGGTAAACCAAAGTCCATTGGTTCTGGGGGAAGTATGGTTGCAAAATCGAAACTTAAAGGAATTGACGGAAGGGCACCACCAGGAGTGGAGCCTGCGGCTTAATTTGACTCAACACGGGAAAACTCACCAGGTCCAGACATAGTAAGGATTGACAGACTGA-ATCTCTTTCATGA--TTCTCTGGGTGGTGGTGCATGGCCGTTCTTAGTTAGTGGAGTGATCTGTCTGGTTAATTCCGATAACGAACGAGACCCC-GGCCATTTAAATAGTA-TCAGTCAC----------TCTTGGTGGC------TGC----------TTAC-TTCTTAGAGGAACCATGTGGAATA---AATACCCCAAG-GAAGTGGGGCCA-TAACAGGTCTGTGATGCCCTTAGATGTTCTGGGCCGCACGCGCGCTACACTGGG-TGGCTC--------------ATCATGA----TTATTAGCCTGGTCCGTCAAG-GTCTAGG-TAATCA--CGGAGGGTCACG------CCATAC-CTGGAATAGATTATTGCAACTATTAATCTTGAACGAGGAATTCCTAGTAAGCACCAGTCATCAGCTGGTGTTGATTACGTCCCTGCCCTTTGTACACA-CCGCCCGTCG-CTACTAC-TGATTGGACG-TTTAAGCGAGATCTTCGGAC------------------------------------TCCGGGTTCATGGTTCATCTGGACCTAGAGCTATGGGG-------------GAAGTAGATCAAGCTTTGGTGTC-TA-------------------------
>Acoela_Microposthia_listensis_ID_UJ11315_18S
-----------ATGCATGTCT--AAGTTC----AGCGCCTTG----AACAGTGAAACCGCGAAC-GGCTCATTAAATC-AATCGTTG-TTTACTTGATA------GTAA------------ACTTTACTTGGATAACTGC-GGTAACTCTGGAGCTAATACA------TG-------CCGAAACCCTGTC---------CAAGTGGCAGGGG------------------------GCTTTTA---------------TTAG------ATTCAAGA------------------------CTACGCTTC-----------------CCGCAACTACGGGAGGATT---------------------------------TTGTTG-----------AACTCT-GGATA-A---------------CTGCAGGA---------------------CCGCAG--------AAGCC--------------TTG--TGCTGGC-----GG----------CG----TATCTTCCAAGTGTTTGCCCTATCA-ACTTTGGACGGTAGGGTACCGGCCTACCGTGGTTGTAACGGGTAACGGGGAATCAGGGTTCGATTCCGGAGAGGGAGCCTGAGAGAC-GGCTACCACATCTAAGGAAGGCAGCAGGCGCGCAAATTACCC-AATCCCAG-----AACGGGGAGGTAGTGACGAAAAATAAC-AAT--ATGAAACCCTTGT---GGTTTTGTGATTGGAATGGACGGG----ATATAAAA-ACTCCCGT--GAGGATCTAGTGGAGGGCAAGTCTGGTGCCAGCAGCCGCGGTAATACCAGCCTCCACAAGCATATGCAAAAGTTGCTGCGTTTAAAAAGCTCGTAGTTGGATCT--------G----TTGAT----TGAGTCTCA--------------CAATCCCGA---------------------------------TATCCTCGTATGAGGTGTTGGGGAGACTT-----GACTACCTGAGCTA-----TCAA-GGGT----GCT-TGCGCTTAACTG-CGTC---GAGTACC-CG-CGATGGAGG--TTTTACTTTGACTA-AATTAGAGTGTTCAAAGCAGCCTTTGGGCT--TGAATATCAGAGCATGGAATAATGGAAAAGGA--CTGTGTCCCA------ATCATGT-TGGTCTAT--GGAG-ATAC-GGTAATGATT-AACAGGGACAGTCGGGGGC-ATTC-GTATTG-CCGCGTT-AGAGGTGAAATTCTTGGATCGTGGCAAGACGACC---TACTGCGAAAGCA--TTTGCCAAGAATG-TTTTCATTAATC-AAGAACGAAAGTT-AGAGTATT-GAAGAGGATTA-GATA-CCCTCGTAA--TTCTAACCA-TAAACGA-TACCTAC-TTGCGATCCGCC-GGCGTC-CTC----TATGACTCGGCGGGGAG-CTACCCCGGTAAACCAAAGTCCATTGGTTCTGGGGGAAGTATGGTTGCAAAATCGAAACTTAAAGGAATTGACGGAAGGGCACCACCAGGAGTGGAGCCTGCGGCTTAATTTGACTCAACACGGGAAAACTCACCAGGTCCAGACATAGTAAGGATTGACAGACTGA-ATCTCTTTCATGA--TTCTCTGGGTGGTGGTGCATGGCCGTTCTTAGTTAGTGGAGTGATCTGTCTGGTTAATTCCGATAACGAACGAGACCCC-GGCCATTTAAATAGTA-TCAGTCAC----------TCTTGGTGGC------TGC----------TTAC-TTCTTAGAGGAACCATGTGGAATA---AATACCCCAAG-GAAGTGGGGCCA-TAACAGGTCTGTGATGCCCTTAGATGTTCTGGGCCGCACGCGCGCTACACTGGG-TGGCTC--------------ATCATGA----TTATTAGCCTGGTCCGTCAAG-GTCTAGG-TAATCA--CGGAGGGTCACG------CCATAC-CTGGAATAGATTATTGCAACTATTAATCTTGAACGAGGAATTCCTAGTAAGCACCAGTCATCAGCTGGTGTTGATTACGTCCCTGCCCTTTGTACACA-CCGCCCGTCG-CTACTAC-TGATTGGACG-TTTAAGCGAGATCTTCGGAC------------------------------------TCCGGGTTCATGGTTCATCTGGACCTAGAGCTATGGGG-------------GAAGTAGATCAAGCTTTGGTGTC-TA-------------------------
>Acoela_Microposthia_listensis_ID_UJ11320_18S
-----------ATGCATGTCT--AAGTTC----AGCGCCTTG----AACAGTGAAACCGCGAAC-GGCTCATTAAATC-AATCGTTG-TTTACTTGATA------GTAA------------ACTTTACTTGGATAACTGC-GGTAACTCTGGAGCTAATACA------TG-------CCGAAACCCTGTC---------CAAGTGGCAGGGG------------------------GCTTTTA---------------TTAG------ATTCAAGA------------------------CTACGCTTC-----------------CCGCAACTACGGGAGGATT---------------------------------TTGTTG-----------AACTCT-GGATA-A---------------CTGCAGGA---------------------CCGCAG--------AAGCC--------------TTG--TGCTGGC-----GG----------CG----TATCTTCCAAGTGTTTGCCCTATCA-ACTTTGGACGGTAGGGTACCGGCCTACCGTGGTTGTAACGGGTAACGGGGAATCAGGGTTCGATTCCGGAGAGGGAGCCTGAGAGAC-GGCTACCACATCTAAGGAAGGCAGCAGGCGCGCAAATTACCC-AATCCCAG-----AACGGGGAGGTAGTGACGAAAAATAAC-AAT--ATGAAACCCTTGT---GGTTTTGTGATTGGAATGGACGGG----ATATAAAA-ACTCCCGT--GAGGATCTAGTGGAGGGCAAGTCTGGTGCCAGCAGCCGCGGTAATACCAGCCTCCACAAGCATATGCAAAAGTTGCTGCGTTTAAAAAGCTCGTAGTTGGATCT--------G----TTGAT----TGAGTCTCA--------------CAATCCCGA---------------------------------TATCCTCGTATGAGGTGTTGGGGAGACTT-----GACTACCTGAGCTA-----TCAA-GGGT----GCT-TGCGCTTAACTG-CGTC---GAGTACC-CG-CGATGGAGG--TTTTACTTTGACTA-AATTAGAGTGTTCAAAGCAGCCTTTGGGCT--TGAATATCAGAGCATGGAATAATGGAAAAGGA--CTGTGTCCCA------ATCATGT-TGGTCTAT--GGAG-ATAC-GGTAATGATT-AACAGGGACAGTCGGGGGC-ATTC-GTATTG-CCGCGTT-AGAGGTGAAATTCTTGGATCGTGGCAAGACGACC---TACTGCGAAAGCA--TTTGCCAAGAATG-TTTTCATTAATC-AAGAACGAAAGTT-AGAGTATT-GAAGAGGATTA-GATA-CCCTCGTAA--TTCTAACCA-TAAACGA-TACCTAC-TTGCGATCCGCC-GGCGTC-CTC----TATGACTCGGCGGGGAG-CTACCCCGGTAAACCAAAGTCCATTGGTTCTGGGGGAAGTATGGTTGCAAAATCGAAACTTAAAGGAATTGACGGAAGGGCACCACCAGGAGTGGAGCCTGCGGCTTAATTTGACTCAACACGGGAAAACTCACCAGGTCCAGACATAGTAAGGATTGACAGACTGA-ATCTCTTTCATGA--TTCTCTGGGTGGTGGTGCATGGCCGTTCTTAGTTAGTGGAGTGATCTGTCTGGTTAATTCCGATAACGAACGAGACCCC-GGCCATTTAAATAGTA-TCAGTCAC----------TCTTGGTGGC------TGC----------TTAC-TTCTTAGAGGAACCATGTGGAATA---AATACCCCAAG-GAAGTGGGGCCA-TAACAGGTCTGTGATGCCCTTAGATGTTCTGGGCCGCACGCGCGCTACACTGGG-TGGCTC--------------ATCATGA----TTATTAGCCTGGTCCGTCAAG-GTCTAGG-TAATCA--CGGAGGGTCACG------CCATAC-CTGGAATAGATTATTGCAACTATTAATCTTGAACGAGGAATTCCTAGTAAGCACCAGTCATCAGCTGGTGTTGATTACGTCCCTGCCCTTTGTACACA-CCGCCCGTCG-CTACTAC-TGATTGGACG-TTTAAGCGAGATCTTCGGAC------------------------------------TCCGGGTTCATGGTTCATCTGGACCTAGAGCTATGGGG-------------GAAGTAGATCAAGCTTTGGTGTC-TA-------------------------
>Acoela_Simplicomorpha_gigantorhabditis_ID_UJ11035_18S
-----------ATGCATGTCT--AAGTTC----AGCGCCTTG----AACAGTGAAACCGCGAAC-GGCTCATTAAATC-AATCGTTG-TTTACTTGATA------GTAA------------ACTTTACTTGGATAACTGC-GGTAACTCTGGAGCTAATACA------TG-------CCGAAACCCTGTC---------CAAGTGGCAGGGG------------------------GCTTTTA---------------TTAG------ATTCAAGA------------------------CTACGCTTC-----------------CCGCAACTACGGGAGGATT---------------------------------TTGTTG-----------AACTCT-GGATA-A---------------CTGCAGGA---------------------CCGCAG--------AAGCC--------------TTG--TGCTGGC-----GG----------CG----TATCTTCCAAGTGTTTGCCCTATCA-ACTTTGGACGGTAGGGTACCGGCCTACCGTGGTTGTAACGGGTAACGGGGAATCAGGGTTCGATTCCGGAGAGGGAGCCTGAGAGAC-GGCTACCACATCTAAGGAAGGCAGCAGGCGCGCAAATTACCC-AATCCCAG-----AACGGGGAGGTAGTGACGAAAAATAAC-AAT--ATGAAACCCTTGT---GGTTTTGTGATTGGAATGGACGGG----ATATAAAA-ACTCCCGT--GAGGATCTAGTGGAGGGCAAGTCTGGTGCCAGCAGCCGCGGTAATACCAGCCTCCACAAGCATATGCAAAAGTTGCTGCGTTTAAAAAGCTCGTAGTTGGATCT--------G----TTGAT----TGAGTCTCA--------------CAATCCCGA---------------------------------TATCCTCGTATGAGGTGTTGGGGAGACTT-----GACTACCTGAGCTA-----TCAA-GGGT----GCT-TGCGCTTAACTG-CGTC---GAGTACC-CG-CGATGGAGG--TTTTACTTTGACTA-AATTAGAGTGTTCAAAGCAGCCTTTGGGCT--TGAATATCAGAGCATGGAATAATGGAAAAGGA--CTGTGTCCCA------ATCATGT-TGGTCTAT--GGAG-ATAC-GGTAATGATT-AACAGGGACAGTCGGGGGC-ATTC-GTATTG-CCGCGTT-AGAGGTGAAATTCTTGGATCGTGGCAAGACGACC---TACTGCGAAAGCA--TTTGCCAAGAATG-TTTTCATTAATC-AAGAACGAAAGTT-AGAGTATT-GAAGAGGATTA-GATA-CCCTCGTAA--TTCTAACCA-TAAACGA-TACCTAC-TTGCGATCCGCC-GGCGTC-CTC----TATGACTCGGCGGGGAG-CTACCCCGGTAAACCAAAGTCCATTGGTTCTGGGGGAAGTATGGTTGCAAAATCGAAACTTAAAGGAATTGACGGAAGGGCACCACCAGGAGTGGAGCCTGCGGCTTAATTTGACTCAACACGGGAAAACTCACCAGGTCCAGACATAGTAAGGATTGACAGACTGA-ATCTCTTTCATGA--TTCTCTGGGTGGTGGTGCATGGCCGTTCTTAGTTAGTGGAGTGATCTGTCTGGTTAATTCCGATAACGAACGAGACCCC-GGCCATTTAAATAGTA-TCAGTCAC----------TCTTGGTGGC------TGC----------TTAC-TTCTTAGAGGAACCATGTGGAATA---AATACCCCAAG-GAAGTGGGGCCA-TAACAGGTCTGTGATGCCCTTAGATGTTCTGGGCCGCACGCGCGCTACACTGGG-TGGCTC--------------ATCATGA----TTATTAGCCTGGTCCGTCAAG-GTCTAGG-TAATCA--CGGAGGGTCACG------CCATAC-CTGGAATAGATTATTGCAACTATTAATCTTGAACGAGGAATTCCTAGTAAGCACCAGTCATCAGCTGGTGTTGATTACGTCCCTGCCCTTTGTACACA-CCGCCCGTCG-CTACTAC-TGATTGGACG-TTTAAGCGAGATCTTCGGAC------------------------------------TCCGGGTTCATGGTTCATCTGGACCTAGAGCTATGGGG-------------GAAGTAGATCAAGCTTTGGTGTC-TA-------------------------
>Acoela_Simplicomorpha_gigantorhabditis_ID_UJ11036_18S
-----------ATGCATGTCT--AAGTTC----AGCGCCTTG----AACAGTGAAACCGCGAAC-GGCTCATTAAATC-AATCGTTG-TTTACTTGATA------GTAA------------ACTTTACTTGGATAACTGC-GGTAACTCTGGAGCTAATACA------TG-------CCGAAACCCTGTC---------CAAGTGGCAGGGG------------------------GCTTTTA---------------TTAG------ATTCAAGA------------------------CTACGCTTC-----------------CCGCAACTACGGGAGGATT---------------------------------TTGTTG-----------AACTCT-GGATA-A---------------CTGCAGGA---------------------CCGCAG--------AAGCC--------------TTG--TGCTGGC-----GG----------CG----TATCTTCCAAGTGTTTGCCCTATCA-ACTTTGGACGGTAGGGTACCGGCCTACCGTGGTTGTAACGGGTAACGGGGAATCAGGGTTCGATTCCGGAGAGGGAGCCTGAGAGAC-GGCTACCACATCTAAGGAAGGCAGCAGGCGCGCAAATTACCC-AATCCCAG-----AACGGGGAGGTAGTGACGAAAAATAAC-AAT--ATGAAACCCTTGT---GGTTTTGTGATTGGAATGGACGGG----ATATAAAA-ACTCCCGT--GAGGATCTAGTGGAGGGCAAGTCTGGTGCCAGCAGCCGCGGTAATACCAGCCTCCACAAGCATATGCAAAAGTTGCTGCGTTTAAAAAGCTCGTAGTTGGATCT--------G----TTGAT----TGAGTCTCA--------------CAATCCCGA---------------------------------TATCCTCGTATGAGGTGTTGGGGAGACTT-----GACTACCTGAGCTA-----TCAA-GGGT----GCT-TGCGCTTAACTG-CGTC---GAGTACC-CG-CGATGGAGG--TTTTACTTTGACTA-AATTAGAGTGTTCAAAGCAGCCTTTGGGCT--TGAATATCAGAGCATGGAATAATGGAAAAGGA--CTGTGTCCCA------ATCATGT-TGGTCTAT--GGAG-ATAC-GGTAATGATT-AACAGGGACAGTCGGGGGC-ATTC-GTATTG-CCGCGTT-AGAGGTGAAATTCTTGGATCGTGGCAAGACGACC---TACTGCGAAAGCA--TTTGCCAAGAATG-TTTTCATTAATC-AAGAACGAAAGTT-AGAGTATT-GAAGAGGATTA-GATA-CCCTCGTAA--TTCTAACCA-TAAACGA-TACCTAC-TTGCGATCCGCC-GGCGTC-CTC----TATGACTCGGCGGGGAG-CTACCCCGGTAAACCAAAGTCCATTGGTTCTGGGGGAAGTATGGTTGCAAAATCGAAACTTAAAGGAATTGACGGAAGGGCACCACCAGGAGTGGAGCCTGCGGCTTAATTTGACTCAACACGGGAAAACTCACCAGGTCCAGACATAGTAAGGATTGACAGACTGA-ATCTCTTTCATGA--TTCTCTGGGTGGTGGTGCATGGCCGTTCTTAGTTAGTGGAGTGATCTGTCTGGTTAATTCCGATAACGAACGAGACCCC-GGCCATTTAAATAGTA-TCAGTCAC----------TCTTGGTGGC------TGC----------TTAC-TTCTTAGAGGAACCATGTGGAATA---AATACCCCAAG-GAAGTGGGGCCA-TAACAGGTCTGTGATGCCCTTAGATGTTCTGGGCCGCACGCGCGCTACACTGGG-TGGCTC--------------ATCATGA----TTATTAGCCTGGTCCGTCAAG-GTCTAGG-TAATCA--CGGAGGGTCACG------CCATAC-CTGGAATAGATTATTGCAACTATTAATCTTGAACGAGGAATTCCTAGTAAGCACCAGTCATCAGCTGGTGTTGATTACGTCCCTGCCCTTTGTACACA-CCGCCCGTCG-CTACTAC-TGATTGGACG-TTTAAGCGAGATCTTCGGAC------------------------------------TCCGGGTTCATGGTTCATCTGGACCTAGAGCTATGGGG-------------GAAGTAGATCAAGCTTTGGTGTC-TA-------------------------
>Acoela_Simplicomorpha_gigantorhabditis_ID_UJ11386_18S
-----------ATGCATGTCT--AAGTTC----AGCGCCTTG----AACAGTGAAACCGCGAAC-GGCTCATTAAATC-AATCGTTG-TTTACTTGATA------GTAA------------ACTTTACTTGGATAACTGC-GGTAACTCTGGAGCTAATACA------TG-------CCGAAACCCTGTC---------CAAGTGGCAGGGG------------------------GCTTTTA---------------TTAG------ATTCAAGA------------------------CTACGCTTC-----------------CCGCAACTACGGGAGGATT---------------------------------TTGTTG-----------AACTCT-GGATA-A---------------CTGCAGGA---------------------CCGCAG--------AAGCC--------------TTG--TGCTGGC-----GG----------CG----TATCTTCCAAGTGTTTGCCCTATCA-ACTTTGGACGGTAGGGTACCGGCCTACCGTGGTTGTAACGGGTAACGGGGAATCAGGGTTCGATTCCGGAGAGGGAGCCTGAGAGAC-GGCTACCACATCTAAGGAAGGCAGCAGGCGCGCAAATTACCC-AATCCCAG-----AACGGGGAGGTAGTGACGAAAAATAAC-AAT--ATGAAACCCTTGT---GGTTTTGTGATTGGAATGGACGGG----ATATAAAA-ACTCCCGT--GAGGATCTAGTGGAGGGCAAGTCTGGTGCCAGCAGCCGCGGTAATACCAGCCTCCACAAGCATATGCAAAAGTTGCTGCGTTTAAAAAGCTCGTAGTTGGATCT--------G----TTGAT----TGAGTCTCA--------------CAATCCCGA---------------------------------TATCCTCGTATGAGGTGTTGGGGAGACTT-----GACTACCTGAGCTA-----TCAA-GGGT----GCT-TGCGCTTAACTG-CGTC---GAGTACC-CG-CGATGGAGG--TTTTACTTTGACTA-AATTAGAGTGTTCAAAGCAGCCTTTGGGCT--TGAATATCAGAGCATGGAATAATGGAAAAGGA--CTGTGTCCCA------ATCATGT-TGGTCTAT--GGAG-ATAC-GGTAATGATT-AACAGGGACAGTCGGGGGC-ATTC-GTATTG-CCGCGTT-AGAGGTGAAATTCTTGGATCGTGGCAAGACGACC---TACTGCGAAAGCA--TTTGCCAAGAATG-TTTTCATTAATC-AAGAACGAAAGTT-AGAGTATT-GAAGAGGATTA-GATA-CCCTCGTAA--TTCTAACCA-TAAACGA-TACCTAC-TTGCGATCCGCC-GGCGTC-CTC----TATGACTCGGCGGGGAG-CTACCCCGGTAAACCAAAGTCCATTGGTTCTGGGGGAAGTATGGTTGCAAAATCGAAACTTAAAGGAATTGACGGAAGGGCACCACCAGGAGTGGAGCCTGCGGCTTAATTTGACTCAACACGGGAAAACTCACCAGGTCCAGACATAGTAAGGATTGACAGACTGA-ATCTCTTTCATGA--TTCTCTGGGTGGTGGTGCATGGCCGTTCTTAGTTAGTGGAGTGATCTGTCTGGTTAATTCCGATAACGAACGAGACCCC-GGCCATTTAAATAGTA-TCAGTCAC----------TCTTGGTGGC------TGC----------TTAC-TTCTTAGAGGAACCATGTGGAATA---AATACCCCAAG-GAAGTGGGGCCA-TAACAGGTCTGTGATGCCCTTAGATGTTCTGGGCCGCACGCGCGCTACACTGGG-TGGCTC--------------ATCATGA----TTATTAGCCTGGTCCGTCAAG-GTCTAGG-TAATCA--CGGAGGGTCACG------CCATAC-CTGGAATAGATTATTGCAACTATTAATCTTGAACGAGGAATTCCTAGTAAGCACCAGTCATCAGCTGGTGTTGATTACGTCCCTGCCCTTTGTACACA-CCGCCCGTCG-CTACTAC-TGATTGGACG-TTTAAGCGAGATCTTCGGAC------------------------------------TCCGGGTTCATGGTTCATCTGGACCTAGAGCTATGGGG-------------GAAGTAGATCAAGCTTTGGTGTC-TA-------------------------
>Acoela_Simplicomorpha_gigantorhabditis_ID_UJ13100_18S
-----------ATGCATGTCT--AAGTTC----AGCGCCTTG----AACAGTGAAACCGCGAAC-GGCTCATTAAATC-AATCGTTG-TTTACTTGATA------GTAA------------ACTTTACTTGGATAACTGC-GGTAACTCTGGAGCTAATACA------TG-------CCGAAACCCTGTC---------CAAGTGGCAGGGG------------------------GCTTTTA---------------TTAG------ATTCAAGA------------------------CTACGCTTC-----------------CCGCAACTACGGGAGGATT---------------------------------TTGTTG-----------AACTCT-GGATA-A---------------CTGCAGGA---------------------CCGCAG--------AAGCC--------------TTG--TGCTGGC-----GG----------CG----TATCTTCCAAGTGTTTGCCCTATCA-ACTTTGGACGGTAGGGTACCGGCCTACCGTGGTTGTAACGGGTAACGGGGAATCAGGGTTCGATTCCGGAGAGGGAGCCTGAGAGAC-GGCTACCACATCTAAGGAAGGCAGCAGGCGCGCAAATTACCC-AATCCCAG-----AACGGGGAGGTAGTGACGAAAAATAAC-AAT--ATGAAACCCTTGT---GGTTTTGTGATTGGAATGGACGGG----ATATAAAA-ACTCCCGT--GAGGATCTAGTGGAGGGCAAGTCTGGTGCCAGCAGCCGCGGTAATACCAGCCTCCACAAGCATATGCAAAAGTTGCTGCGTTTAAAAAGCTCGTAGTTGGATCT--------G----TTGAT----TGAGTCTCA--------------CAATCCCGA---------------------------------TATCCTCGTATGAGGTGTTGGGGAGACTT-----GACTACCTGAGCTA-----TCAA-GGGT----GCT-TGCGCTTAACTG-CGTC---GAGTACC-CG-CGATGGAGG--TTTTACTTTGACTA-AATTAGAGTGTTCAAAGCAGCCTTTGGGCT--TGAATATCAGAGCATGGAATAATGGAAAAGGA--CTGTGTCCCA------ATCATGT-TGGTCTAT--GGAG-ATAC-GGTAATGATT-AACAGGGACAGTCGGGGGC-ATTC-GTATTG-CCGCGTT-AGAGGTGAAATTCTTGGATCGTGGCAAGACGACC---TACTGCGAAAGCA--TTTGCCAAGAATG-TTTTCATTAATC-AAGAACGAAAGTT-AGAGTATT-GAAGAGGATTA-GATA-CCCTCGTAA--TTCTAACCA-TAAACGA-TACCTAC-TTGCGATCCGCC-GGCGTC-CTC----TATGACTCGGCGGGGAG-CTACCCCGGTAAACCAAAGTCCATTGGTTCTGGGGGAAGTATGGTTGCAAAATCGAAACTTAAAGGAATTGACGGAAGGGCACCACCAGGAGTGGAGCCTGCGGCTTAATTTGACTCAACACGGGAAAACTCACCAGGTCCAGACATAGTAAGGATTGACAGACTGA-ATCTCTTTCATGA--TTCTCTGGGTGGTGGTGCATGGCCGTTCTTAGTTAGTGGAGTGATCTGTCTGGTTAATTCCGATAACGAACGAGACCCC-GGCCATTTAAATAGTA-TCAGTCAC----------TCTTGGTGGC------TGC----------TTAC-TTCTTAGAGGAACCATGTGGAATA---AATACCCCAAG-GAAGTGGGGCCA-TAACAGGTCTGTGATGCCCTTAGATGTTCTGGGCCGCACGCGCGCTACACTGGG-TGGCTC--------------ATCATGA----TTATTAGCCTGGTCCGTCAAG-GTCTAGG-TAATCA--CGGAGGGTCACG------CCATAC-CTGGAATAGATTATTGCAACTATTAATCTTGAACGAGGAATTCCTAGTAAGCACCAGTCATCAGCTGGTGTTGATTACGTCCCTGCCCTTTGTACACA-CCGCCCGTCG-CTACTAC-TGATTGGACG-TTTAAGCGAGATCTTCGGAC------------------------------------TCCGGGTTCATGGTTCATCTGGACCTAGAGCTATGGGG-------------GAAGTAGATCAAGCTTTGGTGTC-TA-------------------------
>Acoela_Simplicomorpha_gigantorhabditis_GB_AF102894
-----------ATGCATGTCT--AAGTTC----AGCGCCTTG----AACAGTGAAACCGCGAAC-GGCTCATTAAATC-AATCGTTG-TTTACTTGATAGTAA------------------ACTTTACTTGGATAACTGC-GGTAACTCTGGAGCTAATACA------TG-------CCGAAACCCTGTC---------CAAGTGGCAGGGG------------------------GCTTTTA---------------TTAG-----AT--TCAAG------------------------ACTA-CGCT-----------------TCCCGCAACTACGGGAGGATT-------------------------------TTGTTG-----------AACTCT-GGATA-A---------------CTGCAGGA---------------------CCGCAG--------AAGCC--------------TTG--TGCTGGC-----GG----------CG----TATCTTCCAAGTGTTTGCCCTATCA-ACTTTGGACGGTAGGGTACCGGCCTACCGTGGTTGTAACGGGTAACGGGGAATCAGGGTTCGATTCCGGAGAGGGAGCCTGAGAGAC-GGCTAC-ACATCTAAGGAAGGCAGCAGGCGCGCAAATTACCC-AATCCCAG-----AACGGGGAGGTAGTGACGAAAAATAAC-AAT--ATGAAACC-CTTGT--GGTTTTGTGATTGGAATGGACGGG----ATATAAAA-ACTCCCGT--GAGGATCTAGTGGAGGGCAAGTCTGGTGCCAGCAGCCGCGGTAATACCAGCCTCCACAAGCATATGCAAAAGTTGCTGCGTTTAAAAAGCTCGTAGTTGGATCT--------G----TTGAT----TGAGTCTCA--------------CAATCCCGA--------------TATCCTCGTAT------GAGGTGTTGGGGAG-ACTTGA-----CTACC------------TGAGCTA-----TCAA-GGGT----GCT-TGCGCTTAACTG-CGTC---GAGTACC-CG-CGATGGAGG--TTTTACTTTGACTA-AATTAGAGTGTTCAAAGCAGCCTTTGGGCT--TGAATATCAGAGCATGGAATAATGGAAAAGGA--CTGTGTCCCA------ATCATGT-TGGTCTAT--GGAG-ATAC-GGTAATGATT-AACAGGGACAGTCGGGGGC-ATTC-GTATTG-CCGCGTT-AGAGGTGAAATTCTTGGATCGTGGCAAGACGACC---TACTGCGAAAGCA--TTTGCCAAGAATG-TTTTCATTAATC-AAGAACGAAAGTT-AGAGTATT-GAAGAGGATTA-GATA-CCCTCGTAA--TTCTAACCA-TAAACGA-TACCTAC-TTGCGATCCGCC-GGCGTC-CTC----TATGACTCG-CGGGGAG-CTACCCCGGTAAACCAAAGTCCATTGGTTCTGGGGGAAGTATGGTTGCAAAATCGAAACTTAAAGGAATTGACGGAAGGGCACCACCAGGAGTGGAGCCTGCGGCTTAATTTGACTCAACACGGGAAAACTCACCAGGTCCAGACATAGTAAGGATTGACAGACTGA-ATCTCTTTCATGA--TTCTCTGGGTGGTGGTGCATGGCCGTTCTTAGTTAGTGGAGTGATCTGTCTGGTTAATTCCGATAACGAACGAGACCCC-GGCCATTTAAATAGTA-TCAGTCAC----------TCTTGGTGGC----TGCTT------------AC-TTCTTAGAGGAACCATGTGGAATA---AATACCCCAGG---AATGGGGCAA-TAACAGGTCTGTGATGCCCTTAGATGTTCTGGGCCGCACGCGCGCTACACTGGG-TGGCTC--------------ATCATGA----TTATTAGCCTGGTCCGTCAAG-GTCTAGG-TAATCA---C-GGAGGGTCA----CGCCATAC-CTGGAATAGATTATTGCAACTATTAATCTTGAACGAGGAATTCCTAGTAAGCACCAGTCATCAGCTGGTGTTGATTACGTCCCTGCCCTTTGTACACA-CCGCCCGTCG-CTACTAC-TGATTGGACG-TTTAAGCGAGATCTTCGGAC--------T----------------------------CCGGGTTCATGGTTCATCTGGACCTAGAGCTATGGGG-------------GAAGTAGATCAAGCTTTGGTGT--TA-------------------------
>Acoela_Kuma_sp5_ID_UJ13449_18S
-----------ATGCATGTCT--AAGTTC----AGCGCCTTG----AACAGTGAAACCGCGAAC-GGCTCATTAAATC-AATCGTTG-TTTACTTGATA------GTAG------------ACCTTACTTGGATAACTGC-GGTAACTCTGGAGCTAATACA------TG-------CCGAATCCTTGTC---------CTTGAGGCAGGGG------------------------GCTTTTA---------------TTAG------------------------------------ATTCAAGACTA-----------------CGCCACCACTCATTCGAGGGTGGATT--------------------------TTGTTG-----------AACTCT-GGATA-A---------------CTGCAGGA---------------------CCGCAG--------AAGCC--------------TTG--TGCTGGC-----GG----------CG----TATCTTCCAAGTGTTTGCCCTATCA-ACTTTGGACGGTAGGGTACCGGCCTACCGTGGTTGTAACGGGTAACGGGGAATCAGGGTTCGATTCCGGAGAGGGAGCCTGAGAGAC-GGCTACCACATCTAAGGAAGGCAGCAGGCGCGCAAATTACCC-AATCCCAG-----AACGGGGAGGTAGTGACGAAAAATAAC-AAT--ATGAAGCCCTTGT---GGTTTTGTGATTGGAATGGACGGG----ATATAAAA-ACTCCCGT--GAGGATCTAGTGGAGGGCAAGTCTGGTGCCAGCAGCCGCGGTAATACCAGCCTCCACAAGCATATGCAAAAGTTGCTGCGTTTAAAAAGCTCGTAGTTGGATCT--------G----TTGAT----TGAGTCTCG---------GTAAACTGGCATCC---------------------TCGT------TCAGAGGTGCTGGGGAGACTT---------------GACTACCTGAGCCG-----TCGA-GGGT----GCT-TGCGCTTAATTG-CGTT---GAGTACT-CA-AGACGGAGG--TTTTACTTTGACTA-AATTAGAGTGTTCAAAGCAGCCTTTGGGCA--TGAATATCAGAGCATGGAATAATGGAAAAGGA--CTGTGTCCCA------ATCAAGT-TGGTCTGT--GGAG-ATAC-GGTAATGATT-AACAGGGACAGTCGGGGGC-ATTC-GTATTG-CCACGTT-AGAGGTGAAATTCTTGGATCGTGGCAAGACGTCC---TACTGCGAAAGCA--TTTGCCAAGAATG-TTTTCATTAATC-AAGAACGAAAGTT-AGAGTATT-GAAGAGGATTA-GATA-CCCTCGTAA--TTCTAACCA-TAAACGA-TACCTAC-TTGCGATCCGCC-GGCGTC-CTC----ATTGACTCGGCGGGGAG-CTACC-CGGCAAACCAAAGTTTATTGGTTCCGGGGGAAGTATGGTTGCAAAATCGAAACTTAAAGGAATTGACGGAAGGGCACCACCAGGAGTGGAGCCTGCGGCTTAATTTGACTCAACACGGGAAAACTCACCAGGTCCAGACATAGTAAGGATTGACAGACTGA-ATCTCTTTCATGA--TTCTCTGGGTGGTGGTGCATGGCCGTTCTTAGTTAGTGGAGTGATCTGTCTGGTTAATTCCGATAACGAACGAGACCCC-GGCCATTTAAATAGTA-TCGGTCAC---TATTGGTGTCCGTTTAC------------------------TTCTTAGAGGAACCATGTGGAATCC--AATACCACAAG-GAAGTGGGGCTA-TAACAGGTCTGTGATGCCCTTAGATGTTCTGGGCCGCACGCGCGCTACACTGGG-TGCCTC----------AGCA----TGA----TTGTTAGCCTGGTCCGTTGAG-GTCTAGG-TAATCA-CTG-AATGGCACG------CCATAC-CTGGGATAGATTATTGCAACTATTAATCTTAAACGAGGAATTCCTAGTAAGCGCCAGTCATCAGCTGGTGTTGATTACGTCCCTGCCCTTTGTACACA-CCGCCCGTCG-CTACTAC-TGATTGGACG-TTTAAGCGAGATCTTCGGAC------------------------------------CTCGGGTTCATGGTTCATCTGGACCTAGAGCTATGGGG-------------GAAGTAGATCAAGCTTTGGTGTC-TA-------------------------
>Acoela_Kuma_sp5_ID_UJ13451_18S
-----------ATGCATGTCT--AAGTTC----AGCGCCTTG----AACAGTGAAACCGCGAAC-GGCTCATTAAATC-AATCGTTG-TTTACTTGATA------GTAG------------ACCTTACTTGGATAACTGC-GGTAACTCTGGAGCTAATACA------TG-------CCGAATCCTTGTC---------CTTGAGGCAGGGG------------------------GCTTTTA---------------TTAG------------------------------------ATTCAAGACTA-----------------CGCCACCACTCATTCGAGGGTGGATT--------------------------TTGTTG-----------AACTCT-GGATA-A---------------CTGCAGGA---------------------CCGCAG--------AAGCC--------------TTG--TGCTGGC-----GG----------CG----TATCTTCCAAGTGTTTGCCCTATCA-ACTTTGGACGGTAGGGTACCGGCCTACCGTGGTTGTAACGGGTAACGGGGAATCAGGGTTCGATTCCGGAGAGGGAGCCTGAGAGAC-GGCTACCACATCTAAGGAAGGCAGCAGGCGCGCAAATTACCC-AATCCCAG-----AACGGGGAGGTAGTGACGAAAAATAAC-AAT--ATGAAGCCCTTGT---GGTTTTGTGATTGGAATGGACGGG----ATATAAAA-ACTCCCGT--GAGGATCTAGTGGAGGGCAAGTCTGGTGCCAGCAGCCGCGGTAATACCAGCCTCCACAAGCATATGCAAAAGTTGCTGCGTTTAAAAAGCTCGTAGTTGGATCT--------G----TTGAT----TGAGTCTCG---------GTAAACTGGCATCC---------------------TCGT------TCAGAGGTGCTGGGGAGACTT---------------GACTACCTGAGCCG-----TCGA-GGGT----GCT-TGCGCTTAATTG-CGTT---GAGTACT-CA-AGACGGAGG--TTTTACTTTGACTA-AATTAGAGTGTTCAAAGCAGCCTTTGGGCA--TGAATATCAGAGCATGGAATAATGGAAAAGGA--CTGTGTCCCA------ATCAAGT-TGGTCTGT--GGAG-ATAC-GGTAATGATT-AACAGGGACAGTCGGGGGC-ATTC-GTATTG-CCACGTT-AGAGGTGAAATTCTTGGATCGTGGCAAGACGTCC---TACTGCGAAAGCA--TTTGCCAAGAATG-TTTTCATTAATC-AAGAACGAAAGTT-AGAGTATT-GAAGAGGATTA-GATA-CCCTCGTAA--TTCTAACCA-TAAACGA-TACCTAC-TTGCGATCCGCC-GGCGTC-CTC----ATTGACTCGGCGGGGAG-CTACC-CGGCAAACCAAAGTTTATTGGTTCCGGGGGAAGTATGGTTGCAAAATCGAAACTTAAAGGAATTGACGGAAGGGCACCACCAGGAGTGGAGCCTGCGGCTTAATTTGACTCAACACGGGAAAACTCACCAGGTCCAGACATAGTAAGGATTGACAGACTGA-ATCTCTTTCATGA--TTCTCTGGGTGGTGGTGCATGGCCGTTCTTAGTTAGTGGAGTGATCTGTCTGGTTAATTCCGATAACGAACGAGACCCC-GGCCATTTAAATAGTA-TCGGTCAC---TATTGGTGTCCGTTTAC------------------------TTCTTAGAGGAACCATGTGGAATCC--AATACCACAAG-GAAGTGGGGCTA-TAACAGGTCTGTGATGCCCTTAGATGTTCTGGGCCGCACGCGCGCTACACTGGG-TGCCTC----------AGCATGATTGT--------TAGCCTGGTCCGTTGAG-GTCTAGG-TAATCA-CTG-AATGGCACG------CCATAC-CTGGGATAGATTATTGCAACTATTAATCTTAAACGAGGAATTCCTAGTAAGCGCCAGTCATCAGCTGGTGTTGATTACGTCCCTGCCCTTTGTACACA-CCGCCCGTCG-CTACTAC-TGATTGGACG-TTTAAGCGAGATCTTCGGAC------------------------------------CTCGGGTTCATGGTTCATCTGGACCTAGAGCTATGGGG-------------GAAGTAGATCAAGCTTTGGTGTC-TA-------------------------
>Acoela_Paraproporus_sp2_ID_UJ13472_18S
-----------ATGCATGTCT--AAGTTC----AGCGCCTAG----AACAGTGAAACCGCGAAC-GGCTCATTAAATC-AACCGTAG-TTTACTGGATA------GTAG------------ACTTTACTTGGATAACTGC-GGTAACTCTGGAGCTAATACA------TG-------CCGAAACCCTTCC---------CTTGTGGTTGGGG------------------------GCTTTTA---------------TTAG------------------------------------ATTCAAGACTA-----------------CGCCACTACGCATACGCGGGTGGATT--------------------------TTGTTG-----------AACTCT-GGATA-A---------------CTGCAGGA---------------------CCGCAG--------AAGCC--------------TTG--TGCTGGC-----GG----------CG----TATCTTCCAAGTGTTTGCCCTATCA-ACTTTGGACGGTAGGGTACCGGCCTACCGTGGTTGTAACGGGTAACGGGGAATCAGGGTTCGATTCCGGAGAGGGAGCCTGAGAGAC-GGCTACCACATCTAAGGAAGGCAGCAGGCGCGCAAATTACCC-AATCCCAG-----AACGGGGAGGTAGTGACGAAAAATAAC-AAT--ATGAAACCCTTGC---GGTTTTGTGATTGGAATGGACGGG----ATATAAAA-ACTCCCGT--GAGGATCTAGTGGAGGGCAAGTCTGGTGCCAGCAGCCGCGGTAATACCAGCCTCCACAAGCATATGCAAAAGTTGCTGCGTTTAAAAAGCTCGTAGTTGGATCT--------G----TTGAT----TGAGTCTCG--------------CAATCCCGG-----------------CATCCTTT------AACGAGGTGCTGGGGAGACTT---------------GACTACCTGAGCCG-----TCAA-GGGT----GCT-TGCGCTTAACTG-CGTC---GAGTACT-CG-CGACGGAGG--TTTTACTTTGACTA-AATTAGAGTGTTCAAAGCAGCCTTTGGGCT--TGGATATCTGAGCATGGAATAATGGAAGAGGA--CTGTGTCCCA------ATCAAGT-TGGTCTGT--GGAG-ATAC-GGTAATGATT-AACAGGGACAGTCGGGGGC-ATTC-GTATTG-CCACGTT-AGAGGTGAAATTCTTGGATCGTGGCAAGACGTCC---TACTGCGAAAGCA--TTTGCCAAGAATG-TTTTCATTAATC-AAGAACGAAAGTT-AGAGTATT-GAAGAGGATTA-GATA-CCCTCGTAA--TTCTAACCA-TAAACGA-TACCTAC-TTGCGATCCGCC-GGCGTC-CTC----ATTGACTCGGCGGGGAG-CTACC-CGGCAAACCAAAGTTTATTGGTTCCGGGGGAAGTATGGTTGCAAAATCGAAACTTAAAGGAATTGACGGAAGGGCACCACCAGGAGTGGAGCCTGCGGCTTAATTTGACTCAACACGGGAAAACTCACCAGGTCCAGACATAGTAAGGATTGACAGACTGA-ATCTCTTTCATGA--TTCTCTGGGTGGTGGTGCATGGCCGTTCTTAGTTAGTGGAGTGATCTGTCTGGTTAATTCCGATAACGAACGAGATCCC-GGCCATTTAAATAGTA-TCGGTCAC----------TTCTGGTGTC--------------CG--TTTAC-TTCTTAGAGGAACCATGTGGAATA---AATACCCCAAG-GAAGTGGGGCTA-TAACAGGTCTGTGATGCCCTTAGATGTCCTGGGCCGCACGCGCGCTACACTGGG-TGCCTC----------AGCA----TGA----TTGTTAGCCTGGTCCGTTGAG-GTCTAGG-TAATCA-CTG-AATGGCACG------CCATAC-CTGGGATAGATTATTGCAACTATTAATCTTGAACGAGGAATTCCTAGTAAGCACCAGTCATCAGCTGGTGTTGATTACGTCCCTGCCCTTTGTACACA-CCGCCCGTCG-CTACTAC-TGATTGGACG-TTTAAGCGAGATCTTCGGAC------------------------------------CTCGGGCTCATGGTTCATCTGGACCTAGAGCTATGGGG-------------GAAGTAGATCAAGCTTTGGTGTC-TA-------------------------
>Acoela_Paraproporus_sp2_ID_UJ13476_18S
-----------ATGCATGTCT--AAGTTC----AGCGCCTAG----AACAGTGAAACCGCGAAC-GGCTCATTAAATC-AACCGTAG-TTTACTGGATA------GTAG------------ACTTTACTTGGATAACTGC-GGTAACTCTGGAGCTAATACA------TG-------CCGAAACCCTTCC---------CTTGTGGTTGGGG------------------------GCTTTTA---------------TTAG------------------------------------ATTCAAGACTA-----------------CGCCACTACGCATACGCGGGTGGATT--------------------------TTGTTG-----------AACTCT-GGATA-A---------------CTGCAGGA---------------------CCGCAG--------AAGCC--------------TTG--TGCTGGC-----GG----------CG----TATCTTCCAAGTGTTTGCCCTATCA-ACTTTGGACGGTAGGGTACCGGCCTACCGTGGTTGTAACGGGTAACGGGGAATCAGGGTTCGATTCCGGAGAGGGAGCCTGAGAGAC-GGCTACCACATCTAAGGAAGGCAGCAGGCGCGCAAATTACCC-AATCCCAG-----AACGGGGAGGTAGTGACGAAAAATAAC-AAT--ATGAAACCCTTGC---GGTTTTGTGATTGGAATGGACGGG----ATATAAAA-ACTCCCGT--GAGGATCTAGTGGAGGGCAAGTCTGGTGCCAGCAGCCGCGGTAATACCAGCCTCCACAAGCATATGCAAAAGTTGCTGCGTTTAAAAAGCTCGTAGTTGGATCT--------G----TTGAT----TGAGTCTCG--------------CAATCCCGG-----------------CATCCTTT------AACGAGGTGCTGGGGAGACTT---------------GACTACCTGAGCCG-----TCAA-GGGT----GCT-TGCGCTTAACTG-CGTC---GAGTACT-CG-CGACGGAGG--TTTTACTTTGACTA-AATTAGAGTGTTCAAAGCAGCCTTTGGGCT--TGGATATCTGAGCATGGAATAATGGAAGAGGA--CTGTGTCCCA------ATCAAGT-TGGTCTGT--GGAG-ATAC-GGTAATGATT-AACAGGGACAGTCGGGGGC-ATTC-GTATTG-CCACGTT-AGAGGTGAAATTCTTGGATCGTGGCAAGACGTCC---TACTGCGAAAGCA--TTTGCCAAGAATG-TTTTCATTAATC-AAGAACGAAAGTT-AGAGTATT-GAAGAGGATTA-GATA-CCCTCGTAA--TTCTAACCA-TAAACGA-TACCTAC-TTGCGATCCGCC-GGCGTC-CTC----ATTGACTCGGCGGGGAG-CTACC-CGGCAAACCAAAGTTTATTGGTTCCGGGGGAAGTATGGTTGCAAAATCGAAACTTAAAGGAATTGACGGAAGGGCACCACCAGGAGTGGAGCCTGCGGCTTAATTTGACTCAACACGGGAAAACTCACCAGGTCCAGACATAGTAAGGATTGACAGACTGA-ATCTCTTTCATGA--TTCTCTGGGTGGTGGTGCATGGCCGTTCTTAGTTAGTGGAGTGATCTGTCTGGTTAATTCCGATAACGAACGAGATCCC-GGCCATTTAAATAGTA-TCGGTCAC----------TTCTGGTGTC--------------CG--TTTAC-TTCTTAGAGGAACCATGTGGAATA---AATACCCCAAG-GAAGTGGGGCTA-TAACAGGTCTGTGATGCCCTTAGATGTCCTGGGCCGCACGCGCGCTACACTGGG-TGCCTC----------AGCATGATTGT--------TAGCCTGGTCCGTTGAG-GTCTAGG-TAATCA-CTG-AATGGCACG------CCATAC-CTGGGATAGATTATTGCAACTATTAATCTTGAACGAGGAATTCCTAGTAAGCACCAGTCATCAGCTGGTGTTGATTACGTCCCTGCCCTTTGTACACA-CCGCCCGTCG-CTACTAC-TGATTGGACG-TTTAAGCGAGATCTTCGGAC------------------------------------CTCGGGCTCATGGTTCATCTGGACCTAGAGCTATGGGG-------------GAAGTAGATCAAGCTTTGGTGTC-TA-------------------------
>Acoela_Polycanthus_sp_2_ID_UJ0817_GB_FR837735
--------------CTTG----------------------------AACAGTGAAACCGCGAAC-GGCTCATTAAATC-AACCGTAG-TTTACTGGATA------GTAG------------ACTTTACTTGGATAACTGC-GGTAACTCTGGAGCTAATACA------TG-------CCGAACCCCTGCC---------CTTGTGGTAGGGG------------------------GCTTTTA---------------TTAG------------------------------------ATTCAAGACTA-----------------CGCCACTACGCATACGCGGGTGGATT--------------------------TTGTTG-----------AACTCT-GGATA-A---------------CTGCAGGA---------------------CCGCAG--------AAGCC--------------TTG--TGCTGGC-----GG----------CG----TATCTTCCAAGTGTTTGCCCTATCA-ACTTTGGACGGTAGGGTACCGGCCTACCGTGGTTGTAACGGGTAACGGGGAATCAGGGTTCGATTCCGGAGAGGGAGCCTGAGAGAC-GGCTACCACATCTAAGGAAGGCAGCAGGCGCGCAAATTACCC-AATCCCAG-----CTCGGGGAGGTAGTGACGAAAAATAAC-AAT--ATGAAACCCTTGC---GGTTTTGTGATTGGAATGGACGGG----ATATAAAA-ACTCCCGT--GAGGATCTAGTGGAGGGCAAGTCTGGTGCCAGCAGCCGCGGTAATACCAGCCTCCACAAGCATATGCAAAAGTTGCTGCGTTTAAAAAGCTCGTAGTTGGATCT--------G----TTGATTGAGTCTCGCAATCCCAGCATCCT---CTAACCGAG----------------------------------GTGCCGGGGAG-------------ACTT-----GACTACCTGAGCCG-----TCAA-GGGT----GCT-TGCGCTTAACTG-CGTC---GAGTACT-CG-CGACGGAGG--TTTTACTTTGACTA-AATTAGAGTGTTCAAAGCAGCCTTTGGGCT--TGGATATCTGAGCATGGAATAATGGAAAAGGA--CTGTGTCCCA------ATCAAGT-TGGTCTGT--GGAG-ATAC-GGTAATGATT-AACAGGGACAGTCGGGGGC-ATTC-GTATTG-CCACGTT-AGAGGTGAAATTCTTGGATCGTGGCAAGACGTCC---TACTGCGAAAGCA--TTTGCCAAGAATG-TTTTCATTAATC-AAGAACGAAAGTT-AGAGTATT-GAAGAGGATTA-GATA-CCCTCGTAA--TTCTAACCA-TAAACGA-TACCTAC-TTGCGATCCGCC-GGCGTC-CTC----ATTGACTCGGCGGGGAG-CTACC-CGGCAAACCAAAGTTTATTGGTTCCGGGGGAAGTATGGTTGCAAAATCGAAACTTAAAGGAATTGACGGAAGGGCACCACCAGGAGTGGAGCCTGCGGCTTAATTTGACTCAACACGGGAAAACTCACCAGGTCCAGACATAGTAAGGATTGACAGACTGA-ATCTCTTTCATGA--TTCTCTGGGTGGTGGTGCATGGCCGTTCTTAGTTAGTGGAGTGATCTGTCTGGTTAATTCCGATAACGAACGAGATCCC-GGCCATTTAAATAGTA-TCGGTCAC----------TTCTGGTGTC--------------CG--TTTAC-TTCTTAGAGGAACCATGTGGAATA---AATACCCCAAG-GAAGTGGGGCTA-TAACAGGTCTGTGATGCCCTTAGATGTCCTGGGCCGCACGCGCGCTACACTGGG-TGCCTC----------AGCA----TGA----TTGTTAGCCTGGTCCGTCGAG-GTCTAGG-TAATCA-CTG-AATGGCACG------CCATAC-CTGGGATAGATTATTGCAACTATTAATCTTGAACGAGGAATTCCTAGTAAGCACCAGTCATCAGCTGGTGTTGATTACGTCCCTGCCCTTTGTACACA-CCGCCCGTCG-CTACTAC-TGATTGGACG-TTTAAGCGAGATCTTCGGAC------------------------------------CTCGGGTTCATGGTTCACCCGGACCTAGAGCTATGGGG-------------GAAGTAGATCAAGCTTTGGTGTC-TA-------------------------
>Acoela_Polycanthus_sp_ID_UJ0833_GB_FR837736
------------------------------------------------------AACCGCGAAC-GGCTCATTAAATC-AACCGTAG-TTTACTGGATA------GTAG------------ACTTTACTTGGATAACTGC-GGTAACTCTGGAGCTAATACA------TG-------CCAATACCCTGCC---------CTTGTGGTAGGGG------------------------GCTTTTA---------------TTAG------------------------------------ATTCAAGACTA-----------------CGCCACTACGCATACGCGGGTGGATT--------------------------TTGTTG-----------AACTCT-GGATA-A---------------CTGCAGGA---------------------CCGCAG--------AAGCC--------------TTG--TGCTGGC-----GG----------CG----TATCTTCCAAGTGTTTGCCCTATCA-ACTTTGGACGGTAGGGTACCGGCCTACCGTGGTTGTAACGGGTAACGGGGAATCAGGGTTCGATTCCGGAGAGGGAGCCTGAGAGAC-GGCTACCACATCTAAGGAAGGCAGCAGGCGCGCAAATTACCC-AATCCCAG-----CACGGGGAGGTAGTGACGAAAAATAAC-AAT--ATGAAACCCTTGC---GGTTTTGTGATTGGAATGGACGGG----ATATAAAA-ACTCCCGT--GAGGATCTAGTGGAGGGCAAGTCTGGTGCCAGCAGCCGCGGTAATACCAGCCTCCACAAGCATATGCAAAAGTTGCTGCGTTTAAAAAGCTCGTAGTTGGATCT--------G----TTGATTGAGTCTCGCAATCCCGGCATCCT---CTAACCGAG----------------------------------GTGCTGGGGAG-------------ACTT-----GACTACCTGAGCCG-----TCAA-GGGT----GCT-TGCGCTTAACTG-CGTC---GAGTACT-CG-CGACGGAGG--TTTTACTTTGACTA-AATTAGAGTGTTCAAAGCAGCCTTTGGGCT--TGGATATCTGAGCATGGAATAATGGAAAAGGA--CTGTGTCCCA------ATCAAGT-TGGTCTGT--GGAG-ATAC-GGTAATGATT-AACAGGGACAGTCGGGGGC-ATTC-GTATTG-CCACGTT-AGAGGTGAAATTCTTGGATCGTGGCAAGACGTCC---TACTGCGAAAGCA--TTTGCCAAGAATG-TTTTCATTAATC-AAGAACGAAAGTT-AGAGTATT-GAAGAGGATTA-GATA-CCCTCGTAA--TTCTAACCA-TAAACGA-TACCTAC-TTGCGATCCGCC-GGCGTC-CTC----ATTGACTCGGCGGGGAG-CTACC-CGGCAAACCAAAGTTTATTGGTTCCGGGGGAAGTATGGTTGCAAAATCGAAACTTAAAGGAATTGACGGAAGGGCACCACCAGGAGTGGAGCCTGCGGCTTAATTTGACTCAACACGGGAAAACTCACCAGGTCCAGACATAGTAAGGATTGACAGACTGA-ATCTCTTTCATGA--TTCTCTGGGTGGTGGTGCATGGCCGTTCTTAGTTAGTGGAGTGATCTGTCTGGTTAATTCCGATAACGAACGAGATCCC-GGCCATTTAAATAGTA-TCGGTCAC----------TTCTGGTGTC--------------CG--TTTAC-TTCTTAGAGGAACCATGTGGAAAA---AATACCCCAAG-GAAGTGGGGCTA-TAACAGGTCTGTGATGCCCTTAGATGTCCTGGGCCGCACGCGCGCTACACTGGG-TGCCTC----------AGCA----TGA----TTGTTAGCCTGGTCCGTTGAG-GTCTAGG-TAATCA-CTG-AATGGCACG------CCATAC-CTGGGATAGATTATTGCAACTATTAATCTTGAACGAGGAATTCCTAGTAAGCACCAGTCATCAGCTGGTGTTGATTACGTCCCTGCCCTTTGTACACA-CCGCCCGTCG-CTACTAC-TGATTGGACG-TTTAAGCGAGATCTTCGGAC------------------------------------CTCGGGTTCATGGTTCACCCGGACCTAGAGCTATGGGG-------------GAAGTAGATCAAGCTTTGGTGTC-TA-------------------------
>Acoela_Polycanthus_torosus_ID_MHPt_GB_FR837737
-----------ATGCATGTCT--AAGTTC----AGCGCCTTG----AACAGTGAAACCGCGAAC-GGCTCATTAAATC-AACCGTAG-TTTACTGGATA----GTAG--------------ACTTTACTTGGATAACTGC-GGTAACTCTGGAGCTAATACA------TG-------CCGAAACCCTGCC---------CTTGTGGTAGGGG------------------------GCTTTTA---------------TTAG-----AT--TCAAG------------------------ACTACGCCA-----------------CTACGCATACGCGG-GTGGATT------------------------------TTGTTG-----------AACTCT-GGATA-A---------------CTGCAGGA---------------------CCGCAG--------AAGCC--------------TTG--TGCTGGC-----GG----------CG----TATCTTCCAAGTGTTTGCCCTATCA-ACTTTGGACGGTAGGGTACCGGCCTACCGTGGTTGTAACGGGTAACGGGGAATCAGGGTTCGATTCCGGAGAGGGAGCCTGAGAGAC-GGCTACCACATCTAAGGAAGGCAGCAGGCGCGCAAATTACCC-AATCCCAG-----CACGGGGAGGTAGTGACGAAAAATAAC-AAT--ATGAAACC-CTTGC--GGTTTTGTGATTGGAATGGACGGG----ATATAAAA-ACTCCCGT--GAGGATCTAGTGGAGGGCAAGTCTGGTGCCAGCAGCCGCGGTAATACCAGCCTCCACAAGCATATGCAAAAGTTGCTGCGTTTAAAAAGCTCGTAGTTGGATCT--------G----TTGAT----TGAGTC-------------T---CGCAATCCC--------GGCATC---CTCTAACC------GAGGTGCTGGGGAG-ACTTGA-----CTACC------------TGAGCCG-----TCAA-GGGT----GCT-TGCGCTTAACTG-CGTC---GAGTACT-CG-CGACGGAGG--TTTTACTTTGACTA-AATTAGAGTGTTCAAAGCAGCCTTTGGGCT--TGGATATCTGAGCATGGAATAATGGAAAAGGA--CTGTGTCCCA------ATCAAGT-TGGTCTGT--GGAG-ATAC-GGTAATGATT-AACAGGGACAGTCGGGGGC-ATTC-GTATTG-CCACGTT-AGAGGTGAAATTCTTGGATCGTGGCAAGACGTCC---TACTGCGAAAGCA--TTTGCCAAGAATG-TTTTCATTAATC-AAGAACGAAAGTT-AGAGTATT-GAAGAGGATTA-GATA-CCCTCGTAA--TTCTAACCA-TAAACGA-TACCTAC-TTGCGATCCGCC-GGCGTC-CTC----ATTGACTCGGCGGGGAG-CTACC-CGGCAAACCAAAGTTTATTGGTTCCGGGGGAAGTATGGTTGCAAAATCGAAACTTAAAGGAATTGACGGAAGGGCACCACCAGGAGTGGAGCCTGCGGCTTAATTTGACTCAACACGGGAAAACTCACCAGGTCCAGACATAGTAAGGATTGACAGACTGA-ATCTCTTTCATGA--TTCTCTGGGTGGTGGTGCATGGCCGTTCTTAGTTAGTGGAGTGATCTGTCTGGTTAATTCCGATAACGAACGAGATCCC-GGCCATTTAAATAGTA-TCGGTCAC----------TTCTGGTGTC----CGTTT------------AC-TTCTTAGAGGAACCATGTGGAATA---AATACCCCAAG-GAAGTGGGGCTA-TAACAGGTCTGTGATGCCCTTAGATGTCCTGGGCCGCACGCGCGCTACACTGGG-TGCCTC----------AGCATGATTGT--------TAGCCTGGTCCGTTGAG-GTCTAGG-TAATCA--CT-G-AATGGCA----CGCCATAC-CTGGGATAGATTATTGCAACTATTAATCTTGAACGAGGAATTCCTAGTAAGCACCAGTCATCAGCTGGTGTTGATTACGTCCCTGCCCTTTGTACACA-CCGCCCGTCG-CTACTAC-TGATTGGACG-TTTAAGCGAGATCTTCGGAC--------C----------------------------TCGGGTTCATGGTTCACCCGGACCTAGAGCTATGGGG-------------GAAGTAGATCAAGCTTTGGTGTC-TA-------------------------
>Acoela_Pseudohaplogonaria_rodmani_ID_MHPh_GB_FR837749
-----------ATGCATGTCT--AAGTTC----AGCGCCTTG----AACAGTGAAACCGCGAAC-GGCTCATTAAATC-AATCGTTG-TTTACTTGATA------GTAA------------ACCTTACTTGGATAACTGC-GGTAACTCTGGAGCTAATACA------TG-------CCGAAACCTTGCC---------TCTTGGCTGGGG-------------------------GCTTTTA---------------TTAG-------ATTCAAG------------------------ACTACGCCA-----------------CCTTGCAACGCGGGTGGATT--------------------------------TTGTTG-----------AACTCT-GGATA-A---------------CTGCAGGA---------------------CCGCAG--------AAGCC--------------TTG--TGCTGGC-----GG----------CG----TATCTTCCAAGTGTTTGCCCTATCA-ACTTTGGACGGTAGGGTACCGGCCTACCGTGGTTGTAACGGGTAACGGGGAATCAGGGTTCGATTCCGGAGAGGGAGCCTGAGAGAC-GGCTACCACATCTAAGGAAGGCAGCAGGCGCGCAAATTACCC-AATCCCAG-----AACGGGGAGGTAGTGACGAAAAATAAC-AAT--ATGAAACCCTTGT---GGTTTTGTGATTGGAATGGACGGG----ATATAAAA-ACTCCCGT--GAGGATCTAGTGGAGGGCAAGTCTGGTGCCAGCAGCCGCGGTAATACCAGCCTCCACAAGCATATGCAAAAGTTGCTGCGTTTAAAAAGCTCGTAGTTGGATCT--------G----TTGAT----TGAGTCTCG--------------CAATCCCGG------------------CATCCTC------TATGAGGTGTTGGGGAGACTT---------------GACTACCTGAGCCG-----TCAA-GGGT----GCT-TGCGCTTAATTG-CGTT---GAGTACT-CG-CGACGGAGG--TTTTACTTTGACTA-AATTAGAGTGTTCAAAGCAGCCTTTGGGCT--TGGATATCAGAGCATGGAATAATGGAAAAGGA--CTGTGTCCCA------ATCATGT-TGGTCTGT--GGAG-ATAC-GGTAATGATT-AACAGGGACAGTCGGGGGC-ATTC-GTATTG-CCACGTT-AGAGGTGAAATTCTTGGATCGTGGCAAGACGTCC---TACTGCGAAAGCA--TTTGCCAAGAATG-TTTTCATTAATC-AAGAACGAAAGTT-AGAGTATT-GAAGAGGATTA-GATA-CCCTCGTAA--TTCTAACCA-TAAACGA-TACCTAC-TTGCGATCCGCC-GGCGTC-CTC----ATTGACTCGGCGGGGAG-CTACC-CGGCAAACCAAAGTTTATTGGTTCCGGGGGAAGTATGGTTGCAAAATCGAAACTTAAAGGAATTGACGGAAGGGCACCACCAGGAGTGGAGCCTGCGGCTTAATTTGACTCAACACGGGAAAACTCACCAGGTCCAGACATAGTAAGGATTGACAGACTGA-ATCTCTTTCATGA--TTCTCTGGGTGGTGGTGCATGGCCGTTCTTAGTTAGTGGAGTGATCTGTCTGGTTAATTCCGATAACGAACGAGACCCC-GGCCATTTAAATAGTA-TCAGTCAC----------TTTTGGTGGC------TGT----------TTAC-TTCTTAGAGGAACCATGTGGAACA---AATACCCCAAG-GAAGTGGGGCTA-TAACAGGTCTGTGATGCCCTTAGATGTCCTGGGCCGCACGCGCGCTACACTGGG-TGCCTC----------AGCA----TGA----TTGTTAGCCTGGTCCGTCAAG-GTCTAGG-TAATCA-CTG-AATGGCACG------CCATAC-CTGGGATAGATTATTGCAACTATTAATCTTGAACGAGGAATTCCTAGTAAGCACCAGTCATCAGCTGGTGTTGATTACGTCCCTGCCCTTTGTACACA-CCGCCCGTCG-CTACTAC-TGATTGGACG-TTTAAGCGAGATCTTCGGAC------------------------------------CTCGGGCTCATGGTTCTTTCGGACCTAGAGCTATGGGC-------------GAAGTAGATCAAGCTTTGGTGTC-TA-------------------------
>Acoela_Pseudohaplogonaria_sp_ID_UJ0502_GB_FR837750
-----------ATGCATGTCT--AAGTTC----AGCGCCTTG----AACAGTGAAACCGCGAAC-GGCTCATTAAATC-AATCGTTG-TTTACTTGATA------GTAA------------ACCTTACTTGGATAACTGC-GGTAACTCTGGAGCTAATACA------TG-------CCGAAACCTTGCC---------TCTTGGCTGGGG-------------------------GCTTTTA---------------TTAG-------ATTCAAG------------------------ACTACGCCA-----------------CCTTGCAACGCGGGTGGATT--------------------------------TTGTTG-----------AACTCT-GGATA-A---------------CTGCAGGA---------------------CCGCAG--------AAGCC--------------TTG--TGCTGGC-----GG----------CG----TATCTTCCAAGTGTTTGCCCTATCA-ACTTTGGACGGTAGGGTACCGGCCTACCGTGGTTGTAACGGGTAACGGGGAATCAGGGTTCGATTCCGGAGAGGGAGCCTGAGAGAC-GGCTACCACATCTAAGGAAGGCAGCAGGCGCGCAAATTACCC-AATCCCAG-----AACGGGGAGGTAGTGACGAAAAATAAC-AAT--ATGAAACCCTTGT---GGTTTTGTGATTGGAATGGACGGG----ATATAAAA-ACTCCCGT--GAGGATCTAGTGGAGGGCAAGTCTGGTGCCAGCAGCCGCGGTAATACCAGCCTCCACAAGCATATGCAAAAGTTGCTGCGTTTAAAAAGCTCGTAGTTGGATCT--------G----TTGAT----TGAGTCTCG--------------CAATCCCGG------------------CATCCTC------TATGAGGTGTTGGGGAGACTT---------------GACTACCTGAGCCG-----TCAA-GGGT----GCT-TGCGCTTAACTG-CGTT---GAGTACT-CG-CGACGGAGG--TTTTACTTTGACTA-AATTAGAGTGTTCAAAGCAGCCTTTGGGCT--TGGATATCAGAGCATGGAATAATGGAAAAGGA--CTGTGTCCCA------ATCAAGT-TGGTCTGT--GGAG-ATAC-GGTAATGATT-AACAGGGACAGTCGGGGGC-ATTC-GTATTG-CCACGTT-AGAGGTGAAATTCTTGGATCGTGGCAAGACGTCC---TACTGCGAAAGCA--TTTGCCAAGAATG-TTTTCATTAATC-AAGAACGAAAGTT-AGAGTATT-GAAGAGGATTA-GATA-CCCTCGTAA--TTCTAACCA-TAAACGA-TACCTAC-TTGCGATCCGCC-GGCGTC-CTC----ATTGACTCGGCGGGGAG-CTACC-CGGCAAACCAAAGTTTATTGGTTCCGGGGGAAGTATGGTTGCAAAATCGAAACTTAAAGGAATTGACGGAAGGGCACCACCAGGAGTGGAGCCTGCGGCTTAATTTGACTCAACACGGGAAAACTCACCAGGTCCAGACATAGTAAGGATTGACAGACTGA-ATCTCTTTCATGA--TTCTCTGGGTGGTGGTGCATGGCCGTTCTTAGTTAGTGGAGTGATCTGTCTGGTTAATTCCGATAACGAACGAGACCCC-GGCCATTTAAATAGTA-TCAGTCAC----------TTCTGGTGGC------TGT----------TTAC-TTCTTAGAGGAACCATGTGGAACA---AATACCCCAAG-GAAGTGGGGCTA-TAACAGGTCTGTGATGCCCTTAGATGTCCTGGGCCGCACGCGCGCTACACTGGG-TGCCTC----------AGCATGATTGT--------TAGCCTGGTCCGTCAAG-GTCTAGG-TAATCA-CTG-AATGGCACG------CCATAC-CTGGGATAGATTATTGCAACTATTAATCTTGAACGAGGAATTCCTAGTAAGCACCAGTCATCAGCTGGTGTTGATTACGTCCCTGCCCTTTGTACACA-CCGCCCGTCG-CTACTAC-TGATTGGACG-TTTAAGCGAGATCTTCGGAC------------------------------------CTCGGGCTCATGGTTCTTACGGACCTAGAGCTATGGGC-------------GAAGTAGATCAAGCTTTGGTGTC-TA-------------------------
>Acoela_Kuma_albiventer_ID_AWBer34_GB_FR837712
-----------ATGCATGTCT--AAGTTC----AGCGCCTTG----AACAGTGAAACCGCGAAC-GGCTCATTAAATC-AATCGTTG-TTTACTTGATA------GTAA------------ACTTTACTTGGATAACTGC-GGTAACTCTGGAGCTAATACA------TG-------CCGAAACCCTGTC---------CTTGCGGCAGGGG------------------------GCTTTTA---------------TTAG------------------------------------ATTCAAGACTA-----------------CGCCTCCACGCAGACGCGGGGGGATT--------------------------TTGTTG-----------AACTCT-GGATA-A---------------CTGCAGGA---------------------CCGCAG--------AAGCC--------------TTG--TGCTGGC-----GG----------CG----TATCTTCCAAGTGTTTGCCCTATCA-ACTTTGGACGGTAGGGTACCGGCCTACCGTGGTTGTAACGGGTAACGGGGAATCAGGGTTCGATTCCGGAGAGGGAGCCTGAGAGAC-GGCTACCACATCTAAGGAAGGCAGCAGGCGCGCAAATTACCC-AATCCCAG-----AACGGGGAGGTAGTGACGAAAAATAAC-AAT--ATGAAACCCTTGT---GGTTTTGTGATTGGAATGGACGGG----ATATAAAA-ACTCCCGT--GAGGATCTAGTGGAGGGCAAGTCTGGTGCCAGCAGCCGCGGTAATACCAGCCTCCACAAGCATATGCAAAAGTTGCTGCGTTTAAAAAGCTCGTAGTTGGATCT--------G----TTGAT----TGAGTCTCG--------------CAATCCCGG-----------------CATCCTCT------AACGAGGTGTTGGGGAGACTT---------------GACTACCTGAGCCG-----TCAA-GGGT----GCT-TGCGCTTAATTG-CGTT---GAGTGCT-CG-CGACGGAGG--TTTTACTTTGACTA-AATTAGAGTGTTCAAAGCAGCCTTTGGGCT--TGGATATCAGAGCATGGAATAATGGAAAAGGA--CTGTGTCCCA------ATCAAGT-TGGTCTGT--GGAG-ATAC-GGTAATGATT-AACAGGGACAGTCGGGGGC-ATTC-GTATTG-CCACGTT-AGAGGTGAAATTCTTGGATCGTGGCAAGACGTCC---TACTGCGAAAGCA--TTTGCCAAGAATG-TTTTCATTAATC-AAGAACGAAAGTT-AGAGTATT-GAAGAGGATTA-GATA-CCCTCGTAA--TTCTAACCA-TAAACGA-TACCCAC-TTGCGATCCGCC-GGCGTC-CTC----ATTGACTCGGCGGGGAG-CTACC-CGGCAAACCAAAGTTTATTGGTTCCGGGGGAAGTATGGTTGCAAAATCGAAACTTAAAGGAATTGACGGAAGGGCACCACCAGGAGTGGAGCCTGCGGCTTAATTTGACTCAACACGGGAAAACTCACCAGGTCCAGACATAGTAAGGATTGACAGACTGA-ATCTCTTTCATGA--TTCTCTGGGTGGTGGTGCATGGCCGTTCTTAGTTAGTGGAGTGATCTGTCTGGTTAATTCCGATAACGAACGAGACCCC-GGCCATTTAAATAGTA-TCGGTCAC----------TTTTGGTGTC--------------CG--CTTAC-TTCTTAGAGGAACCATGTGGAAAA---AATACCCCAAG-GAAGTGGGGCTA-TAACAGGTCTGTGATGCCCTTAGATGTCCTGGGCCGCACGCGCGCTACACTGGG-TGCCTC----------AGCA----TGA----TTATTAGCCTGGTCCGTTGAG-GTCTAGG-TAATCA-CTG-AATGGCACG------CCATAC-CTGGGATAGATTATTGCAACTATTAATCTTGAACGAGGAATTCCTAGTAAGCACCAGTCATCAGCTGGTGTTGATTACGTCCCTGCCCTTTGTACACA-CCGCCCGTCG-CTACTAC-TGATTGGACG-TTTAAGCGAGATCTTCGGAC------------------------------------CTTGGGCTCATGGTTCATCCGGACCTAGAGCTATGGGG-------------GAAGTAGATCAAGCTTTGGTGTC-TA-------------------------
>Acoela_Kuma_sp4_ID_UJ12021_18S
-----------ATGCATGTCT--AAGTTC----AGCGCCTAG----AACAGTGAAACCGCGAAC-AGCTCATTAAATC-AATCGTTG-TTTACTTGATA------GTAA------------ACCTTACTTGGATAACTGC-GGTAACTCTGGAGCTAATACA------TG-------CCGAAACCCTGTC---------CTTGTGGCAGGGG------------------------GCTTTTA---------------TTAG------------------------------------ATTCAAGACTA-----------------CGCCACCACGCAGACGCGTGGGGATT--------------------------TTGTTG-----------AACTCT-GGATA-A---------------CTGCAGGA---------------------CCGCAG--------AAGCC--------------TTG--TGCTGGC-----GG----------CG----TATCTTCCAAGTGTTTGCCCTATCA-ACTTTGGACGGTAGGGTACCGGCCTACCGTGGTTGTAACGGGTAACGGGGAATCAGGGTTCGATTCCGGAGAGGGAGCCTGAGAGAC-GGCTACCACATCTAAGGAAGGCAGCAGGCGCGCAAATTACCC-AATCCCAG-----AACGGGGAGGTAGTGACGAAAAATAAC-AAT--ATGAAACCCTTGT---GGTTTTGTGATTGGAATGGACGGG----ATATAAAA-ACTCCCGT--GAGGATCTAGTGGAGGGCAAGTCTGGTGCCAGCAGCCGCGGTAATACCAGCCTCCACAAGCATATGCAAAAGTTGCTGCGTTTAAAAAGCTCGTAGTTGGATCT--------G----TTGAT----TGAGTCTCG--------------CAATCCCGG--------------CATCCTCGCTT------GAGGTGTTGGGGAG-------------ACTT-----GACTACCTGAGCCG-----TCAA-GGGT----GCT-TGCGCTTAATTG-CGTC---GAGTGCT-CG-CGACGGAGG--TTTTACTTTGACTA-AATTAGAGTGTTCAAAGCAGCCTTTGGGCT--TGGATATCAGAGCATGGAATAATGGAAAAGGA--CTGTGTCCCA------ATCAAGT-TGGTCTGT--GGAG-ATAC-GGTAATGATT-AACAGGGACAGTCGGGGGC-ATTC-GTATTG-CCACGTT-AGAGGTGAAATTCTTGGATCGTGGCAAGACGTCC---TACTGCGAAAGCA--TTTGCCAAGAATG-TTTTCATTAATC-AAGAACGAAAGTT-AGAGTATT-GAAGAGGATTA-GATA-CCCTCGTAA--TTCTAACCA-TAAACGA-TACCTAC-TTGCGATCCGCC-GGCGTC-CTC----ATTGACTCGGCGGGGAG-CTACC-CGGCAAACCAAAGTTTATTGGTTCTGGGGGAAGTATGGTTGCAAAATCGAAACTTAAAGGAATTGACGGAAGGGCACCACCAGGAGTGGAGCCTGCGGCTTAATTTGACTCAACACGGGAAAACTCACCAGGTCCAGACATAGTAAGGATTGACAGACTGA-ATCTCTTTCATGA--TTCTCTGGGTGGTGGTGCATGGCCGTTCTTAGTTAGTGGAGTGATCTGTCTGGTTAATTCCGATAACGAACGAGACCCC-GGCCATTTAAATAGTA-TCGGTCAC----------TCTTGGTGGC------TGT----------TTAC-TTCTTAGAGGAACCATGTGGAAAA---AATACCCCAAG-GAAGTGGGGCTA-TAACAGGTCTGTGATGCCCTTAGATGTTCTGGGCCGCACGCGCGCTACACTGGG-TGCCTC----------AGCATGATTGA--------TAGCCTGGTCCGTTGAG-GTCTAGG-TAATCA-CTG-AATGGCACG------CCATAC-CTGGGATAGATTATTGCAACTATTAATCTTGAACGAGGAATTCCTAGTAAGCACCAGTCATCAGCTGGTGTTGATTACGTCCCTGCCCTTTGTACACA-CCGCCCGTCG-CTACTAC-TGATTGGACG-TTTAAGCGAGATCTTCGGAC------------------------------------CTCGGGCTCATGGTTCATCCGGACCTAGAGCTATGGGG-------------GAAGTAGATCAAGCTTTGGTGTC-TA-------------------------
>Acoela_Kuma_sp4_ID_UJ12022_18S
-----------ATGCATGTCT--AAGTTC----AGCGCCTAG----AACAGTGAAACCGCGAAC-AGCTCATTAAATC-AATCGTTG-TTTACTTGATA------GTAA------------ACCTTACTTGGATAACTGC-GGTAACTCTGGAGCTAATACA------TG-------CCGAAACCCTGTC---------CTTGTGGCAGGGG------------------------GCTTTTA---------------TTAG------------------------------------ATTCAAGACTA-----------------CGCCACCACGCAGACGCGTGGGGATT--------------------------TTGTTG-----------AACTCT-GGATA-A---------------CTGCAGGA---------------------CCGCAG--------AAGCC--------------TTG--TGCTGGC-----GG----------CG----TATCTTCCAAGTGTTTGCCCTATCA-ACTTTGGACGGTAGGGTACCGGCCTACCGTGGTTGTAACGGGTAACGGGGAATCAGGGTTCGATTCCGGAGAGGGAGCCTGAGAGAC-GGCTACCACATCTAAGGAAGGCAGCAGGCGCGCAAATTACCC-AATCCCAG-----AACGGGGAGGTAGTGACGAAAAATAAC-AAT--ATGAAACCCTTGT---GGTTTTGTGATTGGAATGGACGGG----ATATAAAA-ACTCCCGT--GAGGATCTAGTGGAGGGCAAGTCTGGTGCCAGCAGCCGCGGTAATACCAGCCTCCACAAGCATATGCAAAAGTTGCTGCGTTTAAAAAGCTCGTAGTTGGATCT--------G----TTGAT----TGAGTCTCG--------------CAATCCCGG---------------------------------CATCCTCGCTTGAGGTGTTGGGGAGACTT-----GACTACCTGAGCCG-----TCAA-GGGT----GCT-TGCGCTTAATTG-CGTC---GAGTGCT-CG-CGACGGAGG--TTTTACTTTGACTA-AATTAGAGTGTTCAAAGCAGCCTTTGGGCT--TGGATATCAGAGCATGGAATAATGGAAAAGGA--CTGTGTCCCA------ATCAAGT-TGGTCTGT--GGAG-ATAC-GGTAATGATT-AACAGGGACAGTCGGGGGC-ATTC-GTATTG-CCACGTT-AGAGGTGAAATTCTTGGATCGTGGCAAGACGTCC---TACTGCGAAAGCA--TTTGCCAAGAATG-TTTTCATTAATC-AAGAACGAAAGTT-AGAGTATT-GAAGAGGATTA-GATA-CCCTCGTAA--TTCTAACCA-TAAACGA-TACCTAC-TTGCGATCCGCC-GGCGTC-CTC----ATTGACTCGGCGGGGAG-CTACC-CGGCAAACCAAAGTTTATTGGTTCTGGGGGAAGTATGGTTGCAAAATCGAAACTTAAAGGAATTGACGGAAGGGCACCACCAGGAGTGGAGCCTGCGGCTTAATTTGACTCAACACGGGAAAACTCACCAGGTCCAGACATAGTAAGGATTGACAGACTGA-ATCTCTTTCATGA--TTCTCTGGGTGGTGGTGCATGGCCGTTCTTAGTTAGTGGAGTGATCTGTCTGGTTAATTCCGATAACGAACGAGACCCC-GGCCATTTAAATAGTA-TCGGTCAC----------TCTTGGTGGC------TGT----------TTAC-TTCTTAGAGGAACCATGTGGAAAA---AATACCCCAAG-GAAGTGGGGCTA-TAACAGGTCTGTGATGCCCTTAGATGTTCTGGGCCGCACGCGCGCTACACTGGG-TGCCTC----------AGCATGATTGA--------TAGCCTGGTCCGTTGAG-GTCTAGG-TAATCA-CTG-AATGGCACG------CCATAC-CTGGGATAGATTATTGCAACTATTAATCTTGAACGAGGAATTCCTAGTAAGCACCAGTCATCAGCTGGTGTTGATTACGTCCCTGCCCTTTGTACACA-CCGCCCGTCG-CTACTAC-TGATTGGACG-TTTAAGCGAGATCTTCGGAC------------------------------------CTCGGGCTCATGGTTCATCCGGACCTAGAGCTATGGGG-------------GAAGTAGATCAAGCTTTGGTGTC-TA-------------------------
>Acoela_Kuma_sp4_ID_UJ12023_18S
-----------ATGCATGTCT--AAGTTC----AGCGCCTAG----AACAGTGAAACCGCGAAC-AGCTCATTAAATC-AATCGTTG-TTTACTTGATA------GTAA------------ACCTTACTTGGATAACTGC-GGTAACTCTGGAGCTAATACA------TG-------CCGAAACCCTGTC---------CTTGTGGCAGGGG------------------------GCTTTTA---------------TTAG------------------------------------ATTCAAGACTA-----------------CGCCACCACGCAGACGCGTGGGGATT--------------------------TTGTTG-----------AACTCT-GGATA-A---------------CTGCAGGA---------------------CCGCAG--------AAGCC--------------TTG--TGCTGGC-----GG----------CG----TATCTTCCAAGTGTTTGCCCTATCA-ACTTTGGACGGTAGGGTACCGGCCTACCGTGGTTGTAACGGGTAACGGGGAATCAGGGTTCGATTCCGGAGAGGGAGCCTGAGAGAC-GGCTACCACATCTAAGGAAGGCAGCAGGCGCGCAAATTACCC-AATCCCAG-----AACGGGGAGGTAGTGACGAAAAATAAC-AAT--ATGAAACCCTTGT---GGTTTTGTGATTGGAATGGACGGG----ATATAAAA-ACTCCCGT--GAGGATCTAGTGGAGGGCAAGTCTGGTGCCAGCAGCCGCGGTAATACCAGCCTCCACAAGCATATGCAAAAGTTGCTGCGTTTAAAAAGCTCGTAGTTGGATCT--------G----TTGAT----TGAGTCTCG--------------CAATCCCGG---------------------------------CATCCTCGCTTGAGGTGTTGGGGAGACTT-----GACTACCTGAGCCG-----TCAA-GGGT----GCT-TGCGCTTAATTG-CGTC---GAGTGCT-CG-CGACGGAGG--TTTTACTTTGACTA-AATTAGAGTGTTCAAAGCAGCCTTTGGGCT--TGGATATCAGAGCATGGAATAATGGAAAAGGA--CTGTGTCCCA------ATCAAGT-TGGTCTGT--GGAG-ATAC-GGTAATGATT-AACAGGGACAGTCGGGGGC-ATTC-GTATTG-CCACGTT-AGAGGTGAAATTCTTGGATCGTGGCAAGACGTCC---TACTGCGAAAGCA--TTTGCCAAGAATG-TTTTCATTAATC-AAGAACGAAAGTT-AGAGTATT-GAAGAGGATTA-GATA-CCCTCGTAA--TTCTAACCA-TAAACGA-TACCTAC-TTGCGATCCGCC-GGCGTC-CTC----ATTGACTCGGCGGGGAG-CTACC-CGGCAAACCAAAGTTTATTGGTTCTGGGGGAAGTATGGTTGCAAAATCGAAACTTAAAGGAATTGACGGAAGGGCACCACCAGGAGTGGAGCCTGCGGCTTAATTTGACTCAACACGGGAAAACTCACCAGGTCCAGACATAGTAAGGATTGACAGACTGA-ATCTCTTTCATGA--TTCTCTGGGTGGTGGTGCATGGCCGTTCTTAGTTAGTGGAGTGATCTGTCTGGTTAATTCCGATAACGAACGAGACCCC-GGCCATTTAAATAGTA-TCGGTCAC----------TCTTGGTGGC------TGT----------TTAC-TTCTTAGAGGAACCATGTGGAAAA---AATACCCCAAG-GAAGTGGGGCTA-TAACAGGTCTGTGATGCCCTTAGATGTTCTGGGCCGCACGCGCGCTACACTGGG-TGCCTC----------AGCATGATTGA--------TAGCCTGGTCCGTTGAG-GTCTAGG-TAATCA-CTG-AATGGCACG------CCATAC-CTGGGATAGATTATTGCAACTATTAATCTTGAACGAGGAATTCCTAGTAAGCACCAGTCATCAGCTGGTGTTGATTACGTCCCTGCCCTTTGTACACA-CCGCCCGTCG-CTACTAC-TGATTGGACG-TTTAAGCGAGATCTTCGGAC------------------------------------CTCGGGCTCATGGTTCATCCGGACCTAGAGCTATGGGG-------------GAAGTAGATCAAGCTTTGGTGTC-TA-------------------------
>Acoela_Kuma_sp4_ID_UJ12024_18S
-----------ATGCATGTCT--AAGTTC----AGCGCCTAG----AACAGTGAAACCGCGAAC-AGCTCATTAAATC-AATCGTTG-TTTACTTGATA------GTAA------------ACCTTACTTGGATAACTGC-GGTAACTCTGGAGCTAATACA------TG-------CCGAAACCCTGTC---------CTTGTGGCAGGGG------------------------GCTTTTA---------------TTAG------------------------------------ATTCAAGACTA-----------------CGCCACCACGCAGACGCGTGGGGATT--------------------------TTGTTG-----------AACTCT-GGATA-A---------------CTGCAGGA---------------------CCGCAG--------AAGCC--------------TTG--TGCTGGC-----GG----------CG----TATCTTCCAAGTGTTTGCCCTATCA-ACTTTGGACGGTAGGGTACCGGCCTACCGTGGTTGTAACGGGTAACGGGGAATCAGGGTTCGATTCCGGAGAGGGAGCCTGAGAGAC-GGCTACCACATCTAAGGAAGGCAGCAGGCGCGCAAATTACCC-AATCCCAG-----AACGGGGAGGTAGTGACGAAAAATAAC-AAT--ATGAAACCCTTGT---GGTTTTGTGATTGGAATGGACGGG----ATATAAAA-ACTCCCGT--GAGGATCTAGTGGAGGGCAAGTCTGGTGCCAGCAGCCGCGGTAATACCAGCCTCCACAAGCATATGCAAAAGTTGCTGCGTTTAAAAAGCTCGTAGTTGGATCT--------G----TTGAT----TGAGTCTCG--------------CAATCCCGG---------------------------------CATCCTCGCTTGAGGTGTTGGGGAGACTT-----GACTACCTGAGCCG-----TCAA-GGGT----GCT-TGCGCTTAATTG-CGTC---GAGTGCT-CG-CGACGGAGG--TTTTACTTTGACTA-AATTAGAGTGTTCAAAGCAGCCTTTGGGCT--TGGATATCAGAGCATGGAATAATGGAAAAGGA--CTGTGTCCCA------ATCAAGT-TGGTCTGT--GGAG-ATAC-GGTAATGATT-AACAGGGACAGTCGGGGGC-ATTC-GTATTG-CCACGTT-AGAGGTGAAATTCTTGGATCGTGGCAAGACGTCC---TACTGCGAAAGCA--TTTGCCAAGAATG-TTTTCATTAATC-AAGAACGAAAGTT-AGAGTATT-GAAGAGGATTA-GATA-CCCTCGTAA--TTCTAACCA-TAAACGA-TACCTAC-TTGCGATCCGCC-GGCGTC-CTC----ATTGACTCGGCGGGGAG-CTACC-CGGCAAACCAAAGTTTATTGGTTCTGGGGGAAGTATGGTTGCAAAATCGAAACTTAAAGGAATTGACGGAAGGGCACCACCAGGAGTGGAGCCTGCGGCTTAATTTGACTCAACACGGGAAAACTCACCAGGTCCAGACATAGTAAGGATTGACAGACTGA-ATCTCTTTCATGA--TTCTCTGGGTGGTGGTGCATGGCCGTTCTTAGTTAGTGGAGTGATCTGTCTGGTTAATTCCGATAACGAACGAGACCCC-GGCCATTTAAATAGTA-TCGGTCAC----------TCTTGGTGGC------TGT----------TTAC-TTCTTAGAGGAACCATGTGGAAAA---AATACCCCAAG-GAAGTGGGGCTA-TAACAGGTCTGTGATGCCCTTAGATGTTCTGGGCCGCACGCGCGCTACACTGGG-TGCCTC----------AGCATGATTGA--------TAGCCTGGTCCGTTGAG-GTCTAGG-TAATCA-CTG-AATGGCACG------CCATAC-CTGGGATAGATTATTGCAACTATTAATCTTGAACGAGGAATTCCTAGTAAGCACCAGTCATCAGCTGGTGTTGATTACGTCCCTGCCCTTTGTACACA-CCGCCCGTCG-CTACTAC-TGATTGGACG-TTTAAGCGAGATCTTCGGAC------------------------------------CTCGGGCTCATGGTTCATCCGGACCTAGAGCTATGGGG-------------GAAGTAGATCAAGCTTTGGTGTC-TA-------------------------
>Acoela_Kuma_sp4_ID_UJ12025_18S
-----------ATGCATGTCT--AAGTTC----AGCGCCTAG----AACAGTGAAACCGCGAAC-AGCTCATTAAATC-AATCGTTG-TTTACTTGATA------GTAA------------ACCTTACTTGGATAACTGC-GGTAACTCTGGAGCTAATACA------TG-------CCGAAACCCTGTC---------CTTGTGGCAGGGG------------------------GCTTTTA---------------TTAG------------------------------------ATTCAAGACTA-----------------CGCCACCACGCAGACGCGTGGGGATT--------------------------TTGTTG-----------AACTCT-GGATA-A---------------CTGCAGGA---------------------CCGCAG--------AAGCC--------------TTG--TGCTGGC-----GG----------CG----TATCTTCCAAGTGTTTGCCCTATCA-ACTTTGGACGGTAGGGTACCGGCCTACCGTGGTTGTAACGGGTAACGGGGAATCAGGGTTCGATTCCGGAGAGGGAGCCTGAGAGAC-GGCTACCACATCTAAGGAAGGCAGCAGGCGCGCAAATTACCC-AATCCCAG-----AACGGGGAGGTAGTGACGAAAAATAAC-AAT--ATGAAACCCTTGT---GGTTTTGTGATTGGAATGGACGGG----ATATAAAA-ACTCCCGT--GAGGATCTAGTGGAGGGCAAGTCTGGTGCCAGCAGCCGCGGTAATACCAGCCTCCACAAGCATATGCAAAAGTTGCTGCGTTTAAAAAGCTCGTAGTTGGATCT--------G----TTGAT----TGAGTCTCG--------------CAATCCCGG---------------------------------CATCCTCGCTTGAGGTGTTGGGGAGACTT-----GACTACCTGAGCCG-----TCAA-GGGT----GCT-TGCGCTTAATTG-CGTC---GAGTGCT-CG-CGACGGAGG--TTTTACTTTGACTA-AATTAGAGTGTTCAAAGCAGCCTTTGGGCT--TGGATATCAGAGCATGGAATAATGGAAAAGGA--CTGTGTCCCA------ATCAAGT-TGGTCTGT--GGAG-ATAC-GGTAATGATT-AACAGGGACAGTCGGGGGC-ATTC-GTATTG-CCACGTT-AGAGGTGAAATTCTTGGATCGTGGCAAGACGTCC---TACTGCGAAAGCA--TTTGCCAAGAATG-TTTTCATTAATC-AAGAACGAAAGTT-AGAGTATT-GAAGAGGATTA-GATA-CCCTCGTAA--TTCTAACCA-TAAACGA-TACCTAC-TTGCGATCCGCC-GGCGTC-CTC----ATTGACTCGGCGGGGAG-CTACC-CGGCAAACCAAAGTTTATTGGTTCTGGGGGAAGTATGGTTGCAAAATCGAAACTTAAAGGAATTGACGGAAGGGCACCACCAGGAGTGGAGCCTGCGGCTTAATTTGACTCAACACGGGAAAACTCACCAGGTCCAGACATAGTAAGGATTGACAGACTGA-ATCTCTTTCATGA--TTCTCTGGGTGGTGGTGCATGGCCGTTCTTAGTTAGTGGAGTGATCTGTCTGGTTAATTCCGATAACGAACGAGACCCC-GGCCATTTAAATAGTA-TCGGTCAC----------TCTTGGTGGC------TGT----------TTAC-TTCTTAGAGGAACCATGTGGAAAA---AATACCCCAAG-GAAGTGGGGCTA-TAACAGGTCTGTGATGCCCTTAGATGTTCTGGGCCGCACGCGCGCTACACTGGG-TGCCTC----------AGCATGATTGA--------TAGCCTGGTCCGTTGAG-GTCTAGG-TAATCA-CTG-AATGGCACG------CCATAC-CTGGGATAGATTATTGCAACTATTAATCTTGAACGAGGAATTCCTAGTAAGCACCAGTCATCAGCTGGTGTTGATTACGTCCCTGCCCTTTGTACACA-CCGCCCGTCG-CTACTAC-TGATTGGACG-TTTAAGCGAGATCTTCGGAC------------------------------------CTCGGGCTCATGGTTCATCCGGACCTAGAGCTATGGGG-------------GAAGTAGATCAAGCTTTGGTGTC-TA-------------------------
>Acoela_Kuma_sp4_ID_UJ12027_18S
---------------------------------------------------------CGCGAAC-AGCTCATTAAATC-AATCGTTG-TTTACTTGATA------GTAA------------ACCTTACTTGGATAACTGC-GGTAACTCTGGAGCTAATACA------TG-------CCGAAACCCTGTC---------CTTGTGGCAGGGG------------------------GCTTTTA---------------TTAG------------------------------------ATTCAAGACTA-----------------CGCCACCACGCAGACGCGTGGGGATT--------------------------TTGTTG-----------AACTCT-GGATA-A---------------CTGCAGGA---------------------CCGCAG--------AAGCC--------------TTG--TGCTGGC-----GG----------CG----TATCTTCCAAGTGTTTGCCCTATCA-ACTTTGGACGGTAGGGTACCGGCCTACCGTGGTTGTAACGGGTAACGGGGAATCAGGGTTCGATTCCGGAGAGGGAGCCTGAGAGAC-GGCTACCACATCTAAGGAAGGCAGCAGGCGCGCAAATTACCC-AATCCCAG-----AACGGGGAGGTAGTGACGAAAAATAAC-AAT--ATGAAACCCTTGT---GGTTTTGTGATTGGAATGGACGGG----ATATAAAA-ACTCCCGT--GAGGATCTAGTGGAGGGCAAGTCTGGTGCCAGCAGCCGCGGTAATACCAGCCTCCACAAGCATATGCAAAAGTTGCTGCGTTTAAAAAGCTCGTAGTTGGATCT--------G----TTGAT----TGAGTCTCG--------------CAATCCCGG---------------------------------CATCCTCGCTTGAGGTGTTGGGGAGACTT-----GACTACCTGAGCCG-----TCAA-GGGT----GCT-TGCGCTTAATTG-CGTC---GAGTGCT-CG-CGACGGAGG--TTTTACTTTGACTA-AATTAGAGTGTTCAAAGCAGCCTTTGGGCT--TGGATATCAGAGCATGGAATAATGGAAAAGGA--CTGTGTCCCA------ATCAAGT-TGGTCTGT--GGAG-ATAC-GGTAATGATT-AACAGGGACAGTCGGGGGC-ATTC-GTATTG-CCACGTT-AGAGGTGAAATTCTTGGATCGTGGCAAGACGTCC---TACTGCGAAAGCA--TTTGCCAAGAATG-TTTTCATTAATC-AAGAACGAAAGTT-AGAGTATT-GAAGAGGATTA-GATA-CCCTCGTAA--TTCTAACCA-TAAACGA-TACCTAC-TTGCGATCCGCC-GGCGTC-CTC----ATTGACTCGGCGGGGAG-CTACC-CGGCAAACCAAAGTTTATTGGTTCTGGGGGAAGTATGGTTGCAAAATCGAAACTTAAAGGAATTGACGGAAGGGCACCACCAGGAGTGGAGCCTGCGGCTTAATTTGACTCAACACGGGAAAACTCACCAGGTCCAGACATAGTAAGGATTGACAGACTGA-ATCTCTTTCATGA--TTCTCTGGGTGGTGGTGCATGGCCGTTCTTAGTTAGTGGAGTGATCTGTCTGGTTAATTCCGATAACGAACGAGACCCC-GGCCATTTAAATAGTA-TCGGTCAC----------TCTTGGTGGC------TGT----------TTAC-TTCTTAGAGGAACCATGTGGAAAA---AATACCCCAAG-GAAGTGGGGCTA-TAACAGGTCTGTGATGCCCTTAGATGTTCTGGGCCGCACGCGCGCTACACTGGG-TGCCTC----------AGCATGATTGA--------TAGCCTGGTCCGTTGAG-GTCTAGG-TAATCA-CTG-AATGGCACG------CCATAC-CTGGGATAGATTATTGCAACTATTAATCTTGAACGAGGAATTCCTAGTAAGCACCAGTCATCAGCTGGTGTTGATTACGTCCCTGCCCTTTGTACACA-CCGCCCGTCG-CTACTAC-TGATTGGACG-TTTAAGCGAGATCTTCGGAC------------------------------------CTCGGGCTCATGGTTCATCCGGACCTAGAGCTATGGGG-------------GAAGTAGATCAAGCTTTGGTGTC-TA-------------------------
>Acoela_Proporus_bermudensis_ID_AWBer02_GB_FR837742
-----------ATGCATGTCT--AAGTTC----AGCATAATG----GACAGTGAAACCGCGAAC-GGCTCATTAAATC-AGTCTTGG-TTTATTTGATA------GA------TAAAC---AAATTACTTGGATAACTGC-GGTAACTCTGGAGCTAATACA------TG-------CTAAACCCCGACC---------ATTTTGTTCGGGAA-----------------------GCTTTTA---------------TTAG-----TC--AAAGA------------------------CTACTGCTA-----------------TGCAGAAGCATAGTAAT-----------------------------------TAGTTG-----------AACTCT-GGATA-A---------------CTGCAGGA---------------------CCGCAG--------AAGCC--------------TTG--TGCTGG-C----GG----------CG----TATCATTCAAGTGTCTGCCCTATCA-ACTTTGGATGGTAGTGTACCGGACTACCATGGTTGTAACGGGTAACGGGGAATCAGGGTTTGATTCCGGAGAGGGAGCCTGAGAGAC-GGCTACCACATCTAAGGAAGGCAGCAGGCGCGTAAATTACCC-AATCCCAG-----AACGGGGAGGTAGTGACGAAAAATAAC-AAT--ATGAAGCC-TTAT---GGTTTTGTGATTGGAATGGACGGG----ATATAAAA-TCTCCCGT--GAGGATCTAGTGGAGGGCAAGTCTGGTGCCAGCAGCCGCGGTAATACCAGCCTCCACAAGCATATACAAAAGTTGCTGCGTTTAAAAAGCTCGTAGTTGGATCT--------G---TTGATT----TGAGTCTCG------ATCAC---CCGGATAAC----------------------CGT------AAGGTGCCGGGGAG-ACTTGA------GCAC-----------CTGAGCCG-----TCGA-GGGT----ACT-TGCGCTTAATTG-TGTT---GAGTACT-CG-AGACGGAGA--TGTAACTTTGACTA-AATTAGAGTGTTCAAAGCAGCCTTTGGGCT--TGAATAATAGAGCATGGAATAATGGAAAAGGG--CCTGTGTCCC-----AATTTAGT-TGGTCTAT--GGAG-ATAC-GGTAATGATT-AATAGGGACAGTCGGGGGC-ATTT-GTATTG-CCGCGTT-AGAGGTGAAATTCTTGGATCGTGGCAAGACAAAC---TACTGCGAAAGCA--TTTGCCAAGAATG-TTTTCATTAATC-AAGAACGAAAGTT-AGAGTATT-GAAGAGGATTA-GATA-CCCTCGTAA--TTCTAACCA-TAAACGA-TACCTAC-TTGCGATCCGCC-GGCGTC-CTT----ATTGACTCGGCGGGAAG-CTATC-CGGAAAACCAAAGTGTATTTGTTCCGGGGGAAGTATGGTTGCAAAATCGAAACTTAAAGGAATTGACGGAAGGGCACCACCAGGAGTGGAGCCTGCGGCTTAATTTGACTCAACACGGGAAAACTCACCAGGTCCAGACATAGTAAGGATTGACAGACTGA-ATCTCTTTCATGA--TTCTATGGGTGGTGGTGCATGGCCGTTCTTAGTTAGTGGAGTGATCTGTCTGGTTAATTCCGATAACGAACGAGATCCC-GGCCATTTAAATAGTG-TCGATCAC----------TTTTGGTGGT--CGTTTAC---------------TTCTTAGAGGAACCATGTGGAAAAT---CTACCCCAAG-GAAGTGGGGCTA-TAACAGGTCTGTGATGCCCTTAGATGTCCTGGGCCGCACGCGCGCTACACTGGG-TGCTTC----------AG-CA---TGA----TTGTTAGCCTGGTCCGATAAG-GTCTAGG-TAATCA-CTG-AATAGCACA------CCATAC-CTGGGATTGATTATTGCAATTATTAATCATGAACGAGGAATTCCTAGTAAGCACCAGTCATCAGCTGGTGTTGATTACGTCCCTGCCCTTTGTACACA-CCGCCCGTCG-CTACTAC-TGATTGGACG-TTTAAGCGAGGTTTTCAGAA--CCTTGGT--------------------------TCATGGTTTTCGGACC----------TAGAACTGATGGT-------------GAAGTAAATCTAGCTTTGGTGTC-TA-------------------------
>Acoela_Proporus_brochii_ID_UJ0618_GB_FR837743
-----------ATGCATGTCT--AAGTTC----AGCCTTTTGG---AACAGTGAAACCGCGAAC-GGCTCATTAAATC-AGTCATGG-TTTATATGATA------TT--------TAA---CACTTACTTGGATAACTGC-GGTAACTCTGGAGCTAATACA------TG-------CTACGTGCCTCTC---------CGGAGGAGT----------------------------GCTTTTA---------------TTAG-----AA--TCAAG------------------------ACTATGCCT-------------------CCTTGTTTAAGATGGCTT--------------------------------TAGTTG-----------AACTCT-GGATA-A---------------CTGCAGGA---------------------TCGCAG--------AGGCC--------------TTG--TGCCGG-C----GA----------CG----TATCATTCAAGTGTCTGCCCTATCA-ACTTTGGACGGTAGTGTACCGGACTACCGTGGTTGTAACGGGTAACGGGGAATCAGGGTTCGATTCCGGAGAGGGAGCCTGAGAGAC-GGCTACCACATCTAAGGAAGGCAGCAGGCGCGTAAATTACCC-AATCCCAG-----AACTGGGAGGTAGTGACGAAAAATAAC-AAT--ATGAGGCC-TTTAT--GGTCTTGTGATTGGAATGGACGGG----ATATAAAA-TCTCCCGT--GAGGATCTAGTGGAGGGCAAGTCTGGTGCCAGCAGCCGCGGTAATACCAGCATCCACAAGCATATACAAAAGTTGCTGCGTTTAAAAAGCTCGTAGTTGGATCT--------G---TTTGTT----TTAGTCTCG-----------------------------TACATCTCGGCAACCTTTA------CAGGTGTCGGGGAG-ACTTGA------GCAC-----------CTTAGCCG-----TTGA-GAGT----GCT-TGCGCTTGACTG-TGTT---GAGTACT-CG-AGACGGAAG--TTTAACTTTGACTA-AATTAGAGTGTTCAAAGCAGCCTTTGGGCT--TGAATATTAGAGCATGGAATAATGGAAGAGGG--CCTGTGTCCC------AATCATG-TGGTCTAT--GGTG-ATAC-GGTAATGATT-AACAGGGACAGTCGGGGGC-ATTC-GTATTG-CCGCGTT-AGAGGTGAAATTCTTGGATCGTGGCAAGACGGAC---TACTGCGAAAGCA--TTTGCCAAGAATG-TTTTCATTAATC-AAGAACGAAAGTT-AGAGTATT-GAAGAGGATTA-GATA-CCCTCGTAA--TTCTAACCA-TAAACGA-TACCTAC-TTGCGATCCGCC-GGCGTC-CTC----ATTGACTCGGCGGGAAG-CTACT-CGGCAAACCAAAGTCCATTGGTTCCGGGGGAAGTATGGTTGCAAAATCGAAACTTAAAGGAATTGACGGAAGGGCACCACCAGGAGTGGAGCCTGCGGCTTAATTTGACTCAACACGGGAAAACTCACCAGGTCCAGACATAGTAAGGATTGACAGACTGA-ATCTCTTTCATGA--TTCTATGGGTGGTGGTGCATGGCCGTTCTTAGTTAGTGGAGTGATCTGTCTGGTTAATTCCGATAACGAACGAGATCCC-GGCCATTTAAATAGTA-TCTGACAC---------ATTATGGTGTT--AGTCTAC---------------TTCTTAGAGGAACCATGTGGAAAA---ACTACCCCAAG-GAAGTGGGGCTA-TAACAGGTCTGTGATGCCCTTAGATGTCCTGGGCCGCACGCGCGCTACACTGGG-CGCTGC---------TGC-----GTGA----TTATTAGCCTGGTCCGATAAG-GTCTAGG-TAATCA-TAG-AGTAGCACA------CCATAC-CTGGGATTGATTATTGCAACTTTTAATCATGAACGAGGAATTCCTAGTAAGCACCAGTCATCAGCTGGTGTTGATTACGTCCCTGCCCTTTGTACACA-CCGCCCGTCG-CTACTAC-TGATTGGACG-TTTAAGCGAGATCTTTGAAA--CTTTGGT--------------------------TCATGGTTTTCGGACC----------TAGAGCTACAGGT-------------GAAGTAGATCTAGCTTTGGTGTC-TA-------------------------
>Acoela_Proporus_carolinensis_ID_MHPb_GB_FR837744
-----------ATGCATGTCT--AAGTTC----AGCCTGCAAG---AACAGTGAAACCGCGAAC-GGCTCATTAAATC-AGTCATGG-TTTATATGATA------TT--------TAA---CACTTACTTGGATAACTGC-GGTAACTCTGGAGCTAATACA------TG-------CTATGTGCCTCTT---------CGTGAGGAGT---------------------------GCTTTTA---------------TTAG------------AA------------------------TCAAGACTA-----------------TGCCTCCTTGTTTAAGGTGGATT-----------------------------TAGTTG-----------AACTCT-GGATA-A---------------CTGCAGGA---------------------TCGCAG--------AGGCC--------------TTG--TGCCGG----C-GA----------CG----TATCATTCAAGTGTCTGCCCTATCA-ACTTTGGACGGTAGTGTACCGGACTACCGTGGTTGTAACGGGTAACGGGGAATCAGGGTTCGATTCCGGAGAGGGAGCCTGAGAGAC-GGCTACCACATCTAAGGAAGGCAGCAGGCGCGTAAATTACCC-AATCCCAG-----AACTGGGAGGTAGTGACGAAAAATAAC-AAT--ATGAGGCC-TTCG---GGTCTTGTGATTGGAATGGACGGG----ATATAAAA-TCTCCCGT--GAGGATCTAGTGGAGGGCAAGTCTGGTGCCAGCAGCCGCGGTAATACCAGCATCCACAAGCATATACAAAAGTTGCTGCGTTTAAAAAGCTCGTAGTTGGATCT--------G---TTAGTT----TAAGTCTCG-----------------------------TACACTCGATTAACCTTAA------CAGGTGTCGGGGAG-ACTTGG------GCAC-----------CTTAGCTG-----TCGA-GAGT----GCT-TGCGCTTAATTG-TGTT---GAGTACT-CG-AGACGGAAG--TTTAACTTTGACTA-AATTAGAGTGTTCAAAGCAGCCTTTGGGCT--TGAATATTAGAGCATGGAATAATGGAAGAGGA--CCTGTGTCCC------AATCATG-TGGTCTAT--GGTG-ACAC-GGTAATGATT-AACAGGGACAGTCGGGGGC-ATTC-GTATTG-CCGCGTT-AGAGGTGAAATTCTTGGATCGTGGCAAGACGGAC---TACTGCGAAAGCA--TTTGCCAAGAATG-TTTTCATTAATC-AAGAACGAAAGTT-AGAGTATT-GAAGAGGATTA-GATA-CCCTCGTAA--TTCTAACCA-TAAACGA-TACCTAC-TTGCGATCCGCC-GGCGTC-CTT----ATTGACCCGGCGGGAAG-CTACT-CGGGAAACCAAAGTGCATTGGTTCCGGGGGAAGTATGGTTGCAAAATCGAAACTTAAAGGAATTGACGGAAGGGCACCACCAGGAGTGGAGCCTGCGGCTTAATTTGACTCAACACGGGAAAACTCACCAGGTCCAGACATAGTAAGGATTGACAGACTGA-ATCTCTTTCATGA--TTCTATGGGTGGTGGTGCATGGCCGTTCTTAGTTAGTGGAGTGATCTGTCTGGTTAATTCCGATAACGAACGAGATCCC-GGCCATTTAAATAGTA-TCGGTTAC-----------TTTAGTAAT--CGTTTAC---------------TTCTTAGAGGAACCATGTGGAAAA---ACTACCCCAAG-GAAGTGGGGCTA-TAACAGGTCTGTGATGCCCTTAGATGTCCTGGGCCGCACGCGCGCTACACTGGG-TGCTAT----------AG-CA---TGA----TTATTAGCCTGGTCCGCTAAG-GTCTAGG-TAATCA-CTT-AAGAGCACG------CCATAC-CTGGGATTGATTATTGCAACTTTTAATCATGAACGAGGAATTCCTAGTAAGCACCAGTCATCAGCTGGTGTTGATTACGTCCCTGCCCTTTGTACACA-CCGCCCGTCG-CTACTAC-TGATTGGACG-TTTAAGCGAGATCTTTGAAA--CTTTGGT--------------------------TCGTGGTTTTCGGACC----------TAGAACTACAAGT-------------GAAGTAGATCTAGCTTTGGTGTC-TA-------------------------
>Acoela_Proporus_sp_ID_UJ0523_GB_FR837746
-----------ATGCATGTCT--AAGTTC----AGCCTGCAAG---AACAGTGAAACCGCGAAC-GGCTCATTAAATC-AGTCATGG-TTTATATGATA------TT--------TAA---CACTTACTTGGATAACTGC-GGTAACTCTGGAGCTAATACA------TG-------CTATGTGCCTCTT---------CGTGAGGAGT---------------------------GCTTTTA---------------TTAG------------AA------------------------TCAAGACTA-----------------TGCCTCCTTGTTTAAGGTG-GATT----------------------------TAGTTG-----------AACTCT-GGATA-A---------------CTGCAGGA---------------------TCGCAG--------AGGCC--------------TTG--TGCCGG----C-GA----------CG----TATCATTCAAGTGTCTGCCCTATCA-ACTTTGGACGGTAGTGTACCGGACTACCGTGGTTGTAACGGGTAACGGGGAATCAGGGTTCGATTCCGGAGAGGGAGCCTGAGAGAC-GGCTACCACATCTAAGGAAGGCAGCAGGCGCGTAAATTACCC-AATCCCAG-----AACTGGGAGGTAGTGACGAAAAATAAC-AAT--ATGAGGCC--TTCG--GGTCTTGTGATTGGAATGGACGGG----ATATAAAA-TCTCCCGT--GAGGATCTAGTGGAGGGCAAGTCTGGTGCCAGCAGCCGCGGTAATACCAGCATCCACAAGCATATACAAAAGTTGCTGCGTTTAAAAAGCTCGTAGTTGGATCT--------G----TTAGT-----------------------T---TAAGTCTCG------TACACTCGATTAACCTTAA------CAGGTGTCGGGGAG-ACTTGG------GCAC-C---------TTA-GCTG-----TCGA-GAGT----GCT-TGCGCTTAATTG-TGTT---GAGTACT-CG-AGACGGAAG--TTTAACTTTGACTA-AATTAGAGTGTTCAAAGCAGCCTTTGGGCT--TGAATATTAGAGCATGGAATAATGGAAGAGGA--CCTGTGTCCC------AATCATG-TGGTCTAT--GGTG-ACAC-GGTAATGATT-AACAGGGACAGTCGGGGGC-ATTC-GTATTG-CCGCGTT-AGAGGTGAAATTCTTGGATCGTGGCAAGACGGAC---TACTGCGAAAGCA--TTTGCCAAGAATG-TTTTCATTAATC-AAGAACGAAAGTT-AGAGTATT-GAAGAGGATTA-GATA-CCCTCGTAA--TTCTAACCA-TAAACGA-TACCTAC-TTGCGATCCGCC-GGCGTC-CTT----ATTGACCCGGCGGGAAG-CTACT-CGGGAAACCAAAGTGCATTGGTTCCGGGGGAAGTATGGTTGCAAAATCGAAACTTAAAGGAATTGACGGAAGGGCACCACCAGGAGTGGAGCCTGCGGCTTAATTTGACTCAACACGGGAAAACTCACCAGGTCCAGACATAGTAAGGATTGACAGACTGA-ATCTCTTTCATGA--TTCTATGGGTGGTGGTGCATGGCCGTTCTTAGTTAGTGGAGTGATCTGTCTGGTTAATTCCGATAACGAACGAGATCCC-GGCCATTTAAATAGTA-TCGGTTAC-----------TTTAGTAAT------CGTTT----------AC-TTCTTAGAGGAACCATGTGGAAAA---ACTACCCCAAG-GAAGTGGGGCTA-TAACAGGTCTGTGATGCCCTTAGATGTCCTGGGCCGCACGCGCGCTACACTGGG-TGCTAT----------AG-CA---TGA----TTATTAGCCTGGTCCGCTAAG-GTCTAGG-TAATCA--CT-T-AAGAGCA----CGCCATAC-CTGGGATTGATTATTGCAACTTTTAATCATGAACGAGGAATTCCTAGTAAGCACCAGTCATCAGCTGGTGTTGATTACGTCCCTGCCCTTTGTACACA-CCGCCCGTCG-CTACTAC-TGATTGGACG-TTTAAGCGAGATCTTTGAAA--CTTTGGT--------------------------TCGTGGTTTTCGGACC----------TAGAACTACAAGT-------------GAAGTAGATCTAGCTTTGGTGTC-TA-------------------------
>Acoela_Parahaploposthia_cerebroepitheliata_ID_UJ11155_18S
-----------ATGCAAGTGT--AAGTTC----AGCATAAAG----TACTGTGAAACCGCGAAC-GGCTCATTAAATC-AGTCTTAG-TTTATTTGGTA------AT---------AA---ACTTTACCTGGATAACTGC-GGTAACCCCGGAGCTAATACA------TG-------CCTTGATCCTTTT---------GGATA--------------------------------GCTTTTA---------------TTAG-----AC--AAGAC------------------------TGCGAACCC-----------------------------------------------------------------TTTTTTAAGGGTTTCTGTTTGAATTGT-GAATA-A---------------CTGAACGA---------------------CCGCAA-------GAAGCC--------------TAG--TGTTGG-C----GG----------TG----TACCATTCAAGTGTCTGCCCTATCA-ACTTTTGACGGTAGTGTACCGGACTACCGTGGTTGTAACGGGTAACGGAGAATTAGGGTTTGATTCCGGAGAGGGAGCCTTAAAAAC-GGCTACCACATCTAAGGAAGGCAGCAGGCGCGCAAATTACCC-AATTCCAG-----AGCGGAGAGGTAGTGACGAAAAATAAC-AAT--ATGAAGCC-CTCGA--GGTTTTGTGATTGGAATGGGCGGT----ATGTAAAA-TCTACCGC--GAGGAGCTAGTGGAGGGCAAGTCTGGTGCCAGCAGCCGCGGTAATACCAGCATCCACAAGCATATACAAAAGTTGCTGCGTTTAAAAAGCTCGTAGTTGGATCT--------G---CTGATA----GAGTCTGCGGAA-------C---CTCGCTACC------------------------G------TAAGGTGTGGGGTAGATTCTG------TCAC-----------CTGAGCCA-----CCGA-ACGT----ACT-TGCGCTTGATTG-TGTC---GAGTACA-GG-AGGTGGATG--TTTAACTTTGACTA-AAGTAGAGTGTTCAAAGCAGCCTTTGGGCT--TGAATATCCGAGCATGGAATAATGGAATAAGG--CCAGTGTCCC-----AATTTCGT-TGGTCTGT--GGAG-ACGC-GGTAATGATT-GAAAGGAACAGCCGGGGGC-ATTC-GTATTG-TCACGTT-AGAGGTGAAATTCTTGGATCGTGGCACGACGAAC---TACTGCGAAAGCA--TTTGCCAAGAATG-TTTTCATTAATC-AAGAACGAAAGTT-AGAGTATT-GAAGAGGATTA-GATA-CCCTCGTAA--TTCTAACCA-TAAACGA-TACATAC-TTGCGATCCGCC-GATGTC-CTG----AATGACTCAGCGAGAAG-CTACC-CGGTAAACCAAAGTTCATTTGTTCCGGGGGAAGTATGGTTGCAAAATCGAAACTTAAAGGAATTGACGGAAGGGCACCACCAGGAGTGGAGCCTGCGGCTTAATTTGACTCAACACGGGAAAACTCACCAGGTCCAGACATAGTAAGGATTGACAGATTGC-ATCTCTTTCATGA--TTCTATGGGTGGTGGTGCATGGCCGTTCTTAGTTAGTGGAGTGATCTGTCTGGTTAATTCCGATAACGAACGAGATCCC-GGCCATTTAAATAGAG-GTCAGCAC-----------TTTTGTGTT------GAT---------ATTAC-TTCTTAGAGGAACAATGTGGAAAA---ACTACCCCAAG-GAAGTGGGGCTA-TAACAGGTCTGTGATGCCCTTAGATGTCCTGGGCTGCACGCGCGCTACACTGGGCTCTTTA---------GCA------TGA-----AGGATACCTTGTCCGATATG-GTCTAGG-TAATCA-CTT-AAAAGAGCT------TCATAC-CTGGGATTGATTACTGCAACTTTTATTCATGAACGAGGAATTCCTAGTAAGCATCAGTCAACAGCTGGTGCTGATTACGTCCCTGCCCTTTGTACACA-CCGCCCGTCG-CTACTAC-TGATTGGACG-TTTAAGCGAGACCTTCGGAA--CTATTGT--------------CGAATATTTTCGGATAGAGACTACTGGT------------------------------------GAAGTAGGTCAAGCTTTGGTGTC-TA-------------------------
>Acoela_Kuma_viridis_ID_UJ0334_GB_FR837713
-----------ATGCAAGTGT--AAGTTC----AGCAATAT-----TAATGTGAAACCGCGAAC-GGCTCATTAAATC-AGTCTTAG-TTTATTTGGTA------GT---------GA---AATTTACCTGGATAACTGC-GGTAACCCTGGAGCTAATACA------TG-------CTAAGATCCTTTG---------GATA---------------------------------GCTTTTA---------------TTAG---------ATAAG------------------------ACTGCGATC-------------------CCAGCAATGGGATTT-----------------------------------TTTTTG-----------AACTGT-GAATA-A---------------CTGAATGA---------------------CCGTAG-------AAAGCC--------------TAG--TGTTGG-C----GG----------CG----TACCATTCAAGTGTCTGCCCTATCA-ACTTTTGACGGTAGTGTACCGGACTACCGTGGTTGTAACGGGTAACGGAGAATTAGGGTTTGATTCCGGAGAGGGAGCCTTAGAAAC-GGCTACCACATCTAAGGAAGGCAGCAGGCGCGCAAATTACCC-AATCCCAG-----AGTGGAGAGGTAGTGACGAAAAATAAC-AAT--ATGAAGCC-CTTGT--GGTTTTGTGATTGGAATGGGCGGT----ATATAAAA-TCTTCCGC--GAGGATCTAGTGGAGGGCAAGTCTGGTGCCAGCAGCCGCGGTAATACCAGCATCCACAAGCATATACAAAAGTTGCTGCGTTTAAAAAGCTCGTAGTTGGATCT--------G----TTGAT----AGAGTCTGT----------T---TAACCCTGT-------------------CACTAT------TACAGTGCGGGGTAGATTCAG------TCAC-----------CTGAGCCG-----CCGA-AAGT----ACT-TGCGCTTAAGTG-TGTC---GAGTACT-GG-AGGTGGATG--TTTAACTTTGACTA-AAGTAGAGTGTTCAAAGCAGCCTTTGGGCT--TGAATATCAGAGCATGGAATAATGGAATAAGG--CCAGTGTCCC-----AATTTCGT-TGGTCTGT--GGAG-ATGC-GGTAATGATT-GAAAGGAACGGTCGGGGGC-ATTC-GTATTG-TCACGTT-AGAGGTGAAATTCTTGGATCGTGGCACGACGAAC---TACTGCGAAAGCA--TTTGCCAAGTATG-TTTTCATTAATC-AAGAACGAAAGTT-AGAGTATT-GAAGAGGATTA-GATA-CCCTCGTAA--TTCTAACCA-TAAACGA-TACTTAC-TTGCGATCCGCA-GATGTC-CTC----AATGACTCGGCGGGAAG-CTACC-CGGTAAACCAAAGTGTATTTGTTCCGGGGGAAGTATGGTTGCAAAATCGAAACTTAAAGGAATTGACGGAAGGGCACCACCAGGAGTGGAGCCTGCGGCTTAATTTGACTCAACACGGGAAAACTCACCAGGTCCAGACATAGTAAGGATTGACAGACTGA-ATCTCTTTCATGA--TTCTATGGGTGGTGGTGCATGGCCGTTCTTAGTTAGTGGAGTGATCTGTCTGGTTAATTCCGATAACGAACGAGATCCC-TGCCATTTAAATAGTT-TTTAGTAC----------ATTTTGTACT------AAT---------TTTAC-TTCTTAGAGGAACAATGTGGAAAA---ACTACCCCAAG-GAAGTGGGGCTA-TAACAGGTCTGTGATGCCCTTAGATGTCCTGGGCAGCACGCGCGCTACACTGGG-TTCTTT----------AG-TA---TGA----TTATTAACCTTGTCCGATATG-GTCTAGG-TAATCA-CCT-AAAAGAATG------TCATAC-CTGGGATTGATTATTGCAACTATTAGTCATAAACGAGGAATTCCTAGTAAGCACCAGTCATCAGCTGGTGTTGATTACGTCCCTGCCCTTTGTACACA-CCGCCCGTCG-CTACTAC-TGATTGGACG-TTTAAGCGAGACCTTCGGAG--CTATTGT-----------------------------------CAATTGTTCTCGGATGAAAAGACTACTGGT-------------GAAGTAGGTCTAGCTTTGGTGTC-TA-------------------------
>Acoela_Haploposthia_sp4_ID_UJ13447_18S
-------------------------------------------------------AATGAGAAT--------------------------------------------------------------AACTGAATGACCGT-AGTAAGCC-------------------------------------------------------------------------------------------------------------------------------------------------------------------------------------------------------------------------------------ATAGTG------------------------------------------------------------------------------------------------------CTG------------ATGG----------CG----TACCATTCGAGTGTCTGCCCTATCA-ACTTTTGACGGTAGTGTACCGGACTACCGTGGTTGTAACGGGTAACGGAGAATTAGGGTTTGATTCCGGAGAGGGAGCCTTAGAAAC-GGCTACCACATCTAAGGAAGGCAGCAGGCGCGTAAATTACCC-AATCCCAG-----AACGGGGAGGTAGTGACGAAAAATAAC-AAT--ATGAAGCC-CTTGT--GGTTTTGTGATTGGAATGGGTGGC----ATATAAAA-TCTGCCAC--GAGGATCTAGTGGAGGGCAAGTCTGGTGCCAGCAGCCGCGGTAATACCAGCATCCACAAGCATATACAAAAGTTGCTGCGTTTAAAAAGCTCGTAGTTGGATCT--------G----TTGGC----TTAGTCTGAATGACCAATAC---GTACTTTTA----------------------------------------------GTACCT-----GGTAGATTAAGTCACTCTGAGCCG-----CCGA-AAGT----GCT-TGCGCTTAACTG-TGTC---GAGTACC-GG-AGGTGGATG--TTTAACTTTGACTA-AAGTAGAGTGTTCAAAGCAGCCTTTGGGCT--TGAATATCTGAGCATGGAATAATGGAGGAAGG--CCAGTGTCCC-----AATTTCGT-TGGTCTGT--GGTTGACGC-GGTAATGATT-GAAAGGAACAGTCGGGGGC-ATTC-GTATTG-CCACGTT-AGAGGTGAAATTCTTGGATCGTGGCACGACGAAC---TACTGCGAAAGCA--TTTGCCAAGAATG-TTTTCATTAATC-AAGAACGAAAGTT-AGAGTATT-GAAGAGGATTA-GATA-CCCTCGTAA--TTCTAACCA-TAAACGA-TACTTAC-TTGCGATCCGCA-GATGTC-CTT----AATGACTCTGCGGGAAG-CTACC-CGGGAAACCAAAGTGTATTTGTTCCGGGGGAAGTATGGTTGCAAAATCGAAACTTAAAGGAATTGACGGAAGGGCACCACCAGGAGTGGAGCCTGCGGCTTAATTTGACTCAACACGGGAAAACTCACCAGGTCCAGACATAGTAAGGATTGACAGACTGA-ATCTCTTTCATGA--TTCTATGGGTGGTGGTGCATGGCCGTTCTTAGTTAGTGGAGTGATCTGTCTGGTTAATTCCGATAACGAACGAGATCCC-AACCATTTAACTAGTC-GGCATTAC-----------TTCGGTAGT------GAT---------TTGAC-TTCTTAGAGGAACAATGTGGAATAA--ACTACCCCAAG-GAAGTGGGGCTA-TAACAGGTCTGTGATGCCCTTAGATGTCCTGGGCCGCACGCGCGCTACACTGGA-TTCTTT----------AG-TA---TGA-----GACATACCTTGTCCGATAAG-GTCTAGG-TAATCA-CTT-AAAAGAATA------TCATAC-CTGGGATTGATTATTGCAACTATTAGTCATGAACGAGGAATTCCTAGTAAGCACCAGTCATCAGCTGGTGTTGATTACGTCCCTGCCCTTTGTACACA-CCGCCCGTCG-CTACTAC-TGATTGGATG-TTTAAGCGAGACCTCCAGAG--CCTTAGT-------------------------------CTCTTCGTTCTCGAATGAAAGGACTGCTGGC----------------GAAGTAGGTCTAGCTTTGGTGTC-TA-------------------------
>Acoela_Proporus_sp6_ID_UJ13137II_18S
-----------ATGCAAGTGT--AAGTTC----AGCAAATG-----GAAAGTGAAACCGCGAAC-GGCTCATTAAATC-AGTCTTAG-TCTATTTGGTG------TT--------TTC---CAACTATATGGATAACTGC-GGTAACCCCGGAGCTAATACA------TG-------GGTTGGTCCTTTG---------GACA---------------------------------ACTTTTA---------------TTAG--------------------------------------ACAAGTCCG-------------GCGACTCCGATTCTCGGAGTACA---------------------------------GTTTTG-----------AACTGA-GGATA-A---------------CTGAATGA---------------------CCGTAG-------TAAGCC--------------TAG--TGCTGA----T-GG----------CG----TACCATTCGAGTGTCTGCCCTATCA-ACTTTTGACGGTAGTGTACCGGACTACCGTGGTTGTGACGGGTAACGGAGAATTAGGGTTTGATTCCGGAGAGGGAGCCTTAGAAAC-GGCTACCACATCTAAGGAAGGCAGCAGGCGCGTAAATTACCC-AATCCCAG-----AGCGGGGAGGTAGTGACGAAAAATAAC-AAT--ATGAAGCC-CTTGT--GGTTTTGTGATTGGAATGGGTGGC----AATTATAA-TCTGCCAC--GAGGATCTAGTGGAGGGCAAGTCTGGTGCCAGCAGCCGCGGTAATACCAGCATCCACAAGCATATACAAAAGTTGCTGCGTTTAAAAAGCTCGTAGTTGGATCT--------G----TTGGC----TTAG---------------T---CTGAATGAC------------------------C------AATACGTACTTATTAGTACCT-----GGTAGATTAAGTCATTCTGAGCCG-----CCGA-AAGT----GCT-TGCGCTTGATTG-TGTC---GAGTACC-GG-AGGTGGATG--TTTAACTTTGACTA-AAGTAGAGTGTTCAAAGCAGCCTTTGGGCT--TGGATATCAGAGCATGGAATAATGGAGGATGA--CCAGTGTCAC-----AATTTCGT-TGGTCTATGTTGAC---GC-GGTAATGATT-GAAAGGAACAGTCGGGGGC-ATTC-GTATTG-CCACGTT-AGAGGTGAAATTCTTGGATCGTGGCACGACGAAC---TACTGCGAAAGCA--TTTGCCAAGAATG-TTTTCATTAATC-AAGAACGAAAGTT-AGAGTATT-GAAGAGGATTA-GATA-CCCTCGTAA--TTCTAACCA-TAAACGA-TACTTAC-TTGCGATCCGCA-GATGTC-CTT----AATGACTCTGCGGGAAG-CTACC-CGGGAAACCAAAGTGTATTTGTTCCGGGGGAAGTATGGTTGCAAAATCGAAACTTAAAGGAATTGACGGAAGGGCACCACCAGGAGTGGAGCCTGCGGCTTAATTTGACTCAACACGGGAAAACTCACCAGGTCCAGACATAGTAAGGATTGACAGACTGA-ATCTCTTTCATGA--TTCTATGGGTGGTGGTGCATGGCCGTTCTTAGTTAGTGGAGTGATCTGTCTGGTTAATTCCGATAACGAACGAGATCCC-AACCATTTAACTAGAC-GGTGCTAC-----------TTCGGTAGC------GAT---------TTGAC-TTCTTAGAGGAACAATGTGGAATAA--ACTACCCCAAG-GAAGTGGGGCTA-TAACAGGTCTGTGATGCCCTTAGATGTCCTGGGCCGCACGCGCGCTACACTGGA-CTCTTT----------AG-TA---TGA-----AGACTACCTTGTCCGATAAG-GTCTAGG-TAATCA-CTT-AATAGAGTT------TCATAC-CTGGGATTGATTATTGCAACTATTAGTCATGAACGAGGAATTCCTAGTAAGCTCCAGTCATCAGCTGGAGTTGATTACGTCCCTGCCCTTTGTACACA-CCGCCCGTCG-CTACTAC-TGATTGGATG-TTTAAGCGAGACCTCCGGAG--CTATAGT-------------------------------CTCTTCGTCTTCGGATGAAAGGACTGCTGGC----------------GAAGTAGGTCTAGCTTTGGTGTC-TA-------------------------
>Acoela_Proporus_sp6_ID_UJ13137I_18S
-----------ATGCAAGTGT--AAGTTC----AGCAAATG-----GAAAGTGAAACCGCGAAC-GGCTCATTAAATC-AGTCTTAG-TCTATTTGGTG------TTT--TC---------CAACTATATGGATAACTGC-GGTAACCCCGGAGCTAATACA------TG-------GGTTGGTCCTTTG---------GACA---------------------------------ACTTTTA---------------TTAG---------ACAAG------------------------TCCGGCGAC-----------------TCCGATTCTCGGAGTACA----------------------------------GTTTTG-----------AACTGA-GGATA-A---------------CTGAATGA---------------------CCGTAG--------TAAGC-------CTAG--------TGCTGA----T-GG----------CG----TACCATTCGAGTGTCTGCCCTATCA-ACTTTTGACGGTAGTGTACCGGACTACCGTGGTTGTGACGGGTAACGGAGAATTAGGGTTTGATTCCGGAGAGGGAGCCTTAGAAAC-GGCTACCACATCTAAGGAAGGCAGCAGGCGCGTAAATTACCC-AATCCCAG-----AGCGGGGAGGTAGTGACGAAAAATAAC-AAT--ATGAAGCC-CTTGT--GGTTTTGTGATTGGAATGGGTGGC----AATTATAA-TCTGCCAC--GAGGATCTAGTGGAGGGCAAGTCTGGTGCCAGCAGCCGCGGTAATACCAGCATCCACAAGCATATACAAAAGTTGCTGCGTTTAAAAAGCTCGTAGTTGGATCT--------G----TTG-------------------------G---CTTAGTCTG------AATGACCAATACGTACTTA------TTAGTACCTGGTAG-ATTAAG------TCATTC---------TGA-GCCG-----CCGA-AAGT----GCT-TGCGCTTGATTG-TGTC---GAGTACC-GG-AGGTGGATG--TTTAACTTTGACTA-AAGTAGAGTGTTCAAAGCAGCCTTTGGGCT--TGGATATCAGAGCATGGAATAATGGAGGATGA--CCAGTGTCAC-----AATTTCGT-TGGTCTATGTTGAC---GC-GGTAATGATT-GAAAGGAACAGTCGGGGGC-ATTC-GTATTG-CCACGTT-AGAGGTGAAATTCTTGGATCGTGGCACGACGAAC---TACTGCGAAAGCA--TTTGCCAAGAATG-TTTTCATTAATC-AAGAACGAAAGTT-AGAGTATT-GAAGAGGATTA-GATA-CCCTCGTAA--TTCTAACCA-TAAACGA-TACTTAC-TTGCGATCCGCA-GATGTC-CTT----AATGACTCTGCGGGAAG-CTACC-CGGGAAACCAAAGTGTATTTGTTCCGGGGGAAGTATGGTTGCAAAATCGAAACTTAAAGGAATTGACGGAAGGGCACCACCAGGAGTGGAGCCTGCGGCTTAATTTGACTCAACACGGGAAAACTCACCAGGTCCAGACATAGTAAGGATTGACAGACTGA-ATCTCTTTCATGA--TTCTATGGGTGGTGGTGCATGGCCGTTCTTAGTTAGTGGAGTGATCTGTCTGGTTAATTCCGATAACGAACGAGATCCC-AACCATTTAACTAGAC-GGTGCTAC-----------TTCGGTAGC------GAT---------TTGAC-TTCTTAGAGGAACAATGTGGAATAA--ACTACCCCAAG-GAAGTGGGGCTA-TAACAGGTCTGTGATGCCCTTAGATGTCCTGGGCCGCACGCGCGCTACACTGGA-CTCTTT----------AG-TA---TGA-----AGACTACCTTGTCCGATAAG-GTCTAGG-TAATCA-CTT-AATAGAGTT------TCATAC-CTGGGATTGATTATTGCAACTATTAGTCATGAACGAGGAATTCCTAGTAAGCTCCAGTCATCAGCTGGAGTTGATTACGTCCCTGCCCTTTGTACACA-CCGCCCGTCG-CTACTAC-TGATTGGATG-TTTAAGCGAGACCTCCGGAG--CTATAGT--------------------------CTCTTCGTCTTCGGAT--------GAAAGGACTGCTGGC-------------GAAGTAGGTCTAGCTTTGGTGTC-TA-------------------------
>Acoela_Haploposthia_rubra_ID_UJ0316_GB_FR837703
-----------ATGCAAGTAT--AAGTTG----AACGTATA-----TAAAGTGAAACCGCGAAC-GGCTCATTAAATC-AGTCATAG-TTTATCTGGCA------GT---------TT---ACAATACATGGATAACTAC-GGTAACCCTGTAGCTAATACA------TG-------CGGAAATCCCGAA---------AGGGGTAAA----------------------------ACTTTTA---------------TTCT---------ATTGA------------------------CCAGCGCTG-----------------GTAACGTACCCGTAACCAGATA------------------------------AGTGTG-----------AATACT--AATAAA---------------CTGAAAGA---------------------CCGTAT-------CAAGCC-------------TTTG--TGCTGA-C----GG----------CG----TGCCAGTCAAGTGTCTGCCCTATCA-ACTTTTGTCGGTAGTGTACCGGACTACCGAGGTTGTAACGGGTAACGGGGAATCAGGGTTTGATTCCGGAGAGGGAGCCTGAGAAAC-GGCTACCACATCTAAGGAAGGCAGCAGGCGCGTAAATTACCC-AATTCCAG-----AACGGAGAGGTAGTGACGAAAAATAAC-AAT--ATGAAGCC-TTCG---GGTTTTGTGATTGGAATGGGCGGG----GAGGAGTACTTTCCCGC--GAGTATCAAGTGGAGGGCAAGTCTGGTGCCAGCAGCCGCGGTAATACCAGCATCCACAAGCATATACAAAAGTTGCTGCGTTTAAAAAGCTCGTAGTTGGAACT--------G----TTGGA----TATGCCTAGCAAAC-----T---CTTACACTT-------------------------------GTGTAAGATAGGTGTGTCCTC---------------------CTTAGCCA-----CTGA-ACGT----ACT-TGCGCTTCATTG-TGTT---GAGTACT----GGATGTGGATGGTTAACTTTGACTA-AAGTAGAGTGTTCAAAGCAGCCTTTGGGCT--TGAATATCTGAGCATGGAATAATGGAATAAGG--CC-TGTGTTGCGATCAATTTCATCTGGTCGAT--TGTG-ATAT-GGTGATGATT-AAAAGGAACAGTCGGGGGC-ATTT-GTATTG-TCACGTT-AGAGGTGAAATTCTTGGATCGTGGCAAGACAAAC---TACTGCGAAAGCA--TTTGCCAAGAATG-TTTTCATTAATC-AAGAACGAAAGTT-AGAGTATT-GAAGAGGATTA-GATA-CCCTCGTAA--TTCTAACCA-TAAACGA-TACAAAC-TTGCGATCCGCA-GGTGTC-CTT----ATTGACTCTGCGGGAAG-CTATC-CGGGAAACCAAAGTGTATTTGTTCCGGGGGAAGTATGGTTGCAAAATCGAAACTTAAAGGAATTGACGGAAGGGCACCACCAGGAGTGGAGCCTGCGGCTTAATTTGACTCAACACGGGAAAACTCACCAGGTCCAGACATAGTGAGGATTGACAGACTGA-ATTTCTTTCATGA--TTCTATGGGTGGTGGTGCATGGCCGTTCTTAGTTAGTGGAGTGATCTGTCTGGTTAATTCCGATAACGAACGAGATCCC-GGCCATTTAAATAGTG-TTTATTAC----------TTCTTGTAGT--AATACAC---------------TTCTTAGAGGAACTATGTGGAAAA---ACTACCCCAAG-GAAGTGGGGCTA-TAACAGGTCTGTGATGCCCTTAGATGTCCTGGGCCGCACGCGCGCTACACTGAA-TGCTTT----------AA-TA---TGA-----AGGCTACCTTGTCCGATAAG-GTCTAGG-TAATCA-CTT-AAAAGCATA-----GTCTTAC-CTGGGATTGATTATTGCAAATATTATTCATGAACGAGGAATTCCTAGTAAGCTCCAGTCATCAGCTGGAGCTGATTACGTCCCTGCCCTTTGTACACA-CCGCCCGTCG-CTACTAC-TGATTGGATG-TTTAAGCGAGACTTTTGAAT--GTATTGT--------------------------CTTTGCTTTTCGGAGCAATGAGACTTATACT---------------------GAATTAAGTCTAGCTTTGGTGTC-TA-------------------------
>Acoela_Haploposthia_rubropunctata_ID_UJ13204_18S
-----------ATGCAAGTAT--AAGTTG----AACGGAAATT---GAAAGTGAAACCGCGAAC-GGCTCATTAAATC-AGTCATAG-TTTATCTGGCA------AT---------AC---CTGTTACATGGATAACTGC-GGTAACCCTGTAGCTAATACA------TG-------CTAAACGCCCTTC---------GGGGTAGA-----------------------------GCTTTTA---------------TTAC-----AA--ATCAGACTG------------CGAGGGTACCCTTTTTA-----------------------------------------------------------------------GGGGCTCAACGCTTGAATGC--AAGTATA---------------CTGAGGGA---------------------CCGTAG-------TAAGCC--------------AAG--TGCTGA-C----GG----------CG----TGCCAGTCAAGTGTCTGCCCTATCA-ACTTTTGACGGTAGTGTACCGGACTACCGTGGTTGTGACGGGTAACGGGGAATCAGGGTTTGATTCCGGAGAGGGAGCCTGAGAAAC-GGCTACCACATCTAAGGAAGGCAGCAGGCGCGTAAATTACCC-AATTCCAG-----AACGGAGAGGTAGTGACGAAAAATAAC-AAT--ATGAAGCC-CTTTG--GGTTTTGTGATTGGAATGGGCGGA----AAATAAAA-TCTTCCGC--GAGGAGCTAGTGGAGGGCAAGTCTGGTGCCAGCAGCCGCGGTAATACCAGCATCCACAAGCATATACAAAAGTTGCTGCGTTTAAAAAGCTCGTAGTTGGATCT--------G----TTGGT----CGAG---------------T---CTAAACAAC--------------TCATGTTACCT------TACGGTACGGAGTAGACTTGG------CTTC-----------CTTGGCCG-----CTGA-AGGT----GTT-TGCGCTTAATTG-CGTC---GAGCACT-GG-AAGTGGATGG-TTTAACTTTGACTA-AAGTAGAGTGTTCAAAGCAGCCTTTGGGCT--TGAATATATGAGCATGGAATAATGGAATAAGG--CCTGTGTCTC-----AATTCCGC-TGGTCTAT--CGAG-ATAC-GGTGATGATT-AAAAGGAACAGTCGGGGGC-ATTT-GTATTG-TCACGTT-AGAGGTGAAATTCTTGGATCGTGGCAAGACAAAC---TACTGCGAAAGCA--TTTGCCAAGAATG-TTTTCATTAATC-AAGAACGAAAGTT-AGAGTATT-GAAGAGGATTA-GATA-CCCTCGTAA--TTCTAACCA-TAAACGA-TACAAAC-TTGCGATCCGCA-GGTGTC-CTC----ATTGACTCTGCGGGAAG-CTATC-CGGAAAACCAAAGTGTATTTGTTCCGGGGGAAGTATGGTTGCAAAATCGAAACTTAAAGGAATTGACGGAAGGGCACCACCAGGAGTGGAGCCTGCGGCTTAATTTGACTCAACACGGGAAAACTCACCAGGTCCAGACATAGTAAGGATTGACAGACTGA-ATCTCTTTCATGA--TTCGATGATTGGTGGTGCATGGCCGTTCTTAGTTAGTGGAGTGATCTGTCTGGTTAATTCCGATAACGAACGAGATCCC-GGCCATTTAAATAGTG-TTTGCTAC-----------TCTTGTAGT--AATATAC---------------TTCTTAGAGGAACAATGGGGAATC---AATACCCTAAG-GAAGTGGGGCTA-TAACAGGTCTGTGATGCCCTTAGATGTTCTGGGCCGCACGCGCGCTACACTGAA-TGCTTT----------AG-TA---TGA----GATGATGCCTTGTCCGTTAAG-GTCTAGG-TAATCA-CTA-AGAAGCATT----TGTCTTAC-CTGGGATTGATTATTGCAATTATTAATCATGAACGAGGAATTCCTAGTAAGTTCCAGTCATTAGCTGGAGCTGATTACGTCCCTGCCCTTTGTACACA-CCGCCCGTCG-CTACTAC-TGATTGGATG-TTTAAGCGAGACTTTTGGAA--GTATGGT---------------------------------CTTTGTTCTCGAACAAATAGACTGTTACT----------------GAATTAAGTCTAGCTTTGGTGTC-TA-------------------------
>Acoela_Haploposthia_rubropunctata_ID_UJ13503_18S
-----------ATGCAAGTAT--CAGTTG----AACGTAAC-----TAAAGTGAAACCGCGAAC-GGCTCATTAAATC-AGTCATAG-TTTATCTGGCA------AT----------A---TTTTTACATGGATAACTGC-GGTAACCCTGCAGCTAATACA------TG-------CCAATTGTTCTTA---------CGAACAAA-----------------------------GCTTTTA---------------TTAC-----AA--AAAAG---------------------ACCGCGAGAACT--------------------------------------------------------------------CATTGTAGTTCTTTGCTCGATTTGCAAGTATA---------------CTGAGTGA---------------------CCGTAG--------TAAGC--------------CTA-GTGCTGA----C-GG----------CG----TGCCAGTCAAGTGTCTGCCCTATCA-ACTTTTGACGGTAGTGTATTGGACTACCGTGGTCGTAACGGGTAACGGGGAATCAGGGTTTGATTCCGGAGAGGGAGCCTGAGAAAC-GGCTACCACATCTAAGGAAGGCAGCAGGCGCGTAAATTACCC-AATTCCAG-----ATCGGAGAGGTAGTGACGAAAAATAAC-AAT--ATGAAGCC-CTTTG--GGTTTTGTGATTGGAATGGGCGGA----AAATAACA-TCTTCCGC--GAGGATCTAGTGGAGGGCAAGTCTGGTGCCAGCAGCCGCGGTAATACCAGCATCCACAAGCATATACAAAAGTTGCTGCGTTTAAAAAGCTCGTAGTTGGATCT--------G----TTGGT----TGAGTCTA-----------T---TCAACTCCT------GTTACT-----------AT------TTAGTACAGGGAAG-ACTCGG---------------------CTT-CCTTAGCCACTGA-AAAT----GCT-TGCGCTTAGTTG-CGTT---GAGTATT-GG-AGGTGGATGG-TTTAACTTTGACTA-AAGTAGAGTGTTCAAAGCAGCCTTTGGGCT--TGAATATCAGAGCATGGAATAATGGAATAAGA--CCTGTGTCTC-----CTTTCCGC-TGGTCTAA--AGAG-ATAC-GGTGATGATT-AAAAGGAACAGTCGGGGGC-ATTT-GTATTG-TCACGTT-AGAGGTGAAATTCTTGGATCGTGGCAAGACAAAC---TACTGCGAAAGCA--TTTGCCAAGAATG-TTTTCATTAATC-AAGAACGAAAGTT-AGAGTATT-GAAGAGGCTTA-GATA-CCCTCGTAA--TTCTAACCA-TAAACGA-TACAAAC-TTGCGATCCGCA-GGTGTC-CTT----ATTGACTCTGCGGGAAG-CTACC-CGGAAAACCAAAGTGTATTTGTTCCGGGGGAAGTATGGTTGCAAAATCGAAACTTAAAGGAATTGACGGAAGGGCACCACCAGGAGTGGAGCCTGCGGCTTAATTTGACTCAACACGGGAAAACTCACCAGGTCCAGACATAGTAAGGATTGACAGACTGA-ATTTCTTTCATGA--TTCTATGGGTGGTGGTGCATGGCCGTTCTTAGTTAGTGGAGTAGTCTGTCTGGTTAATTCCGATAACGAACGAGATCCC-GGCCATTTAACTAGCA-TTTACTAC-----------AAATGTAGT----AATTT------------AC-TTCTTAGAGGAACTATGGGGAATAA--ACTACCCCAAG-GAAGTGGGGCTA-TAACAGGTCTGTGATGCCCTTAGATGTCCTGGGCCGCACGCGCGCTACACTGAA-TGCTTT----------AG-TA---TGA-----AGTCTACCTGGTCCGATAAG-GTCTAGG-TAATCA--CT-A-AAAAGCA---TTGTCTTAC-CTGGGATTGATTATTGCAAGTATTATTCATGAACGAGGAATTCCTAGTAAGCTCCAGTCATCAGCTGGAGCTGATTATGTCCCTGCCCTTTGTACACA-CCGCCCGTCG-CTACTAC-TGATTGGATG-TTTAAGCGAGACTTTTGGAC--GCGTGGT---------------------------------CTTTGTTCTCGAACAAATAGACTCTTGCG----------------GAATTAAGTCTAGCTTTGGTGTC-TA-------------------------
>Acoela_Faerlea_sp1_ID_UJ10067_18S
-----------ATGCATGTCC--AAGTTC----AACGATGGA----AATCGTGAAACCGCGAAT-GGCTCATTAAATC-AGTTTTGG-TTCATTTGTAG------AT---------TA---CCTATATATGGATAACTGC-GGTAACCCTGCAGCTAATACA------TG-------CTTAGTGCCAATT---------CGAGGATTGGA--------------------------ACTTTTA-------CAT-----GTAG-----AT--TGAAT------------------------CCAGTACAA-----------------GGAATTGTTTGCCTTGTCCG--------------------------------AGAATG-----------AATTCC--AGTA-A---------------CTGAAGGA---------------------CCCCAA-------ACGCCT--------------TAG--TGCTAG----G-GG----------CG----ATGCATTCGAATATCTGCCCTATCA-ACTACTGACGGTAGTGTAACGGACTACCGTGGTTGTGACGGGTAACGGGGAATCAGGGTTCGATTCCGGAGAGGGAGCCTGAGAAAC-GGCTACCACATCTAAGGACGGCAGCAGGCGCGCAAATTACCC-AATCCCGG-----AACGGGGAGGTAGTGACGAAAAATAAC-AAT--ATGAGCCC-TAA----GGGGTTTCTATTGTAATGGATGGA----ATTTAAAA-CATTCCAT--GAGGATCTAGTAGAGGGCAAGTCTGGTGCCAGCAGCCGCGGTAATACCAGCCTCTACAAGCATATGCAAATGTTGCTGCGTTTGAAAAGCTCATAGTTGGATCC--------T---AGTTAT----GATGAGGATCATGTTTTGGT---GTGTCCGGT----------------------------------TCGGCCGCGAGCACCCTT------GCCT-CGTCATCTAGTGT-TTCG-----TTTA-GAGT----ATT-TGCACTTAACTG-TGTC---GATTACT-CG-AGACGGAAAG-T-TTACCTTGAGTA-AATTAGAGTGTTCAAAGCAACCCTCGGGTTTGTGAACAATAAAGCATGGAATAATGGAGGACGA--TCAGCACCCC--------GGCATACTGGAGAACCGGGGCGTGC-GGTAATGATT-AAAAGGAACAGTCGGGGGC-ATTC-GTATTG-CTACGTT-AGAGGTGAAATTCTTGGATCGTGGCAAGACGAAC---TACAGCGAAAGCA--TTTGCCAAGAATG-TTTTCATTAATC-AAGAACGAAAGTC-AGAGCATT-GAAGAGGCTTA-GATA-CCCTCGTAA--TTCTGACCA-TAAACGA-TACCGAC-TTACGATTTGTC-AAAGTC-CTG----CATGACTTGTCAAGTAG-TTAAC-CGGAAAACCAAAGTTTTTTGGTTCCGGGGGAAGTATGGTTGCAAAATCGAAACTTAAAGGAATTGACGGAAGGGCACCACCAGGGGTGGAGCCTGCGGCTTAATTTGACTCAACACGGGAAAACTCACCAGGTCCAGACATCGAAAGGATTGACAGATTGA-ATATCTTTCATGA--TTCAATGGGTGGTGGTGCATGGCCGTTCTTAGTTAGTGGAGTGATCTGTCTGGTTAATTCCGATAACGAACGAGATCCC-GGCCATTTAAATAGAA-GTAGCAAC-----------CTCGGTTGT--TATGTAC---------------TTCTTAAAGGAACTATGCGGAATGC--AATACCGCAAG-GAAGTGGGGCTA-TAACAGGTCTGTGATGCCCTTAGATGTCCTGGACTGCACGCGCGCTACACTGAA-TGCTAT----------AA------TGT----GAGGATACCTTGTCCGAAATG-GTCTGGG-TAATCA-CAT-AAAAGCATG----AGTCATTA-TGGGAATGGAGTCTTGTAATTAGTACTCCTGAACGAGGAACCCCTCGTAAATGCAAGTCAACAACTTGTATTGATTACGTCCCTGCCCTTTGTACACA-CCGCCCGTCG-CTACTAC-TGATTGGATG-GTTAAGCAAGAACTTTTGAA--ACCTACT------------------------GAAATTGGCTTCGGTCGC-----------TTCAGCGGGCG--------------GATAAAGATCGAGCTTATTTGTC-TA-------------------------
>Acoela_Eumecynostomum_sp1_ID_UJ10248_18S
-----------ATGCATGTCC--AAGTTC----AACGATGGA----AATCGTGAAACCGCGAAT-GGCTCATTAAATC-AGTTTTGG-TTCATTTGTAT------AT--------GAA---ACTCTATATGAATAACTGC-GGTAACCCTGCAGCTAATGCA------TG-------CTAAGTGCTAATT---------TCCGGATTAGA--------------------------ACTTTTA-------CA------TGAT-----GA--TTTAT------------------------TCCAGGACG-----------------TGGCGTGAGCTGCGTATGC---------------------------------AGAATG-----------AACTCC--AGTA-A---------------CTGAAGGA---------------------CCCCAA-------ACGCCT--------------ACG--TGCTAG----G-GG----------CG----ATGCATTCGAATATCTGCCCTATCA-ACTACTGACGGTAGTGTAACGGACTACCGTGGTTGTGACGGGTAACGGGGAATCAGGGTTCGATTCCGGAGAGGGAGCCTGAGAAAC-GGCTACCACATCTAAGGACGGCAGCAGGCGCGCAAATTACCC-AATCCCGG-----AACGGGGAGGTAGTGACGAAAAATAAC-AAT--ATGAGCCC-TTT----TGGGTTTCTATTGTAATGGATGGA----ATTTAACA-AATTCCAT--GAGGATCTAGTAGAGGGCAAGTCTGGTGCCAGCAGCCGCGGTAATACCAGCCTCTACAAGCATATGCAAATGTTGCTGCGTTTGAAAAGCTCATAGTTGGATCC--------G-------AT----GATGCTGTTGGCAAGTTGGT---ACAAAACGG-------------------TTCGGC------CGCGGTACCGTGTC-ACACAT------CTGT-----------TTT-TCCG-----TTTA-GAGT----GTT-TGCACTTAACTG-TGTC---GAATTCT-CG-AGACGGAAAA-T-TTACCTTGAGTA-AATTAGAGTGTTCAAGGCAACCCTCGGGTTTGTGAACAATAAAGCATGGAATAATGGAGGATGA--CCCGCTCTCT------TAATAGC-TGGTAGCT--GGAG-ATGC-GGTAATGATT-GAAAGGAACAGTCGGGGGC-ATTC-GTATTG-CTACGTT-AGAGGTGAAATTCTTGGATCGTGGCAAGACGAAC---TACTGCGAAAGCA--TTTGCCAAGAATG-TTTTCATTAATC-AAGAACGAAAGTC-AGAGCATT-GAAGAGGATTA-GATA-CCCTCGTAA--TTCTGACCA-TAAACGA-TACCGAC-TTACGATTTGTC-AAAGTC-CTG----CATGACTTGTCAAGGAG-TTAAC-CGGAAAACCAAAGTTTTTTGGTTCCGGGGGAAGTATGGTTGCAAAATCGAAACTTAAAGGAATTGACGGAAGGGCACCACCAGGGGTGGAGCCTGCGGCTTAATTTGACTCAACACGGGAAAACTCACCAGGTCCAGACATCGAAAGGATTGACAGATTGA-ATATCTTTCATGA--TTCAATGGGTGGTGGTGCATGGCCGTTCTTAGTTAGTGGAGTGATCTGTCTGGTTAATTCCGATAACGAACGAGATCCC-GGCCATTTAAATAGAA-GTAGCAAC-----------CGTGGTTGC--TGAGTAC---------------TTCTTAAAGGAACTATGCGGAACAC---ATACCGCAAG-GAAGTGGGGCTA-TAACAGGTCTGTGATGCCCTTAGATGTCCTGGACTGCACGCGCGCTACACTGAA-TGCTGT----------AA------TGT----GAGGATACCTTGTCCGAAATG-GTCTGGG-TAATCA-CAT-AAAAGCATA----AGTCATTA-TGGGAATGGAGTATTGTAATTAGTACTCCTGAACGAGGAACCCCTCGTAAATACAAGTCAACAACTTGTATTGATTACGTCCCTGCCCTTTGTACACA-CCGCCCGTCG-CTACTAC-TGATCGGATG-GTTAAGCAAGAACTTTTGAA--CCTTACT--------------------------GTCTTCGACTTCGGTC---------GGTTCAGTGGGCG--------------GATAAAGATCGAGCTTATTTGTC-TA-------------------------
>Acoela_Eumecynostomum_sp4_ID_UJ13502_18S
-----------ATGCATGTCC--AAGTTC----AACGATGGA----AATCGTGAAACCGCGAAT-GGCTCATTAAATC-AGTTTTGG-TTCATTTGTAT------AG-------CAAG---ACTCTATATGAATAACTGC-GGTAACCCTGCAGCTAATGCA------TG-------CTAAGTGCTAATT---------TTCGGATTAGA--------------------------ACTTTTA-------CATGATGATTTA------------------------------------TTCCAGGACTT-----------------GGCGTGAGCCGGGTATGCA---------------------------------GAAATG-----------AACTC--AAGTA-A---------------CTGAAGGA---------------------CCCCAA-------ACGCCT--------------ACG--TGCTAG----G-GG----------CG----ATGCATTCGAATATCTGCCCTATCA-ACTACTGACGGTAGTGTAACGGACTACCGTGGTTGTGACGGGTAACGGGGAATCAGGGTTCGATTCCGGAGAGGGAGCCTGAGAAAC-GGCTACCACATCTAAGGACGGCAGCAGGCGCGCAAATTACCC-AATCCCGG-----AACGGGGAGGTAGTGACGAAAAATAAC-AAT--ATGAGCCC-TTT----TGGGTTTCTATTGTAATGGATGGA----ATTTAACA-AATTCCAT--GAGGATCTAGTAGAGGGCAAGTCTGGTGCCAGCAGCCGCGGTAATACCAGCCTCTACAAGCATATGCAAATGTTGCTGCGTTTGAAAAGCTCATAGTTGGATCC--------G--------------ATGATGCT-----------------------------GATGGCAAGTAGGTCCCTA------CCGGTTCGGCCGAG-GTACC-------GTGTCACACATCTGTTTT-TCCG-----TTTA-GAGT----GTT-TGCACTTAACTG-TGTC---GAATATT-CG-AGACGGAAAA-T-TTACCTTGAGTA-AATTAGAGTGTTCAAGGCAACCCTCGGGTTTGTGAACAATAAAGCATGGAATAATGGAGGATGA--CCCGCTCTCT------TAATAGC-TGGTAGCT--GGAG-ATGC-GGTAATGATT-GAAAGGAACAGTCGGGGGC-ATTC-GTATTG-CTACGTT-AGAGGTGAAATTCTTGGATCGTGGCAAGACGAAC---TACTGCGAAAGCA--TTTGCCAAGAATG-TTTTCATTAATC-AAGAACGAAAGTC-AGAGCATT-GAAGAGGATTA-GATA-CCCTCGTAA--TTCTGACCA-TAAACGA-TACCGAC-TTACGATTTGTC-AAAGTC-CTG----CATGACTTGTCAAGGAG-TTAAC-CGGAAAACCAAAGTTTTTTGGTTCCGGGGGAAGTATGGTTGCAAAATCGAAACTTAAAGGAATTGACGGAAGGGCACCACCAGGGGTGGAGCCTGCGGCTTAATTTGACTCAACACGGGAAAACTCACCAGGTCCAGACATCGAAAGGATTGACAGATTGA-ATATCTTTCATGA--TTCAATGGGTGGTGGTGCATGGCCGTTCTTAGTTAGTGGAGTGATCTGTCTGGTTAATTCCGATAACGAACGAGATCCC-AGCCATTTAAATAGAA-GTAGCAAC-----------CGTGGTTGC--TGAGTAC---------------TTCTTAAAGGAACTATGCGGAACAC---ATACCGCAAG-GAAGTGGGGCTA-TAACAGGTCTGTGATGCCCTTAGATGTCCTGGACTGCACGCGCGCTACACTGAA-TGCTGT----------AA------TGT----GAGGATACCTTGTCCGAAATG-GTCTGGG-TAATCA-CAT-AAAAGCATG----AGTCATTA-TGGGAATGGAGTATTGTAATTAGTACTCCTGAACGAGGAACCCCTCGTAAATACAAGTCAACAACTTGTATTGATTACGTCCCTGCCCTTTGTACNCN-CCGCCCGTCG-CTACTAC-TGATCGGATG-GTTAAGCAAGAACTTTTGAA--CCTTACT--------------------------GTCTTCGACTTCGGTC---------GGTTCAGTGGGCG--------------GATAAAGATCGAGCTTATTTGTC-TA-------------------------
>Acoela_Eumecynostomum_sp6_ID_UJ13509_18S
-----------ATGCATGTCC--AAGTTC----AACGATGGA----AATCGTGAAACCGCGAAT-GGCTCATTAAATC-AGTTTTGG-TTCATTTGTAT----------------AGCAAGACTCTATATGAATAACTGC-GGTAACCCTGCAGCTAATGCA------TG-------CTAAGTGCTAATT---------TTCGGATTAGA--------------------------ACTTTTA------CATGATGATTTAT--------------------------------------TCCAGGACT-----------------TGGCGTGAGCCGGGTATGCA--------------------------------GAAATG-----------AACTC--AAGTA-A---------------CTGAAGGA---------------------CCCCAA--------ACGCC---------------TACGTGCTAGG-----GG----------CG----ATGCATTCGAATATCTGCCCTATCA-ACTACTGACGGTAGTGTAACGGACTACCGTGGTTGTGACGGGTAACGGGGAATCAGGGTTCGATTCCGGAGAGGGAGCCTGAGAAAC-GGCTACCACATCTAAGGACGGCAGCAGGCGCGCAAATTACCC-AATCCCGG-----AACGGGGAGGTAGTGACGAAAAATAAC-AAT--ATGAGCCC-TTT----TGGGTTTCTATTGTAATGGATGGA----ATTTAACA-AATTCCAT--GAGGATCTAGTAGAGGGCAAGTCTGGTGCCAGCAGCCGCGGTAATACCAGCCTCTACAAGCATATGCAAATGTTGCTGCGTTTGAAAAGCTCATAGTTGGATCC--------GATGATGCTGATGGCAAGTAGGT----------C---CCTACCGGT--------------------------------------TCGGCCGAGGTACC------GTGTCACACATCTGTTTT-TCCG-----TTTA-GAGT----GTT-TGCACTTAACTG-TGTC---GAATATT-CG-AGACGGAAAA-T-TTACCTTGAGTA-AATTAGAGTGTTCAAGGCAACCCTCGGGTTTGTGAACAATAAAGCATGGAATAATGGAGGATGA-CCCGCTCTCTT-------AATAGC-TGGTAGCT--GGAG-ATGC-GGTAATGATT-GAAAGGAACAGTCGGGGGC-ATTC-GTATTG-CTACGTT-AGAGGTGAAATTCTTGGATCGTGGCAAGACGAAC---TACTGCGAAAGCA--TTTGCCAAGAATG-TTTTCATTAATC-AAGAACGAAAGTC-AGAGCATT-GAAGAGGATTA-GATA-CCCTCGTAA--TTCTGACCA-TAAACGA-TACCGAC-TTACGATTTGTC-AAAGTC-CTG----CATGACTTGTCAAGGAG-TTAAC-CGGAAAACCAAAGTTTTTTGGTTCCGGGGGAAGTATGGTTGCAAAATCGAAACTTAAAGGAATTGACGGAAGGGCACCACCAGGGGTGGAGCCTGCGGCTTAATTTGACTCAACACGGGAAAACTCACCAGGTCCAGACATCGAAAGGATTGACAGATTGA-ATATCTTTCATGA--TTCAATGGGTGGTGGTGCATGGCCGTTCTTAGTTAGTGGAGTGATCTGTCTGGTTAATTCCGATAACGAACGAGATCCC-AGCCATTTAAATAGAA-GTAGCAAC-----------CGTGGTTGC----------------TGAGTAC-TTCTTAAAGGAACTATGCGGAACAC---ATACCGCAAG-GAAGTGGGGCTA-TAACAGGTCTGTGATGCCCTTAGATGTCCTGGACTGCACGCGCGCTACACTGAA-TGCTGT----------AA------TGT----GAGGATACCTTGTCCGAAATG-GTCTGGG-TAATCA-CAT-AAAAGCATG----AGTCATTA-TGGGAATGGAGTATTGTAATTAGTACTCCTGAACGAGGAACCCCTCGTAAATACAAGTCAACAACTTGTATTGATTACGTCCCTGCCCTTTGTACACA-CCGCCCGTCG-CTACTAC-TGATCGGATG-GTTAAGCAAGAACTTTTGAA--CCTTACT-------------------------------GTCTTCGACTT----CGGTCGGTTCAGTGGGCG--------------GATAAAGATCGAGCTTATTTGTC-TA-------------------------
>Acoela_Eumecynostomum_sp6_ID_UJ13510_18S
-----------ATGCATGTCC--AAGTTC----AACGATGGA----AATCGTGAAACCGCGAAT-GGCTCATTAAATC-AGTTTTGG-TTCATTTGTAT----------------AGCAAGACTCTATATGAATAACTGC-GGTAACCCTGCAGCTAATGCA------TG-------CTAAGTGCTAATT---------TTCGGATTAGA--------------------------ACTTTTACATGATGATTTATT--------------------------------------------CCAGGACT-----------------TGGCGTGAGCCGGGTATGCA--------------------------------GAAATG-----------AACTC--AAGTA-A---------------CTGAAGGA---------------------CCCCAA---------ACGC--------------CTACGTGCTAGG-----GG----------CG----ATGCATTCGAATATCTGCCCTATCA-ACTACTGACGGTAGTGTAACGGACTACCGTGGTTGTGACGGGTAACGGGGAATCAGGGTTCGATTCCGGAGAGGGAGCCTGAGAAAC-GGCTACCACATCTAAGGACGGCAGCAGGCGCGCAAATTACCC-AATCCCGG-----AACGGGGAGGTAGTGACGAAAAATAAC-AAT--ATGAGCCC-TTT----TGGGTTTCTATTGTAATGGATGGA----ATTTAACA-AATTCCAT--GAGGATCTAGTAGAGGGCAAGTCTGGTGCCAGCAGCCGCGGTAATACCAGCCTCTACAAGCATATGCAAATGTTGCTGCGTTTGAAAAGCTCATAGTTGGATCC--------GATGATGCTG---------------------------ATGGCAAGTAGGTCCCTACCGGTTCGGC-------------CGAGGTACCGTGTCACACAT------CTGT-----------TTT-TCCG-----TTTA-GAGT----GTT-TGCACTTAACTG-TGTC---GAATATT-CG-AGACGGAAAA-T-TTACCTTGAGTA-AATTAGAGTGTTCAAGGCAACCCTCGGGTTTGTGAACAATAAAGCATGGAATAATGGAGGATGA-CCCGCTCTCTT-------AATAGC-TGGTAGCT--GGAG-ATGC-GGTAATGATT-GAAAGGAACAGTCGGGGGC-ATTC-GTATTG-CTACGTT-AGAGGTGAAATTCTTGGATCGTGGCAAGACGAAC---TACTGCGAAAGCA--TTTGCCAAGAATG-TTTTCATTAATC-AAGAACGAAAGTC-AGAGCATT-GAAGAGGATTA-GATA-CCCTCGTAA--TTCTGACCA-TAAACGA-TACCGAC-TTACGATTTGTC-AAAGTC-CTG----CATGACTTGTCAAGGAG-TTAAC-CGGAAAACCAAAGTTTTTTGGTTCCGGGGGAAGTATGGTTGCAAAATCGAAACTTAAAGGAATTGACGGAAGGGCACCACCAGGGGTGGAGCCTGCGGCTTAATTTGACTCAACACGGGAAAACTCACCAGGTCCAGACATCGAAAGGATTGACAGATTGA-ATATCTTTCATGA--TTCAATGGGTGGTGGTGCATGGCCGTTCTTAGTTAGTGGAGTGATCTGTCTGGTTAATTCCGATAACGAACGAGATCCC-AGCCATTTAAATAGAA-GTAGCAAC-----------CGTGGTTGC----TGAGT------------AC-TTCTTAAAGGAACTATGCGGAACAC---ATACCGCAAG-GAAGTGGGGCTA-TAACAGGTCTGTGATGCCCTTAGATGTCCTGGACTGCACGCGCGCTACACTGAA-TGCTGT----------AA----TGTGA------GGATACCTTGTCCGAAATG-GTCTGGG-TAATCA---C-ATAAAAGCA--TGAGTCATTA-TGGGAATGGAGTATTGTAATTAGTACTCCTGAACGAGGAACCCCTCGTAAATACAAGTCAACAACTTGTATTGATTACGTCCCTGCCCTTTGTACACA-CCGCCCGTCG-CTACTAC-TGATCGGATG-GTTAAGCAAGAACTTTTGAA--CCTTACT-------------------------------GTCTTCGACTT----CGGTCGGTTCAGTGGGCG--------------GATAAAGATCGAGCTTATTTGTC-TA-------------------------
>Acoela_Mecynostomum_sp13_ID_UJ13501_18S
-----------ATGCATGTCC--AAGTTC----AACGATGGA----AATCGTGAAACCGCGAAT-GGCTCATTAAATC-AGTTTTGG-TTCATTTGTAT------AG-------CAAG---ACTCTATATGAATAACTGC-GGTAACCCTGCAGCTAATGCA------TG-------CTAAGTGCTAATT---------TTCGGATTAGA--------------------------ACTTTTA-------CATGA---TGAT---------TTATT------------------------CCAGGACTT-----------------GGCGTGAGCCGGGTATGCA---------------------------------GAAATG-----------AACTC--AAGTA-A---------------CTGAAGGA---------------------CCCCAA--------ACGCC-------T------ACG--TGCTAG----G-GG----------CG----ATGCATTCGAATATCTGCCCTATCA-ACTACTGACGGTAGTGTAACGGACTACCGTGGTTGTGACGGGTAACGGGGAATCAGGGTTCGATTCCGGAGAGGGAGCCTGAGAAAC-GGCTACCACATCTAAGGACGGCAGCAGGCGCGCAAATTACCC-AATCCCGG-----AACGGGGAGGTAGTGACGAAAAATAAC-AAT--ATGAGCCC-TTT----TGGGTTTCTATTGTAATGGATGGA----ATTTAACA-AATTCCAT--GAGGATCTAGTAGAGGGCAAGTCTGGTGCCAGCAGCCGCGGTAATACCAGCCTCTACAAGCATATGCAAATGTTGCTGCGTTTGAAAAGCTCATAGTTGGATCC--------G-------AT----GATGCTGATGGCAAGTAGGT---CCCTACCGG------TTCGGC-------------------CGAGGTACCGTGTC-ACACAT------CTGT-----------TTT-TCCG-----TTTA-GAGT----GTT-TGCACTTAACTG-TGTC---GAATATT-CG-AGACGGAAAA-T-TTACCTTGAGTA-AATTAGAGTGTTCAAGGCAACCCTCGGGTTTGTGAACAATAAAGCATGGAATAATGGAGGATGA--CCCGCTCTCT------TAATAGC-TGGTAGCT--GGAG-ATGC-GGTAATGATT-GAAAGGAACAGTCGGGGGC-ATTC-GTATTG-CTACGTT-AGAGGTGAAATTCTTGGATCGTGGCAAGACGAAC---TACTGCGAAAGCA--TTTGCCAAGAATG-TTTTCATTAATC-AAGAACGAAAGTC-AGAGCATT-GAAGAGGATTA-GATA-CCCTCGTAA--TTCTGACCA-TAAACGA-TACCGAC-TTACGATTTGTC-AAAGTC--CT---GCATGACTTGTCAAGGAG-TTAAC-CGGAAAACCAAAGTTTTTTGGTTCCGGGGGAAGTATGGTTGCAAAATCGAAACTTAAAGGAATTGACGGAAGGGCACCACCAGGGGTGGAGCCTGCGGCTTAATTTGACTCAACACGGGAAAACTCACCAGGTCCAGACATCGAAAGGATTGACAGATTGA-ATATCTTTCATGA--TTCAATGGGTGGTGGTGCATGGCCGTTCTTAGTTAGTGGAGTGATCTGTCTGGTTAATTCCGATAACGAACGAGATCCC-AGCCATTTAAATAGAA-GTAGCAAC-----------CGTGGTTGC------TGA---------GT-AC-TTCTTAAAGGAACTATGCGGAACAC---ATACCGCAAG-GAAGTGGGGCTA-TAACAGGTCTGTGATGCCCTTAGATGTCCTGGACTGCACGCGCGCTACACTGAA-TGCTGT----------AA-TG---TGA------GGATACCTTGTCCGAAATG-GTCTGGG-TAATCA---C-ATAAAAGCA--TGAGTCATTA-TGGGAATGGAGTATTGTAATTAGTACTCCTGAACGAGGAACCCCTCGTAAATACAAGTCAACAACTTGTATTGATTACGTCCCTGCCCTTTGTACACA-CCGCCCGTCG-CTACTAC-TGATCGGATG-GTTAAGCAAGAACTTTTGAA--CCTTACT--------------------------GTCTTCGACTTCGGTC---------GGTTCAGTGGGCG--------------GATAAAGATCGAGCTTATTTGTC-TA-------------------------
>Acoela_Philomecynostomum_lapillum_GB_AF102897
-----------ATGCATGTCC--AAGTTC----AACGATGGA----AATCGTGAAACCGCGAAT-GGCTCATTAAATC-AGTTTTGG-TTCATTTGTAT------GT---------CA---GATCTATATGGATAACTGC-GGTAACCCTGCAGCTAATACA------TG-------CTAAGCGCTAATT---------TCCGGATTAGA--------------------------ACTTTTA-------CATG----TTGA-----AT--TTATT------------------------CCAGGACTC-----------------GGCATTGTGCCTTGTATGC---------------------------------AGAATG-----------AACTCC--AGTA-A---------------CTGAAGGA---------------------CCCCAA-------ACGCCT--------------ACG--TGCTAG----G-GG----------CG----ATGCATTCGAATATCTGCCCTATCA-ACTACTGACGGTAGTGTAACGGACTACCGTGGTTGTGACGGGT-ACGGGGAATCAGGGTTCGATTCCGGAGAGGGAGCCTGAGAAAC-GGCTACCACATCCAAGGACGGCAGCAGGCGCGCAAATTACCC-AATCCCGG-----AACGGGGAGGTAGTGACGAAAAATAAC-AAT--ATGAGCCC-TTA----CGGGTTTCTATTGTAATGGATGGA----ATTTAACA-CATTCCAT--GAGGATCTAGTAGAGGGCAAGTCTGGTGCCAGCA-CCGCGGTAATACCAGCCTCTACAAGCATATGCAAATGTTGCTGCGTGTGAAAAGCTCATAGTTGGATCC--------G----ATGAT----GCTGTTGTCTATTCGGTTGT---CCCGGTTCG------GCCGCG----------------------CAACCAGGGCACACATCT-----GTTTT---------------TCCG-----TTTA-GAGT----GTT-TGCACTTAACTG-TGTC---GAGTACT-CG-AGACGGAAAA-T-TTACCTTGAGTA-AATTAGAGTGTTCAAGGCAACCCTCGGGTTTGTGAACAATAAAGCATGGAATAATGGAGGATGA--CCCGCTCTCT------TAATAGC-TGGTAGCT--GGGG-ATGC-GGTAATGATT-GAAAGGAACAGTCGGGGGC-ATTC-GTATTG-CTACGTT-AGAGGTGAAATTCTTGGATCGTGGCAAGACGAAC---TACTGCGAAAGCA--TTTGCCAAGAATG-TTTTCATTAATC-AAGAACGAAAGTC-AGAGCATT-GAAGAGGATTA-GATA-CCCTCGTAA--TTCTGACCA-TAAACGA-TACCGAC-TTACGATTTGTC-AAAGTC-CTG----CATGACTTGTCAAGGAG-TTAAC-CGGAAAACCAAAGTTT-TGGGTTCCGGGGGAAGTATGGTTGCAAA-TCGAAACTTAAAGGAATTGACGGAAGGGCACCACCAGG-GTGGAGCCTGCGGCTTAATTTGACTCAACACGGG--AACTCACC-GGTCCAGACA----GAGGATTGACAGATTGA-ATATCTTTC-TGA--TTC--TGGGTGGTGGTGCATGGCCGTTCTTAGTT-GTGGAG-GATCTGTCTGGTTAATTCCG-TAACGAACGAGATCCC-GGCCATTTAAATAGAA-GTAGCAAC-----------CGTGGTTGC--TGAGTAC---------------TTCTTAAAGGAACTATGCGGAACGC---ATACCGCAAG-GAAGTGGGGCTA-TAACAGGTCTGTGATGCCCTTAGATGTCCTGGACTGCACGCGCGCTACACTGAA-TGCTAT----------AG------TGT----GAGGATACCTTGTCCGAAATG-GTCTGGG-TAATCA-CAT-AAAAGCATG----AGTCATTA-TGGGAATGGAGTATTGTAATTAGTACTCCTGAACGAGGAACCCCTCGTAAATGCAAGTCAACAACTTGTATTGATTACGTCCCTGCCCTTTGTACACA-CCGCCCGTCG-CTACTAC-TGATCGGATG-GTTAAGCAAGAACTTTTGAA--CCTTGCT-------------------------------GTCTTCGGCTT----CGGTCGATTCAGTGGGCG--------------GATAAAGATCGAGCTTATTTGTC-TA-------------------------
>Acoela_Eumecynostomum_altitudi_GB_AY297955
-----------ATGCATGT----CAGTTC----AACGATGGA----AATCGTGAAACCGCGAAT-GGCTCATTAAATCAAGTTTTGG-TTCATTTGTAT------GT--------CAA---TCACTATATGGACAACTGC-GGTAACCCTGCAGCTAATACA------TG-------CTGAGCGCTAATT---------TCCGGATTAGA--------------------------ACTTTTA---------------CATG---------TTGAA------------------------TTTATTCCA-----------------GGACTCGGCATTGTGCCTT-GTATGC--------------------------AGAATG-----------AACTCC--AGTA-A---------------CTGAAGGA---------------------CCCCAA--------AACGC-------CTAAGTGCTA------------GGGG----------CG----ATGCATTCGAATATCTGCCCTATCA-ACTACTGACGGTAGTGTAACGGACTACCGTGGTTGTGACGGGTAACGGGGAATCAGGGTTCGATTCCGGAGAGGGAGCCTGAGAAAC-GGCTACCACATCTAAGGACGGCAGCAGGCGCGCAAATTACCC-AATCCCGG-----AACGGGGAGGTAGTGACGAAAAATAAC-AAT--ATGAGCCC-TTT----CGGGTTTCTATTGTAATGGATGGA----ATTTAACA-CATTCCAT--GAGGATCTAGTAGAGGGCAAGTCTGGT-CCAGCAGCCGCGGTAAT-CCAGCCTCTACAAGCATATGCAAATGTTGCTGCGTTTGAAAAGCTCATAGTTGGATCC--------G----ATGAT----GTCTTGGTG----------T---CTATCAGGT------TCAGTC----CGGTTCGGC------CGCTGGACCGAGAC-ACACAT------CTGT-----------TCT-TCCG-----TTTA-GAGT----GTT-TGCACTTAACTG-TGTC---GAATACT-CG-AGGCGGAAAA-T-TTACCTTGAGTA-AATTAGAGTGTTCAAGGCAACCCTCGGGTTTGTGAACAATAAAGCATGGAATAATGGAGAAGGA--CCCGCTCTCT------TAATAGC-TGGTAGCT--GGAG-ATGC-GGTAATGATT-GAAAGGAACAGTCGGGGGC-ATTC-GTATTG-CTACGTT-AGAGGTGAAATTCTTGGATCGTGGCAAGACGAAC---TACTGCGAAAGCA--TTTGCCAAGAATGTTTTTCATTAATCAAAGAACGAAAGTC-AGAGCATT-GAAGAGGATTA-GATA-CCCTCGTAA--TTCTGACCA-TAAACGA-TACCGAC-TTACGATTTGTC-AAAGTC-CTG----CATGACTTGTCAAGGAG-TTAAC-CGGAAAACCAAAGTTTTTTGGTTCCGGGGGAAGTATGGTTGCAAAATCGAAACTTAAAGGAATTGACGGAAGGGCACCACCAGGGGTGGAGCCTGCGGCTTAATTTGACTCAACACGGGAAAACTCACCAGGTCCAGACATCGAAAGGATTGACAGATTGA-ATATCTTTCATGA--TTCAATGGGTGGTGGTGCATGGCCGTTCTTAGTTAGTGGAGTGATCTGTCTGGTTAATTCCGATAACGAACGAGATCCC-GGCCATTTAAATAGAA-GTAGCAAC-----------CGTGGTTGC------TG----------AGTAC-TTCTTAAAGGAACTATGCGGAACGC---ATACCGCAAG-GAAGTGGGGCTA-TAACAGGTCTGTGATGCCCTTAGATGTCCTGGACTGCACGCGCGCTACACTGAA-TGCTAT----------AA------TGT----GAGGATACCTTGTCCGAAATG-GTCTGGG-TAATCA-CAT-AAAAGCATG----AGTCATTA-TGGGAATGGAGTATTGTAATTAGTACTCCTGAACGAGGAACCCCTCGTAAATGCAAGTCAACAACTTGTATTGATTACGTCCCTGCCCTTTGTACACA-CCGCCCGTCG-CTACTAC-TGATCGGATG-GTTAAGCAAGAACTTTTGAA--CCCTTGC-------------------------------TGTCTTCGGCTTCGGTCGATTCAGTGGGCCGGA--------------TAAAAGGATCGACCTTATTTGTT-C--------------------------
>Acoela_Eumecynostomum_sp4_ID_UJ13445_18S
[truncated: 401,628 more chars]
