# Supplementary material for: Biodiversity between sand grains: Meiofauna composition across southern and western Sweden assessed by metabarcoding
Source: Biodivers Data J. 2020 Apr 27;8:e51813. doi: 10.3897/BDJ.8.e51813 (PMC7198628; doi:10.3897/BDJ.8.e51813)
Supplement: Supplementary material 6 — Supplemental Data 6 [file bdj-08-e51813-s006.fasta]

>Turbanella_cornuta_AF157007
----CTGGTTGATCCTGCCAGTAGTCTTATGCTTGTCTCAAAGATTAAGCCATGCATGCCTAAGTACACACTTCT-----ATAT-AGTGAAACCGCGAATGGCTCATTA-AATCAGTTATGGT----TCCTTAGA--TCGTT---TCC------TACTTGGATAACTGCTGGTAATTCTAGAGCTAATACATGC--------ATC----AAGCTCTGGCCTC------ACGGTCAGGGC---------GCTTTTATTAGATC-AAAATCA-ATCGG------------------------GAGCTTG--CTCTCGT---TT-GTGTGATG-ACTCTGAACAAC------TTCGCGG-ATCGC-A-AGGCCTT-GTGCCGGCGACGTATCTTTCAAATGTCTGCCCTATCAACTGTCGATGGTACGTGATATGCCTACCATGGTTGCAACGGGTAACGGGGAATCAGGGTTCGATTCCGGAGAGGGAGCATGAGAAACGGCTGCCA--CATCCAAGG--AAGGCAGCAGGCGCG-CAAATTACCCACT--CCCAGCTCGGGGAGGTAG-TGACGAGAAATAACGATACGGAACTCT-ATCGAGGCTCCGTAATTGGAATGAGTACACTTTAAACCCTTTA-----AC-GAGGATCAATTGCAGGGCAAG-TCTGG-TGCCAGCA-CGGCGGTAATTCCAGCTCCAATAGCGTATACTAAAGTTGTTGCGTTTAAAAAGCTCGTAGTTGGATCTCGGG-CCAGGATCGGCGGTCCGCCG------------TACGGTTG----TGAC-TGCC--GACTCCTG---CCT----ACTTTTC--------------------------GGCT--------CTCTC------------------------------TTGATGTCCTTCATTG-GG-TGTN--TTGAGTGGCCG--GAGCGT--TTACCTTGAAAAA--ATTAGAGTGTTCAAGGCGGGC--AAT------TGCCTGAATA-ATGTTGCATGGAATAATGGAATAGGACCTCGGTTCTATTTTGTTGGTT-TTCGGGAC--TT-GAGGTAATGATTAAGAGGAACAGACGGGGGCATTCGTATTGCGCCGTTAGAGGTGAAATTCTTGGATCGGCGCAAGACG----AACTACTGCGAAAGCATTT-GCCAAGAATGTTTCCATTGATCAAGAACGAAAGTCAGAGGTTCGAAGGCGATCAGATACCGCCCTAGTTCTGACCATAAACGATGCCAACTTGCAATCCGCCG--CAGT-----TACGTT-----GATGGCTCGGCGGGCAGCCC----CCGGGAAACCT-AAGTTTTTGGGTT-CCGGGGGAAGTATGGTT--GCAAAGCTGAAACTTAAAGGAATTGACGGAAGGGCACCACCAGGAGTGGAGCCTGCGGCTTAAT--TTGACTCAACACGGGAAAACTCACCCGGCCCGGACACTGTAAGGATTGACAGATTGATAGCTCTTTCTTGATTCG-GTGGGTGGTGGTGCATGGCCGCTTCTAGTTGGTGGAGCGATTTGT-CTGGTTAATTCCG-ATAACGAA-CGAGACTCTTACCTGCTAAATAGTACACTCGTATC-------------------------------------------------------------------------------------------------CGGCGAGTGCTGACTTCTTAGA-GGGACAAGTGGCGTTA----------CAGTCA-CACGAGATTGAGCTACAGCAGGTCTGTGATGCCCTTAGATGTT-CGGGGCCGCACGCGCGCTACACTGAAGGAATCAACGTGCTGTA---------CCGTGCCCGAAAGGGACTGGTAACCCGTTGAACCTCCTTCGTGATTGGGATTGGGGCTTGCAATTATTCCCCATGAACGAGGAATTCCCAGTAAGCGTGAGT-CATAAGCTCGCGTTGATTACGTCCCTGCCCTTTGTACACACCGCCCGTCGCTACTACCGACTGAATCGTTCG-TTGAGTTCCTCGGATCGACTGTTTGCAGTGCTCACGC---------------------------------------------------ATTGCAGCCGTGTCGAGAAGAG--GCGCTAG----ACCAGCGATTTGGAGGAAGTAAAAGTCGTAACAAGGTTTCCGTAGGTGAAC-----------------------------------------------------------------------------------------------------------------------------------------------------------------------------------------------------------------------------------------------------------------
>Chaetonotus_AJ0017351
-TATCTGGTTGATCTTGCCAGTTGTCACATGCTTGTCTCAAAGATTAAGCCATGCATGTCTAAGTACACACTGTG-----GCAC-AGTGAAACCGCGAATGGCTCATTA-AATCAGTTATGGT----TTATTAGA--TCGTGCGTTCT------TATGTGGATAACTG-TGGTAATTCTAGAGCTAATACATGC--------AAC----TGGCCCTAACTTT-------ACGGAGGGGC---------GCTTTTATTAGATC-AAAATCA-ATCAG--------------------------ACTTC--GGTCTGT---TT-TTGTGATG-ACTCTGGATAAC----TTTGTGCCG-ACCGC-A-TGGCCTT-GCGCCGGCGGCGTATCTTTCAAATGTCTGCCCTATCAACTTTCGATGGTAGGTGACATGCCTACCATGGTTGTAACGGGTAACGGAGAATCAGGGTTCGATTCCGGACAGGGAGCCTGAGAAACGGCTACCA--CATCCAAGG--AAGGCAGCAGGCGCG-CAAATTACCCACT--CCCGGCACGGGGAGGTAG-TGACGAAAAATAACAATGCTGGGCTTC-----AAGTCCGGTAATTGGAATGAGTACACTTTAAATCCTTTA-----AC-GAGGATCTAGTGGAGGGCAAG-TCTGG-TGCCAGCAGCCGCGGTAATTCCAGCTCCACGAGCATGTACGTAAGTTGTTGCAGTTAAAAAGCTCGTAGTTGGATCTCAGGCTTGTGGCCGGTGGTCCGCTCGA----------TACGGGTG---TGCAC-TGCC--GTGCCCGG---TCT-----ACGTCT--------------------------GGTT---TGAAAAGTTC------------------------------GTAGTGCCCTTAACCG-GG-TGCT--ACGGAATGCCA--GAAGGT--TTACTCTGAAAAA--ATTAGAGTGCTTAAAGCAGGC--CGTTTG---TGCTTGTATA-CTGTTGCATGGAATAATGGAATAGGACCTCGGATCTATTTTGTTGGTT-TTCGGAGT--C--GAGGTAATGGTTAAGAGGGACAGACGGGGGCATTCGTATTGCGCCGTTAGAGGTGAAATTCTTGGATCGGCGCAAGACG----AACAACTGCGAAAGCATTT-GCCAAGGATGTTTTNATTAATCAAGAACGAAAGTCAGAGGTTCGAAGACGATCAGATACCGTCGTAGTTCTGACCATAAACGATGCCAACTGGCGATCCGCCN--TAGT-------CTGGCTT-AAAGGACTCGGCGGGCAGCCT----CCGGGAAACCT-AAGTCTATGGGTT-CCGGGGGAAGTATGGTT--GCAAAGCTGAAACTTAAAGGAATTGACGGAAGGGCACCACCAGGAGTGGACCGTGCGGCTTAAT--TTGACTCAACACGGGAAAACTCACCCGGCCAGGACACCGTAAGGATTGACAGACTGAGAGCTCTTTCTTGATTCG-GTGGGTGGTGGTGCATGGCCGTTCTTAGTTGGTGGAGCGATTTGT-CTGGTTAATTCCG-ATAACGAA-CGAGACTCTAGCCTGCTAAATAGACGGGCGATCCC-----------------------------------------------------------------------------------------ATTGTGGGTCGACCCGATTTGCTTCTTAGA-GGGACAAGTGGCGTTCC---------TAGCCA-CGCGAAATTGAGCAATAACAGGTCTGTGATGCCCTTAGATGTC-CGGGGCCGCACGCGCGCTACAATGAGGGACGCAGTGTGCCCGC-----AAAGCCTGACCCGAAAGGGTTGGGTAATCATTTTAATTTCTCTCGTAATAGGGATTGAGCATTGTAACTATTGCTCATGAACGAGGAATTCCTAGTAAGCGCGAGT-CATAAGCTTGCGTTGACTACGTCCCTGCCCTTTGTACACACCGCCCGTCGCTACTACCGATTGAATGGTTTA-GCGAGATCCTCGGAT-----------TGGGCCTTACC-----------------------------------------TGTTCGAAAGGATGGGTGAGGCCTGAGAAGAA--GCTCAAG----CTTGATCATTTAGAGGAAGTAAGAGTCGTAACAAGGTTTTCGCAGGTGAACCTGCAGA----------------------------------------------------------------------------------------------------------------------------------------------------------------------------------------------------------------------------------------------------------
>Musellifer_delamarei_AM231775
-----TGGTTGATCCTGCCAGTAATTATATGCTTGTCTCAAAGACTAAGCCATGCATGTCTAAGTACACA-TGTA-----ACAA-ATTGAAACCGCGAATGGCTCATTA-CATCAGCTATGAT----TCATTGGA--TCGTACATAC-------TACTCGGATAACTG-TAGTAATTCTAGAGCTAATACGTGC-------AAAC----AAGTTCCGACTC--------ACGAAGGAAC---------GCTTTTATTAGGTC-AAAATCA-ATCGA---------------------------CTGCAAGGTCGTA------TTTTGATG-ACTCTGGATAAC----TTTACGCTG-ATCGC-AGTGGCCTTAGCGCCGGCGACGAATCTTTCAAATGTCTGCCCTATCAACTGTCGATGGTAGGTGATATGCCTACCATGGTGATAACGGGTAACGGGGAATCAGGGTTCGATTCCGGAGAGGGAGCCTGAGAAACGGCTACCA--CATCCAAGG--AAGGCAGCAGGCACG-CAAATTACCCACT--CCCAGCCCGGGGAGGTAG-TGACGAAAAATAACAATATCGGCCCTC---AGGGGTTTGATAATTGGAATGAGTACAGTATAAATCCTTGA-----GC-AAGGATCAATTGGAGGGCAAG-TCTGG-TGCCAGCAGCCGCGGTAATTCCAGCTCCAATAGCGTATATTAAAGTTGTTGCGGTTGAAAAGCTCGTAGTTGGATCTCAGA-TTGACAGCATTGGTCTCC--------------TTTGGGTG-----AAC-TGAT--GTTTGTAA---TCT----AAAAGTT--------------------------GGTC--------TCTCC------------------------------TTGGTCCGCTTAATTG-TG-TGCC--TTGGAGCGCCA--GCACGT--TTACTTTGAAAAA--ATTAGAGTGCTCAAAGCAGGC----TTTT---CGTCTGCATA-TTTATGCATGGAATAATGGAACAGGACTACGGTTCTGTTTTGTTGGTT-TTAAGAAC--C--GCAGTAATGATCAATAGGAACAGACGGGGGCATCCGTATTGCGCCGTTAGAGGTGAAATTCTTGGATCGGCGCAAGACG----AACTACTGCGAAAGCATTT-GCCAAGAATGTTTTCATTAATCAAGAACGAAAGTTAGAGGTTCGAAGGCGATCAGATACCGCCCTAGTTCTAACCATAAACAATGTCGACTTACGATTAGGCG------------GCGTTTTATAAACGACTCGTCTAGCAGTAC----CCGAGAAATCT-AAGTGTTTAGATT-CCGGGGGAAGTATGTTTCAGCAATGACGAAACTTAAAGGAATTGACGGAAGCGCACCACCAGGAGTGGAGCCTGCGGCTTAAT--TTGACTCAACACGGGAAAACTCACCCGGCCCGGACACTATAAGGATTGACAGATTGAGAGCTCTTTCTTGATTCG-GTGGTTGGTGGTGCATGGCCGTTCTTAGTTCGTGGAGCGATTTGT-CTGGTTAATTCCG-ATAACGAA-CGAGACTCTAGCCTGCTGAATAACCGGCAAATAAC-----------------------------------------------------------------------------------------------GGCGTTTGCTTTGTGTTTCTTAGA-GGGACAAGTAGCACCATTATATTGGATAGCTA-CACGAGATTGAGCAATAACAGGTCTGTGATGCCCTTAGATGTC-CGGGGCCGCACGCGCGCTACAATGAAGTGATCAACGTGCTTTT--------TCCTGGCTTTAAAAAGCTGGGCAATCCGTTGAATGCATTTCGTAACAGGGATTGTGGTTTGCAATTATCCCACATGAACGAGGAATTCCCAGTAAGCGCAAGT-CATAAGCTTGCGTTGACTACGTCCCTGCGCTTTGTACACACCGCCCGTCGCTACTACCGATTGAATGGTTTA-GTGAGATACTTGGATTG------------------------------------------------------------------------------GACGATTGAGAGTGAGCTTGCTCGTTCTATTACTGCTTGA--------------------------------------------------------------------------------------------------------------------------------------------------------------------------------------------------------------------------------------------------------------------------------------------------------
>AM231776_Cephalodasys_turbanelloides
-TACCTGGTTGATCCTGCCAGTAGTTATATGCTTGTCTCAAAGATTAAGCCATGCATGTCTCAGTGTAAACTTTT-----ACAT-AGTGAAACCGCGAATGGCTCATTA-AATCAGTTATGGT----TCCTTAGA--TCGTA---TCC------TACTTGGATAACTG-TGGTAATTCTAGAGCTAATACATGC--------GAC----AAGCTCCGACCTT------CGGGAAAGAGC---------GCTTTTATTAGATC-AAGACCA-ATGTG---------------------------CTTCGGCACTCGG------TTCTGGTG-ACTCTGGATAAC----TTTGAGCTG-ATCGT-A-TGGCCTTTGCGCCGACGACAATTCTTTCAAATGTCTGCCCTATCAACTTTCGATGGTACGTGATATGCCTACCATGGTTGTAACGGGTAACGGGGAATCAGGGTTCGATTCCGGAGAGGGAGCATGAGAAACGGCTACCA--CATCCAAGG--AGGGCAGCAGGCGCG-CAAATTACCCAAT--CTTAGAACAAGGAGGTAG-TGACGAAAAATAACGATGCGGGACTCT-TTCGAGGCTCCGCAATTGGAATGAGTTTCACATAAATCCTTAC-----AC-GAGGATCAATTGGAGGGCAAG-TCTGG-TGCCAGCAGCCGCGGTAATTCCAGCTCCAATAGCGTATATTAAAGTTGTTGCAGTTAAAAAGCTCGTAGTTGGATCTCGCC-TAACGCCGTCCGGTACACT-------------GAAAGGTG---TCCACTGGTC--GCGCGTGGGTACAT----GCCGGCGT-------------------------GGCG-------------------------------------------CGGATACTCTTAATTG-GG-TGTC-CGTGTCTGCCCG--GAACGT--TTACTTTGAAAAA--ATTAGAGTGCTCAAAGCAGGC-----TTG---TGTCTGAATA-ATGGTGCATGGAATAATGGAATATGACCTGGTTGCTATTCTGTTGGTTCTTCGGCTA--C--GAGGTAATGATTAAGAGGGACAGACGGGGCCATCCGTACTGCGTCGTTAGAGGTGAAATTCTTGGATCGACGCAAGACG----AACAACTGCGAAGGCATTTCGGCCAGAATGTTCTCCTTAATCAAGAGCGAAAGTCAGAGGTTCGAAGGCGATCAGATACCGCCCTAGTTCTGACCATAAACGATGCCAACTAGCGATCCGCCG--CGGT-----TACTGC-----AATGACCCGGCGGGCAGCTT----CCGGGAAACCA-AAGTTTTTGGGTT-CCGGGGGAAGTATGGTT--GCAAAGCTGAAACTTAAAGGAATTGACGGAAGGGCACCACCAGGAGTGGAGCCTGCGGCTTAAT--TTGACTCAACACGGGAAAACTCACCCGGCCCGGACATTCTGAGGATTGACAGAACGCTGGCTCTTTCTTGATTGT-ATGGGTGGTGGTGCATGGCCGTTCTTAGTTGGTGGAGCGATTTGT-CTGGTTAATTCCG-ATAACGAA-CGAGACTCTAGCCTGCTAAATAGTTGGCCGGCAAT-------------------------------------------------------------------------------------------------CTGGCTGGCACAACTTCTTAGA-GGGACACGTGGCTTC-----------TAGCCA-CACGAGATTGAGCAATAACAGGTCTGTGATGCCCTTAGATGTT-CGGGGCCGCACGCGCGCTACACTGAAGAGATCATCGAGTCT-----------CCCAGGCCGAAAGGTCCAGGTAACCCGTTGAACCCTCTTCGTGCTTGGGATCGGGCATTGCAATTGTTGCACGTGAACGAGGAATTCCCAGTAGGCGCGGGT-CATCAGCCCGCGTCGATCGCGTCCCTGCCCTTTGTACACACCGCCCGTCGCTACTACCGACTGCCAGAGTGC-TCGATGTGATCGGACTGGACCCGACCGGAGGTTTCCT----------------------------------------------------CAGGTCGGTGGCCGGGAAGTT--CATAAAG----GGTCCGCTGGTGGAGGAAGTAAAAGTCGTAACAAGGTTTCCGTAGGTGAACCTGCAGATGGATCA---------------------------------------------------------------------------------------------------------------------------------------------------------------------------------------------------------------------------------------------------
>AM231778_Dolichodasys_sp
-TACCTGGTTGATCCTGCCAGTAGTCATATGCTTGTCTCAAAGATTAAGCCATGCATGTCTAAGTTCACGCTCCA-----GTAT-AGCGAAACCGCGAATGGCTCATTA-AATCAGTTATGGT----TCCTTGGA--TCGTC---TAC------TACTTGGATAACTG-TGGTAATTCTAGAGCTAATACATGC--------AAA----CAGCTCTGGCCTG------TCGGCTGGGGC---------GCTTTTATTAGACC-AAAACCA-ATCGG--------------------------GCTTC--GGTCCGT---TT-GACTGGTG-ACTCTGGATAAC----TTTGTGCTG-ATCGC-A-CGGTCTTCGAACCGGCGACGTATCTTTCAAATGTCTGCCCTATCAACTGTCGATGGTACGTGATATGCCTACCATGGTGATAACGGGTAACGGGGAATCAGGGTTCGATTCCGGAGAGGGAGCATGAGAAACGGCTACCA--CATCCAAGG--AAGGCAGCAGGCGCG-CAAATTACCCACT--CCCGGCACGGGGAGGTAG-TGACGAAAAATAACAATGCGACACTCT--ACGAGGCGTCGTAATTGGAATGAGTACACTTTAAATCCTTTA-----AC-CAGGATCAATTGGAGGGCAAG-TCTGG-TGCCAGCAGCCGCGGTAATTCCAGCTCCAATAGCGTATATTAAAGTTGTTGCAGTTAAAAAGCTCGTAGTTGGATCTCGGG-TTCAGGCACGTGGTGCACCT------------GTCGGTTG----TCAC-TGTG--TGACCTGA---CCT----ACCTGCC--------------------------GGTG--------CTCTC------------------------------TAGATGCCCTTCGCTG-GGTTGTC--TAGGGTGGCCG--GAAATT--TTACTTTGAAGAA--ATTAGAGTGTTTAAAGCAGGC----AGTT---TGCCTGAATA-TGACAGCATGGAATAATGGAATAGGACCTCGGTTCTGTTTTGTTGGTT-TTTGGAGC--TC-GAGGTAATGATTAAGAGGGACAGACGGGGGCATTCGTATTCCGCCGTTAGAGGTGAAATTCTTGGATCGGCGGAGGACG----AACAACTGCGAAAGCATTT-GCCAAGAATGTCTTCATTAATCAAGAACGAAAGTCAGAGGTTCGAAGGCGATCAGATACCGCCCTAGTTCTGACCATAAACGATGCCAACTAGCGATCCGCCG--CAGT-----TACTCC-----AATGACTCGGCGGGCAGCTT----CCGGGAAACCA-AAGTTTTTGGGTT-CCGGGGGAAGTATGGTT--GCAAGGCTGAAACTTAAAGGAATTGACGGAAGGGCATCACCGGGAGTGGAGCCTGCGGCTTAAT--TTGACTCAACACGGGAAAACTCACCCGGCCCGGACACCGTAAGGATTGACAGATCGATAGCTCTTTCTTGATTCG-GTGGATGGTGGTGCATGGCCGTTCTTAGTTGGTGGAGCGATTTGT-CTGGTTAATTCCG-ATAACGAA-CGAGACTCTTACCTGCTAACTAGTTTGTCCGTTGT-----------------------------------------------------------------------------------------------TTTCGCGGGCACTAACTTCTTAGA-GGGACAAGTGGCGTTT----------CAGCCA-CGCGAAACGGAGCAATAACAGGTCTGTGATGCCCTTAGATGTT-CGGGGCCGCACGCGCGCTACACTGAAGGCATCAACGTGCTTCC--------GCCTTGTCCGGAAGGACAGGGTAAGCCGATGAAACGCCTTCGTGCTTGGGATTGGGGATTGGAATTGTTCCCCATGAACGAGGAATTCCTTGTAAACGCAAGT-CATCAGCTTGCGTTGAATACGTCCCTGCCCTTTGTACACACCGCCCGTCGCTACTACGGATTTGATGACACT-ATAAGACCAATGGACTGGTCCCCGCTGGACGGTTCGC-------------------------------------------------CGCCGGCAGGAGTACCGGAAAGTT--GTTCGCA----TAGTGGTATCAAGACGAAGTAAAAGTCGTAACAAGGTTTCCGTAGGTGAACCTGCAGATGGATCAA--------------------------------------------------------------------------------------------------------------------------------------------------------------------------------------------------------------------------------------------------
>AM231779_Macrodasys_caudatus
---CCTGGTTGATCCTGCCAGAATCTATATGCTTGTCTCAAAGATTAAGCCATGCATGTCTTAGTACAAACTTTC-----ACAT-AGTGAAACCGCGAATGGCTCATTA-AATCAGTTATGGT----TCCTTAGA--TCGTG---ATT------TACATGGATAACTG-TAGTAATTCTAGAGCTAATACATGA--------GACTAGCGAATGACTACTGTGCAAGCAGTGGAAATTC-------CTGCATTTATTAGACCAAAAACCA-ATCAG--------------ACGTGCTCCTCGTGGGC--CGTCTGC---TA-CTTTGGTG-ACTCTGGATAAC----TTTGAGCGG-ATCGT-A-CGGCCTG-GAGCCGACGACGTATCTTTCAAGTGTCTGCCCTATCAACTGTCGATGGTAGGTGATATGCCTACCATGGTTGCAACGGGTAACGGGGAATCAGGGTTCGATTCCGGAGAGGGAGCATGAGAAACGGCTACCA--CATCCAAGG--AAGGCAGCAGGCGCG-CAAATTACCCACT--CTCGGAACGAGGAGGTAG-TGACGAAAAATAACGATACTGGACTGTCAATCAGGCCCAGTAATTGGAATGAGTACACTTTAAAACCTTTA-----AC-GAGGATCCAGTGGAGGGCAAG-TCTGG-TGCCAGCAGCCGCGGTAACACCAGCTCCACTAGTCTATGATGTA--TGTTGCGGTTTT-GAGCTCGTAGTCGGATCTCAGG-TTTGGACTGACGGTCCACCT------------CACGGTGG-----CAC-TGTC--TGTTCCGA---CCT----ACCCTCC--------------------------GGTT---CTCGCGT---------------------------------TTGATGCCCTTCAGTG-AG-TGTC--ATCCGTGGCCG--GAAAGT--TTACTTTGAAAAA--ATTAGAGTGTTCAAAGCAGGCCAGTCGTT---TGCCTGAATA-ATGTTGCATGGAATAATGGAATAGGACCTCGGTTCTATTTTGTTGGTT-TTCAGAGC--TT-GAGGTAATGATCGAGAGGGACAGACGGGGGCATCCGTATTGCGCTGTTAGAGGTGAAATTCTTGGATCGGCGCAAGACG----AACAACTGCGAAAGCATTT-GCCAAGAATGTCTTCATTGATCAAGAACGAAAGTCAGAGGTTCGAAGGCGATCAGATACCGCCCTAGTTCTGACCATAAACGATGCCAACTAGCGATCCGACG--CGGT-----TAATTT----AAATGACTCGTCGGGCAGCTT----CCGGGAAACCA-AAGTCTTTGGGTC-TCGGGGGAAGTATGGTC--GCAAGTCTGAAACTTAAAGGAATTGACGGAAGGGCACCACCAGGAGTGGAGCCTGCGGCTTAAT--TTGACTCAACACGGGAAAACTCACCCGGCCCGGACACTGTAAGGATTGACAGATTGAGAGCTCTTTCTTGATTCG-GTGGGTGGTGGTGCATGGCCGTTCTTAGTTGGTGGAGTGATTTGT-CTGGTTAATTCCG-ATAACGAA-CGAGACTCTAGCCTACTAACTAGTTCGGGGATCAG---------------------TTCTGCT----ACTCTGTACACGGTTCAGTCTGCTCTCACGGGTCGGCTGGCCGTGGACAGTTGGTGTTTTGGTCTTCGTACAATTTAACTTCTTAGA-GGGACAGGTGGCGTG-----------TAGCCA-CACGAAATTGAGCAATAACAGGTCTGTGATGCCCTTAGATGTT-CGGGGCCGCACGCGCGCTACACTGAAACAGTCAACGAGCACTC----------CTCGACCGGAAGGCCAGGGTAAACTCTTGAAACTGTTTCGTGCTAGGGATTGGAGCTTGTAATTATTCTCCATGAACGAGGAATTCCTAGTAGGTGCAAGT-CATAAGCTTGTACCGATTATGTCCCTGCCCTTTGTACACACCGCCCGTCGCTACTACCGACTGAATGACTCG-CTGAGGTGCTCGGACTAAGTTTGCTCGGGGTTGGACT------------------------------------TGTCTGACTTCGGCG-------TAACCTGGAAAGAGT--ACCTAAG-----CCAGTTATTTGAAGGAAGTAAAAGTCGTAACAAGA--------------------------------------------------------------------------------------------------------------------------------------------------------------------------------------------------------------------------------------------------------------------------------
>AM231780_Mesodasys_adenotubulatus
-TACCTGGTTGATCCTGCCAGTAGTTATATGCTTGTCTCAAAGCTTAAGCCATGCATGTCTAAGTACATACTCTC-----GTAT-AGTGAAACCGCGAATGGCTCATTA-AATCAGTTATGGT----TCCTTAGA--TCGTA---TCC------TACTTGGATAACTG-TGGTAATTCTAGAGCTAATACATGC--------AACA---AAGCTCTGACCTT------ACGGCAAGAGC---------GCTTTTATTAGATC-AAAACCA-ATCGA--------------------------GGCTT--GCCTCGT---TC-GGTTCATG-AATCTGGATAAC----TTTCCGCTG-ATCGC-A-TGGCCTT-GCGCCGGCGACGTATCTTTCAAATGTCTGCCCTATCAACTATCGATGGTACGTGATATGCCTACCATGGTTGTAACGGGTAACGGGGAATCAGGGTTCGATTCCGGAGAGGGAGCATGAGAAACGGCTACCA--CATCCAAGG--AAGGCAGCAGGCGCG-CAAATTACCCACT--CCCGGCACGGGGAGGTAG-TGACGAAAAATAACGATACGGGACTCT-TTCGAGGACCCGTAATTGGAATGAGTACACTTTAAATCCTTTA-----AC-GAGGATCCATTGGAGGGCAAG-CCTGG-TGCCAGCAGCCGCGGTAATTCCAGCTCCAATAGCGTATACTAAAGTTGTTGCGGTTAAAAAGCTCGTAGTTGGATCTCGGG-CTTGGACTTGCGGTCCACTT------------CACAGTGG----TTAC-TGCT--TGTTCGGG---CCT----ACCTGCC--------------------------GGAC--------TTCCG------------------------------TCGATGCTCTTCATTG-CG-TGTC--ACGTGAATCCG--GTACGT--TTACTTTGAAAAA--ATTAGAGTGTTCAAAGCAGGC----ATCT---TGCCTGAATA-ATGTTGCATGGAATAATAGAATAGGACCTCGGTTCTATTTTGTTGGTT-TTCGGAGC--TT-GAGGTAATGATTAAAAGGGACGGACGGGGGCATTCGTATTGCGCTGCTAGAGGTGAAATTCTTGGATCGGCGCAAGACG----AACAACTGCGAAAGCATTT-GCCAAGAATGTCTTCATTAATCAAGAACGAAAGTCAGAGGTTCGAAGGCGATCAGATACCGCCCTAGTTCTGACCATAAACGATGCCAACTAGCGATCCGCCG--CAGT-----TACTTT-----AATGACTCGGCGGGCAGCTT----CCGGGAAACCA-AAGTCTTTGGGTT-CCGGGGGAAGTATGGTT--GCAAAGCTGAAACTTAAAGAAATTGACGGAAGGGCACCACCAGGAGTGGAGCCTGCGGCTTAAT--TTGACTCAACACGGGAAAACTCACCCGGCCCGGACACTGTAAGGATTGACAGATTGAGAGCTCTTTCTCGATTCG-GTGGGTGGTGGTGCATGGCCGTTCTTAGTTGGTGGAGCGATTTGT-CTGGTTTATTCCG-ATAACGAA-CGAGACTCTGGCCTATTAAATAGTTCGCTCGTATA---------------------TTTTGCG--------------------------------------------------------------------------GGTGCTAACTTCTTAGA-GGGACAAGTAGCCTT-----------CAGCTA-CGCGAGATTGAGCAATAACAGGTCTGTGATGCCCTTAGATGTT-CGGGGCCGCACGCGCGCTACACTGAAGGAATCAACGTGCGCAT--------TACTAGTTCGAAAGAACTGTTTAATCCGTTGAACCTCCTTCGTGATAGGGATTGGGGCTTGTAATTATTCCCCATGAACGAGGAATTCCCAGTAAGCGCGAGT-CATAAGCTCGTGTTGATTACGTCCCTGCCCTTTGTACACACCGCCCGTCGCTACTACCGACTGTTCGCTTCG-TTGAGGAAATCAGAT-----------TGGCGCCTCGC---------------AGTGGGCA------------------ACCATTGCGA-------TGGAGCCGAGAAGAT--TTCCAAG----ACCGAGCGAATGAAGGAAGTAAAAGTCGTAACAAGGTTTCCGTAGGTGAACCTGCAGATGGGATCAA-------------------------------------------------------------------------------------------------------------------------------------------------------------------------------------------------------------------------------------------------
>AM231781_Paradasys_sp
ATACCTGGTTGATCCTGCCAGTAGTTATATGCTTGTCTCAAAGATTAAGCCATGCATGTCTCAGTGTAAACTTTT-----ACAT-AGTGAAACCGCGAATGGCTCATTA-AATCAGTTATGGT----TCCTTAGA--TCGTA---TCC------TACTTGGATAACTG-TGGTAATTCTAGAGCTAATACATGC--------GAC----AAGCTCCGACCTT------CGGGAAAGAGC---------GCTTTTATTAGATC-AAGACCA-ATGTG---------------------------CTTCGGCACTCGG------TTCTGGTG-ACTCTGGATAAC----TTTGAGCTG-ATCGT-A-TGGCCTTTGCGCCGACGACAATTCTTTCAAATGTCTGCCCTATCAACTTTCGATGGTACGTGATATGCCTACCATGGTTGTAACGGGTAACGGGGAATCAGGGTTCGATTCCGGAGAGGGAGCATGAGAAACGGCTACCA--CATCCAAGG--AGGGCAGCAGGCGCG-CAAATTACCCAAT--CTTAGAACAAGGAGGTAG-TGACGAAAAATAACGATGCGGGACTCT-TTCGAGGCTCCGCAATTGGAATGAGTTTCACATAAATCCTTAC-----AC-GAGGATCAATTGGAGGGCAAG-TCTGG-TGCCAGCAGCCGCGGTAATTCCAGCTCCAATAGCGTATATTAAAGTTGTTGCAGTTAAAAAGCTCGTAGTTGGATCTCGCC-TAACGCCGTCCGGTACACT-------------GAAAGGTG---TCCACTGGTC--GCGCGTGGGTACAT----GCCGGCGT-------------------------GGCG-------------------------------------------CGGATACTCTTAATTG-GG-TGTC-CGTGTCTGCCCG--GAACGT--TTACTTTGAAAAA--ATTAGAGTGCTCAAAGCAGGC-----TTG---TGTCTGAATA-ATGGTGCATGGAATAATGGAATATGACCTGGTTGCTATTCTGTTGGTTCTTCGGCTA--C--GAGGTAATGATTAAGAGGGACAGACGGGGCCATCCGTACTGCGTCGTTAGAGGTGAAATTCTTGGATCGACGCAAGACG----AACAACTGCGAAGGCATTTCGGCCAGAATGTTCTCCTTAATCAAGAGCGAAAGTCAGAGGTTCGAAGGCGATCAGATACCGCCCTAGTTCTGACCATAAACGATGCCAACTAGCGATCCGCCG--CGGT-----TACTGC-----AATGACCCGGCGGGCAGCTT----CCGGGAAACCA-AAGTTTTTGGGTT-CCGGGGGAAGTATGGTT--GCAAAGCTGAAACTTAAAGGAATTGACGGAAGGGCACCACCAGGAGTGGAGCCTGCGGCTTAAT--TTGACTCAACACGGGAAAACTCACCCGGCCCGGACATTCTGAGGATTGACAGAACGCTGGCTCTTTCTTGATTGT-ATGGGTGGTGGTGCATGTCCGTTCTTAGTTGGTGGAGCGATTTGT-GTGGTTAATTCCG-ATAACGAA-CGAGACTCTAGCCTGCTAAATAGTTGGCCGGCAAT-------------------------------------------------------------------------------------------------CTGGCTGGCACAACTTCTTAGA-GGGACACGTGGCTTC-----------TAGCCA-CACGAGATTGAGCAATAACAGGTCTGTGATGCCCTTAGATGTT-CGGGGCCGCACGCGCGCTACACTGAAGAGATCATCGAGTCT-----------CCCAGGCCGAAAGGTCCAGGTAACCCGTTGAACCCTCTTCGTGCTTGGGATCGGGCATTGCAATTGTTGCACGTGAACGAGGAATTCCCAGTAGGCGCGGGT-CATCAGCCCGCGTCGATCGCGTCCCTGCCCTTTGTACACACCGCCCGTCGCTACTACCGACTGCCAGAGTGC-TCGATGTGATCGGACTGGACCCGACCGGAGGTTTCCT----------------------------------------------------CAAGTCGGTGGCCGGGAAGTT--CATAAAG----GGTCCGCTGGTGGAGGAAGTAAAAGTCCGTAACAAG--------------------------------------------------------------------------------------------------------------------------------------------------------------------------------------------------------------------------------------------------------------------------------
>AY218101_Acanthodasys_sp
------------------------TCATATGCTTGTCTCAAAGATTAAGCCATGCATGTCTAAGTACA-ACTCTC-----GCAAAAGTGAAACCGCGAATGGCTCATTA-AATCAGTTATGGT----TTCTTAGA--TCGTG---TCC-----ATACTTGGATAACTG-TAGTAATTCTAGAGCTAATACATGA--------CGCA---AAGCTTCGACGC--------AAGGAGAAGC---------GCTTTTATTAGACC-AAAACCA-ACCGC--------------------------TTCGGCGAAACTGT---------TGGTG-ACTCTGAATAAC----TTTGTGCTG-ATCGC-A-TGGCCTT-GAGCCGGCGACGTATCCTTCAAATGTCTGCCCTATCAACTTTCGATGGTACACGACCTGTCTACCATGGTTGTAACGGGTAACGGGGAATCAGGGTTCGATTCCGGAGAGGGAGCATGAGAAACGGCTACCA--CATCCAAGG--AAGGCAGCAGGCGCG-CAAATTACCCACT--CCCGGCACGGGGAGGTAG-TGACGAAAAATATCGATACGGGACTCA-TTCGAGGCCCCGTAATTGAAATGAGTACACTTTAAATCCTTTA-----AC-GAGGATCAATTGGAGGGCAAG-TCTGG-TGCCAGCAGCCGCGGTAATTCCAGCTCCAATAGCGTATATTAATGTTGCTGCAGTTAAAAAGCTCGTAGTTGGATCTCGGG-CTCGAGCTGGTGGTCCAT--------------CTTGGGTG---GATAC-TGCC--AGTCTCGA---CCT----AACTGCC--------------------------GGTC--------TTCTA------------------------------CTGATGCTCTTCATTG-GG-TGTC--TTTAGTTGCCG--GAACGT--TTACTTTGAAAAA--ATTAGAGTGTTCAAAGCAGGC-------GCAACGCCTGAATA-ATGGTGCATGGAATAATGGAATAGGACCTCGGTTCTATTTTGTTGGTT-TTCGGAGC--TT-GAGGTAATGATTGAGAGGGACAGACGGGGGCATTCGTATTGCGCCGTTAGAGGTGAAATTCTTGGATCGGCGCAGGACG----AACAACTGCGAAAGCATTT-GCCAAGANNNNNNNNNNNNNNNNNNNNNNNNNNNNNNNNNNNNNNNNGCGATCAGATACCGCCCTAGTTCCGACCATAAACGATGCCAACTAGCGATCCGTCG--CGGT-----TACTGA-----AATGACTCGGCGGGGAGCTT----CCGGGAAACCA-AAGTTTTTGGGTT-CCGGGGGAAGTATGGTT--GCAAAGCTGAAACTTAAAGGAATTGACGGAAGGGCACCACCAGGAGTGGAGCCTGCGGCTTAAT--TTGACTCAACACGGGAAAACTCACCCGGCCCGGACACTGTAAGGATTGACAGATTGAGAGCTCTTTCTTGATTCG-GTGGGTGGTGGTGCATGGCCGTTCTTAGTTCGTGGAGCGGTTTGT-CATGTTAATTCAG-GTAACGAA-CGAGACTCTAGCCTATTAAATAGCACACTGATACC------------------------------------------------------------------------------------------------TTGTATCTGTGGTGCTTCTTAGA-GGGACTGGTGAATATG----------CAGTCA-CACGAAAAAGAGCGATAACAGGTCTGTTATGCCCTTAGATGTT-CGGGGCCGCACGCGCGCTACACTGAAAGAATCAGCGTGTT--------ACATCCTTGCTCGGAAGGGCTGGGAAAACCGTTGAAACTCTTTCGTGATTGGGATTGGGGCTTGCAATTATTCCCCATGAACGAGGAATTCCCAGTAAGCGCGAGT-CATAAGCTCGCGCTGATTACGTCCCTGCCCTTTGTACACACCGCCCGTCGCTACTACCGACTGGACGTATTA-TCAAGGGGCTTGGATCGGCGTCAGTTCGCGGGGCGAC------------------------------------------------CCGTGGACTGTATTGCTGAAAATTG--TCCCAAG----GTTGTGCGTCTGGAGGAAGTAAAAGTCGTAACAAGGTTTCC---------------------------------------------------------------------------------------------------------------------------------------------------------------------------------------------------------------------------------------------------------------------------
>AY218102_Urodasys_sp
------------------------TCATATGCTTGTCTCAAAGATTAAGCCATGCATGTCTAAGTACATACCTTC-----GAAT-GGTGAAACCGCGAATGGCTCATTA-AATCAGTTGTGGT----TCCTTAGA--TCGTG---TCC------TACTCGGATAACTG-TAGTAATTCTAGAGCTAATACGTGC--------GAC----GAGCTCCGACCTC------ACGGTAAGAGC---------GCTTTTATTAGATC-AAAACCA-ATCGG-TGTTCGGCGGCGGCGTTTCGGCGTCGTTCGTCGTCCCGA---ACTTTGTGGTGAACTCTGGATAAC------TTAGCCG-ATCGT-AACGGCCAT-GCGCCGATGATGTCTCTTAAAAACGTCTGACTTATCAACTTTCGATGGTACGCGATATGCCTACCATGGTTGTAACGAGTGACGGGGAATCAGGGTTCGATTCCGGAGAGGGAGCCTGAGAAACGGCTACCA--CATCCAAGG--AAGGCAGCAGGCGCG-CAAATTACCCACT--CCCGGCACGGGGAGGTAG-TGACGAAAAATAACGATACGGGACTCT-GTCGAGGCCCCGCAATCGGAATGAGTACACTTTAAATCCTTTA-----AC-GAGGATCCATTGGAGGGCAAG-TCTGG-TGCCAGCAGCCGCGGTAATTCCAGCTCCAATAGCGTATATTAAAGTTGTTGCAGTTAAAAAGCTCGTAGTTGGATCTCAGG-CGCGAGTCGGCGGTCCGTCTCG------------CGACGG-----CAACTGCC--TGGCTCGC---CCT----ACCCGCC--------------------------GGTT------CATCGCG------------------------------CGTATGCTCTTAACCG-AG-TGTC--CGCAGTGGCCG--GAAAGT--TTACTTTGAAAAA--ATTAGAGTGTTCAAAGCGGGC---GTTCT---TGCTCGAATA-ACGGTGCATGGAATAATGGAATAGGACCTCGGTTCTATTTTGTTGGTT-TTCGGAAC--TC-GAGGTAATGATTAAGAGGGACGGACGGGGGCATTCGTACTGCGCCGTTAGAGGTGAAATTCTTGGATCGGCGCAAGACG----AACGACTGCGAAAGCATTT-GCCAAGAATGTTTTCATTAATCAAGAACGAAAGTCAGAGGTTCGAAGGCGATCAGATACCGCCCTAGTTCTGACCATAAACGATGCCAACTGGCGATCCGCCG--CGGT-----TACTTC-----GACGACTCGGCGGGCAGCCT----CCGGGAAACCA-AAGTGTTTGAGTT-CCGGGGGAAGTATGGTT--GCAAAGCTGAAACTTAAAGGAATTGACGGAAGGGCACCACCAGGAGTGGAGCCTGCGGCTTAAT--TTGACTCAACACGGGAAAACTCACCCGGCCCGGACACCGTAAGGATTGACAGAACGATAGCTCTTTCTCGATTCG-GTGGGTGGTGGTGCATGGCCGTTCTTAGTTGGTGGAGCGATTTGT-CTGGTTGATTCCG-ATAACGAA-CGAGACTCTAGCCTGCTAAATAGTTCGTCCGTCGC-----------------------------------------------------------------------------------------------GTTCGCGGGCGCTAACTTCTTAGA-GGGACGGGTGGCTCG-----------TAGCCA-CACGAGACGGAGCAATAACAGGTCTGTGATGCCCTTAGATGTT-CGGGGCCGCACGCGCGCTACACTGAAGGAATCAACGTGACTTT-----CGGCGTTCGCTCGGAAGAGCCGACGAATCCGTTGAACCTCCTTCGTGCTTGGGATCGGAGCTTGTAATTATTCTCCGTGAACGAGGAATCCCCAGTAAGCGCGAGT-CATAAGCTCGCGTTGATTACGTCCCTGCCCTTTGTACACACCGCCCGTCGCTACTACGAATCGAGCGCGATG-CTGAGAAGTTCGGACTGACCCCGCTGTGGCGTTTCGC----------------------------------------------GCGTTCACGGCGGAGCGTTGGGAAGTA--TTTCTAG----GCACCGCGTTTAGACGAAGTAAAAGTCGTAACAAGGTTTCC---------------------------------------------------------------------------------------------------------------------------------------------------------------------------------------------------------------------------------------------------------------------------
>AY228126_Aspidiophorus_polystictos
--------------------------------------------------------------------------------------------------------------------------T----TTATTAGA--TCGTGCGTTCC-------ATGTGGATAACTG-TGGTAATTCTAGAGCTAATACATGC--------AAC----AGGCCCTGACTTT-------TCGGAAGGGC---------GCTTTTATTAGATC-AAAATCA-ATCAG--------------------------GCTAC--GGCCTGT---TA-TTGTGATG-ACTCTGGATAAC----TTAGTGCCG-ACCGC-A-TGGCCTT-GCGCCGGCGGCGTATCTTTCAAATGTCTGCCCTATCAACTTTCGATGGTACGTGATATGCCTACCATGGTTGTAACGGGTAACGGAGAATCAGGGTTCGATTCCGGAGAGGGAGCCTGAGAAACGGCTACCA--CATCCAAGG--AAGGCAGCAGGCGCG-CAAATTACCCACT--CCCGGCACGGGGAGGTAG-TGACGAAAAATAACAATGCTGGGCTTC-----AAGTCCGGTAATTGGAACGAGTACACTTTAAATCCTTTA-----AC-GAGGATCTGGTGGAGGGCAAG-TCTGG-TGCCAGCAGCCGCGGTAATTCCAGCTCCACGAGCATGTACGTAAGTTGTTGCAGTTAAAAAGCTCGCAGTTGGATCTCAGT-CCGAGGTCGGTGGTCTTCTCGA----------TACGGGAT---AGCAC-TGCC--GTGCCCGG---TCT-----TCTCCT--------------------------GGTC------CAACTTC------------------------------GCAGTGCCCTTGACTG-GG-TGCT--GTGGAATGCCA--GAAATT--TTACTCTGAAAAA--ATTAGAGTGCTCAAAGCAAGC--CGATTG---TGCTTGAATA-CTGTTGCATGGAATAATGGAATAGGACCTCGGTTCTATTTTGTTGGTT-TTCGGAGT--C--GAGGTAATGATTAAGAGGGACAGACGGGGGCATTCGTATTGCGCCGTTAGAGGTGAAATTCTTGGATCGGCGCAAGACG----AACAACTGCGAAAGCATTT-GCCAAGAATGTTTTCATTAATCAAGAACGAAAGTCAGAGGTTCGAAGACGATCAGATACCGTCGTAGTTCTGACCATAAACGATGCCAACTGGCGATCCGCCG--CAGT-------CTGGCTT-GAAGGACTCGGTGGGCAGCCT----CCGGGAAACCT-AAGTCTATGGGTT-CCGGGGGAAGTATGGTT--GCAAAGCTGAAACTTAAAGGAATTGACGGAAGGGCACCACCAGGAGTGGAGCCTGCGGCTTAAT--TTGACTCAACACGGGAAAACTCACCCGGCCAGGACACCGTTAGGATTGACAGACTGAAAGCTCTTTCT--------------------------------------------------------------------------------------------------------------------------------------------------------------------------------------------------------------------------------------------------------------------------------------------------------------------------------------------------------------------------------------------------------------------------------------------------------------------------------------------------------------------------------------------------------------------------------------------------------------------------------------------------------------------------------------------------------------------------------------------------------------------------------------------------------------------------------------------------------------------------------------------------------------------------------------------------------------------------------------------------------
>AY228127_Neodasys_ciritus
--------------------------------------------------------------------------------------------------------------------------T----TCCTTAGA--TGGTGTTATCC------CACATGGATAACTG-CGGCAATTCCGGAGCTAATACATGC-------CAAG----GAGCTCGGACCTT------CGGGAATGGGC---------GCTTTTATTAGACC-AAAACCATCGCGT------------------------CTCTCCG--GAGACGG---TGAAGCTGATG-AATCTGCATAAC----TTTGAGCGG-ATCGC-A-CGGCCTT-GCGCCGGCGACGGATCTTTCAAATGTCTGCCCTATCAACTTTCGATGGTACGTGATATGCCTACCATGGTTGCAACGGGTAACGGGGAATCAGGGTTTGATTCCGGAGAGGGAGCATGAGAAACGGCTACCA--CATCCAAGG--AAGGCAGCAGGCGCG-CAAATTACCCACT--CTCGGCACGAGGAGGTAG-CGACGAAAAATAACAATGCGGGACTCT--TCGAGGCCCCGTAATTGGAATGAGTACAATTTAAATCCTTTA-----AC-GAGGATCAATTGGAGGGCAAG-TCTGG-TGCCAGCAGCCGCGGTAATTCCAGCTCCAATAGCGTATATTAAAGTTGTTGCGGTTAAAAAGCTCGTAGTTGGATCTCAGG-CCAGGTCGGGTGGTCTGTCG------------CAAGACAG-----CAC-TGCCTCGTTACCGG---CCT---CGATTGCT--------------------------AGCG--------TGCCG------------------------------GCCATGCCCTTAACCG-GG-TGTG--ACCGGTCGCTA--GGAAGT--TTACTTTGAGAAA--ATTAAAGTGCTCAAGGCAGGC------CTTACTGCCCGAATA-TCTATGCATGGAATAATGGAACAGGATCTCGGTTCTGTTTTGTTGGTT-TTACGAGC--CC-GAGATAATGATAAAGAGGGACAGACGGGGGCATCCGTACTGCGCCGTTAGAGGTGAAATTCTTAGATCGGCGCAAGACG----AACAACTGCGAAAGCATTT-GCCAAGAATGTCTTCATTAATCAAGAACGAAAGTCAGAGGTTCGAAGGCGATCAGATACCGCCCTAGTTCTGACCATAAACGATGCTAACTGGCGATCCGTCG--GAGT---------TGAATTCAATGACTCGACGGGCAGCCT----CCGGGAAACCA-AAGTGTTTCAGTT-CCGGGGGGAGTATGGTT--GCAAAGCTGAAACTTAAAAGAATTGACGGAAGGGCACCACCAGGAGTGGAGCCTGCGGCTTAAT--TTGACTCAACACGGGAAAACTCACCCGGCCCGGACACTGTGAGGATTGACAGATTGATAGCTCTTTCT--------------------------------------------------------------------------------------------------------------------------------------------------------------------------------------------------------------------------------------------------------------------------------------------------------------------------------------------------------------------------------------------------------------------------------------------------------------------------------------------------------------------------------------------------------------------------------------------------------------------------------------------------------------------------------------------------------------------------------------------------------------------------------------------------------------------------------------------------------------------------------------------------------------------------------------------------------------------------------------------------------
>AY228129_Lepidodasys_unicarenatus
--------------------------------------------------------------------------------------------------------------------------T----TTATTGGA--TTGA----TAT------TATGTGGATAACTG-TGGCAATTCTAGAGCTAATACATGC-------AATA----AGACTCTGACCGT------AAGGAAAGAGT---------GCTTTTATTAGATT-AAAACCA-GTCAA-------------------------ACCAAT--GGTTTGA---AA-TTATGGTG-ACTCTGGAAAAC------ATAGTTG-ATCGC-A-TAGCCTT-GTGCTAGCGACATATCTTATAAATGTCTGCCCTATCAACTTGTGATGGTAGGTGATATGCCTACCATGGTTATAACGGGTAACGGAGAATCAGGGTTTGATTCCGTAGAGGGAGCATGAGAAACGGCTACCA--CATCCAAGG--AAGGCAGCAGGCGCG-CAAATTACCCACT--CCCGGTACGGGGAGGTAG-TGACG-AAAATAACAATACGAGCCTTT-GTTAAGGCCTCGTAATTGGAATGGGAACAATTTAAGTCCTTTA-----TC-AAGGATCAATTGGAGGGCAAG-TCTGG-TGCCAGCAGCCGCGGTAATTCCAGCTCCAATAGCGTATACTAAAGTTGTTGCGTTTAAACAGCTCGTAGTTGGATCTCGGG-TACAATACTGTGGTCTC--CCT----------AATGGTTG-----TAC-TGC---AGTATTAC---CCT----GTTAGCT--------------------------AGTT--------GTTTC------------------------------TCAGTGCTCTTAATTCTAATAATT-CTAATAATTCTA--GCGCTT--TTACTTTGAAAAA--ATTAGAGTGCTCAGAGCAAGC----GTTG---TGCTCGAATA-TCGTTGCATGGAATAATAAAATATGACCTTTGGTCTATTTTGTTGGTT-TTCGGAAC--A--GAGGTAATGATTAAGAGGGACAGACGGGGACATTCGTATTCCGCCGTTAGAGGTGAAATTCTTGGATCGGCGGAAGACG----AACTACGGCGAAAGCATTT-GTCAAGAATGTATTCATTGATCAAGAACGAAAGTCAGAGGTTCGAAGGCGATCAGATACCGCCCTAGTTCTGACCATAAACGATGCCAACTGGCGATCTGTCA--CAGT-----TACTAT-----AATGACTTGACAGGCAGCTTTCGGTCGGAAAACCA-AAGTGTTTGGGCG-ACGGGGGAAGTATGGCT--GCAAAGCTGGAACTTAAAGGAATTGACGGAACAGCACCACCAGGAGTGGAGCCTGCGGCTTAAT--TTGACTCAACACGGGAAATCTCACCCGGCCCGGACACTGTAAGGATTGACAGATTGAGAGCTCTTTCTT-------------------------------------------------------------------------------------------------------------------------------------------------------------------------------------------------------------------------------------------------------------------------------------------------------------------------------------------------------------------------------------------------------------------------------------------------------------------------------------------------------------------------------------------------------------------------------------------------------------------------------------------------------------------------------------------------------------------------------------------------------------------------------------------------------------------------------------------------------------------------------------------------------------------------------------------------------------------------------------------------------
>AY228130_Lepidodasys_sp
--------------------------------------------------------------------------------------------------------------------------T----TTACAAGA--TCGT----TAC------GTTGTGGATAACTG-TGGTAATTCTAGAGCTAATACATGC--------ACCG---AAACTCTGACCGT------AAGGCAAGAGT---------GCTTTTATTAGACT-AAAACCA-ATCGA--------------------------GCTTC--GGCTCGT---GA-AACTGGTG-ACTCTGGATAAC------TTTGCTG-ATCGC-A-CAGCCTT-GCGCTGGCGACGTGTCTTTTAAATGTCTGACCTATCAGCTTGCGATGGTAGTCGATATGACTCCCATGGCTGTAACGGGTAACGGGGAATCAGGGTTTGATTCCGGAGAGGAAGCCTGAGAAACGGCTACCA--CATCCAAGG--AAGGCAGCAGGCGCG-CAAATTACCCACT--CACGGCACGTGGAGGTAG-TGACGAAAAATAACAATGCAAGCCTTT-TTTGAGGCCTTGCAATTGGAATGAGTACATTTTAAATCCTTTA-----AC-GAGGATCAATTGGAGGGCAAGGTCTGG-TGCCAGCAGCCGCGGTAATTCCAGCTCCAATAGCGTATACTAAAGTTGATGAATTTAAATAGCTCGTAGTTGGATCTCAGG-TTTGACACTGCGGTCTGCCG------------AACGGTAG----TTAC-TGCA--GTCGTCAG---CCT----AATCGCT--------------------------GATT--------GTGCC------------------------------CTAGTGCACTTAGTTG-TG-TGCT--AGGGGATGTCG--GCACAT--TTACTTTGAAAAA--ATTAGAGTGCTTAAAGCAAGC-------TAATCGCTTGGATA-CTGTTGCATGGAATAATGGAATAGGACCGCGGTTCTATTTTGTTGGTT-TTCGGAAT--C--GAGGTAACGATTAAGAGGGACAGACGGGGATATTCGTATTCCATCGTTAGAGGTGAAATTCTTGGATCGATGGAAGACG----GACAACGGCGAAAGCATTT-GTCAAGAATGTATTCATTGATCAAGAACGAAAGTCAGAGGTTCGAAGGCGATCAGATACCGCCCTAGTTCTGACCATAAACGATGCCAACTAGCGATCCGTCA--TATT-----TACTTC-----GATGAATTGACGGGCAGCTT----TCGGGAAACCA-AAGTTTCCGGGTA-ATTGGGGAAGTACGAAC--GCAAGTTTGGAACTTAAAGGAATTGACGGAAGGAAACCACCAGGAATGGGATCTGCGGCTTAAT--TTGACTCAACACGGGAAAACTCACCCGGCCCGGACACCGTAAGGATTGACAGATTGAGAGGTCTTTCTT-------------------------------------------------------------------------------------------------------------------------------------------------------------------------------------------------------------------------------------------------------------------------------------------------------------------------------------------------------------------------------------------------------------------------------------------------------------------------------------------------------------------------------------------------------------------------------------------------------------------------------------------------------------------------------------------------------------------------------------------------------------------------------------------------------------------------------------------------------------------------------------------------------------------------------------------------------------------------------------------------------
>AY228131_Megadasys_minor
--------------------------------------------------------------------------------------------------------------------------T----TCCTTAGA--TCGTG---TTC-------AAGTGGATAACTGCTGACAA-CCCAGAGCTAATACATGC-----------TTAAAAGCTGTGACCTT------CGGGAAAGAGC---------GCATTTATTAGACC-AAAGCCA-ACCGG--------------------------ACTTG----TCCGT---TATATTTGGTG-ACTCTGAATAAC------ATTGCTG-ATCGC-A-GGGCCTT-GAGCCGGCGACGTATCTTTCAAATGTCTGCCCTATCAACTGTCGATGGTACGTGATATGCCTACCATGGTTGTAACGGGTAACGGGGAATTAGGGTTTGATTCCGGAGAGGGAGCATGAGAAACGGCTACCA--CATCCAAGG--AAGGCAGCAGGCGCG-TAAATTACCCACT--CCCGGCACGGGGAGGTAG-TGACGAAAAATAACAATACGGGACTCT-TTCGAGGCCCCGTAATTGGAATGAGAACACTTTAAATCCTTTA-----GC-GAGGAACAATTGGAGGGCAAG-TCTGG-TGCCAGCAGCCGCGGTAATTCCAGCTCCAATAGCGTATACTAAAGTTGTTGCGGTTAAAAAGCTCGTAGTTGGATCTCAGA-TTTGGACTTGCGGTAC----------------GACTCGTGTCGTTCAC-TGCT--TGTTCCAG---TCT----ATCTGTC--------------------------GGTT--------TATGC------------------------------TTGGTGCTCTTAAGTG-AG-TGTC--TTGTATTGCCG--GAACGT--TTACTTTGAAAAA--ATTAGAGTGCTTAACGCGGGC-------TGGATGCTCGAATA-TTTGTGCATGGAATAATGGAATAGGACCTCGGTTCTATTTTGTTGGTT-TTCGGAAG--T--GAGGTAATGATTAAGAGGGACAGACGGGGGCACTCGTAATGCACCGCTAGAGGTGAAATTCTTGGATCGGCGCAGGACG----AACAACTGCGAACGCATTT-GCCAAGAATGTCTTCATTAATCAAGAACGAAAGTCAGAGGTTCGAAGGCGATCAGATACCGCCCTAGTTCTGACCATAAACGATGCCAACTAGCGATCCGCCG--TAGT-----TACTTC-----AATGACTCGGCGGGCAGCCT----CCGGGAAACCA-AAGACTTTGGGTT-CCGGGGGAAGTATGGTT--GCAAAGCTGAAACTTAAAGGAATTGACGGAAGGGCACCACCAGGAGTGGAGCCTGCGGCTTAAT--TTGACTCAACACGGGAAAACTCACCCGGCCCGGACACTGTAAGGATTGACAGTTTGAGAGCACTTTCT--------------------------------------------------------------------------------------------------------------------------------------------------------------------------------------------------------------------------------------------------------------------------------------------------------------------------------------------------------------------------------------------------------------------------------------------------------------------------------------------------------------------------------------------------------------------------------------------------------------------------------------------------------------------------------------------------------------------------------------------------------------------------------------------------------------------------------------------------------------------------------------------------------------------------------------------------------------------------------------------------------
>AY228132_Mesodasys_laticaudatus
--------------------------------------------------------------------------------------------------------------------------T----TCCTTAGA--TCGTA---TCC------TACTTGGATAACTG-TGGTAATTCTAGAGCTAATACATGC--------AACA---AAGCTCTGACCTT------ACGGCAAGAGC---------GCTTTTATTAGATC-AAAACCA-ATCGG-------------------------GACTTC--GGTCTCG---TTCGGTTCTTG-AATCTGGATGAC----TTTTCGCTG-ATCGC-A-TGGCCTT-GTGCCGGCGACGTATCTTTCAAATGTCTGCCCTATCAACTGTCGATGGTACGTGATATGCCTACCATGGTTGTAACGGGTAACGGGGAATCAGGGTTCGATTCCGGAGAGGGAGCATGAGAAACGGCTACCA--CATCCAAGG--AAGGCAGCAGGCGCG-CAAATTACCCACT--CCCGGCACGGGGAGGTAG-TGACGAAAAATAACGATACGGGACTCT-TTCGAGGACCCGTAATTGGAATGAGTACACTTTAAATCCTTTA-----AC-GAGGATCAATTGGAGGGCAAG-CCTGG-TGCCAGCAGCCGCGGTAATTCCAGCTCCAATAGCGTATACTAAAGTTGTTGCGGTTAAAAAGCTCGTAGTTGGATCTCGGG-CTTGGACTTGCGGTCCACTT------------CACAGTGG----TTAC-TGCT--TGTTCGGG---CCT----ACCTGCC--------------------------GGAC--------TGCCG------------------------------TGTATGTTCTTAATTG-GA-TGTC--GCGTGCATCCG--GTACGT--TTACTTTGAAAAA--ATTAGAGTGTTCAAAGCAGGC----ATCT---TGCCTGAATA-ATGTTGCATGGAATAATAGAATAGGACCTCGGTTCTATTTTGTTGGTT-TTCGGAGC--TT-GAGGTAATGATTAAAAGGGACGGACGGGGGCATTCGTATTGCGCTGCTAGAGGTGAAATTCTTGGATCGGCGCAAGACG----AACAACTGCGAAAGCATTT-GCCAAGAATGTCTTCATTAATCAAGAACGAAAGTCAGAGGTTCGAAGGCGATCAGATACCGCCCTAGTTCTGACCATAAACGATGCCAACTAGCGATCCGCCG--TAGT-----TACTCT-----AATGACTCGGCGGGCAGCTT----CCGGGAAACCA-AAGTCTTTGGGTT-CCGGGGGAAGTATGGTT--GCAAAGCTGAAACTTAAAGAAATTGACGGAAGGGCACCACCAGGAGTGGAGCCTGCGGCTTAAT--TTGACTCAACACGGGAAAACTCACCCGGCCCGGACACTGTAAGGATTGACAGATTGAGAGCTCTTTCT--------------------------------------------------------------------------------------------------------------------------------------------------------------------------------------------------------------------------------------------------------------------------------------------------------------------------------------------------------------------------------------------------------------------------------------------------------------------------------------------------------------------------------------------------------------------------------------------------------------------------------------------------------------------------------------------------------------------------------------------------------------------------------------------------------------------------------------------------------------------------------------------------------------------------------------------------------------------------------------------------------
>AY228133_Xenodasys_sp
--------------------------------------------------------------------------------------------------------------------------T----TCCTTAGA--TCGTGCAA---------TACTTGGATAACTG-TGGTAATTCTAGAGCTAATACATGC--------AACG---AAGCTCCGGCCTT------GCGGTAGGAGC---------GCTTTTATTAGACC-AAGACCA-ACCGG-----------------TCGCCTTAACCGGG--CGTCCGT---TC-TGTTGGTG-ACTCGGGATAAC----TTTGAGCTG-ATCGC-A-CGGCCTT-GCGCCGGCGACGTATCTTTCAAATGTCTGCCCTATCAACTGTCGATGGTACGTGATATGCCTACCATGGTTGTAACGGGTAACGGGGAATCAGGGTTCGATTCCGGAGAGGGAGCATGAGAAACGGCTACCA--CATCCAAGG--AAGGCAGCAGGCGCG-CAAATTACCCACT--CCTGGCACGGGGAGGTAG-TGACGAAAAATAACAATACGGGACTCT-ATCGAGGCTCCGTAATTGGAATGAGTACACTTTAAATCCTTTA-----AC-GAGGATCAATTGGAGGGCAAG-TCTGG-TGCCAGCAGCCGCGGTAATTCCAGCTCCAATAGCGTATATTAAAGTTGTTGCAGTTAAAAAGCTCGTAGTTGGATCTCGGG-ATCGGGCGGTCGGTCCGGCTT-----------CGCGTCGG-----TAC-TGGC--CGTCCCGA---CCT----AGCTGTC--------------------------GGTT--------GCCGT------------------------------ACGGTGCTCTTCGTTG-AG-TGCC-GGCGCGGGACCG--GCACTT--TTACTTTGAAGAA--ATTGGAGTGTTCAAGGCAGGC----TTGA---CGCCCGAACA-ATGGTGCATGGAATAATGGAATAGGACCTCGGTTCTGTTCTGTTGGTC-TTCGGAGC--TC-GAGGTAATGATTAAGAGGGACAGACGGGGGCATTCGTACTGCGCTGTTAGAGGTGAAATTCTTGGATCGGCGCATGACG----AACAACTGCGAAAGCATTT-GCCAAGAATGTTTTCATTAATCAAGAACGAAAGTCGGAGGTTCGAAGGCGATCAGATACCGCCCTAGTTCTGACCATAAACGATGCCGACTGGCGATCCGGCG--CAGT-----TACAAT----GAATGACTCGCCGGGCAGCTT----CCGGGAAACCA-AGGTGTTTGGGTT-CCGGGGGAAGTATGGTT--GCAAAGCTGAAACTTAAAGGAATTGACGGAAGGGCACCACCAGGAGTGGAGCCTGCGGCTTAAT--TTGACTCAACACGGGAAAACTCACCCGGCCCGGACACCGTAAGGATTGACAGATTGAGAGCTCTTTCT--------------------------------------------------------------------------------------------------------------------------------------------------------------------------------------------------------------------------------------------------------------------------------------------------------------------------------------------------------------------------------------------------------------------------------------------------------------------------------------------------------------------------------------------------------------------------------------------------------------------------------------------------------------------------------------------------------------------------------------------------------------------------------------------------------------------------------------------------------------------------------------------------------------------------------------------------------------------------------------------------------
>AY228134_Dactylopodola_typhle
--------------------------------------------------------------------------------------------------------------------------T----TTACAAGA--TCGTGTCCACC-------AGTTGGATAACTG-TGGTAATTCTAGAGCTAATACATGT--------TGCA---ATGCTCCTACCTT-----AAGGGGACGAGC---------GCCTTTATTAGATC-AAAACCA-ATCGG------------------------TTGCTTG--CAACTGT---TT-GTTTGGTG-ACTCTGGATAAC-----TTTCGCGA-ATCGC-A-CGGACCT-GCTCCGGCGATGTATCTTTCAAATGTCTGCCCTATCAACTTGCGTAGGCCGTTAACTTGACCGCCTTGGTTGTTACGGGTAACGGGGAATCAGGGTTCGATTCCGGAGAGGGAGCATGAGAAACGGCTGCCA--CATCCAAGG--AAGGCAGCAGGCGCG-CAAATTACCCACT--CCTGGCACAGTGAGGTAG-TGACGAAAAATAACGATGCGGGTTCTC-TTCGAGGCCCCGCAATCGGAATGAGTACACTTTAAATCCTTTA-----AC-GAGGATCAATTGGAGGGCAAG-TCTGG-TGCCAGCAGCCGCGGTAATTCCAGCTCCAATAGCGTATATTAAAGTTGTTGCAGTTAAAAAGCTCGTAGTTGGATCTGGGG-TGTGGGCGAACGGTGCACT-------------ACTTTGTG---TTTAC-TGTT--CGTTCCTG---CCT----AAATGTC--------------------------GGAC--------GGCTC------------------------------TGGATGCGCTTAGTTG-AG-TGTCCAAGGGTTGGCCG--GAACGT--TTACTTTGAAGAA--ATTAGAGTGTTCAAGGCAGTC-------GAAACGACTGAATA-ATGGTGCATGGAATAATGGAATAGGACCTTGGTTCTATTTTGTTGGTT-TTCGGAGC--TC-GAGGTAATGATTAAGAGAGACAGACGGGGGCATTCGTATTGTGCCGTTAGAGGTGAAATTCTTGGATCGGCGCAAGACG----AACAACCGCGAAAGCATTT-GCCAAGAATGTCTTCATTAATCAAGAACGAAAGTCAGAGGTTCGAAGGCGATCAGATACCGCCCTAGTTCTGACCATAAACGATGCCAACTAGCGATCCGTCG--CGGT----------TTTTACAATGACCTGACGGGCAGCTT----CCGGGAAACCA-AAGTCTTTGGGTT-CCGGGGGAAGTATGGTT--GCAAAGCTGAAACTTAAAGGAATTGACGGAAGGGCACCACCAGGAGTGGAGCCTGCGGCTTAAT--TTGACTCAACACGGGAAAACTCACCCGGCCTGGACACTGCAAGGATTGACAGATTGATAGCTCTTTCT--------------------------------------------------------------------------------------------------------------------------------------------------------------------------------------------------------------------------------------------------------------------------------------------------------------------------------------------------------------------------------------------------------------------------------------------------------------------------------------------------------------------------------------------------------------------------------------------------------------------------------------------------------------------------------------------------------------------------------------------------------------------------------------------------------------------------------------------------------------------------------------------------------------------------------------------------------------------------------------------------------
>AY228138_Paraturbanella_teissieri
--------------------------------------------------------------------------------------------------------------------------T----TCCTTAGA--TCGTT---TCC------TACTTGGATAACTGCTGGTAATTCTAGAGCTAATACATGC--------ATC----AAGCTCCGTTCGT------AAGTTCGGGGC---------GCTTTTATTAGATC-AAAACCA-ATCGG------------------------CCGCTTA--CGCCGCC--GACGGTGTGATG-ACTCTGGATAAC------TTAGCGG-ATCGC-A-AGGCCGT-GTGCCGGCGACGTATCTTTCAAATGTCTGCCCTATCAACTGTCGATGGTACGTGACATGCCTACCATGGTTGTAACGGGTAACGGGGAATCAGGGTTCGATTCCGGAGAGGGAGCATGAGAAACGGCTACCA--CATCCAAGG--AAGGCAGCAGGCGCG-CAAATTACCCACT--CCCGGCACGGGGAGGTAG-TGACGAGAAATAACGATACGGAACTCA-TATGAGGCTCCGTAATTGGAATGAGTACACTTCAAACACTTTA-----AC-GAGGATCAATTGGAGGGCAAG-TCTGG-TGCCAGCAGCCGCGGTAATTCCAGCTCCAATAGCGTATACTAAAGTTGCTGCGTTTAAAAAGCTCGTAGTTGGATCTCGGG-TGAGAACCGTCGGTCCGCCA------------AATGGTTG----TGAC-TGGC--GGCTTCTT---CCT----ATCGTTT--------------------------GGCT--------CTCTC------------------------------TTAATGCCCTTAATTG-GG-TGTT--ATGAGTGGCCA--GAGCTT--TTACCTTGAAAAA--ATTAGAGTGTTCAAAGCGGGC-----GCT---TGCCTGAATA-ATGTTGCATGGAATAATGGAATAGGACCTCGGTTCTATTTTGTTGGTT-TTCGGAAC--TC-GAGGAAATGATCGACAGGGACTGACGGGGGCATTCGTATTGCGCCGCTAGAGGTGAAATTCTTGGACCGGCGCAAGACG----AACAACTGCGAAAGCATTT-GCCAAGAATGTTTCCATTGATCAAGAACGAAAGTCAGAGGTTCGAAGGCGATCAGATACCGCCCTAGTTCTGACCGTAAACGATGCCAACTGGCAATCCGCCA--TGGT-----TACATC-----AATGGCCTGGCGGGCAGCCC----CCGGGAAACCA-AAGTGTTTGGGTT-CCGGGGGAAGTATGGTT--GCAAAGCTGAAACTTAAAGGAATTGACGGAAGGGCACCACCAGGAGTGGAGCCTGCGGCTTAAT--TTGACTCAACACGGGAAAACTCACCCGGCCCGGACACCGTGAGGATTGACAGATTGATAGCTCTTTCT--------------------------------------------------------------------------------------------------------------------------------------------------------------------------------------------------------------------------------------------------------------------------------------------------------------------------------------------------------------------------------------------------------------------------------------------------------------------------------------------------------------------------------------------------------------------------------------------------------------------------------------------------------------------------------------------------------------------------------------------------------------------------------------------------------------------------------------------------------------------------------------------------------------------------------------------------------------------------------------------------------
>AY228139_Paraturbanella_dohrni
---------------------TAGTCATATGCTTGTCTCAAAGATTAAGCCATGCATGCCTAAGTACACACTTCT-----ATAT-AGTGAAACCGCGAATGGCTCATTA-AATCAGTTATGGT----TCCTTAGA--TCGTT---TCC------TACTTGGATAACTGCTGGTAATTCTAGAGCTAATACATGC--------ATC----AAGCTCTGGCCTC------GCGGTCAGGGC---------GCTTTTATTAGATC-AAAATCA-ATCGG------------------------GAGCTTG--CTCTCGT---TT-GTGTGATG-ACTCTGAACAAC------TTCGCGG-ATCGC-A-AGGCCTT-GTGCCGGCGACGTATCTTTCAAATGTCTGCCCTATCAACTGTCGATGGTACGTGATATGCCTACCATGGTTGCAACGGGTAACGGGGAATCAGGGTTCGATTCCGGAGAGGGAGCATGAGAAACGGCTACCA--CATCCAAGG--AAGGCAGCAGGCGCG-CAAATTACCCACT--CCCGGCACGGGGAGGTAG-TGACGAGAAATAACGATACGGAACTCT-ATCGAGGCTCCGTAATTGGAATGAGTACACTTTAAACCCTTTA-----AC-GAGGATCAATTGGAGGGCAAG-TCTGG-TGCCAGCAGCCGCGGTAATTCCAGCTCCAATAGCGTATACTAAAGTTGTTGCGTTTAAAAAGCTCGTAGTTGGATCTCGGG-CCAGGATCGGCGGTCCGCCG------------TACGGTTG----TGAC-TGCC--GACTCCTG---CCT----ACTTTTC--------------------------GGCT--------CTCTC------------------------------TTGATTCCCTTCACTG-GG-TGTC--TTGAGTGGCCG--GAGCGT--TTACCTTGAAAAA--ATTAGAGTGTTCAAGGCGGGC--AAT------TGCCTGAATA-ATGTTGCATGGAATAATGGAATAGGACCTCGGTTCTATTTTGTTGGTT-TTCGGAAC--TT-GAGGTAATGATTAAGAGGAACAGATGGGGGCATTCGTATTGCGCCGTTAGAGGTGAAATTCTTGGATCGGCGCAAGACG----AACTACTGCGAAAGCATTT-GCCAAGAATGTTTCCATTGATCAAGAACGAAAGTCAGAGGTTCGAAGGCGATCAGATACCGCCCTAGTTCTGACCATAAACGATGCCAACTTGCAATCCGCCG--CAGT-----TACGTT-----GATGGCTCGGCGGGCAGCCC----CCGGGAAACCT-AAGTTTTTGGGTT-CCGGGGGAAGTATGGTT--GCAAAGCTGAAACTTAAAGGAATTGACGGAAGGGCACCACCAGGAGTGGAGCCTGCGGCTTAAT--TTGACTCAACACGGGAAAACTCACCCGGCCCGGACACTGTAAGGATTGACAGATTGATAGCTCTTTCTTGATTCG-GTGGGTGGTGGTGCATGGCCGCTTCTAGTTGGTGGAGCGATTTGT-CTGGTTAATTCCG-ATAACGAA-CGAGACTCTTACCTGCTAAATAGTACACTCGTATC-------------------------------------------------------------------------------------------------CGGCGAGTGCTGACTTCTTAGA-GGGACAAGTGGCGTTA----------CAGTCA-CACGAGATTGAGCTACAGCAGGTCTGGCATGCCCTTAGATGTT-CGGGGCCGCACGCGCGCTACACTGAAGGAATCAACGTGCTGTA---------CCGTGCCCGGAAGGGACTGGTAACCCGTTGAACCTCCTTCGTGATTGGGATTGGGGCTTGCAATTATTCCCCATGAACGAGGAATTCCCAGTAAGCGTGAGT-CATAAGCTCGCGTTGATTACGTCCCTGCCCTTTCTACACACCGCCCGTCGCTACTACCGACTGAATCGTTCG-TTGAGTTCCTCGGATCGACTGTTTGCAGTGCTCACGC---------------------------------------------------ATTGCAGCCGTGTCGAGAAGAG--GCGCTAG----ACCAGCGATTTGGA------------------------------------------------------------------------------------------------------------------------------------------------------------------------------------------------------------------------------------------------------------------------------------------------------
>AY239040_Macrodasys_buddenbrocki
-----------------------------------------------------------------------------------------------------------------------------------TAGA--TCGTG---ACC----AGTACATGGATAACTG-TAGTAATTCTAGAGCTAATACATGA-----CACGAGTGAGTGACTGTGACCCGGYAACGTGAGTGGAAAC-----TCCTGCATTTATTAGACCAAAAACCA-ATGAA--------CGTGTCTCGTTTCGGCGAGCTCC--ACGTTGT---TT-TTTTGGTG-ACTCTGGATAACTTTGTTTGAGCAG-ATCGT-A-TGGCCTG-GAGCCGACGACGTATCTTTCAAGTGTCTGCACTATCAACTGTCGATGGTAGGTGATATGCCTACCATGGTTGCAACGGGTAACGGGGAATCAGGGTTCGATTCCGGAGAGGGAGCATGAGAAACGGCTACCA--CATCCAAGG--AAGGCAGCAGGCGCG-CAAATTACCCACT--CTCGGCACGAGGAGGTAG-TGACGAAAAATAACGATACTGGACTGTCRAACAGGCCCAGTAATTGGAATGAGTACACTCTAAACCTTTTA-----AC-CAGGATCAAGTGGAGGGCWAG-TCTGG-TGCCAGCAGCCGCGGTAACACCAGCTCCACTAGTCTATGATGTA--TGTTGCGGTTTTCGAGCTCGTAGTCGGATCTGGGG-TTTGAACTGACGGTTTTCCCGT----CGTCGTTATGGGAA-----CAACTGTC--TGTTTCGA---CCT----ACCTTTC--------------------------GGTT---TGCGCGT---------------------------------GCGATGCTCTTCAGTG-AG-TGTC--GTTCGTGGCCG--AAGTGT--TTACTTTGAAAAA--ATTAGAGTGTTCAAAGCAGGCAATCTTTT---CGCCTGAATA-ATGTTGCATGGAATAATGGAATAGGACCTCGGTTCTATTTTGTTGGTCTTTCGGAGC--TT-GAGGTAATGATCGAGAGGGACAGA-------------------------------------------------------------------------------------------------------------------------------------------------------------------------------------------------------------------------------------------------------------------------------------------------------------------------------------------------------------------------------------------------------------------------------------------------------------------------------------------------------------------------------------------------------------------------------------------------------------------------------------------------------------------------------------------------------------------------------------------------------------------------------------------------------------------------------------------------------------------------------------------------------------------------------------------------------------------------------------------------------------------------------------------------------------------------------------------------------------------------------------------------------------------------------------------------------------------------------------------------------------------------------------------------------------------------------------------------------------------------------------------------------------------------------
>AY239041_Xenotrichula_sp_aff_velox
-----------------------------------------------------------------------------------------------------------------------------------TAGA--GCAAAGTATTT-----CATGTGGAATAACTTTTGGGAATTCTAGAGCTAATACGTGC--------AATCT--AAGCTCCAACTC--------ACGTAGGAGC---------GCATTTATTAGACC-AAAACCA-GCCAG---------------------------GTTC--TATCTGT---A--TTTTGGTG-ACTCTGGATAAC-----TCTCGCTA-ATCGC-AGTGGCCCT-GAGCCGGCGATGCATCTYTCAAATGTCTGACCTATCAACTTTCGATGGTAAGTGCAATGCTTACCACGGTTGTAACGGGTGACGGGGAATCAGGGTTCGATTCCGGAGAGGGAGCCTGAGAAACGGCTGCCA--CTCCTACGG--GAGGCAGCAGGCGCG-CAAATTACCCACT--CCCGGCACGGGGAGGTAG-TGACGAAAAATAACGGCACCGGGCATT----ATGCCTTGGTGATCGCAATGAGAACAATGTAAATACCTTA-----AC-GAGTATCAAATAGAGGGCAAG-TCTGG-TGCCAGCAGCCGCGGTAATTCNNNNNTTATTAGCGTATATTAAAGTTGTTGCGGTTAAAAAGCTCGTAGTTGGATCTCAGG---CAAGTTGGGACCTCCGTCGA-GAA------GACGGCAGCGTT-CTC-AAAC--GAGCTTAGTAGTCG------CGTCC--------------------------GCCTTT-----------------------------------------CCGGTACCTTTAAACG-GG-TGTC--TTAGGCGGCCG--GCATGT--TTACTTTGAAGAA--AATAAAGTGCTCAAAGCAAAC-----GAT---TGTTCGAATG-GTGTTGCATGGAATAATGGAATAGGACTTCGG-TCCATTTTGTTGGTT--TCAAAAC--C--GAAGTAATGATTAAAA-----------------------------------------------------------------------------------------------------------------------------------------------------------------------------------------------------------------------------------------------------------------------------------------------------------------------------------------------------------------------------------------------------------------------------------------------------------------------------------------------------------------------------------------------------------------------------------------------------------------------------------------------------------------------------------------------------------------------------------------------------------------------------------------------------------------------------------------------------------------------------CCCACGGA--------------------------------------------------------------------------------------------------------------------------------------------------------------------------------------------------------------------------------------------------------------------------------------------------------------------------------------------------------------------------------------------------------------------------------------------------------------------------------------------------------------------------------------------------
>AY240949_Mesodasys_sp
-----------------------------------------------------------------------------------------------------------------------------------TAGA--TCGTA---TCC------TACTTGGATAACTG-TGGAAATTCTAGAGCTAATACATGC--------AACA---AAGCTCTGCTCTT------TCGGGCAGAGC---------GCTTTTATTAGATC-AAAACCA-ATCGG--------------------AGCTCGTCTTC--GTTCGGT---TC------ATG-ACTCTGGATAAC------TCTGCTG-ATCGC-A-TGGCCTT-GAGCCGGCGACGTATCTTTCAAGTGTCTGCCCTATCAACTGTCGATGGTACGTAATATGCCTACCATGGTTGTAACGGGTAACGGGGAATCAGGGTTCGATTCCGGAGAGGGAGCATGAGAAACGGCTACCA--CATCCAAGG--AAGGCAGCAGGCGCG-CAAATTACCCACT--CCCGGCACG--GAGGTAG-TGACGAAAAATAACGATACGGGACTCT-TTCGAGGACCCGTAATTGGAATGAGTACACTTTAAATCCTTTA-----AC-GAGGATCAATTGGAGGGCAAG-CCTGG-TGCCAGCAGCCGCGGTAATTCCAGCTCCAATAGCGTATACTAAAGTTGTTGCGGTTAAAAAGCTCGTAGTTGGATCTCGGG-CTTGGACTTGCGGTTCACTT------------CACAGTGA----CTAC-TGCT--TGTTCGGG---CCT----ACCTGCC--------------------------GGCC--------TTCCG------------------------------TCGATGCTCTTCATTG-AG-TGTC-GGCGTGAATCCG--GTACGT--TTACTTTGAAAAA--ATTAGAGTGTTCAANGCAGGC-----TTC---TGTCTGAATA-ATGATGCATGGAATAATGGAATAGGACCTCGGTTCTATTTTGTTGGTT-TTCGGAGC--TT-GAGGTAATGATTAAGAGGGACGGA-------------------------------------------------------------------------------------------------------------------------------------------------------------------------------------------------------------------------------------------------------------------------------------------------------------------------------------------------------------------------------------------------------------------------------------------------------------------------------------------------------------------------------------------------------------------------------------------------------------------------------------------------------------------------------------------------------------------------------------------------------------------------------------------------------------------------------------------------------------------------------------------------------------------------------------------------------------------------------------------------------------------------------------------------------------------------------------------------------------------------------------------------------------------------------------------------------------------------------------------------------------------------------------------------------------------------------------------------------------------------------------------------------------------------------
>AY240950_Tetranchyroderma_sp_aff_paradoxa
-----------------------------------------------------------------------------------------------------------------------------------TAGA--TCGTG---TCC-----ATACTTGGATAACTG-YGGCAATTCTAGAGCTAATACATGC--------AATG---AAGCTCTGACTT--------ATGGAAGAGC---------GCATTTATTAGATC-AAAACCA-ACCGG---------------------------CCTT--GTGCCGT---TCGTTTTGGTG-ACTCTGGATAAC-----TTTGGCAG-ATCGC-A-TGGCCTT-GCGCCGGCGACGTGTCTTTYAAATGTCTGCCCTATCAACTGTCGATGGTACGTGCTATGCGTACCATGGTTGTAACGGGTAACGGGGAATCAGGGTTCGATTCCGGAGAGGGAGCATGAGAAACGGCTACCA--CATCCAAGG--AAGGCAGCAGGCGCG-CAAATTACCCACT--CCCGGCACGGAGAGGTAG-TGACGAAAAATAACAATACGGGACTCT-TGTGAGGCCCCGTAATTGGAATGAGTACACTTTAAATCCTTTA-----AC-AAGGATCCATTGGAGGGCAAG-TCTGG-TGCCAGCAGCCGCGGTAATTCCAGCTCCAATAGCGTATATTAAAGTTGCTGCAGTTAAAAAGCTCGTAGTTGGATCTCGGG-CACGAGCCAGCAGTCTTCC-------------AGCAGGTT---GTCAC-TGCT--GGTCTCGG---CCT----AACTGCC--------------------------GATT--------TTCCA------------------------------TGGATGCGCTTCACTG-TG-TGTT--CATGGTAGTCG--GAACGT--TTACTTTGAAAAA--ATTAGAGTGCTCAAGGCAGCC-----GTT---TGGCTGAATA-ATGTTGCATGGAATAATGGAATAGGATCTTGGTCCTATTTTGTTGGTT-TTCGGGAC--T--GAGGTAATGATTAAAAGGGACAGA-------------------------------------------------------------------------------------------------------------------------------------------------------------------------------------------------------------------------------------------------------------------------------------------------------------------------------------------------------------------------------------------------------------------------------------------------------------------------------------------------------------------------------------------------------------------------------------------------------------------------------------------------------------------------------------------------------------------------------------------------------------------------------------------------------------------------------------------------------------------------------------------------------------------------------------------------------------------------------------------------------------------------------------------------------------------------------------------------------------------------------------------------------------------------------------------------------------------------------------------------------------------------------------------------------------------------------------------------------------------------------------------------------------------------------
>AY963687_Neodasys_sp
---CCTGGTTGATCCTGCCAGTAGTTATATGCTTGTCTCAAGGACTAAGCCATGCATGTCTATGTACAGACCTTA-----ACAC-GGTGAAACCGCGAATGGCTCATTA-AATCAGTTATGGT----TCCTTAGA--TGGTGTCATCC------TACATGGATAACTG-TGGCAATTCCAGAGCTAATACATGC-------CAAG----AAGCTCGGACCTT------CGGGAATGGGC---------GCTTTTATTAGACC-AAAACCA-ACGTG-------------------------GCCTTC--GGGTCGC---TGCAGCTGATG-AGTCTGCATAAC----TTTGAGCGG-ATCGC-A-TGGCCTT-GCGCCGGCGACGGATCTTCCAAATGTCTGCCCTATCAACTTTCGATGGTACGTGATATGCCTACCATGGTTGTAACGGGTAACGGGGAATCAGGATTTGATTCCGGAGAGGGAGCATGAGAAACGGCTACCA--CATCCAAGG--AAGGCAGCAGGCGCG-CAAATTACCCACT--CTCGGCATGAGGAGGTAG-CGACGAAAAATAACAATGCGGGACTCT--TCGAGGCCCCGTAATTGGAATGAGTACACTTTAAATCCTTTA-----AC-GAGGATCCATTGGAGGGCAAG-TCTGG-TGCCAGCAGCCGCGGTAATTCCAGCTCCAATAGCGTATATTAAAGTTGTTGCGGTTAAAAAGCTCGTAGTTGGATCTCAGG-CTTGGTCGGGCGGTCCTTCG------------CAAGGAGG-----TAC-TGTCTTGTTGCCGG---CCT---CGATTGCT--------------------------GGCG--------TGCCG------------------------------ACCATGCTCTTAACCG-GG-TGTG--GCCGGTCGCTA--GGACGT--TTACTTTGAGAAA--ATTAAAGTGCTCAAGGCAGGC----CTTGC--TGCCCGAATA-TCTGTGCATGGAATAATGGAACAGGATCTCGGTTCTGTTTTGTTGGTT-TTTGGAGC--CA-GAGATAATGATAAAGAGGGACAGACGGGGGCATCCGTACTGCGCCGTTAGAGGTGAAATTCTTAGATCGGCGCAAGACG----AACAACTGCGAAAGCATTT-GCCAAGAATGTCTTCATTAATCAAGAACGAAAGTCAGAGGTTCGAAGGCGATCAGATACCGCCCTAGTTCTGACCATAAACGATGCTAACTAGCGATCCGTCG--GAGT---------TGCATCTCATGACTCGACGGGCAGCTT----CCGGGAAACCA-AAGTGTTTCAGTT-CCGGGGGGAGTATGGTT--CGCAAGCTGAAACTTAAAGGAATTGACGGAAGGGCACCACCAGGAGTGGAGCCTGCGGCTTAAT--TTCACTCAACACGGGAAAACTCACCCGGCCCGGACACTGTGAGGATTGACAGATTGATAGCACTTTCTTGATTCG-GTGGTTGGTGGTGCATGGCCGTTTTTAGTTGGTGGAGTGATTTGT-CTGGTTAATTCCG-ACAACGAA-CGAGACTCTAGCCTGCTAAATAGTCGGTGGATCGT------------------------TTTCGAAGCGTGTTCGGGCCTGTCGGCGCCATCGTCTTTCGGGGCGGTGTGCGTCGGCAGTCTACCCGGCTCGCGTCCAAGCCAGACTTCTTAGA-GGGACAAGTGGTGTT-----------TAGCCA-CACGAGATTGAGCAAAAACAGGTCAGTGATGCCCTTAGATGTT-CGGGGCCGCACGCGCGCTACACTGAAGGCATCAGCGGGTCTTA--------CCCTTGCCTGGAYAGGACGGGTAAACCGTTGAACCGCTTTCGTGCTTGGGATCGGRGCTTGCAATTCTTGCCCGTGAACGAGGAATTCCCAGTAAGCGCGAGT-CATTAGCTCGCGTTGATTACGTCCCTGCCCTTTGTACACACCGCCCGTCGCTATTATGGACTGAATGTGAAG----------TCGAACAGGTGGGAGTCTGCGTCCGG-------------------------------------------TGTCGGGAAACCGATGCGCGGACGCGGGCGAA---CTCCCGTGAGGCTTTGCATTTGAATAAAATAAAAGTCGTAACAAGGTTTCT---------------------------------------------------------------------------------------------------------------------------------------------------------------------------------------------------------------------------------------------------------------------------
>AY963688_Tetranchyroderma_sp_aff_paradoxa
-AACCTGGTTGATCCTGCCAGTAGTCATATGCTTGTCTCAAAGATTAAGCCATGCATGTCTCAGTACACACTTTG-----GTAA-AGTGAAACCGCGAATGGCTCATTA-AATCAGTTATGGT----TCCTTAGA--TCGTG---TCC-----ATACTTGGATAACTG-CGGCAATTCTAGAGCTAATACATGC--------AATG---AAGCTCTGACTT--------ATGGAAGAGC---------GCATTTATTAGATC-AAAACCA-ACCGG---------------------------CCTT--GTGCCGT---TCGTTTTGGTG-ACTCTGGATAAC-----TTTGGCAG-ATCGC-A-TGGCCTT-GCGCCGGCGACGTGTCTTTCAAATGTCTGCCCTATCAACTGTCGATGGTACGTGCTATGCGTACCATGGTTGTAACGGGTAACGGGGAATCAGGGTTCGATTCCGGAGAGGGAGCATGAGAAACGGCTACCA--CATCCAAGG--AAGGCAGCAGGCGCG-CAAATTACCCACT--CCCGGCACGGAGAGGTAG-TGACGAAAAATAACAATACGGGACTCT-TGTGAGGCCCCGTAATTGGAATGAGTACACTTTAAATCCTTTA-----AC-AAGGATCCATTGGAGGGCAAG-TCTGG-TGCCAGCAGCCGCGGTAATTCCAGCTCCAATAGCGTATATTAAAGTTGCTGCAGTTAAAAAGCTCGTAGTTGGATCTCGGG-CACGAGCCAGCAGTCTTCC-------------AGCAGGTT---GTCAC-TGCT--GGTCTCGG---CCT----AACTGCC--------------------------GATT--------TTCCA------------------------------TGGATGCGCTTCACTG-TG-TGTT--CATGGTAGTCG--GAACGT--TTACTTTGAAAAA--ATTAGAGTGCTCAAGGCAGCC-----GTT---TGGCTGAATA-ATGTTGCATGGAATAATGGAATAGGATCTTGGTCCTATTTTGTTGGTT-TTCGGGAC--T--GAGGTAATGATTAAAAGGGACAGACGGGGGCATTTGTATTGATCCGTTAGAGGTGAAATTCTTGGATCGGATCAAGACA----AACAACTGCGAAAGCATTT-GCCAAGAATGTCTTCATTAATCAAGAACGAAAGTCAGAGGTTCGAAGGCGATCWGATACCGCCCTAGTTCTGACCATAAACGATGCCAACTAGCGATCCGCCG-ACAGT----------CCTATTTATGACCTGGCGGGCAGCTT----CCGGGAAACCA-AAGTTTTTGGGTT-CCGGGGGAAGTATGGTT--GCAAAGCTGAAACTTAAAGGAATTGACGGAAGGGCACCACCAGGAGTGGAGCCTGCGGCTTAAT--TTGACTCAACACGGGAAAACTCACCCGGCCCGGACACTGTGAGGATTGACAGATTGAGAGCTCTTTCTTGATTCG-GTGGGTGGTGGTGCATGGCCGTTCTTAGTTGGTGGAGCGATTTGT-CTGGTTAATTCCG-WTAACGAA-CGAGACTCTAGCCTGCTAACTAGTCGTCGAGTCTT-------------------------------------------------------------------------------------------------CACGCTCGATGGACTTCTTAGA-GGGATAAGTGGATTCC----------AAGCCA-CTAGAGACTGAGCAATAACAGGTCAGTAATGCTCTTAGATGTC-CGGGGCCGCACGCGCGCTACACTGATAGAATCAGCGAGCTTTA--------TCCTTGCCTGAAAAGGCTGGGTAAACCGTTGAACCTCTGTCGTGATTGGGACTGGGGCTTGTAATTGTTCCCCACGAACGAGGAATTCCTAGTAAGCGTGAGT-CACAAGCTCGCGTTGATTACGTCCCTGCCCTTTGTACACACCGCCCGTCGCTACTACCGATTGGACGCATTA-TCAAGGCCTTTGGATCGGCATCAGAATTGATGGAAAC-------------------------------------------------ATCGAATCTGTTCGCTGAGAAGCA--GGTCGCG----ATTGTACGTCTAGAGGGAGTAAAAGTCGTAACAAGGT-------------------------------------------------------------------------------------------------------------------------------------------------------------------------------------------------------------------------------------------------------------------------------
>AY963689_Lepidodasys_sp
----------------------AGCTTGATGCTTGTCTCAAAGATTAAGCCATGCATGTCTATGTACATACTTTC-----GTAT-GGTGAAACCGCGAATGGCTCATTA-AATCAGTTATGGT----TTATTAGA--TTGA----TAT------TATGTGGATAACTG-TGGCAATTCTAGAGCTAATACATGC--------AATA---AAACTCTGACCGT------AAGGAAAGAGT---------GCTTTTATTAGATT-AAAACCA-ATCAA-------------------------ACCTAT--GGTTTGA---AA-CTATGGTG-ACTCTTGAAAAC------ATAGTGG-ATCGC-A-TAGCCTT-GTGCTAGCGACGTATCTTATAAATGTCTGCCCTATCAACTTGTGATGGTAAGTGATATGCCTACCATGGTTATAACGGGTAACGGAGAATCAGGGTTTGATTCCGGAGAGGGAGCATGAGAAACGGCTACCA--CATCCAAGG--AAGGCAGCAGGCGCG-CAAATTACCCACT--CCCGGAACGGGGAGGTAG-TGACGAAAAATACCATTACGAGCCTTT-GTTAGGGCCTCGTAATTGGAATGAGACCATTTTAAATCCTTTA-----TC-AGGGATCCATTGGAGGGCCAG-TCTGGTTGCCAGCAGCCGCGGTAATTCCAGCTCCAATAGCGTATACTAAAGTTGTTGCGTTTAAACAGCTCGTAGTTGGATCTCGGG-TACAATACTGTGGTCTTCCT------------TATGGTTG-----TAC-TGC---AGTATTAC---CCT----GTTAGCT--------------------------AGTT--------GTTTC------------------------------TCAATGCTCTTAATTG-AG-TGTT--GTGAAATACTA--GTACAT--TTACTTTGAAAAA--ATTAGAGTGCTCAGAGCAAGC----ATTG---TGCTCGAATA-GCGTTGCATGGAATAATAGAATAGGACCTCGGTTCTATTTTGTTGGTT-TTCGGAAC--A--GAGGTAATGATTAAGAGGGACAGACGGGGACATTCGTATTCCGCCGTTAGAGGTGAAATTCTTGGATCGGCGGAAGACG----AACTACGGCGAAAGCATTT-GTCAAGAATGTATTCATTGATCAAGAACGAAAGTCAGAGGTTCGAAGGCGATCAGATACCGCCCTAGTTCTGACCATAAACGATGCCAACTGGCGATCTGTCA--TAGT-----TACTTT-----AATGACTTGACAGGCAGCTT----TCGGGAAACCA-AAGTGTTTGGGCGAACGGGGGGAGTATGGCT--GCAAAGCTGAAACTTAAAGGAATTGACGGAAGGGCACCACCAGGAGTGGAGCCTGCGGCTTAAT--TTGACTCAACACGGGAAATCTCACCCGGCCCGGACACTGTAAGGATTGACAGATTGAGAGCTCTTTCTTGATTCA-GTGGGTGGTGGTGCATGGCCGTTCTTAGTTGGTGGAGTGATTTGT-CTGGTTAATTCCG-ATAACGAA-CGAGACTCTAGTCTATTAAATAGCACACTTATATC-------------------------------------------------------------------------------------------------ATAGTGAGCTTTGCTTCTTAAA-GGGACTGGTGACGAT-----------TAGTCA-CACGAGATAGAGCAATAACAGGTCTGTGATGCCCTTAGATGTT-CGGGGCCGCACGCGCGCTACACTGAAAGAATCAACAGGCTTTT---------CCTGACCAGGAATGGTTGGGTAAACCTTTGAAAATCTTTCGTGATTGGGATTGGGGCTTGAAATTATCCCCCATTAACGAGGAATTCCTAGTAGATGTGAAT-CATTAGTTTGCATCGATTATGTCCCTGCCCTTTGTACACACCGCCCGTCGCTATTACGGACTGAACTTTCTG-TGGAAAACACCGGAT-----------TGACTTGTTAT-----------------------------------------GATCGAAAGATCGTAGCTTTAGTTGAAAAGAT--GTTAACA-----CTGAATGTTTGAACGAAATAAAAGTCGTAACAAGTTTC-----------------------------------------------------------------------------------------------------------------------------------------------------------------------------------------------------------------------------------------------------------------------------
>AY963690_Mesodasys_sp
----------------------AGTTATATGCTTGTCTCAAAGATTAAGCCATGCATGCCTGAGTATATACTCTC-----GTAT-AGTGAAACCGCAAATGGCTCATTA-AATCAGTTATGGT----TCCTTAGA--TCGTA---TCC------TACTTGGATAACTG-TGGAAATTCTAGAGCTAATACATGC--------AACA---AAGCTCTGCTCTT------TCGGGCAGAGC---------GCTTTTATTAGATC-AAAACCA-ATCGG--------------------AGCTCGTCTTC--GTTCGGT---TC------ATG-ACTCTGGATAAC------TCTGCTG-ATCGC-A-TGGCCTT-GAGCCGGCGACGTATCTTTCAAGTGTCTGCCCTATCAACTGTCGATGGTACGTAATATGCCTACCATGGTTGTAACGGGTAACGGGGAATCAGGGTTCGATTCCGGAGAGGGAGCATGAGAAACGGCTACCA--CATCCAAGG--AAGGCAGCAGGCGCG-CAAATTACCCACT--CCCGGCACG--GAGGTAG-TGACGAAAAATAACGATACGGGACTCT-TTCGAGGACCCGTAATTGGAATGAGTACACTTTAAATCCTTTA-----AC-GAGGATCAATTGGAGGGCAAG-CCTGG-TGCCAGCAGCCGCGGTAATTCCAGCTCCAATAGCGTATACTAAAGTTGTTGCGGTTAAAAAGCTCGTAGTTGGATCTCGGG-CTTGGACTTGCGGTTCACTT------------CACAGTGA----CTAC-TGCT--TGTTCGGG---CCT----ACCTGCC--------------------------GGCC--------TTCCG------------------------------TCGATGCTCTTCATTG-AG-TGTC-GGCGTGAATCCG--GTACGT--TTACTTTGAAAAA--ATTAGAGTGTTCAANGCAGGC-----TTC---TGTCTGAATA-ATGATGCATGGAATAATGGAATAGGACCTCGGTTCTATTTTGTTGGTT-TTCGGAGC--TT-GAGGTAATGATTAAGAGGGACGGACGGGGGCATTCGTATTGCGCCGTTAGAGGTGAAATTCTTGGATCGGCGCAAGACG----AACAACTGCGAAAGCATTT-GCCAAGAATGTCTTCATTAATCAAGAACGAAAGTCAGAGGTCCGAAGGCGATCAGATACCGCCCTAGTTCTGACCATAAACGATGCCAACTAGCGATCCGCCG--TAGT-----TACTAC-----AATGACTCGGCGGGCAGCTT----CCGGGAAACCA-AAGTCTTTGGGTT-CCGGGGGAAGTATGGTT--GCAAAGCTGAAACTTAAAGAAATTGACGGAAGGGCACCACCAGGAGTGGAGCCTGCGGCTTAAT--TTGACTCAACACGGGAAAACTCACCCGGCCCGGACACTGTAAGGATTGACAGAATGAGAGCTCTTTCTCGATTCA-GTGGGTGGTGGTGCATGGCCGTTCTTAGTTGGTGGAGCGATTTGT-CTGGTTTATTCCG-ATAACGAA-CGAGACTCTGGCCTATTAAATAGTTCGCTTGTATT---------------------TTGTGCG--------------------------------------------------------------------------AGCGCCAACTTCTTAGA-GGGACAAGTGGCTTTT----------AAGCCA-CACGGAGTTGAGCAATAACAGGTCTGTGATGCCCTTAGATGTT-CGGGGCCGCACGCGCGCTACACTGGAGAAATCAACGTGCGAAT--------TACTGGCTCGAAAGAGCTGGATAATCCGTTGAACCTTCTTCGTGATAGGGATTGGGGCTTGTAATTATTCCCCATTAACGAGGAATTCCCAGTAAGCACGAGT-CATAAGCTCGTGTTGATTACGTCCCTGCCCTTTGTACACACCGCCCGTCGCTACTACCGACTGTTCGCTTCG-TTGAGGCTGTCGGATTTGG-------TGTGCCTCAGT----------------------------------------GGGTTCTGCTCAGTGCGATGGCGCTGAAAAGAC--TGCCAAA----GCCGAGTGAATGAAGGAAGTAAAAGTCGTAACAAGGTTTCC---------------------------------------------------------------------------------------------------------------------------------------------------------------------------------------------------------------------------------------------------------------------------
>AY963691_Cephalodasys_sp
--------------------------------TTGTCTCAAAGATTAAGCCAAGCATGTCTAAGTTCATACT------CAGAAT-GGTGAAACCGCGAATGGCTCATTA-AATCAGTTATGGT----TCCTTAGA--TCGTA---TTC------CGCTTGGATAACTC-TGGTAATTCTAGAGCTAATACATGC--------AAT----TAGTCCCGACCCG---TTCAGGGAAGGGGT---------GCAGTTATTAGACC--AAACCATACCCA------------------------------------------------ATGGTG-ACTCTGGATAAC----ATTTTGCTA-ATCGC-AAGGGCCCT-GTGCCGGCGATAGATCTTTGAAATACCTGCCCTATCAACTGTCGATGGTAGGTGCTCTGCCTACCATGGTTATAACGGGTAACGGGGAATCAGGGTTCGATTCCGGAGAGGGAGCATGAGAAACGGCTACCA--CATCCAAGG--AAGGCAGCAGGCGCG-CAAATTACCCACT--CCCAGCTCGGGGAGGTAG-TGACGAAAAATAACAATGCGGGACTCT--TTGAGGCCCCGTAATTGGAATGAGACAAATTTAAATCCTTTA-----AC-GAGGATCAATTGGAGGGCAAG-CCTGG-TGCCAGCAGCCGCGGTAATTCCAGCTCCAATAGCGTATATTAAAGTTGTTGCAGTTAAAAAGCTCGTAGTTGGATCTCGGG-CACAAACCACTTGATTGCCC------------TATGGGCA--TTATCC-TGT---GGATTTGA---CCT----AACTCC---------------------------ATTT--------TCCCC------------------------------CAAATACCCTTCATCG-GG-CGTT--TGGGGTAGATG--GAAATT--TTACTTTGAAGAA--ATTAGAGTGTTCAAAGCGGGC-------GA--TGCTTGAATA-GTTGAGCATGGAATAATAGAATAGGACCTCGGTTCTATTTGGTT-----TTCGGAAT--CT-GAGGTAATGATTAAGAGGGACAGACGGGGGCATTCGTATTCCGCCGTTAGAGGTGAAATTCTTGGATCGGTGGAGGACG----AACAACTGCGAAAGCATTT-GCCAAGAATGTTTTCATTAATCAAGAACGAAAGTCAGAGGTTCGAAGGCGATCAGATACCGCCCTAGTTCTGACCATAAACGATGCCAACTAGCGATCCGTCG--CGGT-----TACTCC-----AATGACTCGACGGGCAGCTT----TCGGGAAACCA-AAGTTTTTGGGTT-CCGGGGGAAGTATGGTT--GCAAAGCTGAAACTTAAAGGAATTGACGGAAGGGCACCACCAGGAGTGGAGCCTGCGGCTTAAT--TTGACTCAACACGGGAAAACTCACCCGGCCCGGACACTGTAAGGATTGACAGATTGATAGCTCTTTCTCGATTCG-GTGGATGGTGGTGCATGGCCGTTCTTAGTTGGTGGAGCGATTTGT-CTGGTTAATTCCG-ATAACGAA-CGAGACTCTGGCCTACTAAATAGGTCGCCCGTCCC---------------------CTACGCG--------------------------------------------------------------------------GGCGCATACTTCTTAGA-GGGACAAGTAGCGTTA----------TAGCTA-CGCGAGATTGAGCAATAACAGGTCTGTGATGCCCTTAGATGTT-CGGGGCCGCACGCGCGCTACACTGAAGGTATCAGCGTGCTTTT--------TCCTTGGCCGACAGGTCTGGGTAAGCCGTTGAAATACTTTCGTGATTGGGATTGGGGTTTGCAATTATGCCCCATGAACGAGGAATTCCCAGTAAGTGCGAGT-CATCAGCTCGCACTGATTACGTCCCTGCCCTTTGTACACACCGCCCGTCGCTACTACCGATTTGGTGACACA-GTGAAGCTCTCCAAC-----------CTGGGCTGGCT----------------GTGCGAG-----------TTCTGCTCGCYCAGCCT-------AGCYCSGGGGAAGAA--AGTTTASCTGTGGGCATCCGTCGAAGGAAGTAAAAGTCGTAACAAGGTTTCC---------------------------------------------------------------------------------------------------------------------------------------------------------------------------------------------------------------------------------------------------------------------------
>AY963692_Macrodasys_buddenbrocki
---------------------------------------------------------------------------------------TGAAACTGCGAATGGCTCATTA-AATCAGTTATGGT----TCCTTAGA--TCGTG---ACC----AGTACATGGATAACTG-TAGTAATTCTAGAGCTAATACATGA-----CACGAGTGAGTGACTGTGACCCGGTAACGTGAGTGGAAAC-----TCCTGCATTTATTAGACCAAAAACCA-ATGAA--------CGTGTCTCGTTTCGGCGAGCTCC--ACGTTGT---TT-TTTTGGTG-ACTCTGGATAACTTTGTTTGAGCAG-ATCGT-A-TGGCCTG-GAGCCGACGACGTATCTTTCAAGTGTCTGCACTATCAACTGTCGATGGTAGGTGATATGCCTACCATGGTTGCAACGGGTAACGGGGAATCAGGGTTCGATTCCGGAGAGGGAGCATGAGAAACGGCTACCA--CATCCAAGG--AAGGCAGCAGGCGCG-CAAATTACCCACT--CTCGGCACGAGGAGGTAG-TGACGAAAAATAACGATACTGGACTGTCRAACAGGCCCAGTAATTGGAATGAGTACACTCTAAACCTTTTA-----AC-CAGGATCAAGTGGAGGGCAAG-TCTGG-TGCCAGCAGCCGCGGTAACACCAGCTCCACTAGTCTATGATGTA--TGTTGCGGTTTTCGAGCTCGTAGTCGGATCTGGGG-TTTGAACTGACGGTTTTCCCGTCGTCGT----TATGGGAA-----CAACTGTC--TGTTTCGA---CCT----ACCTTTC--------------------------GGTT---TGCGCGT---------------------------------GCGATGCTCTTCAGTG-AG-TGTC--GTTCGTGGCCG--AAGTGT--TTACTTTGAAAAA--ATTAGAGTGTTCAAAGCAGGCAATCTTTT---CGCCTGAATA-ATGTTGCATGGAATAATGGAATAGGACCTCGGTTCTATTTTGTTGGTCTTTCGGAGC--TT-GAGGTAATGATCGAGAGGGACAGACGGGGGCATCCGTATTGCGCCGTTAGAGGTGAAATTCTTGGATCGGCGCAAGACG----AACAACTGCGAAAGCATTT-GCCAAGAATGTCTTCATTGATCAAGAACGAAAGTCAGAGGTTCGAAGGCGATCAGATACCGCCCTAGTTCTGACCATAAACGATGCCAACTAGCGATCCGACG--CGGT-----TAATTCC----AATGACTCGTCGGGCAGCTT----CCGGGAAACCA-AAGTCTTTGGGTC-TCGGGGGAAGTATGGTC--GCAAGGCTGAAACTTAAAGGGATTGACGGTAGGGCACCACCAGGAGTGGAGCCTGCGGCTTAAT--TTGACTCAACACGGGAAAACTCACCCGGCCCGGACACTGTAAGGATTGACAGATTGAGAGCTCTTTCTTGATTCG-GTGGGTGGTGGTGCATGGCCGTTCTTAGTTGGTGGAGTGATTTGT-CTGGTTAATTCCG-ATAACGAA-CGAGACTCTAGCCTACTAACTAGTTCGAGGATTTT---------------------CTGGTTCATAATTCTGCGGGTGGGTGGCGTTTGCTTCGGTTTGCGTTGCTCGTCTGTAGAAGGGCTGTAAATCCTTGTCAACTTCAAGACTTCTTAGA-GGGACAGGTGGCGTG-----------TAGCCA-CACGAAATTGAGCAATAACAGGTCTGTGATGCCCTTAGATGTT-CGGGGCCGCACGCGCGCTACACTGAAACAGTCAACGAGCTCAC----------CTCGACCGGAAGGCCAGGGAAAACTCTGGAAACTGTTTCGTGATAGGGATTGGAGCTTGTAATTATTCTCCATGAACGAGGAATTCCTAGTAGGTGCAAGT-CAYAAGCTTGCGCCGATTATGTCCCTGCCCTTTGTACACACCGCCCGTCGCTACTACCGACTGAATGACTCG-CTGAGGTGCTCGGACTGATCTTGCACGGGGTCATTCT-------------------CTCGTCTTGCTTCACGGCAGGGCTGGGAGAGGCTTCGGCGTAGGTTGGAAAGAG--TACCTAA----GCCAGTTATTTGAAGGAAGTAAAAGTCGTAACAAGGTTTCC---------------------------------------------------------------------------------------------------------------------------------------------------------------------------------------------------------------------------------------------------------------------------
>DQ079910_Megadasys_sp
------------------------TCATATGCTTGTCTCAAAGATTAAGCCATGCATGTCTAAGTACACACCCTA-----GTAT-GGTAAAACCGCGAATGGCTCATTA-AATCAGTTATGGT----TCCTTAGA--TCGTG---TCC------TACTTGGATAACTTCTGACAA-CCCAGAGCTAATACATGC--------ACAA---AGGCTCTGACCCC------CGGGAAAGAGC---------GCATTTACTAGACC-AAAACCA-ACCGG------------------------GGCTTCG--GTCTCGT---TCTATTTGGTG-ATTCTGGGTAAC------TTTGCTG-ATCGC-A-GGGCCTT-GCGCCGGCGACGTATCTTTCAAATGTCTGCCCTATCAACTGTCGATGGTACGTGATATGCCTACCATGGTTGTAACGGGTAACGGGGAATCAGGGTTTGACTCCGGAGAGGGAGCATGAGAAACGGCTACCA--CATCCAAGG--AAGGCAGCAGGCGCG-CAAATTACCCACT--CCCGGCACGGGGAGGTAG-TGACGAAAAATAACAATACGGGACTCA-TTCGAGGCCCCGTAATTGGAATGAGTACAGTTTAAATCCTTTA-----AC-GAGGATCAATTGGAGGGCAAG-TCTGG-TGCCAGCAGCCGCGGTAATTCCAGCTCCAATAGCGTATACTAAAGTTGTTGCGGTTAAAAAGCTCGTAGTTGGATCTCGGG-TTCGGGCTGATGGTCCACC-------------AATTGGTG---GTTAC-TGTC--TGTCCCAG---CCT----CCTTGCC--------------------------GGTT--------TTCTC------------------------------TCGATGCTCTTTACTG-AG-TGTC--TTGAGTTGCCG--GAACTT--TTACTTTGAAAAA--ATTAGAGTGCTCAGCGCAGGC----ATTT---CGCCTGAATA-TTCGTGCATGGAATAATGGAATAGGACCTCGGTTCTATTTTGTTGGTT-TTCGGAAG--TC-GAGGTAATGATTAAGAGGGACAGACGGGGGCATTCGTATTGCGCCGCTAGAGGTGAAATTCTTGGATCGGCGCAAGACG----AACAACTGCGAAAGCATTT-GCCAAGAATGTTTTCGTTAATCAAGAACGAAAGTCAGAGGTTCGAAGGCGATCAGATACCGCCCTAGTTCTGACCATAAACGATGCCAACTAGCGATCCGCCG--CAGT-----TACACT-----CATGACTCGGCGGGCAGCTT----CCGGGAAACCA-AAGTTTTTGGGTT-CCGGGGGAAGTATGGTT--GCAAAGCTGAAACTTAAAGGAATTGACGGAAGGGCACCACCAGGAGTGGAGCCTGCGGCTTAAT--TTGACTCAACACGGGAAAACTCACCCGGTCAGAACACCGTAAGGATTGACAGATTGAGAGCTCTTTCTTGATTCG-GTGGGTGGTGGTGCATGGCCGCTTTTAGTTGGTGGAGCGATTTGT-CTGGTTAATTCCG-ATAACGAA-CGAGACTCTAGCCTGCTAAATAG----------------------------------------------------------------------------------------------------------------------------------------------------------------------------TTCATCCGTAACA-----------------------------------------------------------------------------------------------------------------------------------------------------------------------------------------------------------------------------------------------------------------------------------------------------------------------------------------------------------------------------------------------------------------------------------------------------------------------------------------------------------------------------------------------------------------------------------------------------------------------------------------------------------------------------------------------------------
>DQ079911_Tetranchyroderma_sp
------------------------TCATATGCTTGTCTCAAAGATTAAGCCATGCATGTCTCAGTACACACTCTG-----GTAC-AGTGAAACCGCGAATGGCTCATTA-AATCAGTTATGGT----TCCTTAGA--TCGTG---TCC-----ATACTTGGATAACTG-TGGCAATTCTAGAGCTAATACATGC--------AATG---AAGCTCTGACG--------AAAGGAAGAGC---------GCATTTATTAGATC-AAAACCA-ACCGG-----------------------------TT--CGTCCGT---TCGTTTTGGTG-ACTCTGGATAAC------TTTGCTG-ATCGC-A-TGGCCTT-GCGCCGGCGACGAATCTTTCAAATGTCTGCCCTATCAACTGTCGATGGTACGTGCTATGCGTACCATGGTTGTAACGGGTAACGGGGAATCAGGGTTCGATTCCGGAGAGGGAGCATGAGAAACGGCTACCA--CATCCAAGG--AAGGCAGCAGGCGCG-CAAATTACCCACT--CCCGGCACGGAGAGGTAG-TGACGAAAAATAACAATACGGGACTCA-TGTGAGGCCCCGTAATTGGAATGAGTACACTTTAAATCCTTTA-----AC-AAGGATCCATTGGAGGGCAAG-TCTGG-TGCCAGCAGCCGCGGTAATTCCAGCTCCAATAGCGTATATTAAAGTTGCTGCAGTTAAAAAGCTCGTAGTTGGATCTCGGG-TTCGAGTCAGTGGTCTACC-------------AATTGGTA---GTCAC-TGCT--GGTCTCGT---CCT----AACTGCC--------------------------GATT--------TTCCA------------------------------TGGATGCACTTAACTGCTG-TGTT--CATGGTAATCG--GAACGT--TTACTTTGAAAAA--ATTAGAGTGCTCAAAGCAGGC-----GTG---AGCCTGAATA-CTGTTGCATGGAATAATGGAATAGGATCTCGGTCCTATTTTGTTGGTT-TTCGGGAC--TT-GAGATAATGATTAAAAGGGACAGACGGGGGCATTCGTATTGCGCCGTTAGAGGTGAAATTCTTGGATCGGCGCAAGACG----AACAACTGCGAAAGCATTT-GCCAAGAATGTCTTCATTAATCAAGAACGAAAGTCAGAGGTTCGAAGGCGATCAGATACCGCCCTAGTTCTGACCATAAACGATGCCAACTAGCGATCCGCCG-ACAGT----------CCATATTATGACCTGGCGGGCAGCTT----CCGGGAAACCA-AAGTTTTTGGGTT-CCGGGGGAAGTATGGTT--GCAAAGCTGAAACTTAAAGGAATTGACGGAAGGGCACCACCAGGAGTGGAGCCTGCGGCTTAAT--TTGACTCAACACGGGAAAACTCACCCGGCCCGGACACTGTGAGGATTGACAGATTGAGAGCTCTTTCTTGATTCG-GTGGGTGGTGGTGCATGGCCGTTCTTAGTTGGTGGAGCGATTTGT-CTGGTTAATTCCG-ACAACGAA-CGAGACTCTAGCCTGCTAACTAGTCGTCAAGTCTT-------------------------------------------------------------------------------------------------TGCGCTTGACGTACTTCTTAGA-GGGATAAGTGAATTCC----------AAGTCA-CTAGAGATTGAGCAATAACAGGTCAGT-ATGCTCTTAGATGTC-CGGGGCCGCACGCGCGCTACACTGAGAGAATCAGCGTGCTTAT---------CCTGGCCTGAAAAGGCTGGGTAAACCGTTGAACCTCTCTCGTGATTGGGACTGGGGCTTGCAATTGTTCCCCACGAACGAGGAATTCCCAGTAAGCGTGAGT-CATAAGCTCGCGTTGATTACGTCCCTGCCCTTTGTACACACCGCCCGTCGCTACTACCGATTGGACGCATTA-TCAAGGCCTTTGGATCGGTATCAGAATTGATGGCAAC--------------------------------------------------ATCGAATCTGAAACTGAGAAGCA--GGTCGCG----ATTGTACGTCTAGAGGAAGTAAAAGTCGTAACAAGGTTTCC---------------------------------------------------------------------------------------------------------------------------------------------------------------------------------------------------------------------------------------------------------------------------
>DQ079912_Urodasys_sp
------------------------TCATATGCTTGTCTCAAAGATTAAGCCATGCATGTCTAAGTACATACCTTC-----GAAT-GGTGAAACCGCGAATGGCTCATTA-AATCAGTTGTGGT----TCCTTAGA--TCGTG---TCC------TACTCGGATAACTG-TAGTAATTCTAGAGC----------------------------------------------------------------------------------------------------------------------------------------------GGTGAACTCTGGATAAC------TTAGCCG-ATCGT-AACGGCCAT-GCGCCGATGATGTCTCTTAAAAACGTCTGACTTATCAACTTTCGATGGTACGCGATATGCCTACCATGGTTGTAACGAGTGACGGGGAATCAGGGTTCGATTCCGGAGAGGGAGCCTGAGAAACGGCTACCA--CATCCAAGG--AAGGCAGCAGGCGCG-CAAATTACCCACT--CCCGGCACGGGGAGGTAG-TGACGAAAAATAACGATACGGGACTCT-GTCGAGGCCCCGCAATCGGAATGAGTACACTTTAAATCCTTTA-----AC-GAGGATCCATTGGAGGGCAAG-TCTGG-TGCCAGCAGCCGCGGTAATTCCAGCTCCAATAGCGTATATTAAAGTTGTTGCAGTTAAAAAGCTCGTAGTTGGATCTCAGG-CGCGAGTCGGCGGTCCGTCT------------CGCGACGG-----CAACTGCC--TGGCTCGC---CCT----ACCCGCC--------------------------GGTT------CATCGCG------------------------------CGTATGCTCTTAACCG-AG-TGTC--CGCAGTGGCCG--GAAAGT--TTACTTTGAAAAA--ATTAGAGTGTTCAAAGCGGGC---GTTCT---TGCTCGAATA-ACGGTGCATGGAATAATGGAATAGGACCTCGGTTCTATTTTGTTGGTT-TTCGGAAC--TC-GAGGTAATGATTAAGAGGGACGGACGGGGGCATTCGTACTGCGCCGTTAGAGGTGAAATTCTTGGATCGGCGCAAGACG----AACGACTGCGAAAGCATTT-GCCAAGAATGTTTTCATTAATCAAGAACGAAAGTCAGAGGTTCGAAGGCGATCAGATACCGCCCTAGTTCTGACCATAAACGATGCCAACTGGCGATCCGCCG--CGGT-----TACTTC-----GACGACTCGGCGGGCAGCCT----CCGGGAAACCA-AAGTGTTTGAGTT-CCGGGGGAAGTATGGTT--GCAAAGCTGAAACTTAAAGGAATTGACGGAAGGGCACCACCAGGAGTGGAGCCTGCGGCTTAAT--TTGACTCAACACGGGAAAACTCACCCGGCCCGGACACCGTAAGGATTGACAGAACGATAGCTCTTTCTCGATTCG-GTGGGTGGTGGTGCATGGCCGTTCTTAGTTGGTGGAGCGATTTGT-CTGGTTGATTCCG-ATAACGAA-CGAGACTCTAGCCTGCTAAATAGTTCGTCCGTCGC-----------------------------------------------------------------------------------------------GTTCGCGGGCGCTAACTTCTTAGA-GGGACGGGTGGCTCG-----------TAGCCA-CACGAGACGGAGCAATAACAGGTCTGTGATGCCCTTAGATGTT-CGGGGCCGCACGCGCGCTACACTGAAGGAATCAACGTGACTTT-----CGGCGTTCGCTCGGAAGAGCCGACGAATCCGTTGAACCTCCTTCGTGCTTGGGATCGGAGCTTGTAATTATTCTCCGTGAACGAGGAATCCCCAGTAAGCGCGAGT-CATAAGCTCGCGTTGATTACGTCCCTGCCCTTTGTACACACCGCCCGTCGCTACTACGAATCGAGCGCGATG-CTGAGAAGTTCGGACTGACCCCGCTGTGGCGTTTCGC----------------------------------------------GCGTTCACGGCGGAGCGTTGGGAAGTA--TTTCTAG----GCACCGCGTTTAGACGAAGTAAAAGTCGTAACAAGGTTTCC---------------------------------------------------------------------------------------------------------------------------------------------------------------------------------------------------------------------------------------------------------------------------
>JF357625_Oregodasys_ruber
---------------------------------------------------ATGCATGTCTCAGTACACACTCTC-----GTAA-AGTGAAACCGCGAATGGCTCATTATTAAAAATTGTGGT----TTATTAGA--CCATT--ATCC------TACTTGGATAACTG-TAGTAATTCTAGAGCTAATACATGC--------AATT---AAGCTCTGACTTT--------TGGAAGAGC---------GCTTTTATTAGACC-AANACCA-ACGGC---------------------------CTTC--GGGTCTC------TGTTGGTG-ACTCTGGATAAC----TTTGTGCTG-ATCGC-A-TGGCCTT-GTGCCGGCGACAAGTCTTTTAAACGATTTCCCTATCAACTGTCGATGGTACGTTTTATGCCTACCATGGTTGTAACGGGTAACGGGGAATCAGGGTTCGATTCCGGAGAGGGAGCATGAGAAACGGCTACCA--CATCCAAGG--AAGGCAGCAGGCGCG-CAAATTACCCACT--CCCGGCACGGGGAGGTAG-TGACGAAAAATAACAATACGGGACTCT-TATGAGGCCCCGTAATTGGAATGAGTACACTTTAAATCCTTTA-----AC-AAGGATCAATTGGAGGGCAAG-TCTGG-TGCCAGCAGCCGCGGTAATTCCAGCTCCAATAGCGTATATTAAAGTTGCTGCAGTTAAAAAGCTCGTAGTTGGATCTCGGG-CTCGAGCTATCGGTCTTCCT------------ACCGGTTG----GCAC-TGAT--AGTCTCGG---CCT----AACTGCC--------------------------GGTT--------TTCTA------------------------------CGGATGCTCTTCATTG-AG-TGTC--CATAGTAATCG--GAACGT--TTACTTTGAAAAA--ATTAGAGTGCTCAAAGCAGGC-----GTG---AGCCTGAATA-ATGTTGCATGGAATAATGAAATAGGATTTCGGTTCTATTTTGTTGGTT-TTCGGAAC--TC-GAAATAATGATAAAGAGGGACAGACGGGGGCATTCGTATTGCGCCGTTAGAGGTGAAATTCTTGGATCGGCGCAAGACG----AACAACTGCGAAAGCATTT-GCCAAGAATGTCTTCATTAATCAAGAACGAAAGTCAGAGGTTCGAAGGCGATCAGATACCGCCCTAGTTCTGACCATAAACGATGCCAACTAACAATCCGCCG-ACAGT----------CTTTTTAATGACCTGGCGGGCAGCTT----CCGGGAAACCA-AAGTTTTTGGGTT-CCGGGGGAAGTATGGTT--GCAAAGCTGAAACTTAAAGGAATTGACGGAAGGGCACCACCAGGAGTGGAGCCTGCGGCTTAAT--TTGACTCAACACGGGAAAACTCACCCGGCCCGGACACTGTGAGGATTGACAGATTGAAAGCTCTTTCTTGATTCG-GTGGGTGGTGGTGCATGGCCGTTCTTAGTTGGTGGAGTGATTTGT-CTGGTTAATTCCG-ATAACGAA-CGAGACTCTGGCCTACTAAATAGTTCCTAGTTCTT--------------------------------------------------------------------------------------------------GAGACTGGGCAACTTCTTAGA-GGGATAAGTGAATTCA----------AAGTCA-CAAGAAATTGAGCAATAACAGGTCAAT-ATGCTCTTAGATGTT-CGGGGCCGCACGCGCGCTACAATGGGAGAATCAACGTGCTTAT---------CCTGCCTGGTAATGGGTGGGTAAACCGTTGAAACTCTCTCGTGATTGGGATTGGGGCTTGAAATTATTCCCCATTAACGAGGAATTCCCAGTAATTGCGAGT-CATAAGCTCGCAGTGATTACGTCCCTGCCCTTTGTACACACCGCCCGTCGCTACTACCGATTGGACGTATTA-TCAAGGCCTTTGGATTGGCGTCCATGTTGAAGGAAAC------------------------------------------------TTCGACGCGGTTCTGCCGAGAAGAA--GGTCGCG----ATTGTATGTCTA--------------------------------------------------------------------------------------------------------------------------------------------------------------------------------------------------------------------------------------------------------------------------------------------------------
>JF357626_Oregodasys_tentaculatus
---------------------------------------------------ATGCATGTCTCAGTACACACTCTC-----GTAT-AGTGAAACCGCGAATGGCTCATTA-AATCAGTTATGGT----TCCTTAGA--CCGTA---TCC-----ATACTTGGATAACTG-TGGTAATTCTAGAGCTAATACATGC--------AATT---AAGCTCTGACTC--------ACGGAAGAGC---------GCTTTTATTAGACC-AAGACCA-ACGGC---------------------------CTTC--GGGTCTC------TGTTGGTG-ACTCTGGATAAC----TTTTGGCTG-ATCGC-A-TGGCCTT-GTGCCGGCGACGAGTCTTTTAAATGACTGCCCTATCAACTGTCGATGGTACGTTTTATGCCTACCATGGTTGTAACGGGTAACGGGGAATCAGGGTTCGATTCCGGAGAGGGAGCATGAGAAACGGCTACCA--CATCCAAGG--AAGGCAGCAGGCGCG-CAAATTACCCACT--CCCGGCACGGGGAGGTAG-TGACGAAAAATAACAATACAGGACTCT-ATTGAGGCCCTGTAATTGGAATGAGTACACTTTAAATCCTTTA-----AC-AAGGATCGATTGGAGGGCAAG-TCTGG-TGCCAGCAGCCGCGGTAATTCCAGCTCCAATAGCGTATATTAAAGTTGCTGCAGTTAAAAAGCTCGTAGTTGGATCTCGGG-CTCGAGCTGTTGGTCTTTCT------------ACCGATTG---TTTAC-TAAC--AGTCTCGG---CCT----AACTGCC--------------------------GGTT--------TTCTA------------------------------CGGATGCTCTTTGTTG-AG-TGTC--CATAGTAATCG--GAACGT--TTACTTTGAAAAA--ATTAGAGTGCTCAAAGCAGGC-----GTG---AGCCTGAATA-ATGTTGCATGGAATAATGAAATAGGATTTCGGTTCTATTTTGTTGGTT-TTCGGAAC--TC-GAAATAATGATAAAGAGGGACAGACGGGGGCATTCGTATTGCGCCGTTAGAGGTGAAATTCTTGGATCGGCGCAAGACG----AACAACTGCGAAAGCATTT-GCCAAGAATGTCTTCATTAATCAAGAACGAAAGTCAGAGGTTCGAAGGCGATCAGATACCGCCCTAGTTCTGACCATAAACGATGCCAACTAACAATCCGCCG-ACAGT----------CTTTTTAATGACCTGGCGGGCAGCTT----CCGGGAAACCA-AAGTTTTTGGGTT-CCGGGGGAAGTATGGTT--GCAAAGCTGAAACTTAAAGGAATTGACGGAAGGGCACCACCAGGAGTGGAGCCTGCGGCTTAAT--TTGACTCAACACGGGAAAACTCACCCGGCCCGGACACTGTGAGGATTGACAGATTGAAAGCTCTTTCTTGATTCG-GTGGGTGGTGGTGCATGGCCGTTCTTAGTTGGTGGAGTGATTTGT-CTGGTTAATTCCG-ATAACGAA-CGAGACTCTAGCCTACTAAATAGTTGCCGGGTCTT--------------------------------------------------------------------------------------------------GAGCCTGGTCAACTTCTTAGA-GGGATAAGTGAATTCA----------AAGTCA-CAAGAAATTGAGCAATAACAGGTCAAT-ATGCTCTTAGATGTTCCGGGGCCGCACGCGCGCTACAATGGGAGAATCAACGTGCTTAT---------CCTTGCTTGGCAGGGCTGGGTAAACCGTTGAAACTCTCTCGTGATTGGGATTGGGGCTTGAAATTGTTCCCCATGAACGAGGAATTCCCAGTAATTGTGAGT-CATAAGCTCGCAGTGATTACGTCCCTGCCCTTTGTACACACCGCCCGTCGCTACTACCGATTGGACGTATTA-TCAAGGCCTTTGGATTGGCGCCGGTGTTGTGGGAAAC------------------------------------------------TACGACGCTGTGCTGCCGAGAAGAA--GGTCGCG----ATTGTATGTCT---------------------------------------------------------------------------------------------------------------------------------------------------------------------------------------------------------------------------------------------------------------------------------------------------------
>JF357627_Tetranchyroderma_esarabdophorum
---------------------------------------------------ATGCATGTCTCAGTACACACTCTG-----GTAA-AGTGAAACCGCGAATGGCTCATTA-AATCAGTTATGGT----TCCTTAGA--TCGTG---TCC-----ATACTTGGATAACTG-TGGCAATTCTAGAGCTAATACATGC--------AATG---AAGCTCTGACTT--------ATGGAAGAGC---------GCATTTATTAGATC-AAAACCA-ACCGG---------------------------CCTT--GTGCCGT---TCGTTTTGGTG-ACTCTGGATAAC------TTTGCAG-ATCGC-A-TGGCCTT-GCGCCGGCGACGAATCTTTCAAATGTCTGCCCTATCAACTGTCGATGGTACGTGCTATGCGTACCATGGTTGTAACGGGTAACGGGGAATCAGGGTTCGATTCCGGAGAGGGAGCATGAGAAACGGCTACCA--CATCCAAGG--AAGGCAGCAGGCGCG-CAAATTACCCACT--CCCGGCACGGAGAGGTAG-TGACGAAAAATAACAATACGGGACTCA-TGTGAGGCCCCGTAATTGGAATGAGTACACTTTAAATCCTTTA-----AC-GAGGATCCATTGGAGGGCAAGTTCTGG-TGCCAGCAGCCGCGGTAATTCCAGCTCCAATAGCGTATATTAAAGTTGCTGCAGTTAAAAAGCTCGTAGTTGGATCTCGGG-TACGAGCCAGTGGTCTTCCA------------ATCGGTTG----TCAC-TGCT--GGTCTCGT---CCT----AACTGCC--------------------------GATT--------TTCCA------------------------------TGGATGCGCTTCATTGTTG-CGTT--CATGGTAGTCG--GAACGT--TTACTTTGAAAAA--ATTAGAGTGCTCAAAGCAGGC-----GTC---AGCCTGGATA-CTGTTGCATGGAATAATGGAATAGGATCTCGGTCCTATTTTGTTGGTT-TTCGGGAC--TT-GAGATAATGATTAAAAGGGACAGACGGGGGCATTCGTATTGCGCCGTTAGAGGTGAAATTCTTGGATCGGCGCAAGACG----AACAACTGCGAAAGCATTT-GCCAAGAATGTCTTCATTAATCAAGAACGAAAGTCAGAGGTTCGAAGGCGATCAGATACCGCCCTAGTTCTGACCATAAACGATGCCAACTAGCGATCCGCCG-ACAGT----------CCCTATTATGACCTGGCGGGCAGCTT----CCGGGAAACCA-AAGTTTTTGGGTT-CCGGGGGAAGTATGGTT--GCAAAGCTGAAACTTAAAGGAATTGACGGAAGGGCACCACCAGGAGTGGAGCCTGCGGCTTAAT--TTGACTCAACACGGGAAAACTCACCCGGCCCGGACACTGTGAGGATTGACAGATTGAGAGCTCTTTCTTGATTCG-GTGGGTGGTGGTGCATGGCCGTTCTTAGTTGGTGGAGCGATTTGT-CTGGTTAATTCCG-ACAACGAA-CGAGACTCTAGCCTGCTAACTAGTCGCCGAGTCTT-------------------------------------------------------------------------------------------------TGCGCTCGGTGTACTTCTTAGA-GGGATAAGTGAATTCC----------AAGTCA-CTAGAGATTGAGCAATAACAGGTCAGT-ATGCTCTTAGATGTC-CGGGGCCGCACGCGCGCTACACTGAGAGAATCAGCGTGCTTAT---------CCTTGCCTGAAAAGGCTGGGTAAACCGTTGAACCTCTCTCGTGATTGGGACTGGGGCTTGCAATTGTTCCCCACGAACGAGGAATTCCCAGTAAGCGTGAGT-CATAAGCTCGCGTTGATTACGTCCCTGCCCTTTGTACACACCGCCCGTCGCTACTACCGATTGGACGCATTA-TCAAGGCCTTTGGATCGGTATCAGAATTGATGGCAAC--------------------------------------------------ATCGAATCTGAAACTGAGAAGCA--GGTCGCG----ATTGTACGTCTA--------------------------------------------------------------------------------------------------------------------------------------------------------------------------------------------------------------------------------------------------------------------------------------------------------
>JF357628_Tetranchyroderma_hirtum
---------------------------------------------------ATGCAAGTCTCAGTACACACTCTG-----GTAA-AGTGAAACCGCGAATGGCTCATTA-AATCAGTTATGGT----TCCTTAGA--TCGTG---TCC-----ATACTTGGATAACTG-TGGCAATTCTAGAGCTAATACATGC-------AAAC----AGGCTCTGACTT--------ATGGAAGAGC---------GCATTTATTAGATC-AAGACCA-ACCGG---------------------------CCTT--GTGCCGT---AA-CGTTGGTG-ACTCTGGATAAC----TTTGAGCAG-ATCGC-A-TGGCCTT-GCGCCGGCGACGAATCTTTCAAATGTCTGCCCTATCAACTGTCGATGGTACGTGCTATGCGTACCATGGTTGTAACGGGTAACGGGGAATCAGGGTTCGATTCCGGAGAGGGAGCATGAGAAACGGCTACCA--CATCCAAGG--AAGGCAGCAGGCGCG-CAAATTACCCACT--CCCGGCATGGGGAGGTAG-TGACGAAAAATAACAATACGGGACTCATTGTGAGGCCCCGTAATTGGAATGAGTACACTTTAAATCCTTTA-----AC-GAGGATCAATTGGAGGGCAAG-TCTGG-TGCCAGCAGCCGCGGTAATTCCAGCTCCAATAGCGTATATTAAAGTTGCTGCAGTTAAAAAGCTCGTAGTTGGATCTCGGG-CGTGAGCTAGTGGTCT----------------TGCTGCTGCATGTCAC-TACT--AGTCTCGG---CCT----AACTGCC--------------------------GATT--------TTCCA------------------------------TGGATGCGCTTCACTG-TG-TGTC--CATGGTAGTCG--GAACG---TTACTTTGAAAAA--ATTAGAGTGCTCAAAGCAGGC-----GTG---AGCCTGAATA-CTGTTGCATGGAATAATGGAATAGGATCTCGGTTCTATTTTGTTGGTT-TCCGGAAC--TT-GAGATAATGATTAAGAGGGACAGACGGGGGCATTCGTATTGCGCCGTTAGAGGTGAAATTCTTGGATCGGCGCAAGACG----AACAACTGCGAAAGCATTT-GCCAAGAATGTCTTCATTAATCAAGAACGAAAGTCAGAGGTTCGAAGGCGATCAGATACCGCCCTAGTTCTGACCATAAACGATGCCAACTAGCGATCCGCCG-ACAGT----------CCACTTTATGACCTGGCGGGCAGCTT----CCGGGAAACCA-AAGTTTTTGGGTT-CCGGGGGAAGTATGGTT--GCAAAGCTGAAACTTAAAGGAATTGACGGAAGGGCACCACCAGGAGTGGAGCCTGCGGCTTAAT--TTGACTCAACACGGGAAAACTCACCCGGCCCGGACACTGTGAGGATTGACAGATTGAGAGCTCTTTCTTGATTCG-GTGGGTGGTGGTGCATGGCCGTTCTTAGTTGGTGGAGCGATTTGT-CTGGTTAATTCCG-ATAACGAA-CGAGACTCTAGCCTGCTAACTAGTCGTCGAGTCTT-------------------------------------------------------------------------------------------------TACGCTCGATGGACTTCTTAGA-GGGATAAGTGAATCCC----------AAGTCA-CTAGAAATTGAGCAATAACAGGTCAAT-ATGCTCTTAGATGTT-CGGGGCCGCACGCGCGCTACACTGAGAGAATCAGCGTGCTTAT---------CCTTGCCTGCAAAGGCTGGGTAAACCGTTGAACCTCTCTCGTGATTGGGATTGGGGCTTGCAATTGTTCCCCATGAACGAGGAATTCCCAGTAAGCGTGAGT-CATAAGCTCGCGTTGATTACGTCCCTGCCCTTTGTACACACCGCCCGTCGCTACTACCGATTGGACGCATTA-TCAAGGCCTTTGGATCGGCATCAGAATTGACGGCAAC------------------------------------------------GTCGAATCTGTTTCGCCGAGAAGCA--GGTCGCG----ATTGTACGTCTA--------------------------------------------------------------------------------------------------------------------------------------------------------------------------------------------------------------------------------------------------------------------------------------------------------
>JF357629_Tetranchyroderma_quadritentaculatum
---------------------------------------------------ATGCATGTCTCAGTACACGCTCTG-----GTAC-AGTGAAACCGCGAATGGCTCATTA-AATCAGTTATGGT----TCCTTAGA--TCGTA---TCC-----ATACTTGGATAACTG-TGGTAATTCTAGAGCTAATACATGC--------AAAA---AAGCTCCGACTTA-------TTGGAGGAGC---------GCATTTATTAGATC-AAAACCG-ACCAG----------------------------CTT--CGGCTGT---TA-TGTTGGTG-ACTCTGGATAAC----TTTGAGCAG-ATCGC-A-TGGCCTT-GTGCCGGCGACGAATCTTTCAAATGTCTGCCCTATCAACTGTCGATGGTACGTGCTATGCCTACCATGGTTGTAACGGGTAACGGGGAATCAGGGTTCGATTCCGGAGAGGGAGCATGAGAAACGGCTACCA--CATCCAAGG--AAGGCAGCAGGCGCG-CAAATTACCCACT--CCCGGCACGGGGAGGTAG-TGACGAAAAATAACAATACGGGACTCT-TGTGAGGCCCCGTAATTGGAATGAGTACACTTTAAATCCTTTA-----AC-GAGGATCAATTGGAGGGCAAG-TCTGG-TGCCAGCAGCCGCGGTAATTCCAGCTCCAATAGCGTATATTAAAGTTGCTGCAGTTAAAAAGCTCGTAGTTGGATCTCGGG-TGTGAGTTAGTGGTCTACCA------------GATGGTTG----TTAC-TACT--GACGTCAG---CCC----AATTGCC--------------------------GATT--------TACCA------------------------------TTGATGCTCTTAATTG-TG-TGTC--TTTGGTAATCG--GAGCGT--TTACTTTGAAAAA--ATTAAAGTGCTCAAAGCAGGC-----TTG---TGCCTGGATA-CTGGTGCATGGAATAATGGAATAGGATCTCGATTCTATTTTGTTGGTT-TTCGGATT--T--GAGATAATGATAAATAGGGACAGTTGGGGGCATTTCTATGGCTCGGTTAGAGGTGAAATTCTTGGATCCGGGCCAGAGA----AACTACTGCGAAAGCATTT-GCCAAGAATGTCTTCATTAATCAAGAACGAAAGTCAGAGGTTCGAAGGCGATCAGATACCGCCCTAGTTCTGACCATAAACGATGCCAACTAACGATCCGCCG--AAGT----------TCAACTAATGACTTGGCGGGCAGCTT----CCGGGAAACCA-AAGTCTTTGGGTT-CCGGGGGAAGTATGGTT--GCAAAGCTGAAACTTAAAGAAATTGACGGAAGGGCACCACCAGGAGTGGAGCCTGCGGCTTAAT--TTGACTCAACACGGGAAAACTCACCCGGCCCGGACACTGTGAGGATTGACAGATTGAGAGCTCTTTCTTGATTCA-GTGGGTGGTGGTGCATGGCCGTTCTTAGTTGGTGGAGCGATTTGT-CTGGTTAATTCCG-ATAACGAA-CGAGACTCTAGCCTGCTAAATAGTCGGCAAGTTTT-----------------------------------------------------------------------------------------------CATACGCTTGTTCGACTTCTTAGA-GGGATAAGTGAATTAC----------AAGTCA-CTAGAAATTGAGCCATAACAGGTCAAT-ATGCTCTTTGATGTT-CGGGGCCGCACGCGCGCTACACTGGGAGAATCAACGTGCTTTT---------TCTGGTTATAACTAACTGGATAAACCGTTGAACCTCTCTCGTGATTGGGATTGGGGATTGCAATTATTCCCCATGAACGAGGAATTCCCAGTAAGTGTGAGT-CATCAGCTCGCATTGATCACGTCCCTGCCCTTTGTACACACCGCCCGTCGCTACTACCGATTGAATGTCCCA-CTGAACAGTTCGGATTGA--------CTAGCGGAAGT-------------------------------------------GACGCAAGTTATTTCCCCGGTCAAAAAGTT--CTGTAAA----GTTGGTCATTTA--------------------------------------------------------------------------------------------------------------------------------------------------------------------------------------------------------------------------------------------------------------------------------------------------------
>JF357630_Tetranchyroderma_thysanophorum
---------------------------------------------------ATGCATGTCTCAGTACACACTCTT----GGTAA-AGTGAAACCGCGAATGGCTCATTA-AATCAGTTATGGT----TCCTTAGA--TCGTG---TCC-----ATACTTGGATAACTG-TGGTAATTCTAGAGCTAATACATGC-------AAAT----AAGCTCTGACTT--------ATGGAAGAGC---------GCATTTATTAGATC-AAAACCA-ACCGG---------------------------CCTT--GTGCCGT---TC-AGTTGGTG-ACTCTGGATAAC----TTTGAGCAG-ATCGC-A-TGGCCTT-GCGCCGGCGACGAGTCTTTCAAATGTCTGCCCTATCAACTGTCGATGGTACGTGCTATGCGTACCATGGTTGTAACGGGTAACGGGGAATCAGGGTTCGATTCCGGAGAGGGAGCATGAGAAACGGCTACCA--CATCCAAGG--AAGGCAGCAGGCGCG-CAAATTACCCACT--CCCGGCACGGGGAGGTAG-TGACGAAAAATAACAATACGGGACTCA-TGTGAGGCCCCGTAATTGGAATGAGTACACTTTAAATCCTTTA-----AC-GAGGATCAATTGGAGGGCAAG-TCTGG-TGCCAGCAGCCGCGGTAATTCCAGCTCCAATAGCGTATATTAAAGTTGCTGCAGTTAAAAAGCTCGTAGTTGGATCTCGGG-CGTGAGCTAGTGGTCT----------------TGCAGCTGCATGTCAC-TACT--AGTCTCGG---CCT----AACTGCC--------------------------GATT--------TTCCA------------------------------TGGATGCGCTTAACTG-TG-TGTT--CATGGCGGTCG--GAACGT--TTACTTTGAAAAA--ATTAGAGTGCTCAAAGCAGGC-----GTC---TGCCTGAATA-CTGTTGCATGGAATAATGGAATAGGATCTCGGTTCTATTTTGTTGGTT-TTCGGAAC--TT-GAGATAATGATTAAGAGGGACAGACGGGGGCATTCGTATTGCGCCGTTAGAGGTGAAATTCTTGGATCGGCGCAAGACG----AACAACTGCGAAAGCATTT-GCCAAGAATGTCTTCATTAATCAAGAACGAAAGTCAGAGGTTCGAAGGCGATCAGATACCGCCCTAGTTCTGACCATAAACGATGCCAACTAACGATCCGCCG-----------AACGTCCAATCTATGACCTGGCGGGCAGCTT----CCGGGAAACCA-AAGTTTTTGGGTT-CCGGGGGAAGTATGGTT--GCAAAGCTGAAACTTAAAGGAATTGACGGAAGGGCACCACCAGGAGTGGAGCCTGCGGCTTAAT--TTGACTCAACACGGGAAAACTCACCCGGCCCGGACACTGTGAGGATTGACAGATTGAGAGCTCTTTCTTGATTCG-GTGGGTGGTGGTGCATGGCCGTTCTTAGTTGGTGGAGCGATTTGT-CTGGTTAATTCCG-ATAACGAA-CGAGACTCTAGCCTGCTAAATAGTTGTCGAGTCTT-------------------------------------------------------------------------------------------------TACGCTCGATAAACTTCTTAGA-GGGATAAGTGAATTCC----------AAGTCA-CTAGAAATTGAGCAATAACAGGTCAAT-ATGCTCTTAGATGTT-CGGGGCCGCACGCGCGCTACACTGAGAGAATCAGCGTGCTTAT---------CCTTGCCTAAAAAGGCTGGGTAAACCGTTGAACCTCTCTCGTGATTGGGATTGGGGCTTGCAATTGTTCCCCATGAACGAGGAATTCCCAGTAAGCGTGAGT-CATAAGCTCGCGTTGATTACGTCCCTGCCCTTTGTACACACCGCCCGTCGCTACTACCGATTGGACGCATTA-TCAAGGCCTTTGGATCGGAGTCAGAATTGATAGCAAT-------------------------------------------------ATCGAATCTGTACACTGAGAAGCA--GGTCGCG----ATTGTACGTCTA--------------------------------------------------------------------------------------------------------------------------------------------------------------------------------------------------------------------------------------------------------------------------------------------------------
>JF357631_Thaumastoderma_ramuliferum
---------------------------------------------------ATGCATGTCTAAGTTCACACTGTG-----GTAA-AGTGAAACCGCGAATGGCTCATTA-AATCAGTTATGGT----TCCTTAGA--TCGTG---TCC-----ATACTTGGATAACTG-TGGTAATTCTAGAGCTAATACATGC--------CTCG---AAGTCGGGACTC--------ACGGACCGAC---------GCATTTATTAGACC-AAAGCCA-ACCCG---------------------------CTCTGCGGC-------AAAGTTTGGTG-ACTCTGGATAAC-----CATAGCGG-ATCGC-A-TGGCCTT-GCGCCGGCGACGAATCTTTCAAATGTCTGCCCTATCAACTGTCGATGGTACGTGCTATGCCTACCATGGTTGTAACGGGTAACGGGGAATCAGGGTTCGATTCCGGAGAGGGAGCATGAGAAACGGCTACCA--CATCCAAGG--AAGGCAGCAGGCGCG-CAAATTACCCACT--CCCGGCACGGGGAGGTAG-TGACGAAAAATAACAATACAGTACTCA-TGTGAGGCACTGTAATTGGAATGAGAGCAATTTAAATCCTTCA-----TC-AAGGATCAATTGGAGGGCAAG-TCTGG-TGCCAGCAGCCGCGGTAATTCCAGCTCCAATAGCGTATATTAAAGTTGCTGCAGTTAAAAAGCTCGTAGTTGGATCTCGGGTTTTGAGCTGCGAGTCTTCCA------------ATCGGTTG----TTACTCGT---AGTCTCAG---CCT----AACTGCC--------------------------GATT--------TTCTA------------------------------TGGATGCGCTTAATTG-TG-TGTC--CATAGTAGTCG--GAACGT--TTACTTTGAAAAA--ATCAGAGTGCTCAAAGCAGGC-----TTT---TGCCTGAATA-CTGTTGCATGGAATAATGGAATAGGATCTCGGTTCTATTTCGTTGGTT-TCCGGAAT--T--GAGATAATGATTAAAAGGGACAGACGGGGGCATTCGTATTGCGTGGGGAGAGGTGAAATTCTTGGATCCACGCAAGACG----AACAACTGCGAAAGCATTT-GCCAAGAATGTTCTCATTAATCAAGAACGAAAGTCAGAGGTTCGAAGGCGATCAGATACCGCCCTAGTTCTGACCATAAACGATGCCAACTAACGATCCGCCG-ACTGT----------CCTATATACGACACGGCGGGCAGCTT----CCGGGAAACCA-AAGTTTTTGGGTT-CCGGGGGAAGTATGGTT--GCAAAGCTGAAACTTAAAGAAATTGACGGAAGGGCACCACCAGGAGTGGAGCCTGCGGCTTAAT--TTGACTCAACACGGGAAAACTCACCCGGCCCGGACACTGGGAGGATTGACAGATTGAAAGCTCTTTCTTGATTCG-GTGGGTGGTGGTGCATGGCCGTTCTTAGTTGGTGGAGTGATTTGT-CTGGTTAATTCCG-ATAACGAA-CGAGACTCTGGCCTACTAAATAGTACGCGGGTTCT------------------------------------------------------------------------------------------------TTGCGCCCGTTGTACTTCTTAGA-GGGATAAGTGGATTTT----------AAGCCA-CTAGAGATTGAGCGATAACAGGTCAGT-ATGCCCTTAGATGTC-CGGGGCCGCACGCGCGCTACACTGAGTGAATCAACGTGCCTAT---------CCTTGCCTTGAAAGGCTTGGTAAACCGTTGAACCTCACTCGTGATTGGGATCGGGGATTGCAATTATTCCCCGTGAACGAGGAATTCCCAGTAAGCGCGAGT-CATAAGCTCGCGTTGATTACGTCCCTGCCCTTTGTACACACCGCCCGTCGCTACTACCGATTGGACGTATTA-TCAAGGCCTCTGGATCGGCCTCAGCATCGGCGGCAAC-------------------------------------------------GTCGAAGCTGTGTGCTGAGAAGCA--GGTCGCG----ATTGTATGTCTA--------------------------------------------------------------------------------------------------------------------------------------------------------------------------------------------------------------------------------------------------------------------------------------------------------
>JF357632_Diplodasys_meloriae
---------------------------------------------------ATGCATGTCTAAGTACAAACTCTC-----GTAC-AGTGAAACCGCGAATGGCTCATTA-AATCAGTTATGGT----TTCTTAGA--TCGTG---TCC-----ATACTTGGATAACTG-TAGTAATTCTAGAGCTAATACATGA--------CACA---AAGCTTCGACGC--------AAGAAGAAGC---------GCTTTTATTAGACC-AAAACCA-ACCGC----------------------------TTC--GGCGAAA-----TTGTTGGTG-ACTTTGAATAAC----TTTGTGCTG-ATCGC-A-TGGCCTT-GAGCCGGCGACGTATCCTTCAAATGTCTGCCCTATCAACTTTCGATGGTACACGACCTGTCTACCATGGTTGTAACGGGTAACGGGGAATCAGGGTTCGATTCCGGAGAGGGAGCATGAGAAACGGCTACCA--CATCCAAGG--AAGGCAGCAGGCGCG-CAAATTACCCACT--CCCGGCACGGGGAGGTAG-TGACGAAAAATATCGATACGGGACTCG-TTCGAGCCACCGTAATTGAAATGAGTACACTTTAAATCCTTTA-----AC-GAGGATCAATTGGAGGGCAAG-TCTGG-TGCCAGCAGCCGCGGTAATTCCAGCTCCAATAGCGTATATTAATGTTGCTGCAGTTAAAAAGCTCGTAGTTGGATCTCGGG-TTCGAGCTGGCGGTCTACTTTT----------CGTAGC-------TAC-TGCC--TGTCTCGA---CCT----AACAGCC--------------------------GGTC--------TTCCA------------------------------CTGATGCTCTTTACTG-AG-TGTC--CCTGGTTGCCG--GAACGT--TTACTTTGAAAAA--ATTAGAGTGTTCAAAGCAGGC----GTCA---TGCCTGAATA-CTGGTGCATGGAATAATGGAATAGGACCTCGGTTCTATTTTGTTGGTT-TTCGGAGC--TT-GAGGTAATGATTAAGAGGGACAGACGGGGGCATTCGTATTGCGCCGTTAGAGGTGAAATTCTTGGATCGGCGCAGGACG----AACAACTGCGAAAGCATTT-GCCAAGAATGTCTTCATTAATCAAGAACGAAAGTCGGATGTTCGAAGGCGATCAGATACCGCCCTAGTTCCGACCATAAACGATGCCAACTATCGATCCGTCA--TAGT----------TACTGAAATGACTTGGCGGGGAGATC----CCGGGAAACCATAAGTTTTTGGGTT-CCGGGGGAAGTATGGTT--GCAAAGCTGAAACTTAAAGGAATTGACGGAAGGGCACCACCAGGAGTGGAGCCTGCGGCTTAAT--TTGACTCAACACGGGAAAACTCACCCGGCCCGGACACTGTAAGGATTGACAGATTGAGAGCTCTTTCTTGATTCG-GTGGGTGGTGGTGCATGGCCGTTCTTAGTTCGTGGAGTGGTTTGT-CATGTCAATTCAG-GTAACGAA-CGAGACTCTAGCCTATTAAATAGCACACTTGTACC-----------------------------------------------------------------------------------------TTGTGCA-------TGTGGTGCTTCTTAGA-GGGACTGGTGAATAATAC---------AGTCA-CACGAAAAAGAGCGATAACAGGTCTGTTATGCCCTTAGATGTT-CGGGGCCGCACGCGCGCTACACTGAAGGATTCAGCGTGTATCA--------CCCTTGCTCGGAAGGGCTGGGAAAACCGTTGAAACTCCTTCGTGATTGGGATTGGGGATTGTAATTCTTCCCCATCAACGAGGAATTCCCAGTAAGCGCGAGT-CATAAGCTCGCGTTGATTACGTCCCTGCCCTTTGTACACACCGCCCGTCGCTACTACCGACTGGACGTATTA-TCAAGAAATTTGGAT-----------CGGCATCTGGC--------------------------TTTGGGGGTCAAACCCCGAAGACTG-------TATCGCTGAAAATTA--TTTCAAG----GTTGTGCGTCTG--------------------------------------------------------------------------------------------------------------------------------------------------------------------------------------------------------------------------------------------------------------------------------------------------------
>JF357633_Pseudostomella_etrusca
---------------------------------------------------ATGCATGTCTCAGTACAGACTCTT-----GTAT-AGTGAAACCGCGAATGGCTCATTA-AATCAGTTATGGT----TCCTTAGA--TCGTG---TCC----ATTACTTGGATAACTG-TGGCAATTCTAGAGCTAATACATGC--------AACC---AAGCTCTGACTT--------ATGGAAGAGC---------GCATTTATTAGATC-AAAACCA-ACCGG----------------------------TTT--CGGCCGT---CA-AGTTGGTG-ACTCTGGATAAC----TTTGAGCAG-ATCGC-A-TGGCCCACGCGCCGGCGACGAATCTTTCAAATGTCTGCCCTATCAACTTTCGACGGTACGTGCTATGCGTACCGTGGTTGTAACGGGTAACGGGGAATCAGGGTTCGATTCCGGAGAGGGAGCATGAGAAACGGCTACCA--CATCCAAGG--AAGGCAGCAGGCGCG-CAAATTACCCACT--CCCGGCACGGGGAGGTAG-TGACGAAAAATAACAATACGGGACTCT-TGTGAGGCCCCGTAATTGGAATGAGTACACTTTAAATCCTTTA-----AC-GAGGATCAATTGGAGGGCAAG-TCTGG-TGCCAGCAGCCGCGGTAATTCCAGCTCCAATAGCGTATATTAAAGTTGCTGCAGTTAAAAAGCTCGTAGTTGGATCTCGGG-CGCGAGCTAGTGGTCTTCCT------------GCTGGTTG----TTAC-TGCT--AGTCTCGG---CCT----AACTGCC--------------------------GATT--------TTCGA------------------------------TGGATGCGCTTGATTG-TG-TGTT--CATCGTTGTCG--GAACGT--TTACTTTGAAAAA--ATTAGAGTGCTCAAAGCAGGC-----GTC---AGCCTGAATA-CTGTTGCATGGAATAATGGAATAGGATCTCGGTTCTATTTTGTTGGTT-TTCGGAAC--TT-GAGATAATGATTAAGAGGGACAGACGGGGGCATTCGTATTGCGCCGTTAGAGGTGAAATTCTTGGATCGGCGCAAGACG----AACAACTGCGAAAGCATTT-GCCAAGAATGTCTTCATTAATCAAGAACGAAAGTCAGAGGTTCGAAGGCGATCAGATACCGCCCTAGTTCTGACCATAAACGATGCCAACTAACCATCCGCCG-ACAGT----------CCAATCTATGACCTGGCGGGCAGCTT----CCGGGAAACCA-AAGTTTTTGGGTT-CCGGGGGAAGTATGGTT--GCAAAGCTGAAACTTAAAGGAATTGACGGAGAGGCACCACCAGGAGTGGAGCCTGCGGCTTAAT--TTGACTCAACACGGGAAAACTCACCCGGCCCGGACACTGTGAGGATTGACAGATTGAGAGCTCTTTCTTGATTCG-GTGGGTGGTGGTGCATGGCCGTTCTTAGTTGGTGGAGCGATTTGT-CTGGTTAATTCCG-ATAACGAA-CGAGACTCTAGCCTGCTAACTAGTTGTCGGGTCTT-------------------------------------------------------------------------------------------------TACGCCCGATAAACTTCTTAGA-GGGATAAGTGAATCTC----------AAGTCA-CTAGAGATTGAGCAATAACAGGTCAAT-ATGCTCTTAGATGTC-CGGGGCCGCACGCGCGCTACACTGAGAGAATCAGCGTGCTTAT---------CCTTGCTCGACAGGGCTGGGTAAACCGTTGAACCTCTCTCGTGATTGGGATTGGGGCTTGCAATTGTTCCCCATGAACGAGGAATTCCCAGTAAGCGTGAGT-CATAAGCTCGCGTTGATTAAGTCCCTGCCTCTTGTACACACCGCCCGTCGCTACTACCGATTGGACGCATTA-TCAAGGCCTTTGGATCGCTGCCGGAATTTGCCTCCAG--------------------------------------------------CTTATTCTGTGTAGCGAGAAGCA--GGTCGCG----ATTGTACGTCTA--------------------------------------------------------------------------------------------------------------------------------------------------------------------------------------------------------------------------------------------------------------------------------------------------------
>JF357634_Ptychostomella_tyrrhenica
---------------------------------------------------ATGCATGTCTCAGTACACACTCTC-----GTAA-AGTGAAACCGCGAATGGCTCATTA-AATCAGTTATGGT----TCCTTAGA--TCGTG---TCC----TTTACTTGGATAACTG-TGGTAATTCTAGAGCTAATACATGC--------GACG---AAGCTCCGACTCA-------TTGGAGGAGC---------GCATTTATTAGATC-AAAACCA-ACCGG------------------------CCTTGTG--CCGCTTT---ACGTTTTGATG-ATTCTGGATAAC-----TTTCGCAG-ATCGC-A-CGGCCTT-GCGCCGGCGACGAATCTTTCAAATGCCTGCCCTATCAACTGTCGATGGTACGTGCTATGCGTACCATGGTTGTAACGGGTAACGGGGAATCAGGGTTCGATTCCGGAGAGGGAGCATGAGAAACGGCTACCA--CATCCAAGG--AAGGCAGCAGGCGCG-CAAATTACCCACT--CCCGGCACGGGGAGGTAG-TGACGATAAATAACAATACGACAGTCG-TATGACGCGTCGTAATTGGAATGAGAACACTTTAAATCCTTTA-----AC-GAGGATCCATTGGAGGGCAAG-TCTGG-TGCCAGCAGCCGCGGTAATTCCAGCTCCAATAGCGTATATTAAAGTTGCTGCAGTTAAAAAGCTCGTAGTTGGATCTCGGG-CACGAGCCAGTGGTCT----------------TCCAGCTGGTTGTCAC-TTCT--GGTCTCGG---CCT----AACTGCC--------------------------GATT--------TGCCA------------------------------TGGGTGTGCTTTATTG-TA-CGCT--CATGGCGGTCG--GAACGT--TTACTTTGAAAAA--ATTAGAGTGCTCAAAGCAGGC-----GTC---AGCCTGAATA-CTGTTGCATGGAATAATAGAATAGGACCTCGGTTCTATTTTGTTGGTT-TTCGGTAC--T--GAGGTAATGATTAAGAGGGACAGACGGGGGCATTCGTATTGTGCCGTTAGAGGTGAAATTCTTGGATCGGCGCAAGACG----AACAACTGCGAAAGCATTT-GCCAAGAATGTCTTCATTAATCAAGAACGAAAGTCAGAGGTTCGAAGGCGATCAGATACCGCCCTAGTTCTGACCATAAACGATGCCAACTAGCGATCCGCCG--AACG-----TCTACTC----TATGACATGGCGGGCAGCTT----CCGGGAAACCA-AAGTTTTTGGGTT-CCGGGGGAAGTATGGTT--GCAAAGCTGAAACTTAAAGGAATTGACGGAAGGGCACCACCAGGAGTGGAGCCTGCGGCTTAAT--TTGACTCAACACGGGAAAACTCACCCGGCCCGGACACTGTGAGGATTGACAGATTGAGAGCTCTTTCTTGATTCG-GTGGGTGGTGGTGCATGGCCGTTCTTAGTTGGTGGAGCGATTTGT-CTGGTTAATTCCG-ATAACGAA-CGAGACTCTAGCCTGCTAAATAGTCGTCGGGTCTT---------------------GACGCCC----------------------------------------------------------------------------GGTAGACTTCTTAGA-GGAATAAGTGAATTCC----------AAGTCA-CTAGAGATTGAGCAATAACAGGTCAAT-ATGCTCTTAGATGTT-CGGGGCCGCACGCGCGCTACACTGAGAGAATCAGCGTGCTTAT---------CCTTGCCTAAAAAGGCTGGGTAAACCGTTGAACCTCTCTCGTGATTGGGATTGGGGCTTGCAATTGTTGCCCATGAACGAGGAATTCCCAGTAAGCGCGAGT-CATAAGCTCGCGTTGATTACGTCCCTGCCCTTTGTACACACCGCCCGTCGCTACTACCGATTGGACGCATTA-TCAAGGCCTTTGGATTGGCGTCAGTATTGGCGGAAAC-----------------------------------------GCCAAAGCTG-------ACTTGCTGAGAAGCA--GGTCGCG----ATTG----------------------------------------------------------------------------------------------------------------------------------------------------------------------------------------------------------------------------------------------------------------------------------------------------------------
>JF357635_Tetranchyroderma_cirrophorum
---------------------------------------------------ATGCATGTCTCAGTACAAACTCTT----GGTAA-AGTGAAACCGCGAATGGCTCATTA-AATCAGTTATGGT----TCCTTAGA--TCGTG---TCC-----ATACTTGGATAACTG-TGGTAATTCTAGAGCTAATACATGC--------AAAT---AAGCTCTGACTT--------ATGGAAGAGC---------GCATTTATTAGATC-AAAACCA-ACCGG---------------------------CCTT--GTGCCGT---TC-TGTTGGTG-ACTCTGGATAAC----TTTGAGCAG-ATCGC-A-TGGCCTT-GCGCCGGCGACGAGTCTTTCAAATGTCTGCCCTATCAACTGTCGATGGTACGTGCCATGCGTACCATGGTTGTAACGGGTAACGGGGAATCAGGGTTCGATTCCGGAGAGGGAGCATGAGAAACGGCTACCA--CATCCAAGG--AAGGCAGCAGGCGCG-CAAATTACCCACT--CCCGGCACGGGGAGGTAG-TGACGAAAAATAACAATACGGGACTCA-TGTGAGGCCCCGTAATTGGAATGAGTACACTTTAAATCCTTTA-----AC-GAGGATCAATTGGAGGGCAAG-TCTGG-TGCCAGCAGCCGCGGTAATTCCAGCTCCAATAGCGTATATTAAAGTTGCTGCAGTTAAAAAGCTCGTAGTTGGATCTCGGG-CGTGAGCTAGTGGTCT----------------TGCAGCTGCATGTCAC-TACT--AGTCTCGG---CCT----AACTGCC--------------------------GATT--------TTCCA------------------------------TGGATGCGCTTCACTG-TG-TGTT--CATGGTGGTCG--GAACGT--TTACTTTGAAAAA--ATTAGAGTGCTCAAAGCAGGC-----GTG---AGCCTGAATA-CTGTTGCATGGAATAATGGAATAGGATCTCGGTTCTATTTTGTTGGTT-TTCGGAAC--TT-GAGATAATGATTAAGAGGGACAGACGGGGGCATTCGTATTGCGCCGTTAGAGGTGAAATTCTTGGATCGGCGCAAGACG----AACAACTGCGAAAGCATTT-GCCAAGAATGTCTTCATTAATCAAGAACGAAAGTCAGAGGTTCGAAGGCGATCAGATACCGCCCTAGTTCTGACCATAAACGATGCCAACTAACGATCCGCCG-----------ACCGTCCTATCTATGACCTGGCGGGCAGCTT----CCGGGAAACCA-AAGTTTTTGGGTT-CCGGGGGAAGTATGGTT--GCAAAGCTGAAACTTAAAGGAATTGACGGAAGGGCACCACCAGGAGTGGAGCCTGCGGCTTAAT--TTGACTCAACACGGGAAAACTCACCCGGCCCGGACACTGTGAGGATTGACAGATTGAGAGCTCTTTCTTGATTCG-GTGGGTGGTGGTGCATGGCCGTTCTTAGTTGGTGGAGCGATTTGT-CTGGTTAATTCCG-ATAACGAA-CGAGACTCTAGCCTGCTAAATAGTTGTCGAGTCTT-------------------------------------------------------------------------------------------------CACGCTCGATAAACTTCTTAGA-GGGATAAGTGAATTCC----------AAGTCA-CTAGAAATTGAGCAATAACAGGTCAAT-ATGCTCTTAGATGTT-CGGGGCCGCACGCGCGCTACACTGAGAGAATCAGCGTGCTTAT---------CCTTGCCTAAAAAGGCTGGGTAAACCGTTGAACCTCTCTCGTGATTGGGATTGGGGCTTGCAATTGTTCCCCATGAACGAGGAATTCCCAGTAAGCGTGAGT-CATAAGCTCGCGTTGATTACGTCCCTGCCCTTTGTACACACCGCCCGTCGCTACTACCGATTGGACGCATTA-TCAAGGCCTTTGGATCGGCATCAGAATTGATGGCAAC------------------------------------------------ATCGAATCTGTTTCGCCGAGAAGCA--GGTCGCG----ATTGTACGTCTA--------------------------------------------------------------------------------------------------------------------------------------------------------------------------------------------------------------------------------------------------------------------------------------------------------
>JF357636_Tetranchyroderma_pachysomum
---------------------------------------------------ATGCATGTCTCAGTACACACTCTG-----GTAT-AGTGAAACCGCGAATGGCTCATTA-AATCAGTTATGGT----TCCTTAGA--TCGTG---TCC-----ATACTTGGATAACTG-TGGTAATTCTAGAGCTAATACATGC--------AAAG---AAGCTCTGACTT--------ATGGAAGAGC---------GCATTTATTAGATC-AAAACCA-ACCGG---------------------------CTTC---GGCCGT---TC-AGTTGGTG-ACTCTGGATAAC----TTTCAGCAG-ATCGC-A-CGGCCTT-GAGCCGGTGACGAGTCTTTCAAATGTCTGCCCTATCAACTGTCGATGGCACGTAACTTGCGTACCATGGTTGTAACGGGTAACGGGGAATCAGGGTTCGATTCCGGAGAGGGAGCATGAGAAACGGCTACCA--CATCCAAGG--AAGGCAGCAGGCGCG-CAAATTACCCACT--CCCGGCACGGGGAGGTAG-TGACGAAAAATAACAATACGGGACTCT-TGTGAGGCCCCGTAATTGGAATGAGTACACTTTAAATCCTTTA-----AC-GAGGATCAATTGGAGGGCAAG-TCTGG-TGCCAGCAGCCGCGGTAATTCCAGCTCCAATAGCGTATATTAAAGTTGCTGCAGTTAAAAAGCTCGTAGTTGGATCTCGGG-CGTGAGCTAGTGGTCT----------------TGCAGCTGCATGTCAC-TACT--AGTCTCGG---CCT----AACTGCC--------------------------GATT--------TTCCA------------------------------TGGATGCGCTTCATTG-TG-TGTT--CATGGTAGTCG--GAACGT--TTACTTTGAAAAA--ATTAGAGTGCTCAAAGCAGGC-----GTC---AGCCTGGATA-CTGTTGCATGGAATAATGGAATAGGATCTCGGTCCTATTTTGTTGGTT-TTCGGGAC--TT-GAGATAATGATTAAGAGGGACAGACGGGGGCATTCGTATTGCGCCGTTAGAGGTGAAATTCTTGGATCGGCGCAAGACG----AACAACTGCGAAAGCATTT-GCCAAGAATGTCTTCATTAATCAAGAACGAAAGTCAGAGGTTCGAAGGCGATCAGATACCGCCCTAGTTCTGACCATAAACGATGCCAACTAGCAATCTCTCA-TCAGT----------CCAATAAATGACCTGAGAGGCGGCTT----CCGGGAAACCA-AAGTGTTTGGGTT-CCGGGGGAAGTATGGTT--GCAAAGCTGAAACTTAAAGGAATTGACGGAAGGGCACCACCAGGAGTGGAGCCTGCGGCTTAAT--TTGACTCAACACGGGAAAACTCACCCGGCCCGGACACTGTGAGGATTGACAGATTGAGAGCTCTTTCTTGATTCG-GTGGGTGGTGGTGCATGGCCGTTCTTAGTTGGTGGAGCGATTTGT-CTGGTTAATTCCG-ATAACGAA-CGAGACTCTAGCCTGCTAAATAGTTGTCGGGTCTT-------------------------------------------------------------------------------------------------TACGCCCGATAAACTTCTTAGA-GGGATACGTGAAATCC----------AAGTCA-CTAGAAATTGAGCAATAACAGGTCAAT-ATGCTCTTAGATGTT-CGGGGCCGCACGCGCGCTACACTGAGAGAATCAGCGTGCTTAT---------CCTTGCCTAAAAAGGCTGGGTAAACCGTTGAACCTCTCTCGTGATTGGGATTGGGGCTTGCAATTGTTCCCCATGAACGAGGAATTCCCAGTAAGCGTGAGT-CATAAGCTCGCGTTGATTACGTCCCTGCCCTTTGTACACACCGCCCGTCGCTACTACCGATTGGACGCATTA-TCAAGGCCTTTGGATCGGCATCAGAATTGATGGCAAC------------------------------------------------ATCGAATCTGTTTCGCCGAGAAGCA--GGTCGCG----ATTGTACGTCTA--------------------------------------------------------------------------------------------------------------------------------------------------------------------------------------------------------------------------------------------------------------------------------------------------------
>JF357637_Tetranchyroderma_papii
---------------------------------------------------ATGCATGTCTCAGTACACACTC-T----GGTAA-AGTGAAACCGCGAATGGCTCATTA-AATCAGTTATGGT----TCCTTAGA--TCGTG---TCC-----ATACTTGGATAACTG-TGGCAATTCTAGAGCTAATACATGC---------AATG--AAGCTCTGACTT--------ATGGAAGAGC---------GCATTTATTAGATC-AAAACCA-ACCGG---------------------------CCTT--GTGCCGT---TCGTTTTGGTG-ACTCTGGATAAC------TTTGCAG-ATCGC-A-TGGCCTT-GCGCCGGCGACGAATCTTTCAAATGTCTGCCCTATCAACTGTCGATGGTACGTGCTATGCGTACCATGGTTGTAACGGGTAACGGGGAATCAGGGTTCGATTCCGGAGAGGGAGCATGAGAAACGGCTACCA--CATCCAAGG--AAGGCAGCAGGCGCG-CAAATTACCCACT--CCCGGCACGGAGAGGTAG-TGACGAAAAATAACAATACGGGACTCA-TGTGAGGCCCCGTAATTGGAATGAGTACACTTTAAATCCTTTA-----AC-GAGGATCCATTGGAGGGCAAGTTCTGG-TGCCAGCAGCCGCGGTAATTCCAGCTCCAATAGCGTATATTAAAGTTGCTGCAGTTAAAAAGCTCGTAGTTGGATCTCGGG-TACGAGCCAGTGGTCT----------------TCCAATCGGTTGTCAC-TGCT--GGTCTCGT---CCT----AACTGCC--------------------------GATT--------TTCCA------------------------------TGGATGCACTTTATTGATG-TGTT--CATGGTAGTCG--GAACGT--TTACTTTGAAAAA--ATTAGAGTGCTCAAAGCAGGC-----GTC---AGCCTGGATA-CTGTTGCATGGAATAATGGAATAGGATCTCGGTCCTATTTTGTTGGTT-TTCGGGAC--TT-GAGATAATGATTAAAAGGGACAGACGGGGGCATTCGTATTGCGCCGTTAGAGGTGAAATTCTTGGATCGGCGCAAGACG----AACAACTGCGAAAGCATTT-GCCAAGAATGTCTTCATTAATCAAGAACGAAAGTCAGAGGTTCGAAGGCGATCAGATACCGCCCTAGTTCTGACCATAAACGATGCCAACTAACGATCCGCCGACAGT-----------CCTTTCTACGACCTGGCGGGCAGCTT----CCGGGAAACCA-AAGTTTTTGGGTT-CCGGGGGAAGTATGGTT--GCAAAGCTGAAACTTAAAGGAATTGACGGAAGGGCACCACCAGGAGTGGAGCCTGCGGCTTAAT--TTGACTCAACACGGGAAAACTCACCCGGCCCGGACACTGTGAGGATTGACAGATTGAGAGCTCTTTCTTGATTCG-GTGGGTGGTGGTGCATGGCCGTTCTTAGTTGGTGGAGCGATTTGT-CTGGTTAATTCCG-ACAACGAA-CGAGACTCTAGCCTGCTAACTAGTCGTCGAGTCTT-------------------------------------------------------------------------------------------------TGCGCTCGATGTACTTCTTAGA-GGGATAAGTGAATTCC----------AAGTCA-CTAGAGATTGAGCAATAACAGGTCAGT-ATGCTCTTAGATGTC-CGGGGCCGCACGCGCGCTACACTGAGAGAATCAGCGTGCTTAT---------CCTTGCCTGAAAAGGCTGGGTAAACCGTTGAACCTCTCTCGTGATTGGGACTGGGGCTTGCAATTGTTCCCCACGAACGAGGAATTCCCAGTAAGCGTGAGT-CATAAGCTCGCGTTGATTACGTCCCTGCCCTTTGTACACACCGCCCGTCGCTACTACCGATTGGACGCATTA-TCAAGGCCTTTGGATCGGTCTCAGAATTGATGGCAAC--------------------------------------------------ATCGAATCTGAGACTGAGAAGCA--GGTCGCG----ATTGTACGTCTA--------------------------------------------------------------------------------------------------------------------------------------------------------------------------------------------------------------------------------------------------------------------------------------------------------
>JF357638_Acanthodasys_sp_A
---------------------------------------------------ATGCATGTCTCAGTACACACTCTC-----GAAA-AGTGAAACCGCGAATGGCTCATTA-AATCAGTTATGGT----CTCTTGGA--TCGTA---TCC-----ATACTTGGATAACTG-CGGAAATTCCGGAGCTAATACATGA--------CACG---AAGCTTCGACG-A-------AAGAAGAAGC---------GCTTTTATTAGACC-AAAACCA-ATCGT--------------------GTCAGCCTTGAGCTGCGCGT---ACAATTTGGTG-ACTCTGGATAAC----TTTGGGCTG-ATCGC-A-TGGCCTT-GCGCCGGCGACGTATCCTTCGAATGTCTGCTCTATCAACCTTCGATGGTACACGACCTGTCTACCATGGTTGTAACGGGTGACGGGGAATCAGGGTTCGATTCCGGAGAGGGAGCATGAGAAACGGCTACCA--CATCCAAGG--AAGGCAGCAGGCGCG-CAAATTACCCACT--CCCGGCACGGGGAGGTAG-TGACGAAAAATATCGATACGGGACTCT-ATCGAGGCCCCGTAATTGAAATGAGTACACTTTAAATCCTTTA-----AC-GAGGATCAATTGGAGGGCAAG-TCTGG-TGCCAGCAGCCGCGGTAATTCCAGCTCCAAAAGTGTATATTAATGCTGCTGCAGTTAAAAAGCTCGTAGTTGGATCTCGGG-CTTGAGCTGGCGGTCCACTGA-----------TGTGGTTA-------C-TGCC--TGTCTCAA---CCT----AACTGCC--------------------------GGTC--------TGCCA------------------------------TTGATGCTCTTAATTG-AG-TGTC--TTTGGTTGCCG--GAACGT--TTACTTTGAAAAA--ATTAGAGTGTTCAAAGCAGGC----TTTG---TGCCTGAATA-CTGGTGCATGGAATAATGGAATAGGACCTCGGTTCTATTTTGTTGGTT-TTCGGAGC--TT-GAGGAAATGATTAAGAGGGACAGACGGGGGCATTCGTATTGCGCCGTTAGAGGTGAAATTCTTGGATCGGCGCAGGACG----AACTACTGCGAAAGCATTT-GCCAAGAATGTCTTCATTAATCAAGAACGAAAGTCGGATGTTCGAAGGCGATCAGATACCGCCCTAGTTCCGACCATAAACGATGCCAACTAGCGATCCGTCG--CGGT-----TATTCT-----AATGACTCGACGGGGAGCTT----CCGGGAAACCA-AAGTTTTTGGGTT-CCGGGGGAAGTATGGTT--GCAAAGCTGAAACTTAAAGGAATTGACGGAAAGGCACCACCAGGAGTGGAGCCTGCGGCTTAAT--TTGACTCAACACGGGAAAACTCACCCGGCCCGGACACTGTAAGGATTGACAGATTGAGAGCTCTTTCTTGATTCG-GTGGGTGGTGGTGCATGGCCGTTCTTAGTTCGTGGGGCGGCCTGT-CATCTTAATTGAG-GTAACGAA-CGAGACTCTGGCCTGCTAAATAGCACAGTTGTACC---------------------------------------------------------------------------------------------CCTGCGTGCATCTGCTGCTTCTTAGA-GGGACTGGTGAAGAAA----------CAGTCA-CAGGAAGAAGAGCGATAACAGGTCTGTTATGCCCTTAGATGTC-CGGGGCCGCACGCGCGCTACACTGAAGGACTCAGCGTGCTCAT---------CCTAGCCCGAGAGGGCCGGGAAAACCGTTGAAACTCCTTCGTGATTGGGATTGGGGCTTGCAATTTTTCCCCATGAACGAGGAATTCCTAGTATGCGTGAAT-CATAAGTTCACGAAGATTACGTCCCTGCCTTTTGTACACACCGCCCGTCGCTACTACCGACTGGACGTATTA-TCAAGGGACTAGGATTGGCACCTGTTCTGGGTCCACC--------------------------------------------------CATGGGCAGGTCGCTGAGAATTG--TCCCAAG----GTTGTGCGTCTG--------------------------------------------------------------------------------------------------------------------------------------------------------------------------------------------------------------------------------------------------------------------------------------------------------
>JF357639_Acanthodasys_aculeatus
---------------------------------------------------ATGCATGTCTCAGTACACACTCTC-----GAAA-AGTGAAACCGCGAATGGCTCATTA-AATCAGTTATGGT----CTCTTGGA--TCGTA---TCC-----ATACTTGGATAACTG-CGGAAATTCCGGAGCTAATACATGA--------CACG---AAGCTTCGACG-A-------AAGAAGAAGC---------GCTTTTATTAGACC-AAAACCA-ATCGT--------------------GTCAGCCTTGAGCTGCGCGT---ACAATTTGGTG-ACTCTGGATAAC----TTTGGGCTG-ATCGC-A-TGGCCTT-GCGCCGGCGACGTATCCTTCGAATGTCTGCTCTATCAACCTTCGATGGTACACGACCTGTCTACCATGGTTGTAACGGGTGACGGGGAATCAGGGTTCGATTCCGGAGAGGGAGCATGAGAAACGGCTACCA--CATCCAAGG--AAGGCAGCAGGCGCG-CAAATTACCCACT--CCCGGCACGGGGAGGTAG-TGACGAAAAATATCGATACGGGACTCT-ATCGAGGCCCCGTAATTGAAATGAGTACACTTTAAATCCTTTA-----AC-GAGGATCAATTGGAGGGCAAG-TCTGG-TGCCAGCAGCCGCGGTAATTCCAGCTCCAAAAGTGTATATTAATGCTGCTGCAGTTAAAAAGCTCGTAGTTGGATCTCGGG-CTTGAGCTGGCGGTCCACTGA-----------TGTGGTTA-------C-TGCC--TGTCTCAA---CCT----AACTGCC--------------------------GGTC--------TGCCA------------------------------TTGATGCTCTTAATTG-AG-TGTC--TTTGGTTGCCG--GAACGT--TTACTTTGAAAAA--ATTAGAGTGTTCAAAGCAGGC----TTTG---TGCCTGAATA-CTGGTGCATGGAATAATGGAATAGGACCTCGGTTCTATTTTGTTGGTT-TTCGGAGC--TT-GAGGAAATGATTAAGAGGGACAGACGGGGGCATTCGTATTGCGCCGTTAGAGGTGAAATTCTTGGATCGGCGCAGGACG----AACTACTGCGAAAGCATTT-GCCAAGAATGTCTTCATTAATCAAGAACGAAAGTCGGATGTTCGAAGGCGATCAGATACCGCCCTAGTTCCGACCATAAACGATGCCAACTAGCGATCCGTCG--CGGT-----TATTCT-----AATGACTCGACGGGGAGCTT----CCGGGAAACCA-AAGTTTTTGGGTT-CCGGGGGAAGTATGGTT--GCAAAGCTGAAACTTAAAGGAATTGACGGAAAGGCACCACCAGGAGTGGAGCCTGCGGCTTAAT--TTGACTCAACACGGGAAAACTCACCCGGCCCGGACACTGTAAGGATTGACAGATTGAGAGCTCTTTCTTGATTCG-GTGGGTGGTGGTGCATGGCCGTTCTTAGTTCGTGGGGCGGCCTGT-CATCTTAATTGAG-GTAACGAA-CGAGACTCTGGCCTGCTAAATAGCACAGTTGTACC---------------------------------------------------------------------------------------------CCTGCGTGCATCTGCTGCTTCTTAGA-GGGACTGGTGAAGAAA----------CAGTCA-CAGGAAGAAGAGCGATAACAGGTCTGTTATGCCCTTAGATGTC-CGGGGCCGCACGCGCGCTACACTGAAGGACTCAGCGTGCTCAT---------CCTAGCCCGAGAGGGCCGGGAAAACCGTTGAAACTCCTTCGTGATTGGGATTGGGGCTTGCAATTTTTCCCCATGAACGAGGAATTCCTAGTATGCGTGAAT-CATAAGTTCACGAAGATTACGTCCCTGCCTTTTGTACACACCGCCCGTCGCTACTACCGACTGGACGTATTA-TCAAGGGACTAGGATTGGCACCTGTTCTGGGTCCACC--------------------------------------------------CATGGGCAGGTCGCTGAGAATTG--TCCCAAG----GTTGTGCGTCTG--------------------------------------------------------------------------------------------------------------------------------------------------------------------------------------------------------------------------------------------------------------------------------------------------------
>JF357641_Diplodasys_sp
---------------------------------------------------ATGCATGTCTCAGTACAAACTCTC-----GTAC-AGTGAAACCGCGAATGGCTCATTA-AATCAGTTATGGT----TTCTTAGA--TCGTG---TCC-----ATACTTGGATAACTG-TAGTAATTCTAGAGCTAATACATGC--------TGCA---AAGCTCCGACG-A-------AAGAAGGAGC---------GCTTTTATTAGACC-AAAACCA-ACCGT---------------------------CCTT--GTGGCGC---TAAAGTTGGTG-ACTCTGGATAAC----TTTGTGCTG-ATCGC-A-GGGCCGT-GTGCCGGCGACGTATCCTTCAAATGTCTGCCCTATCAACTTTCGATGGTACACGACCTGTCTACCATGGTTGTAACGGGTAACGGGGAATCAGGGTTCGATTCCGGAGAGGGAGCATGAGAAACGGCTACCA--CATCCAAGG--AAGGCAGCAGGCGCG-CAAATTACCCACT--CCCGGCACGGGGAGGTAG-TGACGAAAAATATCGATACGGGACTCG-TAAGAGGCCCCGTAATTGAAATGAGTACACTTTAAATCCTTTA-----AC-GAGGATCAATTGGAGGGCAAG-TCTGG-TGCCAGCAGCCGCGGTAATTCCAGCTCCAATAGCGTATATTAATGTTGCTGCAGTTAAAAAGCTCGTAGTTGGATCTCGGG-CTCGAGTTGGCGGTCCATCTAG----------TATGAGTA-------C-TGCT--TGTCTCGG---CCT----AACTGCC--------------------------GGTA--------CTCCA------------------------------CTGATGCTTTTCACTA-AG-TGTC--TTTGGTTGCCG--GAACGT--TTACTTTGAAAAA--ATTAGAGTGTTCAAAGCAGGC------TGAAACGCCTGAATA-CTGGTGCATGGAATAATGGAATAGGACCTCGGTTCTATTTTGTTGGTT-TTCGGATC--T--GAGGTAATGATTAAGAGGGACAGACGGGGGCATTCGTACTGCTCCGTTAGAGGTGAAATTCTTGGATCGGAGCAAGACG----AACAACTGCGAAAGCATTT-GCCAAGAATGTTTTTATTAATCAAGAACGAAAGTCGGATGTTCGAAGGCGATCAGATACCGCCCTAGTTCCGACCATAAACGATGCCAACTAGCGATCCGTCA--GAGT----------TAAGTCAATGACTTGACGGGGAGCTT----TCCGGAAACGA-AAGTTTTTGGGTT-CTGGGGGAAGTATGGTT--GCAAAGCTGAAACTTAAAGGAATTGACGGAAGGGCACCACCAGGAGTGGAGCCTGCGGCTTAAT--TTGACTCAACACGGGAAAACTCACCCGGCCCGGACACTGTAAGGATTGACAGATTGAGAGCTCTTTCTTGATTCG-GTGGGTGGTGGTGCATGGCCGTTCTTAGTTCGTGGAGCGGTTTGT-CATGTTAATTCAG-GTAACGAA-CGAGACTCTAGCCTATTAAATAGCAGGACGGTTTT-----------------------------------------------------------------------------------------AACCATTGGTGCCGTCACTTGCTTCTTAGA-GGGACTGGTGAAAATA----------CAGTCA-CACGAAAAAGAGCGATAACAGGTCTGTTATGCCCTTAGATGTT-CGGGGCCGCACGCGCGCTACACTGAAAGAATCAGCGTGCCTGT--------ACCTCGCCCGAAAGGGCTGGGAAAACCGCTGAAACTCTTTCGTGATTGGGATTGGGGCTTGCAATTGTTCCCCATGAACGAGGAATGCCCAGTAAGCGCGAGT-CATAAGCTCGCGCTGATTACGTCCCTGCCCTTTGTACACACCGCCCGTCGCTACTACCGACTGGACGTATTA-TCAAGGGATTTGGATTGGCATCTGTTCAAGAGGCAAC------------------------------------------------TCGCGGACAGTATCGCTGAAAATTA--TCTCAAG----GTTGTACGTCT---------------------------------------------------------------------------------------------------------------------------------------------------------------------------------------------------------------------------------------------------------------------------------------------------------
>JF357642_Oregodasys_ocellatus
---------------------------------------------------ATGCATGTCTCAGTACACACTCTC-----GTAT-AGTGAAACCGCGAATGGCTCATTA-AATCAGTTATGGT----TCCTTAGA--CCGTA---TCC-----ATACTTGGATAACTG-TGGTAATTCTAGAGCTAATACATGC--------AATT---AAGCTCTGACTC--------ACGGAAGAGC---------GCTTTTATTAGACC-AAGACCA-ACGGC---------------------------CTTC--GGGTCTC------TGTTGGTG-ACTCTGGATAAC----TTTCGGCTG-ATCGC-A-TGGCCTT-GTGCCGGCGACGAGTCTTTTAAATGACTGCCCTATCAACTGTCGATGGTACGTTTTATGCCTACCATGGTTGTAACGGGTAACGGGGAATCAGGGTTCGATTCCGGAGAGGGAGCATGAGAAACGGCTACCA--CATCCAAGG--AAGGCAGCAGGCGCG-CAAATTACCCACT--CCCGGCACGGGGAGGTAG-TGACGAAAAATAACAATACAGGACTCT-ATTGAGGCCCTGTAATTGGAATGAGTACACTTTAAATCCTTTA-----AC-AAGGATCAATTGGAGGGCAAG-TCTGG-TGCCAGCAGCCGCGGTAATTCCAGCTCCAATAGCGTATATTAAAGTTGCTGCAGTTAAAAAGCTCGTAGTTGGATCTCGGG-CTCGAGCTGTTGGTCTTCCT------------ACCGGTTG----CCAC-TGAC--AGTCTCGG---CCT----AACTGCC--------------------------GGTT--------TTCTA------------------------------CGGATGCTCTTTATTG-AG-TGTC--CATAGTAATCG--GAACGT--TTACTTTGAAAAA--ATTAGAGTGCTCAAAGCAGGC-----GTG---AGCCTGAATA-ATGTTGCATGGAATAATGAAATAGGATCTCGGTTCTATTTTGTTGGTT-TTCGGAAC--TC-GAAATAATGATAAAGAGGGACAGACGGGGGCATTCGTATTGCGCCGTTAGAGGTGAAATTCTTGGATCGGCGCAAGACG----AACAACTGCGAAAGCATTT-GCCAAGAATGTCTTCATTAATCAAGAACGAAAGTCAGAGGTTCGAAGGCGATCAGATACCGCCCTAGTTCTGACCATAAACGATGCCAACTAACAATCCGCCG-ACAGT----------CTTTTTAATGACCTGGCGGGCAGCTT----CCGGGAAACCA-AAGTTTTTGGGTT-CCGGGGGAAGTATGGTT--GCAAAGCTGAAACTTAAAGGAATTGACGGAAGGGCACCACCAGGAGTGGAGCCTGCGGCTTAAT--TTGACTCAACACGGGAAAACTCACCCGGCCCGGACACTGTGAGGATTGACAGATTGAAAGCTCTTTCTTGATTCG-GTGGGTGGTGGTGCATGGCCGTTCTTAGTTGGTGGAGTGATTTGT-CTGGTTAATTCCG-ATAACGAA-CGAGACTCTAGCCTACTAAATAGTTACCAGGTCTT--------------------------------------------------------------------------------------------------GAGCCTGGTTAACTTCTTAGA-GGGATAAGTGAATTCA----------AAGTCA-CAAGAAATTGAGCAATAACAGGTCAAT-ATGCTCTTAGATGTT-CGGGGCCGCACGCGCGCTACAATGGGAGAATCAACGTGCTTAT---------CCTTGCTTGGCAGGGCTGGGTAAACCGTTGAAACTCTCTCGTGATTGGGATTGGGGCTTGAAATTGTTCCCCATGAACGAGGAATTCCCAGTAATTGTGAGT-CATAAGCTCGCAGTGATTACGTCCCTGCCCTTTGTACACACCGCCCGTCGCTACTACCGATTGGACGTATTA-TCAAGGCCTTTAGATTGGCGCCGGTGTTGGAGGCAAC------------------------------------------------TTCGACGCTGTGCTGCCGAGAANAA--GGTCGCG----ATTGTATGTCTA--------------------------------------------------------------------------------------------------------------------------------------------------------------------------------------------------------------------------------------------------------------------------------------------------------
>JF357643_Ptychostomella_sp_1
---------------------------------------------------ATGCATGTCTCAGTACACACTCTG-----GTAA-AGTGAAACCGCGAATGGCTCATTA-AATCAGTTATGGT----TCCTTAGA--TCGTG---TCC----ATTACTTGGATAACTG-TGGTAATTCTAGAGCTAATACATGC--------AATT---AAGCTCTGACTT--------ATGGAAGAGC---------GCATTTATTAGATC-AAGACCA-ACCGG--------------------------TTTTC--GGACCGT--TCAGTTTTGGTG-ACTCTGGATAAC----TTTAAGCAG-ATCGC-A-TGGCCTT-GCGCCGGCGACGAGTCTTTCAAATGTCTGCCCTATCAACTGTCGATGGTAAGTGATATGCTTACCATGGTTGTAACGGGTAACGGGGAATCAGGGTTCGATTCCGGAGAGGGAGCATGAGAAACGGCTACCA--CATCCAAGG--AAGGCAGCAGGCGCG-CAAATTACCCACT--CCCGGCACGGGGAGGTAG-TGACGATAAATAACAATACGGGACTCA-TGTGAGGCCCCGTAATTGGAATGAGTACACTTTAAATCCTTTA-----AC-GAGGATCCATTGGAGGGCAAG-TCTGG-TGCCAGCAGCCGCGGTAATTCCAGCTCCAATAGCGTATATTAAAGTTGCTGCAGTTAAAAAGCTCGTAGTTGGATCTCGGG-CACGAGCCAGTGGTCTTCCT------------GCTGGTTG----TCAC-TGCT--GGTCTCGG---CCT----AACTGCC--------------------------GATT--------TTCCA------------------------------TGGATGCGCTTAATTG-TG-TGTT--CATGGTAGTCG--GAACG---TTACTTTGAAAAA--ATTAGAGTGCTCAAAGCAGGC-----GTC---AGCCTGAATA-CTGTTGCATGGAATAATGGAATAGGATCTCGGTTCTATTTTGTTGGTT-TCCGGAAC--TT-GAGATAATGATTAAGAGGGACAGACGGGGGCATTCGTATTGCGCCGTTAGAGGTGAAATTCTTGGATCGGCGCAAGACG----AACAACTGCGAAAGCATTT-GCCAAGAATGTCTTCATTAATCAAGAACGAAAGTCAGAGGTTCGAAGGCGATCAGATACCGCCCTAGTTCTGACCATAAACGATGCCAACTAACGATCCGCCG-ACAGT----------CCATTCTATGACCTGGCGGGCAGCTT----CCGGGAAACCA-AAGTTTTTGGGTT-CCGGGGGAAGTATGGTT--GCAAAGCTGAAACTTAAAGGAATTGACGGAAGGGCACCACCAGGAGTGGAGCCTGCGGCTTAAT--TTGACTCAACACGGGAAAACTCACCCGGCCCGGACACTGTGAGGATTGACAGATTGAGAGCTCTTTCTTGATTCG-GTGGGTGGTGGTGCATGGCCGTTCTTAGTTGGTGGAGCGATTTGT-CTGGTTAATTCCG-ATAACGAA-CGAGACTCTAGCCTGCTAACTAGTCGTCGAGTCTT-------------------------------------------------------------------------------------------------TACGCTCGATGGACTTCTTAGA-GGGATAAGTGAATTCC----------AAGTCA-CTAGAGATTGAGCAATAACAGGTCAAT-ATGCTCTTAGATGTT-CGGGGCCGCACGCGCGCTACACTGAGAGAATCAGCGTGCTTAT---------CCTTGCCTAAAAAGGCTGGGTAAACCGTTGAACCTCTCTCGTGATTGGGATTGGGGCTTGCAATTGTTCCCCATGAACGAGGAATTCCCAGTAAGCGTGAGT-CATAAGCTCGCGTTGATTACGTCCCTGCCCTTTGTACACACCGCCCGTCGCTACTACCGATTGGACGCATTA-TCAAGGCCTTTGGATCGGCATCAGCATTGATGGCAAC------------------------------------------------ATCGAAGCTGTTTCGCCGAGAAGCA--GGTCGCG----ATTGTACGTCTA--------------------------------------------------------------------------------------------------------------------------------------------------------------------------------------------------------------------------------------------------------------------------------------------------------
>JF357644_Tetranchyroderma_sp_4
---------------------------------------------------ATGCATGTCTCAGTACACACTGTG-----GTAA-AGTGAAACCGCGAATGGCTCATTA-AATCAGTTATGGT----TCCTTAGA--TCGTG---TCC-----ATACTTGGATAACTG-TGGCAATTCTAGAGCTAATACATGC--------AATT---AAGCCCTGACTT--------GCGGAAGGGC---------GCATTTATTAGATC-AAAACCA-ACCGG---------------------------CCCT--GTGCCGC--TCAGTTTTGGTG-ACTCTGGATAAC-----TTTAGCAG-ATCGC-A-TGGCCTT-GCGCCGGCGACGAGTCTTTCAAATGTCTGCCCTATCAACTGTCGATGGTACGTGCCATGCGTACCATGGTTGTAACGGGTAACGGGGAATCAGGGTTCGATTCCGGAGAGGGAGCATGAGAAACGGCTACCA--CATCCAAGG--AAGGCAGCAGGCGCG-CAAATTACCCACT--CCCGGCACGGGGAGGTAG-TGACAAAAAATAACAAAGTCGGACTCA-AGTGAGGCCCGGCTATTGGAATGAGTACACTTTAAATCCTTTA-----AC-GAGGATCCATTGGAGGGCAAG-TCTGG-TGCCAGCAGCCGCGGTAATTCCAGCTCCAATAGCGTATATTAAAGTTGCTGCAGTTAAAAAGCTCGTAGTTGGATCTCGGG-CTCGAGCCAGTGGTCATCCT------------TACGGTTG----TCAC-TGCT--GGACTCGG---CCT----AACTGCC--------------------------GATT--------TGCCA------------------------------TGGATGCGCTTCACTGCTG-TGTT--CATGGTGGTCG--GAACGT--TTACTTTGAAAAA--ATTAGAGTGCTCAAAGCAGGC-----GTA---CGCTTGCATA-CTGTTGCATGGAATAATGGAATAGGATCTCGGTTCTATTTTGTTGGTTCTCCGGAAC--TT-GAGATAATGATTAAGAGGGACAGACGGGGGCATTCGTATTGCGCCGTTAGAGGTGAAATTCTTGGATCGGCGCAAGACG----AACAACTGCGAAAGCATTT-GCCAAGAATGTCTTCATTAATCAAGAACGAAAGTCAGAGGTTCGAAGGCGATCAGATACCGCCCTAGTTCTGACCATAAACGATGCCAACTAGCGATCCGCCA-TCAGT----------CCTTTCAATGACCTGGCGGGCAGCTT----CCGGGAAACCA-AAGTTTTTGGGTT-CCGGGGGAAGTATGGTT--GCAAAGCTGAAACTTAAAGGAATTGACGGAAGGGCACCACCAGGAGTGGAGCCTGCGGCTTAAT--TTGACTCAACACGGGAAAACTCACCCGGCCCGGACACTGTGAGGATTGACAGATTGAGAGCTCTTTCTTGATTCG-GTGGGTGGTGGTGCATGGCCGTTCTTAGTTGGTGGAGCGATTTGT-CTGGTTAATTCCG-ATAACGAA-CGAGACTCTAGCCTACTAAATAGACGCCGGGTCTT-------------------------------------------------------------------------------------------------CAAGCCCGGTAGTCTTCTTAGA-GGGATAAGTGAATTCC----------AAGTCA-CTAGAGATTGAGCAATAACAGGTCAAT-ATGCTCTTAGATGTT-CGGGGCCGCACGCGCGCTACACTGAGGGAATCAACGTGCTTAT---------CCTTGCCTAAAAGGGCTGGGTAAACCGTTGAACCTCCCTCGTGATTGGGATTGGGGCTTGCAATTGTTCCCCATGAACGAGGAATTCCCAGTAAGCGTGAGT-CATAAGCTCGCGTTGATTACGTCCCTGCCCTTTGTACACACCGCCCGTCGCTACTACCGATTGGACGTGTTA-TCAAGGCCGTTGGATGGGCATCAGAGTCGATGGCAAC------------------------------------------------ATCGAATCTGTTTCGCCGAGAAGCC--GGTCGCG----ATTGTACGTCTA--------------------------------------------------------------------------------------------------------------------------------------------------------------------------------------------------------------------------------------------------------------------------------------------------------
>JF357645_Tetranchyroderma_cf_antennatum
---------------------------------------------------ATGCATGTCTCAGTACACACTCTG-----GTAA-AGTGAAACCGCGAATGGCTCATTA-AATCAGTTATGGT----TCCTTAGA--TCGTG---TCC-----ATACTTGGATAACTG-TGGCAATTCTAGAGCTAATACATGC--------AATG---AAGCTCTGACTT--------ATGGAAGAGC---------GCATTTATTAGATC-AAAACCA-ACCGG---------------------------CCTT--GTGCCGT---TCGTTTTGGTG-ACTCTGGATAAC------TTTGCTG-ATCGC-A-TGGCCTT-GCGCCGGCGACGAATCTTTCAAATGTCTGCCCTATCAACTGTCGATGGTACGTGCTATGCGTACCATGGTTGTAACGGGTAACGGGGAATCAGGGTTCGATTCCGGAGAGGGAGCATGAGAAACGGCTACCA--CATCCAAGG--AAGGCAGCAGGCGCG-CAAATTACCCACT--CCCGGCACGGAGAGGTAG-TGACGAAAAATAACAATACGGGACTCA-TGTGAGGCCCCGTAATTGGAATGAGTACACTTTAAATCCTTTA-----AC-GAGGATCCATTGGAGGGCAAGTTCTGG-TGCCAGCAGCCGCGGTAATTCCAGCTCCAATAGCGTATATTAAAGTTGCTGCAGTTAAAAAGCTCGTAGTTGGATCTCGGG-TTTGAGCCAGTGGTCTTCCA------------CACGGTTG----TCAC-TGCT--GGTCTCGA---CCT----AACTGCC--------------------------GATT--------TTCCA------------------------------TGGATGACCTTCACTGGTG-TGTT--CATGGTAGTCG--GAACGT--TTACTTTGAAAAA--ATTAGAGTGCTCAAAGCAGGC-----GTC---AGCCTGGATA-CTGTTGCATGGAATAATGGAATAGGATCTCGGTCCTATTTTGTTGGTT-TTCGGGAC--TT-GAGATAATGATTAAAAGGGACAGACGGGGGCATTCGTATTGCGCCGTTAGAGGTGAAATTCTTGGATCGGCGCAAGACG----AACAACTGCGAAAGCATTT-GCCAAGAATGTCTTCATTAATCAAGAACGAAAGTCAGAGGTTCGAAGGCGATCAGATACCGCCCTAGTTCTGACCATAAACGATGCCAACTAGCGATCCGCCG-ACAGT----------CCTTTTTATGACCTGGCGGGCAGCTT----CCGGGAAACCA-AAGTTTTTGGGTT-CCGGGGGAAGTATGGTT--GCAAAGCTGAAACTTAAAGGAATTGACGGAAGGGCACCACCAGGAGTGGAGCCTGCGGCTTAAT--TTGACTCAACACGGGAAAACTCACCCGGCCCGGACACTGTGAGGATTGACAGATTGAGAGCTCTTTCTTGATTCG-GTGGGTGGTGGTGCATGGCCGTTCTTAGTTGGTGGAGCGATTTGT-CTGGTTAATTCCG-ACAACGAA-CGAGACTCTAGCCTGCTAACTAGTCGTCGAGTCTT-------------------------------------------------------------------------------------------------TGCGCTCGATGTACTTCTTAGA-GGGATAAGTGAATTCC----------AAGTCA-CTAGAGATTGAGCAATAACAGGTCAGT-ATGCTCTTAGATGTC-CGGGGCCGCACGCGCGCTACACTGAGAGAATCAGCGTGCTTAT---------CCTTGCCTGAAAAGGCTGGGTAAACCGTTGAACCTCTCTCGTGATTGGGACTGGGGCTTGCAATTGTTCCCCACGAACGAGGAATTCCCAGTAAGCGTGAGT-CATAAGCTCGCGTTGATTACGTCCCTGCCCTTTGTACACACCGCCCGTCGCTACTACCGATTGGACGCATTA-TCAAGGCCTTTGGATCGGTATCAGAATTGGTGGCAAC--------------------------------------------------ATCGAATCTGAAACTGAGAAGCA--GGTCGCG----ATTGTACGTCTA--------------------------------------------------------------------------------------------------------------------------------------------------------------------------------------------------------------------------------------------------------------------------------------------------------
>JF357648_Tetranchyroderma_sp_3
---------------------------------------------------ATGCATGTCTCAGTACACACTCTG-----GTAC-AGTGAAACCGCGAATGGCTCATTA-AATCAGTTATGGT----TCCTTAGA--TCGTG---TCC----ATTACTTGGATAACTG-TGGTAATTCTAGAGCTAATACATGC--------AATT---AAGCTCTGACT--------AACGGAAGAGC---------GCATTTATTAGATC-AAAACCA-ACCGG--------------------------GCTTG----CCCGC--TAAGTTTTGGTG-ACTCTGGATAAC-----TTTAGCAG-ATCGC-A-TGGCCTT-GCGCCGGCGACGAGTCTTTCAAATGTCTGCCCTATCAACTGTCGATGGTACGTGCTATGCGTACCATGGTTGTAACGGGTAACGGGGAATCAGGGTTCGATTCCGGAGAGGGAGCATGAGAAACGGCTACCA--CATCCAAGG--AAGGCAGCAGGCGCG-CAAATTACCCACT--CCCGGCACGGGGAGGTAG-TGACGATAAATAACAATACGGGACTCA-TGTGAGGCCCCGTAATTGGAATGAGTACACTTTAAATCCTTTA-----AC-GAGGATCCATTGGAGGGCAAG-TCTGG-TGCCAGCAGCCGCGGTAATTCCAGCTCCAATAGCGTATATTAAAGTTGCTGCAGTTAAAAAGCTCGTAGTTGGATCTCGGG-CACGAGTCAGCGGTCTACCG------------ACTGGTTG----TCAC-TGCT--GGTCTCGG---CCT----AACTGCC--------------------------GATT--------TTCTA------------------------------TGGATGTACTTAACTGTTA-CGTT--CATAGTGGTCG--GAACGT--TTACTTTGAAAAA--ATTAGAGTGCTCAAAGCAGGC-----GTC---TGCCTGAATA-CTGTTGCATGGAATAATGGAATAGGATCTCGGTTCTATTTTGTTGGTT-TTCGGAAC--TT-GAGATAATGATTAAGAGGGACAGACGGGGGCATTCGTATTGCGCCGTTAGAGGTGAAATTCTTGGATCGGCGCAAGACG----AACAACTGCGAAAGCATTT-GCCAAGAATGTCTTCATTAATCAAGAACGAAAGTCAGAGGTTCGAAGGCGATCAGATACCGCCCTAGTTCTGACCATAAACGATGCCAACTAACGATCCGCCG-----------ACCGTCCATTATATGACCTGGCGGGCAGCTT----CCGGGAAACCA-AAGTTTTTGGGTT-CCGGGGGAAGTATGGTT--GCAAAGCTGAAACTTAAAGGAATTGACGGAAGGGCACCACCAGGAGTGGAGCCTGCGGCTTAAT--TTGACTCAACACGGGAAAACTCACCCGGCCCGGACACTGTGAGGATTGACAGATTGAGAGCTCTTTCTTGATTCG-GTGGGTGGTGGTGCATGGCCGTTCTTAGTTGGTGGAGCGATTTGT-CTGGTTAATTCCG-ATAACGAA-CGAGACTCTAGCCTGCTAAATAGTCGTCGGGTCTT-------------------------------------------------------------------------------------------------TAAGCTCGATTGACTTCTTAGA-GGGATAAGTGAATTCC----------AAGTCA-CTAGAGATTGAGCAATAACAGGTCAGT-ATGCTCTTAGATGTT-CGGGGCCGCACGCGCGCTACACTGAGAGAATCATCGTGCATTA--------TCCTTGCCTAAAAAGGCTGGGTAAACCGTTGAACCTCTCTCGTGATTGGGATTGGGGCTTGCAATTGTTCCCCATGAACGAGGAATTCCCAGTAAGCGTGAGT-CATAAGCTCGCGTTGATTACGTCCCTGCCCTTTGTACACACCGCCCGTCGCTACTACCGATTGAGCGCATTA-TCAAGGCCTTTGGATTGGCAGCAGCATTGGTGGCAAC------------------------------------------------ATCGAAGCTGTTTCGCTGAGAAGCA--GGTCGCG----ATTGTACGCTTA--------------------------------------------------------------------------------------------------------------------------------------------------------------------------------------------------------------------------------------------------------------------------------------------------------
>JF357650_Dactylopodola_cf_baltica
---------------------------------------------------ATGCATGTCTAAGTTTAAACTTGC-----ACAATAGTGAAACCGCGAATGGCTCATTA-AATCAGTTATATT----TTCCAAGA--TCGTGTCTACC-------ACTTGGATAACTG-TGGTAATTCTAGAGCTAATACATGC--------AACA---AGGCTCCGACCTGCCTCGGTGGGAACGAGC---------GCTTTTATTAGATC-AAGGCCA-ATCGA--------------------------CCTTC--TGGTTGT---TT-GCTTGATG-ACTCTGGATAAC----ACTGGGCAA-ATCGC-A-CGGACCT-GTTCCGGCGATGTATCTTTCAAGTGTCTGCCCTATCAACTTGCGTAGGCCGTTAACTTGACCGCCTTGGTCTTTACGGGTAACGGGGAATCAGGGTTCGATTCCGGAGAGGGAGCATGAGAAACGGCTGCCA--CATCCAAGG--AAGGCAGCAGGCGCG-CAAATTACCCATT--ACTGGCATAGTGAGGTAG-TGACGAATAATAACGATGCGGGTACCA-CAATGGTTCCCGCAATCGGAATGAGTACACTTTAAATCCTTTA-----TC-GAGGATCAATTGGAGGGCAAG-TCTGG-TGCCAGCAGCCGCGGTAATTCCAGCTCCAATAGCATATATTAAAGTTGTTGCAGTTAAAAAGCTCGTAGTTGGATTTCGGG-CGCGGGCAAATGGTGCGTCCTC--------------TGTGGCGTAAAC-TGTT--TGTTCCCTCACCCT----AACTGCC--------------------------GAAC--------GTCTC------------------------------TGAATGCGCTTTATTGTCG-CGTTCATGAGGCGGTCG--GAACGT--TTACTTTGAAGAA--ATTAGAGTGTTCAAGGCAGTC-------GACTTGACTGAATA-ATGGTGCATGGAATAATGGAATAGGACCTTGGTTCTATTTTGTTGGTC-TTGAGGAC--C--GAGTTAATGATTAAGAGGGACAGACGGGGGCATTCGTATTGTGCCGTTAGAGGTGAAATTCTTGGATCGGCGCAAGACG----AACAACTGCGAAAGCATTT-GCCAAGAATGTTTTCATTAATCAAGAACGAAAGTCAGAGGTTCGAAGGCGATCAGATACCGCCCTAGTTCTGACCATAAACGATGCCAACTAGCGATCCGTCG--CAGT----------TATTCATATGACTCGACGGGCAGCTT----CCGGGAAACCA-AAGTCTTTGGGTT-CCGGGGGAAGTATGGTT--GCAAAGCTGAAACTTAAAGGAATTGACGGAAGGGCACCACCAGGAGTGGAGCCTGCGGCTTAAT--TTGACTCAACACGGGAAAACTCACCCGGCCTAGACACTGTAAGGATTGACAGATTGATAGCTCTTTCTTGATTCG-GTGGGTGGTGGTGCATGGCCGTTCTTAGTTGGTGGAGCGGTTTGT-CTGCTTAATTGCG-ATAACGAG-CGAGACTCTAGCCTATTAACTAGGCGTCGCGTCAG-------------------------------------------------------------------------------------------CTTGCTGGCGCGGCGATCACTTCTTAGA-GGGACAAGTGGCATC-----------CAGCCA-CACGAGACTGAGCAATAACAGGTCTGTGATGCCCTTAGATGTT-CGGGGCCGCACGCGCGCTACACTGAAGGAGTCAGCGTGACGTT-------GCCCTGCGCCGGAAGGTGTGGGCAATCCGTTGAACTTCCTTCGTGCGAGGGATCGGAGCTTGTAACTGTTCTCCATGAACGAGGAATTCCCAGTAAGCGCAAGT-CATCAGCTTGCGTTGATCACGTCCCTGCCCTTTGTACACACCGCCCGTCGCTACTACCGATTGAATGGTTTA-ATGAGATCGTCGGATCGGAGGACGGACCAGTGGTTCG------------------------------------------------CCACCGGCCCGCTCACTGAGAAGAT--GAACAAA-----TTCGATTTCGA--------------------------------------------------------------------------------------------------------------------------------------------------------------------------------------------------------------------------------------------------------------------------------------------------------
>JF357651_Dactylopodola_mesotyphle
---------------------------------------------------ATGCATGTCTAAGTTTAAACTGT------ACAACAGTGAAACCGCGAATGGCTCATTA-AATCAGTTATGGT----TTACAAGA--TCGTGTCCACC-------AGTTGGATAACTG-TGGTAATTCTAGAGCTAATACATGC--------AACA---AGGCTCCGACCGT-----CTCGGGACGAGC---------GCCTTTATTAGATC-AAAACCA-ATCGG------------------------TCGCTTCGGCGGCTGT---CT-GTTTGGTG-ACTCTGGATAAC-----TTTCGCGA-ATCGC-ACCGGACCT-GCTCCGGCGATGTATCTTTCAAATGTCTGCCCTATCAACTTGCGTAGGCCGTTAATATGACCGCCTTGGTTGTTACGGGTAACGGGGAATCAGGGTTCGATTCCGGAGAGGGAGCATGAGAAACGGCTGCCA--CATCCAAGG--AAGGCAGCAGGCGCG-CAAATTACCCACT--CCTGGCACAGTGAGGTAG-TGACGAAAAATAACGATGCGGGTCCTT-TCTAAGGCCCCGCAATTGGAATGAGTACACTTTAAATCCTTTA-----AC-CAGGATCAATTGGAGGGCAAG-TCTGG-TGCCAGCAGCCGCGGTAATTCCAGCTCCAATAGCGTATATTAAAGTTGTTGCAGTTAAAAAGCTCGTAGTTGGATCTGGGG-TGAGGGCGAACGGTGCGCC-------------GACTGGCG---TCTAC-TGTT--CGTTCCTG---CCT----AAATACC--------------------------GGAT--------ATCCC------------------------------TGGATGCGCTTTATTG-AG-TGTCCGAGGGATGGCCG--GAACGT--TTACTTTGAAGAA--ATTAGAGTGTTCAAGGCAGTC-------GAAACGACTGAATA-ATGGTGCATGGAATAATGGAATAGGACCTTGGTTCTATTTTGTTGGTT-TTCGGAGC--TC-GAGGTAATGATTAAGAGGGACAGACGGGGGCATTCGTATTGTGCCGTTAGAGGTGAAATTCTTGGATCGGCGCAAGACG----AACAACTGCGAAAGCATTT-GCCAAGAATGTCTTCATTAATCAAGAACGAAAGTCAGAGGTTCGAAGGCGATCAGATACCGCCCTAGTTCTGACCATAAACGATGCCAACTAGCGATCCGTCGGGTGTT-----------TTTACATCGACCCGACGGGCAGCTT----CCGGGAAACCA-AAGTCTTTGGGTT-CCGGGGGAAGTATGGTT--GCAAAGCTGAAACTTAAAGGAATTGACGGAAGGGCACCACCAGGAGTGGAGCCTGCGGCTTAAT--TTGACTCAACACGGGAAAACTCACCCGGCCTGGACACTGCAAGGATTGACAGATTGATAGCTCTTTCTTGATTCG-GTGGGTGGTGGTGCATGGCCGTTCTTAGTTGGTGGAGCGATTTGT-CTGGTTTATTCCG-ATAACGAG-CGAGACTCTAGCCTACTAAGTAGGCGGTGCGTCGC---------------------------------------------------------------------------------------------TTGTCGGCGTGCCGTTGCTTCTTAGA-GGGACAAGTGGCATT-----------CAGCCA-CACGAGATTGAGCAATAACAGGTCTGTGATGCCCTTAGATGTT-CGGGGCCGCACGCGCGCTACACTGAAGGATTCAGCGTGACTCT-------ACCCTGCACCGGAAGGTGTGGGTAATCCGTTGAACCTCCTTCGTGCGAGGGATCGGAGTTTGCAACTGTTCTCCATGAACGAGGAATTCCTAGTAAGCGCAAGT-CATCAGCTTGTGTTGACTATGTCCCTGCCCTTTGTACACACCGCCCGTCGCTACTACCGATTGAATGGTTTA-ATGAGATCCTCGGATTGGTGA-----GCGGACTCATT--------------------------------------------------GCGAGCTCGCTCACTGAAAAGAC--GAGCAAA-----TTCGATTTCGA--------------------------------------------------------------------------------------------------------------------------------------------------------------------------------------------------------------------------------------------------------------------------------------------------------
>JF357653_Dactylopodola_typhle
---------------------------------------------------ATGCATGTCTAAGTTTAAACTGT------ACAATAGTGAAACCGCGAATGGCTCATTA-AATCAGTTATGGT----TTACAGGA--TCGTGTCCACC-------AGTTGGATAACTG-TGGTAATTCTAGAGCTAATACATGC--------AGCA---AGGCTCCGACCGT----TTACGGGAAGAGC---------GCCTTTATTAGATC-AAAACCA-ACCGG------------------------TCGCGAAAGCGGCTGC---TC-GTTTGGTG-ACTCTGGATAAC-----CTTCGCGA-ATCGC-A-CGGACCT-GCTCCGGCGATGTATCTTTCAAGTGTCTGCCCTATCAACTTGCGTAGGCCGTTAACTTGACCGCCTTGGTTGTTACGGGTAACGGGGAATCAGGGTTCGATTCCGGAGAGGGAGCATGAGAAACGGCTACCA--CATCCAAGG--AAGGCAGCAGGCGCG-CAAATTACCCACT--CCTGGCACAGTGAGGTAG-TGACGAAAAATAACGATGCGGGTCCTA-TACTAGGCCCCGCAATTGGAATGAGTACAATTTAAATCCTTTA-----AC-GAGGATCAATTGGAGGGCAAG-TCTGG-TGCCAGCAGCCGCGGTAATTCCAGCTCCAATAGCGTATATTAAAGTTGTTGCAGTTAAAAAGCTCGTAGTTGGATCTGGGG-TGAGGGCAAACGGTGCGTCTGT----------AACGGCGT---CCTAC-TGTT--TGTTCCTG---CCT----AATAGTC--------------------------GGGC--------GTCTC------------------------------TGGATGCGCTTGATTG-AG-TGTCCAAGAGGTGGCCG--GAACGT--TTACTTTGAAGAA--ATTAGAGTGTTCAAGGCAGTC-------GAGACGACTGAATA-ATGGTGCATGGAATAATGGAAGAGGACCGCGGTTCTATTTTGTTGGTT-TTCGGAAC--TC-GTGGTAATGATTAAGAGGGACAGACGGGGGCATTCGTATTGTGCCGTTAGAGGTGAAATTCTTGGATCGGCGCACGACG----AACAACTGCGAAAGCATTT-GCCAAGAATGTCTTCATTAATCAAGAACGAAAGTCAGAGGTGTGAAGACGATCAGATACCGTCGTAATTCTGACCATAAACGATGCCAACTAGCGATCCGTCG--CGGT----------TATTGCACTGACCTGGCGGGCAGCTT----CCGGGAAACCA-AAGTCTTTGGGTT-CCGGGGGAAGTATGGTT--GCAAAGCTGAAACTTAAAGGAATTGACGGAAGGGCACCACCAGGAGTGGAGCCTGCGGCTTAAT--TTGACTCAACACGGGAAAACTCACCCGGCCTGGACACCGCAAGGATTGACAGATTGATAGCTCTTTCTTGATTCG-GTGGGTGGTGGTGCATGGCCGTTCTTAGTTGGTGGAGCGATTTGT-CTGGTTAATTCCG-ATAACGAG-CGAGACTCTAGCCTACTAAATAGCCGGTGCGTCGT-------------------------------------------------------------------------------------------TCTGCGGCGAACCGTTTAGCTTCTTAGA-GGGACAAGTGGCACT-----------CAGTCA-CGCGAGAATGAGCAATAACAGGTCTGTGATGCCCTTAGATGTT-CGGGGCCGCACGCGCGCTACACTGAAGGATTCAGCGTGACTTC-------ACCCTGCGCCGGAAGGTGTGGGTAATCCGTTGAACCTCCTTCGTGCGAGGGATCGGAGTTTGCAACTGTTCTCCATGAACGAGGAATTCCTAGTAAGCGCAAGT-CATCAGCTTGTGTTGACTATGTCCCTGCCCTTTGTACACACCGCCCGTCGCTACTACCGATTGAATGGTTTA-ATGAGATCCTCGGATCGGAGGGCAAGAGCGCGGTTCG------------------------------------------------CTGCGCTCTCGCTCACTGAGAAGAC--GAACAAA-----TTCGATTTCGA--------------------------------------------------------------------------------------------------------------------------------------------------------------------------------------------------------------------------------------------------------------------------------------------------------
>JF357655_Megadasys_sp
---------------------------------------------------ATGCATGTCTAAGTACATACTCTC-----GTAT-AGTGAAACCGCGAATGGCTCATTA-AATCAGTTATGGT----TCCTTAGA--TCGTG---TTC-------AAGTGGATAACTGCTGACAA-CCCAGAGCTAATACATGC-----------TTAAAAGCTGTGACCTT------CGGGAAAGAGC---------GCATTTATTAGACC-AAAGCCA-ACCGG----------------------------ACT--TGTCCGT---TATATTTGGTG-ACTCTGAATAAC------ATTGCTG-ATCGC-A-GGGCCTT-GAGCCGGCGACGTATCTTTCAAATGTCTGCCCTATCAACTGTCGATGGTACGTGATATGCCTACCATGGTTGTAACGGGTAACGGGGAATTAGGGTTTGATTCCGGAGAGGGAGCATGAGAAACGGCTACCA--CATCCAAGG--AAGGCAGCAGGCGCG-TAAATTACCCACT--CCCGGCACGGGGAGGTAG-TGACGAAAAATAACAATACGGGACTCT-TTCGAGGCCCCGTAATTGGAATGAGAACACTTTAAATCCTTTA-----GC-GAGGAACAATTGGAGGGCAAG-TCTGG-TGCCAGCAGCCGCGGTAATTCCAGCTCCAATAGCGTATACTAAAGTTGTTGCGGTTAAAAAGCTCGTAGTTGGATCTCAGA-TTTGGACTTGCGGTAC----------------GACTCGTGTCGTTCAC-TGCT--TGTTCCAG---TCT----ATCTGTC--------------------------GGTT--------TATGC------------------------------TTGGTGCTCTTAAGTG-AG-TGTC--TTGTATTGCCG--GAACGT--TTACTTTGAAAAA--ATTAGAGTGCTTAACGCGGGC-------TGGATGCTCGAATA-TTTGTGCATGGAATAATGGAATAGGACCTCGGTTCTATTTTGTTGGTT-TTCGGAAG--T--GAGGTAATGATTAAGAGGGACAGACGGGGGCACTCGTAATGCACCGCTAGAGGTGAAATTCTTGGATCGGCGCAGGACG----AACAACTGCGAACGCATTT-GCCAAGAATGTCTTCATTAATCAAGAACGAAAGTCAGAGGTTCGAAGGCGATCAGATACCGCCCTAGTTCTGACCATAAACGATGCCAACTAGCGATCCGCCG--TAGT-----TACTTC-----AATGACTCGGCGGGCAGCCT----CCGGGAAACCA-AAGACTTTGGGTT-CCGGGGGAAGTATGGTT--GCAAAGCTGAAACTTAAAGGAATTGACGGAAGGGCACCACCAGGAGTGGAGCCTGCGGCTTAAT--TTGACTCAACACGGGAAAACTCACCCGGCCCGGACACTGTAAGGATTGACAGTTTGAGAGCACTTTCTTGATTCG-GTGGGTGGTGGTGCATGGCCGCTTTTAGTTGGTGGAGCGATTTGT-CTGGTTAATTCCG-ATAACGAA-CGAGACTCTAGCCTGCTAAATAGTTCGCCTGTGTA---------------------TGTTGCG---------------------------------------------------------------------------GGCGTAACTTCTTAGA-GGGACCAGTGGCGTCC----------CAGTCA-CACGAGATTGAGCAACAGCAGGTCTGTGATGCCCTTAGATGTC-CGGGGCTGCACGCGCGCTACACTCAGGGAATCAACGTGCGTCC--------ACCTTGCCCGAAAGGGCTGGGTAACCCGTTGAACCTCCCTGGTGCTTGGGATTGGAGCTTGCAATTTTTCTCCATGAACGAGGAATTCCCAGTAAGCGTGAGT-CATAAGCTCGCGTTGATTACGTCCCTGCCCTTTGTACACACCGCCCGTCGCTACTACCGATTGAATGTTTCG-TGGAAACTCTCGGAT-CTCGCCGCTTTGGCAGGCAAC-----------------------------------------TGTTGGACGCGGATGTGGAAAAGAGAGAAGAC--ACCCAAC-----------ATTTA--------------------------------------------------------------------------------------------------------------------------------------------------------------------------------------------------------------------------------------------------------------------------------------------------------
>JF357657_Mesodasys_laticaudatus
---------------------------------------------------ATGCATGCCTAAGTACATACTCTC-----GTAT-AGTGAAACCGCGAATGGCTCATTA-AATCAGTTATGGT----TCCTTAGA--TCGTA---TCC------TACTTGGATAACTG-TGGTAATTCTAGAGCTAATACATGC--------AACA---AAGCTCTGCTCTT------ACGGGTGGAGC---------GCTTTTATTAGATC-AAAACCA-ATCGA-------------------------GCCTTG--TGCTCGT---TC-GGTTCATG-ACTCTGGATAAC------TCTGCTG-ATCGC-A-TGGCCTT-GCGCCGGCGACGTATCTTTCAAGTGTCTGCCCTATCAACTGTCGATGGTACGTGATATGCCTACCATGGTAGTAACGGGTAACGGGGAATCAGGGTTCGATTCCGGAGAGGGAGCATGAGAAACGGCTACCA--CATCCAAGG--AAGGCAGCAGGCGCG-CAAATTACCCACT--CCCGGCACGGGGAGGTAG-TGACGAAAAATAACGATACGGGACTCT-TTCGAGGACCCGTAATTGGAATGAGTACACTTTAAATCCTTTA-----AC-GAGGATCAATTGGAGGGCAAG-CCTGG-TGCCAGCAGCCGCGGTAATTCCAGCTCCAATAGCGTATACTAAAGTTGTTGCGGTTAAAAAGCTCGTAGTTGGATCTCGGG-CTTGGACTTGTGGTCCGCTT------------CACAGTGG----CTAC-TGCT--TGTCCGGG---CCT----ACCTGCC--------------------------GGTC--------TTCCG------------------------------TCCATGCACTTCACTG-CG-TGTG-GGCGTGAATCCG--GTACGT--TTACTTTGAAAAA--ATTAGAGTGTTCAAAGCAGGC----ATTT---TGTCTGAATA-ATGTTGCATGGAATAATAGAATAGGACCTCGGTTCTATTTTGTTGGTT-TTCGGAGC--TT-GAGGTAATGATTAAGAGGGACGGACGGGGGCATTCGTATTGCGCCGTTAGAGGTGAAATTCTTGGATCGGCGCAAGACG----AACAACTGCGAAAGCATTT-GCCAAGAATGTCTTCATTAATCAAGAACGAAAGTCAGAGGTTCGAAGGCGATCAGATACCGCCCTAGTTCTGACCATAAACGATGCCAACTAGCGATCCGCCG--CAGT-----TACTAC-----AATGACTCGGCGGGCAGCTT----CCGGGAAACCA-AAGTCTTTGGGTT-CCGGGGGAAGTATGGTT--GCAAAGCTGAAACTTAAAGAAATTGACGGAAGGGCACCACCAGGAGTGGAGCCTGCGGCTTAAT--TTGACTCAACACGGGAAAACTCACCCGGCCCGGACACTGTAAGGATTGACAGAATGAGAGCTCTTTCTCGATTCG-GTGGGTGGTGGTGCATGGCCGTTCTTAGTTGGTGGAGCGATTTGT-CTGGTTTATTCCG-ATAACGAA-CGAGACTCTGGCCTATTAAATAGTTCGCCCGTATT---------------------TTATGCG--------------------------------------------------------------------------AGCGTCAACTTCTTAGA-GGGACAAGTGGCTTT-----------TAGCCA-CACGAGATTGAGCAATAACAGGTCTGTGATGCCCTTAGATGTT-CGGGGCCGCACGCGCGCTACACTGAAGAAATCAACGTGCGAAT--------TACTGGCTCGGAAGAGCTGGATAATCCGTTGAACCTTCTTCGTGATAGGGATTGGGGCTTGTAATTATTCCCCATTAACGAGGAATTCCCAGTAAGCACGAGT-CATAAGCTCGTGTTGATTACGTCCCTGCCCTTTGTACACACCGCCCGTCGCTACTACCGACTGTTCGCTTCG-TTGAGGCAGTCGGAT-----------TGGCACCTCGC----------------------------------------AATGGGCAACCAGTGCGATGGCGCTGAAAAGAC--TGCCAAA----GCCGAGTGAATG--------------------------------------------------------------------------------------------------------------------------------------------------------------------------------------------------------------------------------------------------------------------------------------------------------
>JF357658_Mesodasys_littoralis
---------------------------------------------------ATGCATGTCTAAGTACATACTCTC-----GTAT-AGTGAAACCGCGAATGGCTCATTA-AATCAGTTATGGT----TCCTTAGA--TCGTA---TCC------TACTTGGATAACTG-TGGTAATTCTAGAGCTAATACATGC--------AACA---AAGCTCTGACCTT------ACGGCAAGAGC---------GCTTTTATTAGATC-AAAACCA-ATCGG-------------------------GACTTC--GGTCTCG---TTCGGTTCTTG-AATCTGGATAAC----TTTTCGCTG-ATCGC-A-TGGCCTT-GTGCCGGCGACGTATCTTTCAAATGTCTGCCCTATCAACTGTCGATGGTACGTGATATGCCTACCATGGTTGTAACGGGTAACGGGGAATCAGGGTTCGATTCCGGAGAGGGAGCATGAGAAACGGCTACCA--CATCCAAGG--AAGGCAGCAGGCGCG-CAAATTACCCACT--CCCGGCACGGGGAGGTAG-TGACGAAAAATAACGATACGGGACTCT-TTCGAGGACCCGTAATTGGAATGAGTACACTTTAAATCCTTTA-----AC-GAGGATCAATTGGAGGGCAAG-CCTGG-TGCCAGCAGCCGCGGTAATTCCAGCTCCAATAGCGTATACTAAAGTTGTTGCGGTTAAAAAGCTCGTAGTTGGATCTCGGG-CTTGGACTTGCGGTCCACTT------------CACAGTGG----TTAC-TGCT--TGTTCGGG---CCT----ACCTGCC--------------------------GGAC--------TGCCG------------------------------TGTATGTTCTTAATTG-GA-TGTC--GCGTGCATCCG--GTACGT--TTACTTTGAAAAA--ATTAGAGTGTTCAAAGCAGGC----ATCT---TGCCTGAATA-ATGTTGCATGGAATAATAGAATAGGACCTCGGTTCTATTTTGTTGGTT-TTCGGAGC--TT-GAGGTAATGATTAAAAGGGACGGACGGGGGCATTCGTATTGCGCTGCTAGAGGTGAAATTCTTGGATCGGCGCAAGACG----AACAACTGCGAAAGCATTT-GCCAAGAATGTCTTCATTAATCAAGAACGAAAGTCAGAGGTTCGAAGGCGATCAGATACCGCCCTAGTTCTGACCATAAACGATGCCAACTAGCGATCCGCCG--TAGT-----TACTCT-----AATGACTCGGCGGGCAGCTT----CCGGGAAACCA-AAGTCTTTGGGTT-CCGGGGGAAGTATGGTT--GCAAAGCTGAAACTTAAAGAAATTGACGGAAGGGCACCACCAGGAGTGGAGCCTGCGGCTTAAT--TTGACTCAACACGGGAAAACTCACCCGGCCCGGACACTGTAAGGATTGACAGATTGAGAGCTCTTTCTCGATTCG-GTGGGTGGTGGTGCATGGCCGTTCTTAGTTGGTGGAGCGATTTGT-CTGGTTTATTCCG-ATAACGAA-CGAGACTCTGGCCTATTAAATAGTTCATCCGTGTA---------------------TTAAGCG--------------------------------------------------------------------------GGTGCCAACTTCTTAGA-GGGACAAGTAGACTT-----------CAGCTA-CGCGAGATTGAGCAATAACAGGTCTGTGATGCCCTTAGATGTT-CGGGGCCGCACGCGCGCTACACTGAAGGAATCAACGTGCGCAT--------TGCTAGTTCGAAAGAACTGGGTAATCCGTTGAACCTCCTTCGTGCTAGGGATTGGGGCTTGTAATTATTCCCCATGAACGAGGAATTCCCAGTAAGCGCGAGT-CATAAGCTCGTGTTGATTACGTCCCTGCCCTTTGTACACACCGCCCGTCGCTACTACCGACTGTTCGCTTGG-TTGAGGAAATCAGAT-----------TGGAGCCTCGC----------------------------------------AATGGGCAACCAGTGCGGCGGTGCTGAAAAGAT--TTCCAAG----ACCGAGCGAATG--------------------------------------------------------------------------------------------------------------------------------------------------------------------------------------------------------------------------------------------------------------------------------------------------------
>JF357659_Paraturbanella_dohrni
---------------------------------------------------ATGCATGCCTATGTACACGCTTTA-----ACAC-AGTGAAACCGCGAATGGCTCATTA-AATCAGTTATGGT----TCCTTAGA--TCGTT---TCC------TACTTGGATAACTGCTGGTAATTCTAGAGCTAATACATGC--------ATC----AAGCTCCGTTCGT------AAGTTCGGGGC---------GCTTTTATTAGATC-AAAACCA-ATCGG-----------------------CCGCTTAT--GCCGCCG---ACGGTGTGATG-ACTCTGGATAAC------TTAGCGG-ATCGC-A-AGGCCGT-GTGCCGGCGACGTATCTTTCAAATGTCTGCCCTATCAACTGTCGATGGTACGTGACATGCCTACCATGGTTGTAACGGGTAACGGGGAATCAGGGTTCGATTCCGGAGAGGGAGCATGAGAAACGGCTACCA--CATCCAAGG--AAGGCAGCAGGCGCG-CAAATTACCCACT--CCCGGCACGGGGAGGTAG-TGACGAGAAATAACGATACGGAACTCA-TATGAGGCTCCGTAATTGGAATGAGTACACTTCAAACACTTTA-----AC-GAGGATCAATTGGAGGGCAAG-TCTGG-TGCCAGCAGCCGCGGTAATTCCAGCTCCAATAGCGTATACTAAAGTTGCTGCGTTTAAAAAGCTCGTAGTTGGATCTCGGG-TGAGAACCGTCGGTCCGCCA------------AATGGTTG-----TGACTGGC--GGCTTCTT---CCT----ATCGTTT--------------------------GGCT--------CTCTC------------------------------TTAATGCCCTTAATTG-GG-TGTT--ATGAGTGGCCA--GAGCTT--TTACCTTGAAAAA--ATTAGAGTGTTCAAAGCGGGC-----GCT---TGCCTGAATA-ATGTTGCATGGAATAATGGAATAGGACCTCGGTTCTATTTTGTTGGTT-TTCGGAAC--TC-GAGGAAATGATCGACAGGGACTGACGGGGGCATTCGTATTGCGCCGCTAGAGGTGAAATTCTTGGACCGGCGCAAGACG----AACAACTGCGAAAGCATTT-GCCAAGAATGTTTCCATTGATCAAGAACGAAAGTCAGAGGTTCGAAGGCGATCAGATACCGCCCTAGTTCTGACCGTAAACGATGCCAACTGGCAATCCGCCA--TGGT-----TACATC-----AATGGCCTGGCGGGCAGCCC----CCGGGAAACCA-AAGTGTTTGGGTT-CCGGGGGAAGTATGGTT--GCAAAGCTGAAACTTAAAGGAATTGACGGAAGGGCACCACCAGGAGTGGAGCCTGCGGCTTAAT--TTGACTCAACACGGGAAAACTCACCCGGCCCGGACACCGTGAGGATTGACAGATTGATAGCTCTTTCTTGATTCG-GTGGTTGGTGGTGCATGGCCGCTTCTAGTTGGTGGAGCGATTTGT-CTGGTTAATTCCG-ATAACGAA-CGAGACTCTAGCCTGCTAAATAGTCGACTCGTTTC---------------------TTACGCG------------------------------------------------------------------------AGTTCCACGTCTTCTTAGA-GGGACAAGTGGCGTTA----------CAGTCA-CACGAGATTGAGCAACAGCAGGTCCGTGATGCCCTTAGATGTC-CGGGGCCGCACGCGCGCTACACTGAAGGAATCAGCGTGTACTC----------CGTGCCCGAAAGGGACTGGTAACCCGTTGAACCTCCTTCGTGCTTGGGATTGGAGCTTGTAATTATTCTCCATGAACGAGGAATTCCCAGTAGGCGCGAGT-CATAAGCTCGCGTCGATTACGTCCCTGCCCTTTGTACACACCGCCCGTCGCTACTACCGACTGAATCGTTCG-TTGAGTTTCTCAGATTGTCGGCGCTGCGGCGGTTACC-------------------------------------------------------------CGCTGTGGCGTA--GTGCG--------------------------------------------------------------------------------------------------------------------------------------------------------------------------------------------------------------------------------------------------------------------------------------------------------------------------
>JF357660_Paraturbanella_pallida
---------------------------------------------------ATGCATGCCTATGTACACGCTTCG-----GTAC-AGCGAAACCGCGAATGGCTCATTA-AATCAGTTATGGT----TCCTTAGA--TCGTT---TCC------TACTTGGATAACTGCTGGTAATTCTAGAGCTAATACATGC--------ACC----AAGCTCCGCTCTC------ACGGGCGGGGC---------GCTTTTATTAGATC-AAAACCA-ATCGA------------------CGTTTGCTTCGGCGAGCGTCGA---CGTTTGTGATG-ACTCTGGATAAC------TTAGCGG-ATCGC-A-GGGCCGT-GTGCCGGCGACGTATCTTTCAAGTGTCTGCCCTATCAACTGACGATGGTATGCGCCTTGCCTACCATGGTTATAACGGGTAACGGGGAATCAGGGTTCGATTCCGGAGAGGGAGCATGAGAAACGGCTACCA--CATCCAAGG--AAGGCAGCAGGCGCG-CAAATTACCCACT--CCCAGAGCGGGGAGGTAG-TGACGAGAAATAACGATACGGGACTCT-TTCGAGGCCCCGTAATTGGAATGAGTACACTTCAAACACTTTA-----AC-GAGGATCAATTGGAGGGCAAG-TCTGG-TGCCAGCAGCCGCGGTAATTCCAGCTCCAATAGCGTATACTAAAGTTGCTGCGTTTAAAAAGCTCGTAGTTGGATCTCGGG-TGAGGCACGGTGGTCCGCCT------------GTCGGTTG----TGAC-TGCC--GTCGCCTT---CCT----ATCGTTC--------------------------GGCT--------CTCTC------------------------------TGAATGTCCTTCGTTG-GA-TGTT--CTGAGTGGCCG--AAGCTT--TTACCTTGAAAAA--ATCAGAGTGTTCAAAGCGGGC-----GTA---TGCCTGAATG-ATGTTGCATGGAATAATGAAATATGACTTCGGTTCTATTTTGTTGGTT-TTCGGAAC--TC-GAGGAAATGATCGACAGGGACTGACGGGGGCATTCGTATTGCGCCGCTAGAGGTGAAATTCTTGGACCGGCGCAAGACG----AACAACTGCGAAAGCATTT-GCCAAGAATGTTTCCATTGATCAAGAACGAAAGTCAGAGGTTCGAAGGCGATCAGATACCGCCCTAGTTCTGACCGTAAACGATGCCAACTGGCAATCCGCGA--CGGT-----TACATC-----GATGGCCTCGCGGGCGACCT----CCGGGAAACCA-AAGTTTTTGGGTT-CCGGGGGAAGTATGGTT--GCAAAGCTGAAACTTAAAGAAATTGACGGAAGGGCACCACCAGGAGTGGAGCCTGCGGCTTAAT--TTGACTCAACACGGGAAAACTCACCCGGCCCGGACACCGTGAGGATTGACAGACTGAGAGCTCTTTCTTGATTCG-GTGGTTGGTGGTGCATGGCCGCTTCTAGTTGGTGGAGCGATTTGT-CTGGTTAATTCCG-ATAACGAA-CGAGACTCTAGCCTGCTAAATAGTCGACTCGTATT----------------------------------------------------------------------------------------------TTCGCGAGTTTAACGTCTTCTTAGA-GGGACAAGTGGCGTTA----------CAGTCA-CACGAGATTGAGCTACAGCAGGTCCGTGATGCCCTTAGATGTC-CGGGGCCGCACGCGCGCTACACTGAAGGAATCAGCGTGTATTC----------CGTGCCCGAAAGGGACTGGTAACCCGTTGAACCTCCTTCGTGCTTGGGATTGGAGCTTGTAATTGTTCTCCATGAACGAGGAATTCCCAGTAAGCGCGAGT-CATAAGCTCGCGTTGATTACGTCCCTGCCCTTTGTACACACCGCCCGTCGCTACTACCGACTGAATCGTTTG-TTGAGTTTCTTGGATCGCGCGCGCTGTGGCGGTTCCG------------------------------------------------------------CCGCTGCGGCGCAGTGCG----------------------------------------------------------------------------------------------------------------------------------------------------------------------------------------------------------------------------------------------------------------------------------------------------------------------------
>JF357662_Turbanella_bocqueti
---------------------------------------------------ATGCATGCCTACGTACACACTCTC-----GTAT-AGTGAAACCGCGAATGGCTCATTA-AATCAGTTATGGT----TCCTTAGA--TCGTT---TCC------TACTTGGATAACTGCTGGTAATTCTAGAGCTAATACATGC--------ATC----GAGCTCTGACCTC------ACGGCCAGGGC---------GCTTTTATTAGATC-AAAACCA-ATCGG---------------------------CATT--GCGCCGT---TT-GTGTGATG-ACTCTGGATAAC------TTCGCAG-ATCGC-A-AGGCCTT-GCGCCGGCGACGTATCTTTCAAATGTCTGCCCTATCAACTGTCGATGGTACGTGATATGCCTACCATGGTTTTAACGGGTAACGGGGAATCAGGGTTCGATTCCGGAGAGGGAGCATGAGAAACGGCTACCA--CATCCAAGG--AAGGCAGCAGGCGCG-CAAATTACCCACT--CCCGGCACGGGGAGGTAG-TGACGAGAAATAACGATACGGAACTCT-ATCGAGGCTCCGTAATTGGAATGAGTACACTTTAAACCCTTTA-----AC-GAGGATCAATTGGAGGGCAAG-TCTGG-TGCCAGCAGCCGCGGTAATTCCAGCTCCAATAGCGTATACTAAAGTTGTTGCGTTTAAAAAGCTCGTAGTTGGATCTCGGG-CCAGGACCGGTGGTCCGCCG------------TACGGTAG----AGAC-TGCC--GGCTCCTG---CCT----ACATTTC--------------------------GGCT--------CTCTC------------------------------CTGATGCCCTTTACTG-GG-TGTC--TTGAGTGGCCG--GAGCGT--TTACCTTGAAAAA--ATTAGAGTGTTCAAGGCGGGC--AAT------TGCCTGAATA-ATGTTGCATGGAATAATGGAATAGGACCTCGGTTCTATTTTGTTGGTT-TTCGGAAC--TT-GAGGTAATGATTAAGAGGAACAGACGGGGGCATTCGTATTGCACCGTTAGAGGTGAAATTCTTGGATCGGTGCAAGACG----AACTACTGCGAAAGCATTT-GCCAAGAATGTTTCCATTGATCAAGAACGAAAGTCAGAGGTTCGAAGGCGATCAGATACCGCCCTAGTTCTGACCATAAACGATGCCAACTTGCAATCCGCCG--CAGT-----TACGAA-----AATGGCTCGGCGGGCAGCCC----CCGGGAAACCT-AAGTTTTTGGGTT-CCGGGGGAAGTATGGTT--GCAAAGCTGAAACTTAAAGGAATTGACGGAAGGGCACCACCAGGAGTGGAGCCTGCGGCTTAAT--TTGACTCAACACGGGAAAACTCACCCGGCCCGGACACTGTAAGGATTGACAGATTGATAGCTCTTTCTTGATTCG-GTGGATGGTGGTGCATGGCCGCTTCTAGTTGGTGGAGCGATTTGT-CTGGTTAATTCCG-ATAACGAA-CGAGACTCTTACCTGCTAAATAGTACGCTCGTATT---------------------CGGCGAG----------------------------------------------------------------------------CGCAGACTTCTTAGA-GGGACAAGTGGCGTTA----------CAGCCA-CACGAGATTGAGCTACAGCAGGTCTGTGATGCCCTTAGATGTT-CGGGGCCGCACGCGCGCTACACTGAAGGAATCAGCGTGCTGTA---------CCGTGCCCGGAAGGGACTGGTAACCCGTTGAACCTCCTTCGTGATTGGGATTGGGGCTTGCAATTCTTCCCCATGAACGAGGAATTCCCAGTAAGCGTGAGT-CATAAGCTCGCGTTGATTACGTCCCTGCCCTTTGTACACACCGCCCGTCGCTACTACCGACTGAATCGTTCG-TTGAGTTCCTCGGATCGGCTAGTTTCCGTGCATCTTC------------------------------------------GCATGGGGA-------CTGTGTCGAAAAGAG--GCGCTAG----ACCAGCGATTTG--------------------------------------------------------------------------------------------------------------------------------------------------------------------------------------------------------------------------------------------------------------------------------------------------------
>JF357663_Turbanella_cornuta
---------------------------------------------------ATGCATGCCTAAGTACACACTTCT-----ATAT-AGTGAAACCGCGAATGGCTCATTA-AATCAGTTATGGT----TCCTTAGA--TCGTT---TCC------TACTTGGATAACTGCTGGTAATTCTAGAGCTAATACATGC--------ATC----AAGCTCTGGCCTC------GCGGTCAGGGC---------GCTTTTATTAGATC-AAAATCA-ATCGG------------------------GAGCTTG--CTCTCGT---TT-GTGTGATG-ACTCTGAACAAC------TTCGCGG-ATCGC-A-AGGCCTT-GTGCCGGCGACGTATCTTTCAAATGTCTGCCCTATCAACTGTCGATGGTACGTGATATGCCTACCATGGTTGCAACGGGTAACGGGGAATCAGGGTTCGATTCCGGAGAGGGAGCATGAGAAACGGCTACCA--CATCCAAGG--AAGGCAGCAGGCGCG-CAAATTACCCACT--CCCGGCACGGGGAGGTAG-TGACGAGAAATAACGATACGGAACTCT-ATCGAGGCTCCGTAATTGGAATGAGTACACTTTAAACCCTTTA-----AC-GAGGATCAATTGGAGGGCAAG-TCTGG-TGCCAGCAGCCGCGGTAATTCCAGCTCCAATAGCGTATACTAAAGTTGTTGCGTTTAAAAAGCTCGTAGTTGGATCTCGGG-CCAGGATCGGCGGTCCGCCG------------TACGGTTG----TGAC-TGCC--GACTCCTG---CCT----ACTTTTC--------------------------GGCT--------CTCTC------------------------------TTGATTCCCTTCACTG-GG-TGTC--TTGAGTGGCCG--GAGCGT--TTACCTTGAAAAA--ATTAGAGTGTTCAAGGCGGGC--AAT------TGCCTGAATA-ATGTTGCATGGAATAATGGAATAGGACCTCGGTTCTATTTTGTTGGTT-TTCGGAAC--TT-GAGGTAATGATTAAGAGGAACAGATGGGGGCATTCGTATTGCGCCGTTAGAGGTGAAATTCTTGGATCGGCGCAAGACG----AACTACTGCGAAAGCATTT-GCCAAGAATGTTTCCATTGATCAAGAACGAAAGTCAGAGGTTCGAAGGCGATCAGATACCGCCCTAGTTCTGACCATAAACGATGCCAACTTGCAATCCGCCG--CAGT-----TACGTT-----GATGGCTCGGCGGGCAGCCC----CCGGGAAACCT-AAGTTTTTGGGTT-CCGGGGGAAGTATGGTT--GCAAAGCTGAAACTTAAAGGAATTGACGGAAGGGCACCACCAGGAGTGGAGCCTGCGGCTTAAT--TTGACTCAACACGGGAAAACTCACCCGGCCCGGACACTGTAAGGATTGACAGATTGATAGCTCTTTCTTGATTCG-GTGGGTGGTGGTGCATGGCCGCTTCTAGTTGGTGGAGCGATTTGT-CTGGTTAATTCCG-ATAACGAA-CGAGACTCTTACCTGCTAAATAGTACACTCGTATC-------------------------------------------------------------------------------------------------CGGCGAGTGCTGACTTCTTAGA-GGGACAAGTGGCGTTA----------CAGTCA-CACGAGATTGAGCTACAGCAGGTCTGGCATGCCCTTAGATGTT-CGGGGCCGCACGCGCGCTACACTGAAGGAATCAACGTGCTGTA---------CCGTGCCCGGAAGGGACTGGTAACCCGTTGAACCTCCTTCGTGATTGGGATTGGGGCTTGCAATTATTCCCCATGAACGAGGAATTCCCAGTAAGCGTGAGT-CATAAGCTCGCGTTGATTACGTCCCTGCCCTTTGTACACACCGCCCGTCGCTACTACCGACTGAATCGTTCG-TTGAGTTCCTCGGATCGACTGTTTGCAGTGCTCACGC---------------------------------------------------ATTGCAGCCGTGTCGAGAAGAG--GCGCTAG----ACCAGCGATTTG--------------------------------------------------------------------------------------------------------------------------------------------------------------------------------------------------------------------------------------------------------------------------------------------------------
>JF357664_Xenotrichula_intermedia
---------------------------------------------------ATGCATGTCTCAGTACACACTCTT-----GAAC-AGTGAAACCGCGAATGGCTCATTA-CATCAGTTACGGT----TCCTTGGA--TCTTTCAATGT------TATACGGATAACTTTTGGGAATTCTAGAGCTAATACGTGC--------CATG---AAGCTTCAACTC--------ACGGAGAAGC---------GCACTTATTAGACC-AAAACCA-ATCGG---------------------------CTTC---GGCTGT-----GGTGAGGTG-ACTCTGGATAAC----CTTGTGCTG-ATCGC-AGCGGCCTC-GAGCCGGCGACAAATCTTT-AAATGTCTGACCTATCAACTTTCGATGGTAGGTGATGTGCCTACCATGGTTGTTACGGGTAACGGGGAATCAGGGTTCGATTCCGGAGAAGGAGCCTGAGAAACAGCTGCTA--CTCCTACGG--GAGGCAGCAGGCGCG-CAAATTACCCACT--CCCGGCATGGGGAGGTAG-TGACGAAAAATAACGACTCCGAGCTCT--ACGAGTTTCGGTGATCGGAATGAGACCACTCAAAAGCCGTTA-----AC-GAGGATCAAATAGAGGGCAAG-TCTGG-TGCCAGCAGCCGCGGTAATTCCAGCTCTATTAGCGTATATTAAAGTTGTTGCAGTTAAAAAGCTCGTAGTTGGATCTCGGG-CCAAGTCCGGC-GTCTGCTCT-----------CTCGAGTA----GCTT-CGCC--GTGGCTAA---CCTTTCGGTAATTC--------------------------GTCT-------------------------------------------ATGGTGCTCTTCAACG-GG-TGAC--ATGGTCGACTG--CCATTT--TTACTTTGAGAAA--ACTAAAGTGCTTAAAGCATGC--CGCTTC---GGCAGGAATA-TTCGTGCATGGAATAATGAAAAAGGACTTCGTCTCCATTTTGTTGGTTTCTCGATTC-----GAGGTAATGATTAAGAGGGACAGACGGGGGCATTCGTATTGCGCCGCGAGAGGTGAAATTCTTGGACCGGCGCAAGACG----TACAACTGCGAAAGCATTT-GCCAAGAATGTTTTCATTAATCAAGAACGAAAGTCAGAGGTTCGAAGGCGATCAGATACCGCCCTAGTTCTGACCATAAACGATGCCAACTGGCGATCTGCCG-------------CTTGTATTCAATATCACGGCAGGCAGCCA----CCGGGAAACCTGAAGTTTTTGGGTT-CCGGGGAGAGTATGGTT--GCAAAACTGAAACTTAAAGGAATTGACGGAAGGGCACCACCAGGAGTGGAGTCTGCGGCTCAAT--TTGACTCAACACGCGAAAGCTTACCCAGTCAGGACACCCTAAGGATTGACAGACCGATAGCTCTTTCTCGATTTG-GTGAATGGTGGTGCATGGCCGTTCTTAGTTGGTGAAGCGATTTGT-CTGGTTAATTCCG-ATAACGAA-CGAGACTCTAGCCTGCTAAATAGTACGAAACTCTT------------------------------------------------------------------------------------------------CAGGTTCTAAAGTACTTCTTAGA-GGGACAAGTGACTCCTACATTCA---AAGTCACCACGAAACTGAGCAATAACAGGTCTGTGATGCCCTTAGATGTC-CGGGGCCGCACGCGCGCTACAATGAAGGAATCAACGTGCATTC-----TTGCGCTGGTCTGAAGGGGCCGGCGAACCCGTTGAATTTCTTTCATACTTGGGACTGGGCTTTGTAATTATCGCCCATGAACGAGGAACTCCCAGTATGTGCGAGT-CATCAGCTCGCGCAGACTACGTCCCTGCCCTTTGTACACACCGCCCGTCGCTACTACCGATTGAATGTCTCA-GTGAGATACTCGGAT-----------TTGTCCTTCGT-----------------------------------------AACATTAACGTGTTACTTAGGATGAAAAAGAA--TATCAAA----CTTGGACATTTA--------------------------------------------------------------------------------------------------------------------------------------------------------------------------------------------------------------------------------------------------------------------------------------------------------
>JF357665_Lepidodasys_unicarenatus
---------------------------------------------------ATGCATGTCTTGGTACAAACTCCT-----GTAT-AGTGAAACCGCGAATGGCTCATTA-AATCAGTTATGGT----TCCTTAGA--TCGTACTT---------TAATTGGATAACTG-TGGTAATTCTAGAGCTAATACATGC--------AACA---AAGCTCTGACTAT------TTGGGAAGAGC---------GCTTTTATTAGATC-AAAACCG-ATCAG--------------------------ACTTC--GGTCTGC---TT-ATTTGGTG-ACTCTGGATAAT------CTTGCTG-ATCGC-A-CGGCATT-GAGCCGGCGACGTATCTTTCAAGTGTCTGCCCTATCAACTGTCGATGGTACGTGATATGCCTACCATGGTTATTACGGGTAACGGGGAATCAGGGTTTGATTCCGGAGAGGGAGCATTAAAAACGGCTACCA--CATCCAAGG--AAGGCAGCAGGCGCG-CAAATTACCCACT--CCCGGCACGGGGAGGTAG-TGACGAAAAATAACGATACAAGCCTCT-TACGAGGTCTTGTAATTGGAATGAGTACACTTTAAATCCTTTA-----AC-GAGGATCAATTGGAGGGCAAG-TCTGG-TGCCAGCAGCCGCGGTAATTCCAGCTCCAATAGCGTATACTAAAGCTGTTGCGGTTAAAAAGCTCGTAGTTGGATCTCGGG-TATGGCTTTGTGGAACACT-------------TACACGTG-----TATCTACA--TATGTCAA---CCT----AACAGCT--------------------------GGTG--------TTCCC------------------------------TTGATGCTCTTCATTG-AG-TGTT--TTGGGATGCTA--GAACAT--TTACTTTGAAAAA--ATTAGAGTGCTTAGTGCAGGC----TGCT---TGCCTGAATA-ATATTGCATGGAATAATGAAATAGGATCTTGGTTCTATTTTGTTGGTT-TTCGGAAC--A--GAGATAATGATTAAGAGGGACGGTCGGGGGCATTCGTATTGCGTCGTTAGAGGTGAAATTCTTGGATCGACGCAAGACG----GACTACGGCGAAAGCATTT-GCCAAGAATGTTTTCATTAATCAAGAACGAAAGTCAGAGGTTCGAAGGCGATCAGATACCGCCCTAGTTCTGACCATAAACGATGCCAACTAGCGATCCGTCA--TAGT-----TAATAC-----AATGACTTGACGGGCAGCTT----CCGGGAAACCA-AAGTTTTTGGGTT-CCGGGGGAAGTATGGCT--GCAAAGCTGGAACTTAAAGGAATTGACGGAAAGGCACCACCAGGAGTGGAGCCTGCGGCTTAAT--TTGACTCAACACGGGAAAACTCACCCGGCCCGGACACCTTAAGGATTGACAGATTAAGAGCTCTTTCTTAATTAG-GTGGGTGGTGGTGCATGGCCGTTCTTAGTTGGTGGAGCGATTTGT-CTGGTTAATTCCG-ATAACGAA-CGAGACTCTAGCCTATTAAATAGTTCACTTGTATT------------------------------------------------------------------------------------------------TGAGCAAGTGGTAACTTCTTAGA-GGGACTAGTGGCGTT-----------TAGCCA-CACGAGATTGAGCAATAACAGGTCTGTGATGCCCTTAGATGTT-CGGGGCCGCACGCGCGCTACACTGAGAGGATCAGGGTGCGTCA--------GCCTTGTTTAAATGAACAAGGTAACCCAATGAAATCCTTTCGTGCTTGGAATTGGGGCTTGTAATTTTTCCCCATGAACGAGGAATTCCTAGTAAGTGCGAGT-CATAAGCTTGCACTGATTACGTCCCTGCCCTTTGTACACACCGCCCGTCGCTACTACTGACTGCGCTATTCG-TGGAATAACTTGGATCGA--------CTGACTTGACA--------------------------------------------GGAAACTGTTTAGTCAATGTTGAAAAGAG--TTATGAC----ACTGATTGCGTG--------------------------------------------------------------------------------------------------------------------------------------------------------------------------------------------------------------------------------------------------------------------------------------------------------
>JF357667_Diplodasys_ankeli
---------------------------------------------------ATGCATGTCTAAGTACAAACTCTC-----GTAC-AGTGAAACCGCGAATGGCTCATTA-AATCAGTTATGGT----TTCTTAGA--TCGTG---TCC-----ATACTTGGATAACTG-TAGTAATTCTAGAGCTAATACATGA--------CACA---AAGCTTCGACTC--------ACGAAGAAGC---------GCTTTTATTAGACC-AAAACCA-ACCGC--------------------------TTCGGCGAAAACGT---------TGGTG-ACTCTGAATAAC----TTTGTGCTG-ATCGC-A-TGGCCTT-GCGCCGGCGACGTATCCTTCAAATGTCTGCCCTATCAACTTTCGATGGTACACGACCTGTCTACCATGGTTGTAACGGGTAACGGGGAATCAGGGTTCGATTCCGGAGAGGGAGCATGAGAAACGGCTACCA--CATCCAAGG--AAGGCAGCAGGCGCG-CAAATTACCCACT--CCCGGCACGGGGAGGTAG-TGACGAAAAATATCGATACGGGACTCG-TTCGAGGCCCCGTAATTGAAATGAGTACACTTTAAATCCTTTA-----AC-GAGGATCAATTGGAGGGCAAG-TCTGG-TGCCAGCAGCCGCGGTAATTCCAGCTCCAATAGCGTATATTAATGTTGCTGCAGTTAAAAAGCTCGTAGTTGGATCTCGGG-CTCGGGCTAGCGGTCCAC--------------CTCGGTGG----TTAC-TGCT--TGTCTCGA---CCT----AACTGCC--------------------------GGTT--------TTCCA------------------------------CTGATGCTCTTTATTG-AG-TGTC--TTTGGTTGCCG--GAACGT--TTACTTTGAAAAA--ATTAGAGTGTTCAAAGCAGGC----GTCA---TGCCTGAATA-CTGGTGCATGGAATAATGGAATAGGACCTCGGTTCTATTTTGTTGGTT-TTCGGGAC--TT-GAGGTAATGATTAAGAGGGACAGACGGGGGCATTCGTATTGCGCCGTTAGAGGTGAAATTCTTGGATCGGCGCAGGACG----AACAACTGCGAAAGCATTT-GCCAAGAATGTCTTCATTAATCAAGAACGAAAGTCGGATGTTCGAAGGCGATCAGATACCGCCCTAGTTCCGACCATAAACGATGCCAACTAGCGATCCGTCA--CAGT-----TACTG-----AAATGACTTGGCGGGGAGCTC----CCGGGAAACCATAAGTTTTTGGGTT-CCGGGGGAAGTATGGTT--GCAAAGCTGAAACTTAAAGGAATTGACGGAAGGGCACCACCAGGAGTGGAGCCTGCGGCTTAAT--TTGACTCAACACGGGAAAACTCACCCGGCCCGGACACTGTAAGGATTGACAGATTGAGAGCTCTTTCTTGATTCG-GTGGGTGGTGGTGCATGGCCGTTCTTAGTTCGTGGAGTGGTTTGT-CATGTCAATTCAG-GTAACGAA-CGAGACTCTAGCCTATTAAATAGCACACGTGTACT------------------------------------------------------------------------------------------------TTGTGCGCGCGGTGCTTCTTAGA-GGGACTGGTGAATAATA---------CAGTCA-CACGAAAAAGAGCGATAACAGGTCTGTTATGCCCTTAGATGTT-CGGGGCCGCACGCGCGCTACACTGAAAGAATCAGCGTGTTAAT--------TCCTTGCTCGGAAGGGCTGGGAAATCCGTTGAAACTCTTTCGTGATTGGGATTGGGGATTGCAATTATTCCCCATCAACGAGGAATTCCCAGTAAGCGCGAGT-CATAAGCTCGCGTTGATTACGTCCCTGCCCTTTGTACACACCGCCCGTCGCTACTACCGACTGGACGTATTA-TCAAGAGATTTGGATCGCATCTGTCTTCGAGGCCAAA----------------------------------------------ACCGAGAAGATTGTATTGTGAAAATTA--TCTCGAG----GTTGTGCGTCTG--------------------------------------------------------------------------------------------------------------------------------------------------------------------------------------------------------------------------------------------------------------------------------------------------------
>JF357669_Turbanella_lutheri
---------------------------------------------------ATGCATGCCTATGTACACACTTCC-----GTAT-AGTGAAACCGCGAATGGCTCATTA-AATCAGTTATGGT----TCCTTAGA--TCGTA---TCC------TACTTGGATAACTGCTGGTAATTCTAGAGCTAATACATGC--------ATC----AAGCTCTGACCTC------ACGGTCAGGGC---------GCTTTTATTAGATC-AAAATCA-ATCGG------------------------GAGCTTG--CTCCTGT---TT-GTGTGATG-ACTCTGGAAAAC------TTCGCAG-ATCGC-A-AGGCCCA-GTGCCGGCGACGTATCTTTCAAATGTCTGCCCTATCAACTGTCGATGGTACGTGATATGCCTACCATGGTTGCAACGGGTAACGGGGAATCAGGGTTCGATTCCGGAGAGGGAGCATGAGAAACGGCTACCA--CATCCAAGG--AAGGCAGCAGGCGCG-CAAATTACCCACT--CCCAGCTCGGGGAGGTAG-TGACGAGAAATAACGATACGGAACTCT-ATCGAGGCTCCGTAATTGGAATGAGTACACTTTAAACCCTTTA-----AC-GAGGATCAATTGGAGGGCAAG-TCTGG-TGCCAGCAGCCGCGGTAATTCCAGCTCCAATAGCGTATACTAAAGTTGTTGCGTTTAAAAAGCTCGTAGTTGGATCTCGGG-CTAGGTGCGGTGGTCCGCCG------------TTCGGTTG----TGAC-TGCC--GCTACCTG---CCT----ATATTTC--------------------------GGCT--------CTCTC------------------------------TTGATGTCCTTCACTG-GG-TGTC--TTGAGTGGCCG--GAGCGT--TTACCTTGAAAAA--ATTAGAGTGTTCAAGGCGGGC-----TTT---TGCCTGAATA-ATGTTGCATGGAATAATGGAATAGGACCTCGGTTCTATTTTGTTGGTT-TTCGGAAC--TC-GAGGTAATGATTAAGAGGAACAGACGGGGGCATTCGTATTGCGCCGTTAGAGGTGAAATTCTTGGATCGGCGCAAGACG----AACTACTGCGAAAGCATTT-GCCAAGAATGTTTCCATTGATCAAGAACGAAAGTCAGAGGTTCGAAGGCGATCAGATACCGCCCTAGTTCTGACCATAAACGATGCCAACTTGCAATCCGCCG--CAGT-----TACGTT-----GATGGCTCGGCGGGCAGCCC----CCGGGAAACCA-AAGTTTTTGGGTT-CCGGGGGAAGTATGGTT--GCAAAGCTGAAACTTAAAGGAATTGACGGAAGGGCACCACCAGGAGTGGAGCCTGCGGCTTAAT--TTGACTCAACACGGGAAAACTCACCCGGCCCGGACACTGTAAGGATTGACAGATTGATAGCTCTTTCTTGATTCG-GTGGGTGGTGGTGCATGGCCGCTTCTAGTTGGTGGAGCGATTTGT-CTGGTTAATTCCG-ATAACGAA-CGAGACTCTTACCTGCTAACTAGTACACTCGTATC-------------------------------------------------------------------------------------------------CGGCGAGTGCTGACTTCTTAGA-GGGACAAGTGGCGTTA----------CAGTCA-CACGAGATTGAGCTACAGCAGGTCTGTGATGCCCTTAGATGTT-CGGGGCCGCACGCGCGCTACACTGAAGGAATCAACGTGCTGTA---------CCGTGCCCGGAAGGGACTGGTAACCCGTTGAACCTCCTTCGTGATTGGGATTGGAGCTTGTAATTATTCTCCATGAACGAGGAATTCCCAGTAAGCGCGAGT-CATAAGCTCGCGTTGATTACGTCCCTGCCCTTTGTACACACCGCCCGTCGCTACTACCGACTGAATCGTTCG-TTGAGTTCCTCAGATCGGCTGTATGTGGTGCTCACGC---------------------------------------------------ATCGCATGCAAGTTGAGAAGAG--GCGCAAG----ACCAGCGATTTG--------------------------------------------------------------------------------------------------------------------------------------------------------------------------------------------------------------------------------------------------------------------------------------------------------
>JF357670_Macrodasys_sp_2
---------------------------------------------------ATGCATGTCTCAGTACAAACTTTC-----ACAT-AGTGAAACCGCGAATGGCTCATTA-AATCAGTTATGGT----TCCTTAGA--TCGTG---ACC----AGTACATGGATAACTG-TAGTAATTCTAGAGCTAATACATGA-----CACGAGTGAGTGACTGTGACCCG----GTAACGGTGAGTGGAAACTCCTGCATTTATTAGACCAAAAACCA-ATGAA--------CGTGTCTCGTTTCGGCGAGCTCC--ACGTTGT---TT-TTTTGGTG-ACTCTGGATAACTTTGTTTGAGCAG-ATCGT-A-TGGCCTG-GAGCCGACGACGTATCTTTCAAGTGTCTGCCCTATCAACTGTCGATGGTAGGTGATATGCCTACCATGGTTGCAACGGGTAACGGGGAATCAGGGTTCGATTCCGGAGAGGGAGCATGAGAAACGGCTACCA--CATCCAAGG--AAGGCAGCAGGCGCG-CAAATTACCCACT--CTCGGCACGAGGAGGTAG-TGACGAAAAATAACGATACTGGACTGTCAAACAGGCCCAGTAATTGGAATGAGTACACTCTAAACCTTTTA-----AC-GAGGATCAAGTGGAGGGCAAG-TCTGG-TGCCAGCAGCCGCGGTAACACCAGCTCCACTAGTCTATGATGTA--TGTTGCGGTTTTCGAGCTCGTAGTCGGATCTGGGG-TTTGAACTGACGGTTTTCCCGTCGTCGT----TATGGGAA-----CAACTGTC--TGTTTCGA---CCT----ACCTTTC--------------------------GGTT---TGCGCGT---------------------------------GCGATGCTCTTCAGTG-AG-TGTC--GTTCGTGGCCG--AAGTGT--TTACTTTGAAAAA--ATTAGAGTGTTCAAAGCAGGCAATCTTTT---CGCCTGAATA-ATGTTGCATGGAATAATGGAATAGGACCTCGGTTCTATTTTGTTGGTCTTTCGGAGC--TT-GAGGTAATGATCGAGAGGGACAGACGGGGGCATCCGTATTGCGCCGTTAGAGGTGAAATTCTTGGATCGGCGCAAGACG----AACAACTGCGAAAGCATTT-GCCAAGAATGTCTTCATTGATCAAGAACGAAAGTCAGAGGTTCGAAGGCGATCAGATACCGCCCTAGTTCTGACCATAAACGATGCCAACTAGCGATCCGACG--CGGT---------TAATTCCAATGACTCGTCGGGCAGCTT----CCGGGAAACCA-AAGTCTTTGGGTC-TCGGGGGAAGTATGGTC--GCAAGGCTGAAACTTAAAGGAATTGACGGAAGGGCACCACCAGGAGTGGAGCCTGCGGCTTAAT--TTGACTCAACACGGGAAAACTCACCCGGCCCGGACACTGTAAGGATTGACAGATTGAGAGCTCTTTCTTGATTCG-GTGGGTGGTGGTGCATGGCCGTTCTTAGTTGGTGGAGTGATTTGT-CTGGTTAATTCCG-ATAACGAA-CGAGACTCTAGCCTACTAACTAGTTCGAGGATTTT---------------------CTGGTTCATAATTCTGCGGGTGGGTGGCGTTTGCTTCGGTTTGCGTTGCTCGTCTGTAGAAGGGCTGTAAATCCTTGTCAACTTCAAGACTTCTTAGA-GGGACAGGTGGCGTG-----------TAGCCA-CACGAAATTGAGCAATAACAGGTCTGTGATGCCCTTAGATGTT-CGGGGCCGCACGCGCGCTACACTGAAACAGTCAACGAGCTCAC----------CTCGACCGGAAGGCCAGGGAAAACTCTGGAAACTGTTTCGTGATAGGGATTGGAGCTTGTAATTATTCTCCATGAACGAGGAATTCCTAGTAGGTGCAAGT-CATAAGCTTGCGCCGATTATGTCCCTGCCCTTTGTACACACCGCCCGTCGCTACTACCGACTGAATGACTCG-CTGAGGTGCTCGGACTGATCTTGCACGGGGTCATTCT-------------------CTCGTCTTGCTTCACGGCAGGGCTGGGAGAGGCTTCGGCGTAGGTTGGAAAGAG--TACCTAA----GCCAGTTATTTG--------------------------------------------------------------------------------------------------------------------------------------------------------------------------------------------------------------------------------------------------------------------------------------------------------
>JF357671_Thaumastoderma_moebjergi
---------------------------------------------------ATGCATGTCTCAGTACACACTGTG-----GTAA-AGTGAAACCGCGAATGGCTCATTA-AATCAGTTATGGT----TCCTTAGA--TCGTG---TCC-----ATACTTGGATAACTG-TGGTAATTCTAGAGCTAATACATGC--------CTCG---AAGTCGGGACTT--------ACGGACCGAC---------GCACTTATTAGACC-AAAACCA-ACCCG---------------------------CTTC-------GGCGGAAATTTTGGTG-ACTCTGGATAAC-----CATAGCGG-ATCGC-A-TGGCCTT-GCGCCGGCGACGAATCTTTCAAGTGTCTGCCCTATCAACTGTCGATGGTACGTGATATGCCTACCATGGTTGTAACGGGTAACGGGGAATCAGGGTTCGATTCCGGAGAGGGAGCATGAGAAACGGCTGCCA--CATCCAAGG--AAGGCAGCAGGCGCG-CAAATTACCCATT--CCCGGCTCGGGGAGGTAG-TGACGAAAAATAACAATACAGGACTCA-TATGAGGCCCTGTAATTGGAATGAGTACAATTTAAATCCTTTA-----AC-GAGGATCTATTGGAGGGCAAG-CCTGG-TGCCAGCAGCCGCGGTAATTCCAGCTCCAATAGCGTATATTAAAGTTGCTGCAGTTAAAAAGCTCGTAGTTGGATCTCGGG-CCTGAGCTAGTGGTCTTCCT------------ATCGGTTG----TTAC-TACT--AGTCTCAG---CCT----AACTGCC--------------------------AATT--------CTTCT------------------------------CCGATACGCTTTACTG-TG-TGTC--GGTGGGGGTTG--GAACG---TTACTTTGAAAAA--ATTAGAGTGCTCAAAGCAGGC-----TTT---TGCCTGGATA-CTGTTGCATGGAATAATGGAATAGGATCTCGGTTCTATTTTGTTGGTT-TCCGGAAT--T--GAGATAATGATTAAAAGGGACGGACGGGGGCATTCGTATTGCGTGGGGAGAGGTGAAATTCTTGGATCCACGCAAGACG----AACAACTGCGAAAGCATTT-GCCAAGAATGTTCTCATTAATCAAGAACGAAAGTCAGAGGTTCGAAGGCGATCAGATACCGCCCTAGTTCTGACCATAAACGATGCCAACTAGCGATCCGCCG------------ACCGTCCTTTCGTGACGCGGCGGGCAGCTT----CCGGGAAACCA-AAGTTTTTGGGTT-CCGGGGGAAGTATGGTT--GCAAAGCTGAAACTTAAAGGAATTGACGGAAGGGCACCACCAGGAGTGGAGCCTGCGGCTTAAT--TTGACTCAACACGGGAAAACTCACCCGGCCCGGACACTGGGAGGATTGACAGATTGAGAGCTCTTTCTTAATTCG-GTGGGTGGTGGTGCATGGCCGTTCTTAGTTGGTGGAGTGATTTGT-CTGGTTGATTCCG-ATAACGAA-CGAGACTCTAGCCTACTAACTAGCATCCAGGTCAC------------------------------------------------------------------------------------------------TTAAGCCTGAGGTGCTTCTTAGA-GGGATTGGTGGATTTT----------AAACCA-CAAGAGATTGAGCGATAACAGGTCAGT-ATGCTCTTAGATGTT-CGGGGCCGCACGCGCGCTACACTGAGTGAATCAACGTGCTCTC----------CTTGCCCCAAAGGGCTTGGTAAACCGTTGAACCTCACTCGTGATTGGGATCGGGGATTGCAATTATTCCCCGTGAACGAGGAATTCCCAGTAAGCGTGAGT-CATCAGCTCGCGTTGATTACGTCCCTGCCCTTTGTACACACCGCCCGTCGCTACTACCGATTGGATGTATTA-TCAAGGCCTTTGGATCGGCTCCAGAGTTGGCAGCAAT---------------------------------------------------------------------------------------------GTCTT--------------------------------------------------------------------------------------------------------------------------------------------------------------------------------------------------------------------------------------------------------------------------------------------------------
>JF357672_Tetranchyroderma_sp_1
---------------------------------------------------ATGCATGTCTCAGTACACACTCTT----GGTAA-AGTGAAACCGCGAATGGCTCATTA-AATCAGTTATGGT----TCCTTAGA--TCGTG---TCC-----ATACTTGGATAACTG-TGGTAATTCTAGAGCTAATACATGC-------AAAT----AAGCTCTGACTT--------ATGGAAGAGC---------GCATTTATTAGATC-AAAACCA-ACCGG---------------------------CCTT--GTGCCGT---TC-AGTTGGTG-ACTCTGGATAAC----TTTGAGCAG-ATCGC-A-TGGCCTT-GCGCCGGCGACGAGTCTTTCAAATGTCTGCCCTATCAACTGTCGATGGTACGTGCTATGCGTACCATGGTTGTAACGGGTAACGGGGAATCAGGGTTCGATTCCGGAGAGGGAGCATGAGAAACGGCTACCA--CATCCAAGG--AAGGCAGCAGGCGCG-CAAATTACCCACT--CCCGGCACGGGGAGGTAG-TGACGAAAAATAACAATACGGGACTCA-TGTGAGGCCCCGTAATTGGAATGAGTACACTTTAAATCCTTTA-----AC-GAGGATCAATTGGAGGGCAAG-TCTGG-TGCCAGCAGCCGCGGTAATTCCAGCTCCAATAGCGTATATTAAAGTTGCTGCAGTTAAAAAGCTCGTAGTTGGATCTCGGG-CGTGAGCTAGTGGTCT----------------TGCAGCTGCATGTCAC-TACT--AGTCTCGG---CCT----AACTGCC--------------------------GATT--------TTCCA------------------------------TGGATGCGCTTGATTG-TG-TGTT--CATGGCGGTCG--GAACGT--TTACTTTGAAAAA--ATTAGAGTGCTCAAAGCAGGC-----GTC---TGCCTGAATA-CTGTTGCATGGAATAATGGAATAGGATCTCGGTTCTATTTTGTTGGTT-TTCGGAAC--TT-GAGATAATGATTAAGAGGGACAGACGGGGGCATTCGTATTGCGCCGTTAGAGGTGAAATTCTTGGATCGGCGCAAGACG----AACAACTGCGAAAGCATTT-GCCAAGAATGTCTTCATTAATCAAGAACGAAAGTCAGAGGTTCGAAGGCGATCAGATACCGCCCTAGTTCTGACCATAAACGATGCCAACTAACGATCCGCCG-----------AACGTCCAATCTATGACCTGGCGGGCAGCTT----CCGGGAAACCA-AAGTTTTTGGGTT-CCGGGGGAAGTATGGTT--GCAAAGCTGAAACTTAAAGGAATTGACGGAAGGGCACCACCAGGAGTGGAGCCTGCGGCTTAAT--TTGACTCAACACGGGAAAACTCACCCGGCCCGGACACTGTGAGGATTGACAGATTGAGAGCTCTTTCTTGATTCG-GTGGGTGGTGGTGCATGGCCGTTCTTAGTTGGTGGAGCGATTTGT-CTGGTTAATTCCG-ATAACGAA-CGAGACTCTAGCCTGCTAAATAGTTGTCGAGTCTT-------------------------------------------------------------------------------------------------TACGCTCGATAAACTTCTTAGA-GGGATAAGTGAATTCC----------AAGTCA-CTAGAAATTGAGCAATAACAGGTCAAT-ATGCTCTTAGATGTT-CGGGGCCGCACGCGCGCTACACTGAGAGAATCAGCGTGCTTAT---------CCTTGCCTAAAAAGGCTGGGTAAACCGTTGAACCTCTCTCGTGATTGGGATTGGGGCTTGCAATTGTTCCCCATGAACGAGGAATTCCCAGTAAGCGTGAGT-CATAAGCTCGCGTTGATTACGTCCCTGCCCTTTGTACACACCGCCCGTCGCTACTACCGATTGGACGCATTA-TCAAGGCCTTTGGAT--------------------------------------------------------------------------CGGAGTCAGAATTGATAGCAA--TATCGAA--TC--------------------------------------------------------------------------------------------------------------------------------------------------------------------------------------------------------------------------------------------------------------------------------------------------------------------
>JF970232_Draculiciteria_sp
-----------GTCCTGCCAGTAGTTATACGCTTGTCTCAAAGATTAAGCCATGCATGTCTAAGTACAAACTCTT-----GAAT-AGTGAAACCGCGAATGGCTCATTA-AATCAGTTATGGT----TCCTTAGA--TCGTACTATT-------TACTTGGATAACTG-TGGTAATTCTAGAGCTAATACATGC--------AACA---AAGCTCCAACTTT-------ACGAAGGAGC---------GCTTTTATTAGATCAAAAATCA-ACCGG--------------------------GTTCG----CCCGT---GTCTTTTGGTG-ACTCTGGATAAT-----ATTTGCTG-ATCGC-A-TAGCCTT-GTGCTAGCGACGTATCTTTCAAATGTCTGCCCTATCAACTTTCGATGGTAGGTGATATGCCTACCATGGTTGCAACGGGTAACGGGGAATCAGGGTTCGATTCCGGAGAGGGAGCCTGAGAAATGGCTACCA--TTTCTAAGG--AAGGCAGCAGGCGCG-AAAATTACCCATT--CTCGGCACGAGGAGGTAG-TGACGAAAAATAACAACTCCGGGCATA--TTATGTCTCGGTGATTGGAATGAGTACATTCTAATTCCTTTA-----AC-AAGGATCTATTGGAGGGCAAG-TCTGG-TGCCAGCAGCCGCGGTAATTCCAGCTCCAATAGCGTATATTAACGTTGTTGCAGTTAAAAAGCTCGTAGTTGGATCTCGGGCCTGACGTCA-TGGTATGCTTTT----------TAAGTTT----------TGCT-ATGGCTCAG---CCT----TTACGCC--------------------------GGTT--TT----GGCTT-------------------------------TGTTGTCCTTTATTG-GG-TGGC--ATAGTTATCCG--GACCGT--TTACTTTGAACAA--ATTAGAGTGCTCAAAGCAGGC-----TTT---TGCCTGAATA-TTTCTGCATGGAATAATAGAATAGGACCTCGTGTCCGTT-TGTTGGTT-TTCGGACC--C--GAAGTAATGATTAAGAGGGACAAACGGGGGCATTCGTATTGCGCCGGGAGAGGTGAAATTCGTGGATCGGCGCAAGACG----AACAACTGCGAAAGCATTT-GCCAAGAATGTTTCCATTAATCAAGAACGAAAGTCAGAGGTTCGAAGGCGATCAGATACCGCCCTAGTTCTGACCATAAACGATGCCAACTGGCGATCCGTCG--CGGT----------TAATAATACTACCCGATGGGCAGCCT----CCCGGGAAACCAAAGTTTTTGGGTT-CCGGGGGAAGTATGGTT--GCAAAGCTGAAACTTAAAGGAATTGACGGAAGGGCACCACCAGGAGTGGAGCCTGCGGCTCAAT--TTGACTCAACACGGGAAAACTCACCCGGCCCGGACACCGTTAGGATTGACAGACCGATAGCTCTTTCTCGATTCG-GTGGATGGTGGTGCATGGCCGTTCTTAGTTGGTGGAGCGATTTGT-CTGGTTAATTCCG-ATAACGAA-CGAGACTCTAACCTGCTAAATAGCCGTCAATCAGA-------------------------------------------------------------------------------------------TTTATCTGGTTGGAATGGGCTTCTTAGA-GGGACTAGTGGAAATTG---------AAACCA-CGCGAAATTGAGCAATAACAGGTCTGTGATGCCCTTAGATGTC-CGGGGCCGCACGCGCGCTACAATGAGTGATTCAACATGTATGA---------CCTGATTCGAAAGAATTGGGAAATCCTTTGAAATTCACACGTAACTGGGATTGGGGCTTGTAATTTTTCCCCATGAACGAGGAATTCCCAGTAAGTACGAGT-CATAAGCTCGTACTGACTACGTCCCTGCCCTTTGTACACACCGCCCGTCGCTATCTACCGATTGAATGGTTTAGTGAGATACTCGGATCATGCGCTGGCTAGCGGGTAAC--------------------------------------------------------CGTCTTCCTGGGCAAGAAAAGAATATCAAACTTGGTCATTTAGAGGAAGTAAAAGTCGTAACAAGGTTTCCGTAGGTGAACCT---------------------------------------------------------------------------------------------------------------------------------------------------------------------------------------------------------------------------------------------------------------
>JF970233_Heteroxenotrichula_squamosa
------------------------------------------------------------------CAGACTCTC------TAACAGTGAAACCGTGAATGGCTCACTA-ACTAAGTTATGGT----TCGTTAGA--TCGAATG-CCT------TACGCGGATAACTTTTGGGAATTCTAGAGCTAATACGTGC-------ATAC----AAGCTCCGACTC--------GCGAAGGAGC---------GTATTTATTAGACC-AAAGCCA-ACCGG--------------------------GCGCA--AGCCCGT---AA--CGCGATG-ACTCCGAGTAAC-----TCTTGCTG-ATCGC-AGCGGCCTC-GAGCCGGCGACGTATCTTTCAAATGTCTGCCCTATCAACTTTCGATGGTAGTTGACATGACTACCACGGTCGTAACGGGTAACGGGGAATCAGGGTTCGATTCCGGAGAGGGAGCCTGAGAAACGGCTGCTA--CACCTACGG--GGGGCAGCAGGCGCG-CAAATTACCCACT--CCCGGCACGGGGAGGTAG-TGACGAAAAATAACGGCTCCGGACTCA---CTGAGTTCGGCGACCGCAATGAGAACAGTGTAAATACTTTA-----TC-GAGTATCAAATAGAGGGCAAG-TCTGG-TGCCAGCAGCCGCGGTAATTCCAGCTCTATTAGCGTATATTAAAGTTGTTGCGTTTAAAAAGCTCGTAGTTGGATTTCAGACTGGCTTTCGACGACGTTCAG------------CTTAGCTG---------TGTCGTCGAGCCAA---TTT----AACGGCCGCGCTC--------------------GGCC-------------------------------------------GCGATGCCTTTTATCG-GG-TGTC--ACGGCCGGCCG--GCGAAT--TTACTTTGAAGAA--AATAGAGTGCTCAAAGCAGGC-----GTT---CGCCCGAATG-GTGTTGCATGGAATAATGGAACAGGACGTCGA-TCCGTTTTGTTGGTTCTTCTCACGGTTACGACGTAATGATTAAGAGGAACGGACGGGGGCATTCGTATTGCGCCGTTAGAGGTGAAATTCTTGGATCGGCGCAGGACG----GACTACTGCGAAGGCATTT-GTCAAGAATGTTTTCATTAGTCAAGAACGAAAGTCAGAGGATCGAAGGCGATCAGATACCGCCCTAGTTTTGACCGTAAACGATGCCAACTGGCGATCTGCCG-----------TGCCGTCTT-GTCTGACGCGGCGGGCAGCCA----CCGGGAAACCTTAAGTTTTTAGGTT-CCGGGGATAGTATGGTT--GCAAAACTGAAACTTAAAGGAATTGACGGAAGGGCACCACCAGGAGTGGAGCCTGCGGCTTAAT--TTGACTCAACACGGGAAAGCTTACCCGGGCCGGACACCGTAAGGATTGACAGACCGATAGCTCTTTCTCGATTCGTGTGTATGGTGGTGCATTGCCGTTCTTAGTCGGTGGAGCGATTTGTACTGGTTAATTCCGATAAACGGACCGAGACTCTAGCCTGCTAAATAGA------------------------------------------------------------------------------------------------------------------------------------------------------------------------------------------------------------------GCGTCGCATGCGCCTT-------------------------------------------------------------------------------------------------------------------------------TGCGCGGGTGCGTCAGCTTCT-------------------------------------------------------------------------------------------------------------------------------------------------------------------------------------------------------------------------------------------------------------------------------------------------------------------------------------------------------------------------------------------------------------------------------------------------------------------------------------------------------------
>JF970234_Xenotrichula_sp
---------------------------------------------------------------------------------------AGATACCGTAAAC---------------------------TTATTGGACGTAACGGTGTCC---GTACCTTCGGATAACTGTCGGGAATTCTAGAGCTAATACGTGC--------AGCC---AAGCCTCGACTTT----CATTGGAAGAGGC---------GCATTTATTAGTCC-AAAACCA-GCCGC---------------------GGCTCCTCGT--GGGCCGT---GCTCCTTGGTG-ACTCTGGATAAC------TCCGCTA-ATCGC-A-GGGCCTT-GAGCCGGCGATGTTTCCTTCAGATATCTGCCCTATCAACTTTCGACGGTAGGCGATATGCCTACCGTGGTTGTAACAGGTAACGGAGAATCAGGGTTCGATTCCGGAGAGGGAGCCTTAGAAACGGCTGCTA--CTTCTACGG--AAGGCAGCAGGCGCG-CAAATTACCCAAT--CTCGGCACGAGGAGGTAG-TGACGAGAAATAACGACGTCTGGCCAA---TTGGTCGAGACGATCGGAATGAGTGGATTGTAAAGACTTTA-----AC-GACTAGCAATTGGAGGGCAAG-TCTGG-TGCCAGCAGCCGCGGTAATTCCAGCTTCAATAGCGTACACTAAAGTTGTTGCAGTTAAAAAGCTCGTAGTTGGATCTCGAG-----CGCCATTGGTCGGTCCGCGTAGCTTTCGTGCAGCGG-----TACTCGTG--CCAGTGGG---CTT----TCCTGCCGCGCTG--------------------GGCC-------------------------------------------GCACTGCTCTTAACTG-AG-TGGG--TGGCTCGGTCG--GCAAGT--TTACCTTGAAAAA--ATTGGAGTGCTCCAAGTAAGC----ATTG---TGCTTGAACA-TCCTCCCATGGAATAATGGAACAGGACCTCGTGTCCGTTTTGTTGG---TTCGGATG--C--GAAGTAATGATTAAGAGGGACAGACGGGGGCATTCGTATTGCGGGGGGAGAGGTGAAATTCTTGGATCCTCGCAAGACG----GCCGACTGCGAAAGCATTT-GCCAAGAATGTTTTCATTAATCAAGAACGAAAGTCAGAGGTTCGAAGGCGATCAGATACCGCCCTAGTTCTGACCATAAACGATGCCAACTGGCGATCTGCCG-TGAAT---------TGTGACTAATGTTGCGGCAGGCAGCCT----CCGGGAAACCTGAAGTTTTTGGGTT-CCGGGGAGAGTATGGTT--GCTGAACTGAAATTTAAAGGAATTGACGGAAGGGCACCACCAGGCGTGGAGCTTGCGGCTTAAT--TTGACTCAACACGCGAAAGCTTACCCGGTCCGGACACCGTGAGGATTGACAGACCGATAGCTCTTTCTCGATTCG-GTGAATGGTGGTGCATGGCCGTTCTTAGTTGGTGGATCGATTTGT-CTGGTTAATTCCG-ATAACGAA-CGAGACTCTAGCCTACTAAATAGCCGCTTCATCGT------------------------------------------------------------------------------TGCTGGTTCTTGAACCTGGCTGGGGATGGAGGCTTCTTAGA-GGGACAAGCGGATACTTTTTATTTC-AAACCGCGCCGAGATGGAGCAATAACAGGTCTGTGATGCCCTTAGATGTC-CGGGGCCGCACGCGTGCTACAATGAGGGAGGCAGCATGTTTGA------TTCCGCCGGTCGAAAGGCCGGGGCAACCATGTGAAACTCCCTCGTAACTGGGCTTGAGCTTTGTAATTATCGCTCATGAACGAGGAATGCCTAGTAAGCACGAGT-CATAAGCTCATGCTGATTACGTCCCTGCCCTTTGTACACACCGCCCGTCGCTACTACCGATTGAATGTCTTATGTGAGACAATCGGATTG---------CTTGTTNAAGT-----------------------------------------GGTTGAAAGGCTGCCTACTGATGCGAAAAGAT--GCTCGAA----CTTGGTCATTAGAGGA----------------------------------------------------------------------------------------------------------------------------------------------------------------------------------------------------------------------------------------------------------------------------------------------------
>JF970235_Dactylopodola_sp
---------------------------------------------------------------------------------------------------------------------TATGGT----TTACAGGA--TCGTG---TCC----ATCAGTTGGATCCCTTGTGGTAATTCTAGAGCTAATACATGT--------TGCA---ATGCTCCCGTCCC----TCTGGGAAGGAGC---------GCCTTTATTAGATC-AAAACCA-ATCGC------------------------TTGCTTC--GGCAAGT--GTTTGTTTGATG-ACTCTGGATAAC-----TTTGGCGA-ATCGC-A-CGGACTT-GCGCCGGCGATGTATCCTTCAAGTGTCTGCCCTATCAACTGGCGTAGGCCGTTAACTTGACCGCCTTGGTTGTTACGGGTAACGGGGAATCAGGGTTCGATTCCGGAGAGGGAGCATGAGAAACGGCTGCCA--CATCCAAGG--AAGGCAGCAGGCGCG-CAAATTACCCACT--CCTGGCACAGTGAGGTAG-TGACGAAAAATAACGATGCGGGTGCCA-TACAGGCCTCCGCAATTGGAATGAGTACACTTTAAATCCTTTA-----AC-GAGGATCAATTGGAGGGCAAG-TCTGG-TGCCAGCAGCCGCGGTAATTCCAGCTCCAATAGCGTATATTAAAGTTGTTGCAGTTAAAAAGCTCGTAGTTGGATCTGAGG-TGAGGGCGAACGGTGCACTT------------TACGTGTC-----TAC-TGTT--TGTTCCTG---CCT----AAAGATC--------------------------GGAC--------GGCCC------------------------------TGGATGCGCTTAACTG-AG-TGTTCAAGGGACGGCCG--GAACGT--TTACTTTGAAGAA--ATTAGAGTGTTCAAGGCAGTC-------GAAACGACTGAATA-ATGGTGCATGGAATAATGGAATAGGACCTTGGTTCTATTTTGTTGGTT-TTCGGAAC--TC-GAGGTAATGATTAAGAGAGACAGACGGGGGCATTCGTATTGTGCCGTTAGAGGTGAAATTCTTGGATCGGCGCAAGACG----AACAACTGCGAAAGCATTT-GCCAAGAATGTCTTCATTAATCAAGAACGAAAGTCAGAGGTTCGAAGGCGATCMGATACCGCCCTAGTTCTGACCATAAACGATGCCAACTAGCGATCCGCCG--GCGT----------ACCTACAAGGACTCGGCGGGCAGCTT----CCGGGAAACCA-AAGTCTTTGGGTT-CCGGGGGAAGTATGGTT--GCAAAGCTGAAACTTAAAGGAATTGACGGAAGGGCACCACCAGGAGTGGAGCCTGCGGCTTAAT--TTGACTCAACACGGGAAAACTCACCCGGCCTGGACACTGCAAGGATTGACAGATTGATAGCTCTTTCTTGATTCG-GTGGGTGGTGGTGCATGGCCGTTCTTAGTTGGTGGAGCGATTTGT-CTGGTTAATTCCG-ATAACGAG-CGAGACTCTAGCCTACTAAGTAGGCGGTGCGTCGC---------------------------------------------------------------------------------------------ATGTCGGCGCTTCGTTGCTTCKTAGA-GGGACAAGTGACATT-----------CAGTCA-CACGAGATTGAGCAATAACAGGTCTGTGATGCCCTTAGATGTT-CGGGGCCGCACGCGCGCTACACTGAAAGATTCAGCGTGACATT-------GCCCTGCACCGGAAGGTGTGGGTAATCCGTTGAACCTCTTTCGTGCGAGGGATCGGAGTTTGCAACTGTTCTCCATGAACGAGGAATTCCTAGTAAGCGCAAGT-CATCAGCTTGTGTTGATTACGTCCCTGCCCTTTGTACACACCGCCCGTCGCTACTACCGATTGAATGGTTTA-ATGAGATCCTCGGATCGG--------AGAGCGTTGCC---------------------------------------RGGCGTTAGCCTGTGCTTCGCTCACTGAGAAGAC--GAACAAA----TTCGATTTTCGAAAGGAAGTAAAAGTCGTAACAAGGTTTCTGTAGGTGAACCTGCGGAAAGGATCACA------------------------------------------------------------------------------------------------------------------------------------------------------------------------------------------------------------------------------------------------
>JF970237_Crasiella_sp
--------------CTGCCAGTAGTCATATGCT-GTCTCAAAGATTAAGCCATGCATGTCTCAGTACATACCCTC-----GAAT-GGTGAAACCGCGAATGGCTCATCAAAA--AGTTATCGT----TCCTTAGA--TCGTG---TCC------TACTTGGATAACTTCTGACAA-CCCAGAGCTAATACATGC--------ACCA---AAGCTCTGACCTT------GCGGGAAGAGC---------GCACTTATTAGACC-AAGACCA-ACCGG--------------------------GTTTC--GGCCCGT---AC-GTTTGTCG-AATCTGGATAAT------TTTGCTG-ATCGC-A-CGGCCTT-GTGCCGGCGACATATCTTTCAAGTGTCTGCCCTATCAACTGTCGATGGTACGTGATATGCCTACCATGGTTGTAACGGGTAACGGGGAATCAGGGTTTGATTCCGGAGAGGGAGCATGAGAAACGGCTACCA--CATCCAAGG--AAGGCAGCAGGCGCG-CAAATTACCCACT--CCCGGCACGGGGAGGTAG-TGACGAAAAATAACGATACGGGACTCG-TTCGAGGCCCCGTAATTGGAATGAGTACACTTTAAATCCTTTA-----AC-GAGGATCAATTGGAGGGCAAG-TCTGG-TGCCAGCAGCCGCGGTAATTCCAGCTCCAATAGCGTATACTAAAGTTGTTGCGGTTAAAAAGCTCGTAGTTGGATCTCGGG-CTCGGGCGGATGGTCCACTG---------------AGTTG----TGGC-TACTATTCGTGCGG---CCT----ATCTGCC--------------------------GGTT--------TGCGT------------------------------CTTATGCTCTTCACTG-AG-TGTC--TGACGTTGCCG--GCTCGT--TTACTTTGAAAAA--ATTAGAGTGCTCAAAGCAGGC-------GCATCGCCTGAATA-TTCGTGCATGGAATAATGGAATAGGACCTCGGTTCTATTTTGTTGGTT-TTCGGAAT--TT-GAGGTAATGATTAAGAGGGACAGACGGGGGCATTCGTATTGCACCGTTAGAGGTGAAATTCTTGGATCGGTGCAAGACG----AACAACTGCGAAAGCATTT-GCCAAGAATGTCTTCGTTAATCAAGAACGAAAGTCAGAGGTTCGAAGGCGATCAGATACCGCCCTAGTTCTGACCATAAACGATGCCAACTAGCGATCCGGCG--CAGT-----TACTTC-----AATGACTCGCCGGGCAGCTT----CCGGGAAACCA-AAGTTTTTGGGTT-CCGGGGGAAGTATGGTT--GCAAAGCTGAAACTTAAAGGAATTGACGGAAGGGCACCACCAGGAGTGGAGCCTGCGGCTTAAT--TTGACTCAACACGGGAAATCTCACCCGGCCCGGACACTGTAAGGATTGACAGATTGAGAGCTCTTTCTTGATTCG-GTGGGTGGTGGTGCATGGCCGCTTTTAGTTGGTGGAGCGATTTGT-CTGGTTAATTCCG-ATAACGAACCGAGACTCTAGCCTGCTAAATAGTTCGTCCGTCTA-----------------------------------------------------------------------------------------------TTCAGCGGATGCTAACTTCTTAGA-GGGACCAGTGGCGTCC----------CAGTCA-CACGAGATTGAGCAACAGCAGGTCTGTGATGCCCTTAGATGTT-CGGGGCCGCACGCGCGCTACACTGAAGGAATCAACTTGTTTCT--------ACCTTGCCCGGAAGGGCCGGGTAATCCGTTGAAACTCCTTCGTGCTTGGGATTGGGGCTTGAAATTCTTCCCCATGAACGAGGAATTCCCAGTAAGCGCGAGT-CATAAGCTCGTGCGGAACGCGTCCCTGCCCTTTGTACACACCGCCCGTCGCTACGACCGAGCTGGCTGTTGGGTAGAAGCCGCAGGAT-----------TTCGCCTTGTC-----------------------------------------TATGGGCAACTATCGTCGGGGATCGGGAGAATGTGGCTAAT----ATCCAGCGATCGGAGATCGTAAAAGTCGTAACAAGGTTTCCGTAGGTGAACCTGCCGGAAGGATCAACAAGCTATTCTTG------------------------------------------------------------------------------------------------------------------------------------------------------------------------------------------------------------------------------------
>JF970238_Turbanella_sp
---CCTGGTTGGTCCTGCCAGTAGTCATATGCTTGTCTCAAAGATTAAGCCATGCATGCCTAAGTACACACTTCT-----ATAT-AGTGAAACCGCGAATGGCTCATTA-AATCAGTTATGGT----TCCTTAGA--TCGTT---TCC------TACTTGGATAACTGCTGGTAATTCTAGAGCTAATACATGC--------ATC----AAGAGCTGGCCTT-----AACGGTCAGCTC---------GCTTTTATTAGATC-AAAATCA-ATCGG------------------------GAGCTTG--CTCTCGT---TT-GTGTGATG-ACTCTGAACAAC------TTCGCGG-ATCGC-A-AGGCCTT-GTGCCGGCGACGTATCTTTCAAATGTCTGCCCTATCAACTGTCGATGGTACGTGATATGCCTACCATGGTTGCAACGGGTAACGGGGAATCAGGGTTCGATTCCGGAGAGGGAGCATGAGAAACGGCTACCA--CATCCAAGG--AAGGCAGCAGGCGCG-CAAATTACCCACT--CCCAGCTCGGGGAGGTAG-TGACGAGAAATAACGATACGGAACTCT-ATCGAGGCTCCGTAATTGGAATGAGTACACTTTAAACCCTTTA-----AC-GAGGATCAATTGGAGGGCAAG-TCTGG-TGCCAGCAGCCGCGGTAATTCCAGCTCCAATAGCGTATACTAAAGTTGTTGCGTTTAAAAAGCTCGTAGTTGGATCTCGGG-CCAGGATCGGCGGTCCGCCG------------TACGGTTG----TGAC-TGCC--GACTCCTG---CCT----ACTTTTC--------------------------GGCT--------CTCTC------------------------------TTGATGTCCTTCATTG-GG-TGTC--TTGAGTGGCCG--GAGCGT--TTACCTTGAAAAA--ATTAGAGTGTTCAAGGCGGGC-----ATA---AGCCTGAATA-ATGTTGCATGGAATAATGGAATAGGACCTCGGTTCTATTTTGTTGGTT-TTCGGAAC--TT-GAGGTAATGATTAAGAGGAACAGACGGGGGCATTCGTATTGCGCCGTTAGAGGTGAAATTCTTGGATCGGCGCAAGACG----AACTACTGCGAAAGCATTT-GCCAAGAATGTTTCCATTGATCAAGAACGAAAGTCAGAGGTTCGAAGGCGATCAGATACCGCCCTAGTTCTGACCATAAACGATGCCAACTTGCAATCCGCCG--CAGT-----TACGTT-----GATGGCTCGGCGGGCAGCCC----CCGGGAAACCT-AAGTTTTTGGGTT-CCGGGGGAAGTATGGTT--GCAAAGCTGAAACTTAAAGGAATTGACGGAAGGGCACCACCAGGAGTGGAGCCTGCGGCTTAAT--TTGACTCAACACGGGAAAACTCACCCGGCCCGGACACTGTAAGGATTGACAGATTGATAGCTCTTTCTTGATTCG-GTGGGTGGTGGTGCATGGCCGCTTCTAGTTGGTGGAGCGATTTGT-CTGGTTAATTCCG-ATAACGAA-CGAGACTCTTACCTGCTAAATAGTACACTCGTATC-------------------------------------------------------------------------------------------------CGGCGAGTGCTGACTTCTTAGA-GGGACAAGTGGCGTTA----------CAGTCA-CACGAGATTGAGCTACAGCAGGTCTGTGATGCCCTTAGATGTT-CGGGGCCGCACGCGCGCTACACTGAAGGAATCAACGTGCTGTA---------CCGTGCCCGAAAGGGACTGGTAACCCGTTGAACCTCCTTCGTGATTGGGATTGGGGCTTGCAATTATTCCCCATGAACGAGGAATTCCCAGTAAGCGTGAGT-CATAAGCTCGCGTTGATTACGTCCCTGCCCTTTGTACACACCGCCCGTCGCTACTACAGAGTGAATCGTTCG-TTGAGTTCCTCGGATCGGCTGTTTGCTGTACTCACGC---------------------------------------------------ATTGCAGCCGTGTCGAGAAGAGGCGCTAGA-------------------------------------------------------------------------------------------------------------------------------------------------------------------------------------------------------------------------------------------------------------------------------------------------------------------------
>JF970239_Platydasys_sp
---------TTGTCCTGCCAGTAGTCATATGCTTGTCTCAAAGATTAAGCCATGCATGTCTCAGTACAAACTCTC-----GTAT-AGTGAAACCGCGAATGGCTCATTA-AATCAGTTATGGT----TCCTTAGA--CCGTT---TCC-----ATACTTGGATAACTG-TAGTAATTCTAGAGCTAATACATGC--------AATT---AAGCTCTGACTTT--------TGGAAGAGC---------GCTTTTATTAGACC-AAGACCA-ACGGC------------------------CTTTGTG--TCTCTGT---------TGGTG-ACTCTGGATAAC----TTTTTGCTG-ATCGC-A-TGGCCTT-GTGCCGGCGACGAGTCTTTTAAATGACTGCCCTATCAACTGTCGATGGTACGTTTTATGCCTACCATGGTTGTAACGGGTAACGGGGAATCAGGGTTCGATTCCGGAGAGGGAGCATGAGAAACGGCTACCA--CATCCAAGG--AAGGCAGCAGGCGCG-CAAATTACCCACT--CCCGGCACGGGGAGGTAG-TGACGAAAAATAACAATACGGGACTCA-TTTGAGGCCCCGTAATTGGAATGAGTACACTTTAAATCCTTTA-----AC-AAGGACCAATTGGAGGGCAAG-TCTGG-TGCCAGCAGCCGCGGTAATTCCAGCTCCAATAGCGTATATTAAAGTTGCTGCAGTTAAAAAGCTCGTAGTTGGATCTCGGG-CTTGAGCTATCGGTCTTCCT------------ACCGGTTG----ATAC-TGAT--AGTCTCGG---CCT----AACTGCC--------------------------GGTT--------TTCTT------------------------------TGGATGCTCTTCGTTG-AG-TGTC--CATAGTAATCG--GAACGT--TTACTTTGAAAAA--ATTAGAGTGCTCAAAGCAGGC-----GTG---AGCCTGAATA-ATGTTGCATGGAATAATGAAATAGGATTTCGGTTCTATTTTGTTGGTT-TTCGGAAC--TC-GAAATAATGATAAAGAGGGACAGACGGGGGCATTCGTATTGCGCCGTTAGAGGTGAAATTCTTGGATCGGCGCAAGACG----AACAACTGCGAAAGCATTT-GCCAAGAATGTCTTCATTAATCAAGAACGAAAGTCAGAGGTTCGAAGGCGATCAGATACCGCCCTAGTTCTGACCATAAACGATGCCAACTAACAATCCGCCG-ACAGT----------CTTTTTAATGACCTGGCGGGCAGCTT----CCGGGAAACCA-AAGTTTTTGGGTT-CCGGGGGAAGTATGGTT--GCAAAGCTGAAACTTAAAGGAATTGACGGAAGGGCACCACCAGGAGTGGAGCCTGCGGCTTAAT--TTGACTCAACACGGGAAAACTCACCCGGCCCGGACACTGTGAGGATTGACAGATTGAAAGCTCTTTCTTGATTCG-GTGGGTGGTGGTGCATGGCCGTTCTTAGTTGGTGGAGTGATTTGT-CTGGTTAATTCCG-ATAACGAA-CGAGACTCTAGCCTACTAAATAGTTACCCGGGTCT-------------------------------------------------------------------------------------------------TGAGCCTGGTCAACTTCTTAGA-GGGATAAGTGAATTCA----------AAGTCA-CAAGAAATTGAGCAATAACAGGTCAAT-ATGCTCTTAGATGTT-CGGGGCCGCACGCGCGCTACAATGGAAGAATCAACGTGCTTAT---------CCTTGCTTGGCAGGGCTGGGTAAACCGTTGAAACTCTTTYGTGATTGGGATTGGGGCTTGAAATTGTTCCCCATTAACGAGGAATTCCCAGTAATTGTGAGT-CATAAGCTCGCAGTGATTACGTCCCTGCCCTTTGTACACACCGCCCGTCGCTACTACCGATTGGACGTATTA-TCAAGGCCTTTGGAT-----------TGGCGTCCCCT------------------------------------GTTGAAGGAAACTTCGACGCGGTTCTGCCGAGAAGAA--GGTCGCG----ATTGTATGTCTAGAGGAAGTAAAAGTCGTAACAAGGTTTCCGTA------------------------------------------------------------------------------------------------------------------------------------------------------------------------------------------------------------------------------------------------------------------------
>JN099881_Paradasys_subterraneus
------------------------------------------------------------------------------------------------------------------------------------------------------------------------------------------------------------------------------------------------------------------------------------------------------------------------------------------------------------------------------------------------------------------------------------------------------------------------------TCAGGGTTCGATTCCGGAGAGGGAGCATGAGAAACGGCTACCA--CATCCAAGG--AAGGCAGCAGGCGCG-CAAATTACCCACT--CCCAGTTCGGGGAGGTAG-TGACGAAAAATAACAATGCGGGACTCT--AAGAGGCCCCGTAATTGGAATGAGACAAATTTAAATCCTTTA-----AC-GAGGATCAATTGGAGGGCAAG-TCTGG-TGCCAGCAGCCGCGGTAATTCCAGCTCCAATAGCGTATATTAAAGTTGTTGCAGTTAAAAAGCTCGTAGTTGGATCTCGGG-CAAGGTCTGCGGGGTGGCTC------------ACTGGGCC--TTATCC-CGC---AGACTTGA---CCT----TCATTCA--------------------------TTTT-------C---TT------------------------------CAGTTGCCTTTCATAG-GG-TGAT--TGGAGTGAATG--AAATCT--TTACTTTGAAGAA--ATTAGAGTGTTCAAAGCGGGC---------GATGCTTGAATA-GTTGAGCATGGAATAATGGAATAGGACCTCGG-------------------------------------------------------------------------------------------------------------------------------------------------------------------------------------------------------------------------------------------------------------------------------------------------------------------------------------------------------------------------------------------------------------------------------------------------------------------------------------------------------------------------------------------------------------------------------------------------------------------------------------------------------------------------------------------------------------------------------------------------------------------------------------------------------------------------------------------------------------------------------------------------------------------------------------------------------------------------------------------------------------------------------------------------------------------------------------------------------------------------------------------------------------------------------------------------------------------------------------------------------------------------------------------------------------------------------------------------------------------------------------------------------------------------------------------------------------------------------------
>JN099890_Turbanella_cornuta
------------------------------------------------------------------------------------------------------------------------------------------------------------------------------------------------------------------------------------------------------------------------------------------------------------------------------------------------------------------------------------------------------------------------------------------------------------------------------TCAGGGTTCGATTCCGGAGAGGGAGCATGAGAAACGGCTACCA--CATCCAAGG--AAGGCAGCAGGCGCG-CAAATTACCCACT--CCCAGCTCGGGGAGGTAG-TGACGAGAAATAACGATACGGAACTCT-ATCGAGGCTCCGTAATTGGAATGAGTACACTTTAAACCCTTTA-----AC-GAGGATCAATTGGAGGGCAAG-TCTGG-TGCCAGCAGCCGCGGTAATTCCAGCTCCAATAGCGTATACTAAAGTTGTTGCGTTTAAAAAGCTCGTAGTTGGATCTCGGG-CCAGGATCGGCGGTCCGCCG------------TACGGTTG----TGAC-TGCC--GACTCCTG---CCT----ACTTTTC--------------------------GGCT--------CTCTC------------------------------TTGATGTCCTTCATTG-GG-TGTC--TTGAGTGGCCG--GAGCGT--TTACCTTGAAAAA--ATTAGAGTGTTCAAGG------------------------------------------------------------------------------------------------------------------------------------------------------------------------------------------------------------------------------------------------------------------------------------------------------------------------------------------------------------------------------------------------------------------------------------------------------------------------------------------------------------------------------------------------------------------------------------------------------------------------------------------------------------------------------------------------------------------------------------------------------------------------------------------------------------------------------------------------------------------------------------------------------------------------------------------------------------------------------------------------------------------------------------------------------------------------------------------------------------------------------------------------------------------------------------------------------------------------------------------------------------------------------------------------------------------------------------------------------------------------------------------------------------------------------------------------------------------------------------------------------------------------------------------------
>JN185458_Lepidochaetus_brasilense
---------------------------------------------------ATGCATGTCTAAGTACACACTGTG-----GCAC-AGTGAAACCGCGAATGGCTCATTA-AATCAGTTATGGT----TTATTAGA--TCGTGCGTTCC------TATGTGGATAACTG-TGGTAATTCTAGAGCTAATACATGC--------AAC----TGGCCCCGACTTT-------ACGGAGGGGC---------GCTTTTATTAGATC-AAAATCA-ATCAG--------------------------ACTTC--GGTCTGT---TA-TTGTGATG-ACTCTGGATAAC----TTTATGCCG-ACCGC-A-TGGCCTC-GCGCCGGCGGCGTATCTTTCAAATGTCTGCCCTATCAACTTTCGATGGTAGGTGACATGCCTACCATGGTTGTAACGGGTAACGGAGAATCAGGGTTCGATTCCGGAGAGGGAGCCTGAGAAACGGCTACCA--CATCCAAGG--AAGGCAGCAGGCGCG-CAAATTACCCACT--CCCGGCACGGGGAGGTAG-TGACGAAAAATAACAATGCTGGGCTTC-----AAGTCCGGTAATTGGAATGAGTACACTTTAAATCCTTTA-----AC-GAGGATCTAGTGGAGGGCAAG-TCTGG-TGCCAGCAGCCGCGGTAATTCCAGCTCCACGAGCATGTACGTAAGTTGTTGCAGTTAAAAAGCTCGTAGTTGGATCTCAGGCTTGTGGCCGGCGGTCCGCTCGA----------TACGGGTG---TGTAC-TGCC--GTGTCCGG---CCT-----ACGTCT--------------------------GGTT---ATAAAAGTCC------------------------------GTAGTGCCCTTAACCG-GG-TGCT--GCGGAATGCCA--GAAAGT--TTACTCTGAAAAA--ATTAGAGTGCTCAAAGCAAGC--CGTTTG---TGCTTGAATA-CTGTTGCATGGAATAATGGAATAGGACCTCGGATCTATTTTGTTGGTT-TTCGGAGT--C--GAGGTAATGATTAAGAGGGACAGACGGGGGCATTCGTATTGCGCCGTTAGAGGTGAAATTCTTGGATCGGCGCAAGACG----AACAACTGCGAAAGCATTT-GCCAAGGATGTTTTCATTAATCAAGAACGAAAGTCAGAGGTTCGAAGACGATCAGATACCGTCGTAGTTCTGACCATAAACGATGCCAACTGGCGATCCGCCG--TAGT-------CTGGCTT-AAAGGACTCGGCGGGCAGCCT----CCGGGAAACCT-AAGTCTATGGGTT-CCGGGGGAAGTATGGTT--GCAAAGCTGAAACTTAAAGGAATTGACGGAAGGGCACCACCAGGAGTGGAGCCTGCGGCTTAAT--TTGACTCAACACGGGAAAACTCACCCGGCCAGGACACCGTTAGGATTGACAGACTGAGAGCTCTTTCTTGATTCG-GTGGGTGGTGGTGCATGGCCGTTCTTAGTTGGTGGAGCGATTTGT-CTGGTTAATTCCG-ATAACGAA-CGAGACTCTAGCCTGCTAAATAGACGGGCGATCCC-------------------------------------------------------------------------------------------------------------------------------------------------------------------------------------------------GTTGTGGGTC---------------------GACCCGATGTG---------------------------------------------------------------------------------------------------------------------------------------------------------------------------------------------------------------------------------------------------------------------------------------------------------------------------------------------------------------------------------------------------------------------------------------------------------------------------------------------------------------------------------------------------------------------------------------------------------------------------------------------
>JN185463_Aspidiophorus_ophiodermus
---------------------------------------------------ATGCATGTCTAAGTACACACTGTG-----GCAC-AGTGAAACCGCGAATGGCTCATTA-AATCAGTTATGGT----TTATTAGA--TCGTGCGTTCC------TATGTGGATAACTG-TGGTAATTCTAGAGCTAATACATGC--------AAC----TGGCCCTAACTTT-------ACGGAGGGGC---------GCTTTTATTAGATC-AAAATCA-ATCAG--------------------------GCTTC--GGCCTGT---TT-TTGTGATG-ACTCTGGATAAC-----TTTTGCCG-ACCGC-A-TGGCCTT-GCGCCGGCGGCGTATCTTTCAAATGTCTGCCCTATCAACTTTCGATGGTAGGTGACATGCCTACCATGGTTGTAACGGGTAACGGAGAATCAGGGTTCGATTCCGGAGAGGGAGCCTGAGAAACGGCTACCA--CATCCAAGG--AAGGCAGCAGGCGCG-CAAATTACCCACT--CCCGGCACGGGGAGGTAG-TGACGAAAAATAACAATGCTGGGCTTT-----AAGTCCGGTAATTGGAATGAGTACACTTTAAATCCTTTA-----AC-GAGGATCTAGTGGAGGGCAAG-TCTGG-TGCCAGCAGCCGCGGTAATTCCAGCTCCACGAGCATGTACGTAAGTTGTTGCAGTTAAAAAGCTCGTAGTTGGATCTCAGACTTGTGGCCGGTGGTCCGCTCGA----------TACGGGTG---TGCAC-TGCC--GTGCCCGG---TCT-----ACGTCT--------------------------GGTT-----TTACGTCC------------------------------ATAGTGCCCTTAACCG-GG-TGCT--ATGGAATGCCA--GAAAGT--TTACTCTGAAAAA--ATTAGAGTGCTCAAAGCAAGC--CGTTTG---TGCTTGAATA-CTGTTGCATGGAATAATGGAATAGGACCTCGGTTCTATTTTGTTGGTT-TTCGGAGT--C--GAGGTAATGATTAAGAGGGACAGACGGGGGCATTCGTATTGCGCCGTTAGAGGTGAAATTCTTGGATCGGCGCAAGACG----AACAACTGCGAAAGCATTT-GCCAAGGATGTTTTCATTAATCAAGAACGAAAGTCAGAGGTTCGAAGACGATCAGATACCGTCGTAGTTCTGACCATAAACGATGCCAACTGGCGATCCGCCG--CAGT-------CTGGCTT-AAAGGACTCGGCGGGCAGCCT----CCGGGAAACCT-AAGTCTATGGGTT-CCGGGGGAAGTATGGTT--GCAAAGCTGAAACTTAAAGGAATTGACGGAAGGGCACCACCAGGAGTGGAGCCTGCGGCTTAAT--TTGACTCAACACGGGAAAACTCACCCGGCCAGGACACCGTAAGGATTGACAGACTGAGAGCTCTTTCTTGATTCG-GTGGGTGGTGGTGCATGGCCGTTCTTAGTTGGTGGAGTGATTTGT-CTGGTTAATTCCG-ATAACGAA-CGAGACTCTAGCCTGCTAAATAGACGGGCAATCCC-----------------------------------------------------------------------------------------GTTGTGGGTTGACCCGATTTGCTTCTTAGA-GGGACAAGTGGCGTTCC---------TAGCCA-CGCGAAATTGAGCAATAACAGGTCTGTGATGCCCTTAGATGTC-CGGGGCCGCACGCGCGCTACAATGAGGGACGCAGTGTGCCCGC-----AAAGCCTGACCCGAAAGGGTTGGGTAATCATTTCAATTTCCCTCGTAATAGGGATTGAGCATTGTAATTATTGCTCATGAACGAGGAATTCCTAGTAAGCGCGAGT-CATAAGCTTGCGTTGACTACGTCCCTGCCCTTTGTACACACCGCCCGTCGCTACTACCGATTGAATGGTTTA-GCGAGATCCTCGGAT-----------CGGGCCTTATT-----------------------------------------CGTGCGCAAGCATGAGTGAGGTTTGAGAAGAA--GCTCAAG----CTTGATCATTTA--------------------------------------------------------------------------------------------------------------------------------------------------------------------------------------------------------------------------------------------------------------------------------------------------------
>JN185464_Xenotrichula_punctata
---------------------------------------------------ATGCATGTCTCAGTACAAACTT-----TAACAA-AGTGAAACCGCAAACGGCTCATTA-AATCAGATACCGCAAACTTATTGGACGTAACGGTATCC-----GCCATCGGATAACTGTTGGGAATTCTAGAGCTAATACGTGC--------AAAA---AGGCTTCGACTTT----TAACAGAAGAGGT---------GCATTTATTAGACC-AAAACCA-GCCGT--------------------------GCTTC--GGCGCGC---CC--CTTGGTG-ACTCTGGATAAC------TTTGCTA-ATCGC-A-TGGCCTT-GTGCCGGCGATGTTTCCTTCAGATATCTGCCCTATCAACTTTCGACGGTAGGCGATATGCCTACCGTGGTTGTAACAGGTAACGGAGAATCAGGGTTCGATTCCGGAGAGGGAGCCTTAGAAACGGCTGCTA--CTTCTACGG--AAGGCAGCAGGCGCG-CAAATTACCCAAT--CTCGGCACGAGGAGGTAG-TGACGAGAAATAACGACGTTTGGCCTT---TTGGTTAAAACGATCGGAATGAGTGGATTGTAAAGACTTTA-----AC-GACTAGCAATTGGAGGGCAAG-TCTGG-TGCCAGCAGCCGCGGTAATTCCAGCTTCAATAGCGTACACTAAAGTTGTTGCAGTTAAAAAGCTCGTAGTTGGATCTCGAG--CACGTTGGGCGGTCCACCTGCTTTCA-----TGCAGTGG-----CACTCGCA--CTAGCGGG---CTT----ATTCGCCTCTCACT-------------------GGTC-------------------------------------------GCGCTGCTCTTCACCG-GG-TGGT-GCGTGCTGGTAG--GCAAAT--TTACTTTGAAAAA--ATTGGAGTGCTCCAAGTAAGC----GTTG---TGCTTGAACA-TCCTCCCATGGAATAATGGAACAGGACTTTGTGTCCGTTTTGTTGGT---TCGGATG--C--GAAGTAATGATTAAGAGGGACAGACGGGGGCATTCGTATTGCAGGGGGAGAGGTGAAATTCTTGGATCCTTGCAAGACG----CCCGACTGCGAAAGCATTT-GCCAAGAATGTTTTCATTAATCAAGAACGAAAGTCAGAGGTTCGAAGGCGATCAGATACCGCCCTAGTTCTGACCATAAACGATGCCAACTGGCGATCTGCTG--TGAA-------TTGTGATTCAATGTTGCAGCAGGCAGCCA----ACGGGAAACCTAAAGTTTTTGGGTT-CCGGGGAGAGTATGGTT--GCTGAACTGAAACTTAAAGGAATTGACGGAAGGGCACCACCAGGCGTGGAGCTTGCGGCTTAAT--TTGACTCAACACGCGAAAGCTTACCTGGTCCGGACACCGTGAGGATTGACAGACCGATAGCTCTTTCTCGATTCG-GTGAATGGTGGTGCATGGCCGTTCTTAGTTGGTGGAGCGATTTGT-CTGGTTAATTCCG-ATAACGAA-CGAGACTCTAGCCTACTAACTAGCTACCCTGTCGG---------------------TGCGCTG--------------------------------------------------------CACTCGTGCGGTGCCTGCAGGCGTGGCTTCTTAGA-GGGACAAGCGGATAATTTTTTTC---AAACCGCGCCGAGATGGAGCAATAACAGGTCTGTGATGCCCTTAGATGTC-CAGGGCCGCACGCGTGCTACAATGAGGGAGGCAGCATGAGTGT---------TCTTGGTCGAAAGATCGGGGCAACCATGTGAAACTCCCTCGTAACTGGGCTTGAGTTTTGTAATTATCACTCATGAACGAGGAATGCCTAGTAAGCACAAGT-CATAAGCTTGTGCTGATTACGTCCCTGCCCTTTGTACACACCGCCCGTCGCTACTACCGATTGAATGTCTTA-GTGAGACAATCGGAT-----------TGCTCCTTTTG-----------------------------------------TGGCTTCGCGGCCACACCTGGGGCGAAAAGAT--GCTCGAA----CTTGGTCATTTA--------------------------------------------------------------------------------------------------------------------------------------------------------------------------------------------------------------------------------------------------------------------------------------------------------
>JN185466_Xenotrichula_sp_1
---------------------------------------------------ATGCATGTCTAAGTACAAACTGCTTTATAATAC-AGTGAAACCGCGAACGGCTCATTA-AATCAGATAC--TAAACTTATTGGACGTAACGGTGTTCGTCACCTTTCGG-ATAACTGTTGGGAATTCTAGAGCTAATACGTGC--------AAAACATAAGTCTCGACTGT----TG-TGGGAGAGAC---------GCATTTATTAGTTG-TAAACCA-GCCAA-------------------ACGCCCTTAAAA--GGTGTTT---GAGCATTGGTG-ACTCTGGATAAC----TTT--GCTG-ATCGC-AGCGGCCTC-GTGCCGGCGATGTATCCTTCAGATATCTGCCCTATCAACTTTCGACGGTATGCGATATGCTTACCGTGGTTGTAACAGGTAACGGAGAATCAGGGTTCGATTCCGGAGAGGGAGCCTTAGAAACGGCTGCTA--CTTCTACGG--AAGGCAGCAGGCGCG-CAAATTACCCAAT--CTCGGCACGAGGAGGTAG-TGACGAGAAATAACGACGTCTGGCTGT--TACAGCCTTGACGATCGGAATGAGTACATTGTAAAAACGTTA-----AC-GACTACCAATTGGAGGGCAAG-TCTGG-TGCCAGCAGCCGCGGTAATTCCAGCTCCAATAGCGTACACTAAAGTTGTTGCGGTTAAAAAGCTCGTAGTTGGATCTCGAG-TGTGGCAGCGCGGTCCGGATTG----------TGCTTCTG--TCACGC---CG--GAACTCGT----------G-----------------------------------TCTTCTGCTGC-ACGCTTTATCTAAAGATGAGTCGACTGCGCGTGCGCTGCCCTTAACAA-GG-TGGT-GTGGG-TGCTCG--ACGCCT--TTACTTTGAAAAA--ATTGGAGTGCTCAAAGTAGGC----AATGCGTTGCCTGAACA-TTGTCCCATGGAATAATGGAACAGGACTTTGTGTCCGTTTCGTTGGTT--TTGGATG--C--GAAGTAATGATTAAGAGGGACAGACGGGGGCATTGGTATTGCGGGGGGAGAGGTGAAATTCTTGGATCCTCGCAAGACG----ACCGAGTGCGAAAGCATTT-GCCAAGAATGTTTTCATTAATCAAGAACGAAAGTCAGAGGTTCGAAGGCGATCAGATACCGCCCTAGTTCTGACCATAAACGATGCCAACTGGCGATCTGCCG--TGCAATCATTCTTGTAACG---TGTTGCGGCAGGCAGCCT----CCGGGAAACCTCAAGTTTTTGGGTT-CCGGGGAGAGTATGGTT--GCTGAACTGAAATTTAAAGGAATTGACGGAAGGGCACCACCAGGCGTGGAGCTTGCGGCTTAAT--TTGACTCAACACGCGAAAGCTTACCCGGTCCGGACACCGTGATGATTGACAGACCGATAGCTCTTTCTCGATTCG-GTGAATGGTGGTGCATGGCCGTTCTTAGTTGGTGGAGCGATTTGT-CTGGTTAATTCCG-ATAACGAA-CGAGACTCCCGCCTGCTAAGTAGAGGGGGTGTTGT---------------------TGGCGGA---------------------------------------------GGGATTCGCTCTTCTT-CGCCGCGCCTCCGCT-----CTTCTTAGA-GGGACAAGCGGAAATACTTCTTTTAAAACCGC-GCCGAGATGGAGCAATAACAGGTCTGTGATGCCCTTAGATGTC-CGGGGCCGCACGCGTGCTACAATGAGGAAGGCAACGTGTTTGTGAAATGCTTCCTTGCCTGAGAAGGCGGGGCAATCCGTTGAATCTTCCGCCTAACTGGGATTGAGCTTTGTAATTATCGCTCATCAACGAGGAATGCCTAGTAAGCACGAGT-CATAAGCTCATGCTGATTACGTCCCTGCCCTTTGTACACACCGCCCGTCGCTACTACCGATTGAATGTCTTA-GTGAGACAATCGGAT------------------TGCTTTTCCCGAGTGGCGCAAGCTGTG------------------CGG--------------GCGAAGCGAGAAGAT--GCTCGAACTTGGTCATTTA------------------------------------------------------------------------------------------------------------------------------------------------------------------------------------------------------------------------------------------------------------------------------------------------------------
>JN185468_Lepidodermella_intermedia
---------------------------------------------------ATGCATGTCTCAGTACACACT-GT---AGCAC--AGTGAAACCGCGAATGGCTCATTA-AATCAGTTATGGT----TTATTAGA--TCGTGCGATCC------TATGTGGATAACTG-TGGTAATTCTAGAGCTAATACATGC--------AAC----TGGCCCCGACTTT-------ACGAAGGGGC---------GCTTTTATTAGATC-AAAATCA-ATCAG------------------GTTT--C--------GGCCTGT---TT-TTGTGATG-ACTCTGGATAAC----TTTTTGCCG-ACCGC-A-TGGCCTT-GCGCCGGCGGCGTATCTTTCAAATGTCTGCCCTATCAACTTTCGATGGTAGGTGACATGCCTACCATGGTTGTAACGGGTAACGGAGAATCAGGGTTCGATTCCGGAGAGGGAGCCTGAGAAACGGCTACCA--CATCCAAGG--AAGGCAGCAGGCGCG-CAAATTACCCACT--CCCGGCACGGGGAGGTAG-TGACGAAAAATAACAATGCTGGGCTTC-----AAGTCCGGTAATTGGAATGAGTACACTTTAAATCCTTTA-----AC-GAGGATCTAGTGGAGGGCAAG-TCTGG-TGCCAGCAGCCGCGGTAATTCCAGCTCCACGAGCATGTACGTAAGTTGTTGCAGTTAAAAAGCTCGTAGTTGGATCTCGGGCCTGTGGTCGGTGGTCTGCTCGA----------TACGAGTG--TGTTAC-TACC--GTACCCGG---TCT----ATTATCT--------------------------GGAT-T----CGCT-CC------------------------------ATAGTGCTCTTAACCG-GG-TGCT--ATGGAATGCCA--GAAAGT--TTACTCTGAAAAA--ATTAGAGTGCTCAAAGCAAGC--CG-TTG---TGCTTGAATA-CTGTTGCATGGAATAATGAAATAGGACCTCGGATCTATTTTGTTGGTT-TTCGGAGT--C--GAGGTAATGATTAAGAGGGACAGACGGGGGCATTCGTATTGCGCTGTTAGAGGTGAAATTCTTGGATCGGCGCAAGACG----AACAACTGCGAAAGCATTT-GCCAAGGATGTTTTCATTAATCAAGAACGAAAGTCAGAGGTTCGAAGACGATCAGATACCGTCGTAGTTCTGACCATAAACGATGCCAACTGGCGATCCGCCG--TAGT-----CTAACTTAAAAAAGGACTCGGCGGGCAGCCT----CCGGGAAACCT-AAGTCTATGGGTT-CCGGGGGAAGTATGGTT--GCAAAGCTGAAACTTAAAGGAATTGACGGAAGGGCACCACCAGGAGTGGAGCCTGCGGCTTAAT--TTGACTCAACACGGGAAAACTCACCCGGCCAGGACACCGTTAGGATTGACAGACTGAGAGCTCTTTCTTGATTCG-GTGGGTGGTGGTGCATGGCCGTTCTTAGTTGGTGGAGTGATTTGT-CTGGTTAATTCCG-ATAACGAA-CGAGACTCTAGCCTGCTAAATAGACGGGCAATCCC---------------------TTCTAGG-----------------------------------------------------------------GGTTGACTCGAGATTTGCTTCTTAGA-GGGACAAGTGGCGT-TCC--------TAGCCA-CGCGAAATTGAGCAATAACAGGTCTGTGATGCCCTTAGATGTC-CGGGGCCGCACGCGCGCTACAATGAGGGACGCAGTGTGCCCAC-----AACTCCTGACCCGGAAGGGTTGGGTAATCATTTTAATTTCTCTCGTAACTGGGATTGGGCCTTGTAACTATTGCCCATGAACGAGGAATTCCTAGTAAGCGCGAGT-CATAAGCTTGCGTTGACTACGTCCCTGCCCTTTGTACACACCGCCCGTCGCTACTACCGATTGAATGGTTTA-GCGAGATCATCGGAT-----------CGGGGCCCGGT---------------CGTGCGCA------------------AGCATGGCCG--------AG-------------------------------CATC----------------------------------------------------------------------------------------------------------------------------------------------------------------------------------------------------------------------------------------------------------------------------------------------------------
>JN185469_Heterolepidoderma_macrops
---------------------------------------------------ATGCATGTCTAAGTACACACTGTG-----GCAC-AGTGAAACCGCGAATGGCTCATTA-AATCAGTTATGGT----TTATTAGA--TCGTGCGTTC-------TACGTGGATAACTG-TGGTAATTCTAGAGCTAATACATGC--------AAC----TGGCCCTGACTTT-------ACGGAGGGGC---------GCTTTTATTAGATC-AAAATCA-ATCAG--------------------------GTTTC--GGCCTGT---TA-TTGTGATG-ACTCTGGATAAC----TTTGTGCCG-ACCGC-A-TGGCCTT-GCGCCGGCGGCGTATCTTTCAAATGTCTGCCCTATCAACTTTCGATGGTAGGTGACATGCCTACCATGGTTGTAACGGGTAACGGAGAATCAGGGTTCGATTCCGGAGAGGGAGCCTGAGAAACGGCTACCA--CATCCAAGG--AAGGCAGCAGGCGCG-CAAATTACCCACT--CCCGGCACGGGGAGGTAG-TGACGAAAAATAACAATGCTGGGCTTC-----AAGTCCGGTAATTGGAATGAGTACACTTTAAATCCTTTA-----AC-GAGGATCTAGTGGAGGGCAAG-TCTGG-TGCCAGCAGCCGCGGTAATTCCAGCTCCACGAGCATGTACGTAAGTTGTTGCAGTTAAAAAGCTCGTAGTTGGATCTCAGGCCTGTGGCCGGCGGTCCGCCCGA----------TACGGGTG---TGTAC-TGTC--GTGCCCGG---TCT-----ACGTCT--------------------------GGTT------TCAATCC------------------------------GTAGTGCCCTTAACCG-GG-TGCT--ACGGAATGCCA--GAAAGT--TTACTCTGAAAAA--ATTAGAGTGCTCAAAGCAAGC---CGTTG---TGCTTGAATA-CTGTTGCATGGAATAATGGAATAGGACCTCGGATCTATTTTGTTGGTT-TTCGGAGT--C--GAGGTAATGATTAAGAGGGACAGACGGGGGCATTCGTATTGCGCCGTTAGAGGTGAAATTCTTGGATCGGCGCAAGACG----AACAACTGCGAAAGCATTT-GCCAAGGATGTTTTCATTAATCAAGAACGAAAGTCAGAGGTTCGAAGACGATCAGATACCGTCGTAGTTCTGACCATAAACGATGCCAACTGGCGATCCGCCG--TAGT-------CTGGCTT-AAAGGACTCGGCGGGCAGCCT----CCGGGAAACCT-AAGTCTATGGGTT-CCGGGGGAAGTATGGTT--GCAAAGCTGAAACTTAAAGGAATTGACGGAAGGGCACCACCAGGAGTGGAGCCTGCGGCTTAAT--TTGACTCAACACGGGAAAACTCACCCGGCCAGGACACCGTAAGGATTGACAGACTGAGAGCTCTTTCTTGATTCG-GTGGGTGGTGGTGCATGGCCGTTCTTAGTTGGTGGAGCGATTTGT-CTGGTTAATTCCG-ATAACGAA-CGAGACTCTAGCCTGCTAAATAGACGGACGATCCA-----------------------------------------------------------------------------------------CTTGTGGGTCGATCCGATTTGCTTCTTAGA-GGGACAAGTGGCGTTCC---------TAGCCA-CGCGAAATTGAGCAATAACAGGTCTGTGATGCCCTTAGATGTC-CGGGGCCGCACGCGCGCTACAATGAGGGACGCAGTGTGCCCGC-----AACACCTGACCCGAAAGGGTTGGGTAATCATTTCAATTTCTCTCGTAATAGGGATTGAGCATTGTAACTATTGCTCATGAACGAGGAATTCCTAGTAAGCGCGAGT-CATAAGCTTGCGTTGACTACGTCCCTGCCCTTTGTACACACCGCCCGTCGCTACTACCGATTGAATGGTTTA-GCGAGATCCTCGGAT-----------CGGGCCCTGGC-----------------------------------------CGTGCGCAAGCATGGTCGAGGTCTGAGAAGAA--GCTCAAG----CTTGATCATTTA--------------------------------------------------------------------------------------------------------------------------------------------------------------------------------------------------------------------------------------------------------------------------------------------------------
>JN185470_Draculiciteria_tesselata
---------------------------------------------------ATGCATGTCTAAGTACAAACTCTT-----GAAT-AGTGAAACCGCGAATGGCTCATTA-AATCAGTTATGGT----TCCTTAGA--TCGTACTCTT-------TACTTGGATAACTG-TGGTAATTCTAGAGCTAATACATGC--------AACA---AAATCCCAACTTT-------ACGAAGGGAT---------GCTTTTATTAGATCAAAAATCA-ACCGG---------------------------CTTC---GGCTGT--GTC-TTTTGGTG-ACTCTGGATAAT-----ATTTGCTG-ATCGC-A-TAGCTTT-ACGCTAGCGACGTATCTTTCAAATGTCTGCCCTATCAACTTTCGATGGTAGGTGATATGCCTACCATGGTTGCAACGGGTAACGGGGAATCAGGGTTCGATTCCGGAGAGGGAGCCTGAGAAATGGCTACCA--TTTCTAAGG--AAGGCAGCAGGCGCG-AAAATTACCCATT--CCCGGCACGGGGAGGTAG-TGACGAAAAATAACAACTCCGGGCATC--TTATGTCTCGGTGATTGGAATGAGTACATTCTAATTCCTTTA-----AC-AAGGATCTATTGGAGGGCAAG-TCTGG-TGCCAGCAGCCGCGGTAATTCCAGCTCCAATAGCGTATATTAACGTTGTTGCAGTTAAAAAGCTCGTAGTTGGATCTCGGGCCTGATGCCT-TGGTATACTACT----------TATAGTTT---------TGCCA-TGGCTCAG---CCTTTACGCCGGTTTT------------------------GACT-------------------------------------------TTGTTGTCCTTAATTG-GG-TGGC--ATAGTTATCCG--GACCGT--TTACTTTGAACAA--ATTAGAGTGCTCAAAGCAGGC-----CTT---TGCCTGAATA-TTTCTGCATGGAATAATAGAATAGGACCTCGTGTCCGTT-TGTTGGTT-TCCGGACC--C--GAAGTAATGATTAAGAGGGACAAACGGGGGCATTCGTATTGCACCGGGAGAGGTGAAATTCGTGGATCGGTGCAAGACG----AACAACTGCGAAAGCATTT-GCCAAGAATGTTTCCATTAATCAAGAACGAAAGTCAGAGGTTCGAAGGCGATCAGATACCGCCCTAGTTCTGACCATAAACGATGCCAACTGGCGATCCGTCG--CGGT----------TATAAACACTACCCGATGGGCAGCCTC---CCGGGAAACCA-AAGTTTTTGGGTT-CCGGGGGAAGTATGGTT--GCAAAGCTGAAACTTAAAGGAATTGACGGAAGGGCACCACCAGGAGTGGAGCCTGCGGCTCAAT--TTGACTCAACACGGGAAAACTCACCCGGCCCGGACACCGTTAGGATTGACAGACCGATAGCTCTTTCTCGATTCG-GTGGATGGTGGTGCATGGCCGTTCTTAGTTGGTGGAGCGATTTGT-CTGGTTAATTCCG-ATAACGAA-CGAGACTCTAACCTGCTAAATAGCCGTCAATCAGA-------------------------------------------------------------------------------------------TTTATCTGGTTGGACTTGGCTTCTTAGA-GGGACTAGTGGATTTCG---------AAGCCA-CGCGAAATTGAGCAATAACAGGTCTGTGATGCCCTTAGATGTC-CGGGGCCGCACGCGCGCTACAATGAGTGTTTCAACATGCATAA---------CCTGATTCGAAAGAATTGGGAAATCCTTTGAAATACACACGTAACTGGGATTGGGGCTTGTAATTATTCCCCATGAACGAGGAATTCCCAGTAAGTGCGAGT-CATAAGCTCGCGCTGACTACGTCCCTGCCCTTTGTACACACCGCCCGTCGCTACTACCGATTGAATGGTTTA-GTGAGATACTCGGATCATGCGCTGGTAGCAGGTAACT---------------------------------------------------GTCTGCCTGTGCAAGAAAAGAA--TATCAAA----CTTGGTCATTTA--------------------------------------------------------------------------------------------------------------------------------------------------------------------------------------------------------------------------------------------------------------------------------------------------------
>JN185471_Stylochaeta_fusiformis
---------------------------------------------------ATGCATGTCTAAGTACACACTGTG-----GCAC-AGTGAAACCGCGAATGGCTCATTA-AATCAGTTATGGT----TTATTAGA--TCGTGCGTTCT------TATGTGGATAACTG-TGGTAATTCTAGAGCTAATACATGC--------AAC----TGGCCCTAACTTT-------ACGGAGGGGC---------GCTTTTATTAGATC-AAAATCA-ATCAG--------------------------ACTTC--GGTCTGT---TA-TTGTGATG-ACTCTGGATAAC----TTTGTGCCG-ACCGC-A-TGGCCTT-GCGCCGGCGGCGTATCTTTCAAATGTCTGCCCTATCAACTTTCGATGGTAGGTGACATGCCTACCATGGTTGTAACGGGTAACGGAGAATCAGGGTTCGATTCCGGAGAGGGAGCCTGAGAAACGGCTACCA--CATCCAAGG--AAGGCAGCAGGCGCG-CAAATTACCCACT--CCCGGCACGGGGAGGTAG-TGACGAAAAATAACAATGCTGGGCTTC-----AAGTCCGGTAATTGGAATGAGTACACTTTAAATCCTTTA-----AC-GAGGATCTAGTGGAGGGCAAG-TCTGG-TGCCAGCAGCCGCGGTAATTCCAGCTCCACGAGCATGTACGTAAGTTGTTGCAGTTAAAAAGCTCGTAGTTGGATCTCAGGCTTGTGGCCGGTGGTCCGCTCGA----------TACGGGTG---TGTAC-TGCC--GTGCCCGG---CCT-----ACGTCT--------------------------GGTT----TAAAAGTTC------------------------------GTAGTGCCCTTAACCG-GG-TGCT--ACGGAATGCCA--GAAGGT--TTACTCTGAAAAA--ATTAGAGTGCTTAAAGCAGGC--CGTTTG---TGCTTGTATA-CTGTTGCATGGAATAATGGAATAGGACCTCGGATCTATTTTGTTGGTT-TTCGGAGT--C--GAGGTAATGATTAAGAGGGACAGACGGGGGCATTCGTATTGCGCCGTTAGAGGTGAAATTCTTGGATCGGCGCAAGACG----AACAACTGCGAAAGCATTT-GCCAAGGATGTTTTCATTAATCAAGAACGAAAGTCAGAGGTTCGAAGACGATCAGATACCGTCGTAGTTCTGACCATAAACGATGCCAACTGGCGATCCGCCG--TAGT-------CTGGCTT-AAAGGACTCGGCGGGCAGCCT----CCGGGAAACCT-AAGTCTATGGGTT-CCGGGGGAAGTATGGTT--GCAAAGCTGAAACTTAAAGGAATTGACGGAAGGGCACCACCAGGAGTGGAGCCTGCGGCTTAAT--TTGACTCAACACGGGAAAACTCACCCGGCCAGGACACCGTAAGGATTGACAGACTGAGAGCTCTTTCTTGATTCG-GTGGGTGGTGGTGCATGGCCGTTCTTAGTTGGTGGAGCGATTTGT-CTGGTTAATTCCG-ATAACGAA-CGAGACTCTAGCCTGCTAAATAGACGGGCAATCCC-----------------------------------------------------------------------------------------ATTGTGGGTTGACCCGATTTGCTTCTTAGA-GGGACAAGTGGCGTTCC---------TAGCCA-CGCGAAATTGAGCAATAACAGGTCTGTGATGCCCTTAGATGTC-CGGGGCCGCACGCGCGCTACAATGAGGGACGCAGTGTGCCCGC-----AAAACCTGACCCGAAAGGGTTGGGTAATCATTTCAATTTCTCTCGTAATAGGGATTGAGCATTGTAACTATTGCTCATGAACGAGGAATTCCTAGTAAGCGCGAGT-CATAAGCTTGCGTTGACTACGTCCCTGCCCTTTGTACACACCGCCCGTCGCTACTACCGATTGAATGGTTTA-GCGAGATCCTCAGAT-----------TGGGCCTTACC-----------------------------------------TGTTCGCAAGGATGGGTGAGGTCTGAGAAGAA--GCTCAAG----CTTGATCATTTA--------------------------------------------------------------------------------------------------------------------------------------------------------------------------------------------------------------------------------------------------------------------------------------------------------
>JN185473_Polymerurus_nodicaudus
---------------------------------------------------ATGCATGTCTAAGTACACACTGTG-----GCAC-AGTGAAACCGCGAATGGCTCATTA-AATCAGTTATGGT----TTATTAGA--TCGTGCGTTCT------TATGTGGATAACTG-TGGTAATTCTAGAGCTAATACATGC--------AAC----TGGCCCTAACTTT-------ACGGAGGGGC---------GCTTTTATTAGATC-AAAATCA-ATCAG--------------------------ACTTC--GGTCTGT---TA-TTGTGATG-ACTCTGGATAAC----TTTGTGCCG-ACCGC-A-TGGCCTT-GCGCCGGCGGCGTATCTTTCAAATGTCTGCCCTATCAACTTTCGATGGTAGGTGATATGCCTACCATGGTTGTAACGGGTAACGGAGAATCAGGGTTCGATTCCGGAGAGGGAGCCTGAGAAACGGCTACCA--CATCCAAGG--AAGGCAGCAGGCGCG-CAAATTACCCACT--CCCGGCACGGGGAGGTAG-TGACGAAAAATAACAATGCTGGGCTTC-----AAGTCCGGTAATTGGAATGAGTACACTTTAAATCCTTTA-----AC-GAGGATCTAGTGGAGGGCAAG-TCTGG-TGCCAGCAGCCGCGGTAATTCCAGCTCCACGAGCATGTACGTAAGTTGTTGCAGTTAAAAAGCTCGTAGTTGGATCTCAGACTTGTGGCCGGTGGTCCGCTCGA----------TACGGGTG---TGTAC-TGCC--GTGCCCGG---TCT-----ACGTCT--------------------------GGTT----TAAAAGTTC------------------------------ATAGTGCCCTTAACCG-GG-TGCT--ATGAAATGCCA--GAAGGT--TTACTCTGAAAAA--ATTAGAGTGCTTAAAGCAGGC--CGTTTG---TGCTTGTATA-CTGTTGCATGGAATAATGGAATAGGACCTCGGATCTATTTTGTTGGTT-TTCGGAGT--C--GAGGTAATGATTAAGAGGGACAGACGGGGGCATTCGTATTGCGCCGTTAGAGGTGAAATTCTTGGATCGGCGCAAGACG----AACAACTGCGAAAGCATTT-GCCAAGGATGTTTTCATTAATCAAGAACGAAAGTCAGAGGTTCGAAGACGATCAGATACCGTCGTAGTTCTGACCATAAACGATGCCAACTGGCGATCCGACG--TAGT-------CTGGCTT-AAAGGACTCGGCGGGCAGCCT----CCGGGAAACCT-AAGTCTATGGGTT-CCGGGGGAAGTATGGTT--GCAAAGCTGAAACTTAAAGGAATTGACGGAAGGGCACCACCAGGAGTGGAGCCTGCGGCTTAAT--TTGACTCAACACGGGAAAACTCACCCGGCCAGGACACCGTAAGGATTGACAGACTGAGAGCTCTTTCTTGATTCG-GTGGGTGGTGGTGCATGGCCGTTCTTAGTTGGTGGAGCGATTTGT-CTGGTTAATTCCG-ATAACGAA-CGAGACTCTAGCCTGCTAAATAGACGGGCGATCCC-----------------------------------------------------------------------------------------ATTGTGGGTCGACCCGATGTGCTTCTTAGA-GGGACAAGTGGCGTTCC---------TAGCCA-CGCGAAATTGAGCAATAACAGGTCTGTGATGCCCTTAGATGTC-CGGGGCCGCACGCGCGCTACAATGAGGGACGCAGTGTGCCCGC-----AAAACCTGACCCGAAAGGGTTGGGTAATCATTTTAATTTCTCTCGTAATAGGGATTGAGCATTGTAACTATTGCTCATGAACGAGGAATTCCTAGTAAGCGCGAGT-CATAAGCTTGCGTTGACTACGTCCCTGCCCTTTGTACACACCGCCCGTCGCTACTACCGATTGAATGGTTTA-GCGAGATCCTCGGAT-----------TGGGCCTTACT-----------------------------------------TGTGCGAAAGCATGGGTGAGGTCTGAGAAGAA--GCTCAAG----CTTGATCATTTA--------------------------------------------------------------------------------------------------------------------------------------------------------------------------------------------------------------------------------------------------------------------------------------------------------
>JN185474_Lepidodermella_minus_minus
---------------------------------------------------ATGCATGTCTAAGTACACACTG-----TGGCAC-AGTGAAACCGCGAATGGCTCATTA-AATCAGTTATGGT----TTATTAGA--TCGTGCGTTCC------TATGTGGATAACTG-TGGTAATTCTAGAGCTAATACATGC--------AAC----TGGCCCCGACTTT-------ACGAAGGGGC---------GCTTTTATTAGATC-AAAATCA-ATCAG--------------------------GTTTC--GGCCTGT---TT-TTGTGATG-ACTCTGGATAAC----TTTATGCCG-ACCGC-A-TGGCCTT-GCGCCGGCGGCGTATCTTTCAAATGTCTGCCCTATCAACTTTCGATGGTAGGTGACATGCCTACCATGGTTGTAACGGGTAACGGAGAATCAGGGTTCGATTCCGGAGAGGGAGCCTGAGAAACGGCTACCA--CATCCAAGG--AAGGCAGCAGGCGCG-CAAATTACCCACT--CCCGGCACGGGGAGGTAG-TGACGAAAAATAACAATGCTGGGCTTC-----AAGTCCGGTAATTGGAATGAGTACACTTTAAATCCTTTA-----AC-GAGGATCTAGTGGAGGGCAAG-TCTGG-TGCCAGCAGCCGCGGTAATTCCAGCTCCACGAGCATGTACGTAAGTTGTTGCAGTTAAAAAGCTCGTAGTTGGATCTCGGGCCTGTGGTCGGTGGTCTGCCCGA----------TACGGGTG---TGTAC-TGCC--GTACCCGG---TCT-----ACGTCT--------------------------GGAT------TCAATCC------------------------------GTAGTGCTCTTAACCG-GG-TGCT--GCGGAATGCCA--GAAAGT--TTACTCTGAAAAA--ATTAGAGTGCTCAAAGCAAGC---CGTTG---TGCTTGAATA-CTGTTGCATGGAATAATAGAATAGGACCTCGGATCTATTTTGTTGGTT-TTCGGAGT--C--GAGGTAATGATTAAGAGGGACAGACGGGGGCATTCGTATTGCGCTGTTAGAGGTGAAATTCTTGGATCGGCGCAAGACG----AACAACTGCGAAAGCATTT-GCCAAGGATGTTTTCATTAATCAAGAACGAAAGTCAGAGGTTCGAAGACGATCAGATACCGTCGTAGTTCTGACCATAAACGATGCCAACTGGCGATCTGCCG--TAGT-------CTGGCTT-AAAGGACTCGGCAGGCAGCCT----CCGGGAAACCT-AAGTCTATGGGTT-CCGGGGGAAGTATGGTT--GCAAAGCTGAAACTTAAAGGAATTGACGGAAGGGCACCACCAGGAGTGGAGCCTGCGGCTTAAT--TTGACTCAACACGGGAAAACTCACCCGGCCAGGACACCGTTAGGATTGACAGACTGAGAGCTCTTTCTTGATTCG-GTGGGTGGTGGTGCATGGCCGTTCTTAGTTGGTGGAGTGATTTGT-CTGGTTAATTCCG-ATAACGAA-CGAGACTCTAGCCTGCTAAATAGACAAGCGATCCC---------------------ATTGTGG-------------------------------------------------------------------GTCGTCTTGATTCAGCTTCTTAGA-GGGACAAGTGGCGTTCC---------TAGCCA-CGCGAAATTGAGCAATAACAGGTCTGTGATGCCCTTAGATGTC-CGGGGCCGCACGCGCGCTACAATGAGGGACGCAGTGTGCCCGC-----AAAGCCTGACCCGTAAGGGTTGGGTAATCATTTCAATTTCTCTCGTAACTGGGATTGGGCCTTGTAACTATTGCCCATGAACGAGGAATTCCTAGTAAGCGCGAGT-CATAAGCTTGCGTTGACTACGTCCCTGCCCTTTGTACACACCGCCCGTCGCTACTACCGATTGAATGGTTTA-GCGAGATCCTCGGAT-----------CGGGGCCCGCT-----------------------------------------CGTGCGCAAGCATGGGCGAGTTCTGAGAAGAA--GCTCAAG----CTTGATCATTTA--------------------------------------------------------------------------------------------------------------------------------------------------------------------------------------------------------------------------------------------------------------------------------------------------------
>JN185478_Lepidodermella_squamata
---------------------------------------------------ATGCATGTCTTAGTACACACTACG-----GAAT-AGTGAAACTGCGAACGGCTCATTA-AATCAGTTATGGT----TTATTAGA--TCGTGCCTATC-------ACGTGGATAACTG-TGGTAATTCTAGAGCTAATACATGC--------AAC----TAGCCCTGACTT--------ACGGAGGGGC---------GCTTTTATTAGATC-AAAATCA-ATCGG----------------------------GTT--CGCCCGT---TT-TTGTGATG-ACTCTGGATAAC-----TTTTGCCG-ACCGC-A-TGGCCTT-GCGCTGGCGGCGTATCTTTCAAATGTCTGCCCTATCAACTTTCGATGGTAGGTGACATGCCTACCATGGTTGTAACGGGTAACGGAGAATCAGGGTTCGATTCCGGAGAGGGAGCCTGAGAAACGGCTACCA--CATCCAAGG--AAGGCAGCAGGCGCG-CAAATTACCCACT--CCCGACACGGGGAGGTAG-TGACGAAAAATAACAATGCTGGGCTTC-----AAGTCCGGTAATTGGAATGAGTACACTTTAAATCCTTTA-----AC-GAGGATCTAGTGGAGGGCAAG-TCTGG-TGCCAGCAGCCGCGGTAATTCCAGCTCCACGAGCATGTACGTAAGTTGTTGCAGTTAAAAAGCTCGTAGTTGGATCTCAGGCTTGTGGCCGGTGGTCCGCTCGA----------TACGGGTG---TGCAC-TGCC--GTGCCCGG---TCT-----ACGTCT--------------------------GGTT-----TACAACCT------------------------------ATAGTGCTCTTAACCG-GG-TGCT--ATAGGCTGCCA--GAAAGT--TTACTCTGAAAAA--ATTAGAGTGCTTAAAGCAAGC--CGTTTG---TGCTTGAATA-CTGTTGCATGGAATAATAGAATAGGACCTCGGATCTATTTTGTTGGTT-TTCGGAGT--C--GAGGTAATGATTAAGAGGGACAGACGGGGGCATTCGTATTGCGCCGTTAGAGGTGAAATTCTTGGATCGGCGCAAGACG----AACAACTGCGAAAGCATTT-GCCAAGGATGTTTTCATTAATCAAGAACGAAAGTCAGAGGTTCGAAGACGATCAGATACCGTCGTAGTTCTGACCATAAACGATGCCAACTGGCGATCCGCCG--TAGT-------CTGGCTT-AAAGGACTCGGCGGGCAGCCT----CCGGGAAACCT-AAGTCTATGGGTT-CCGGGGGAAGTATGGTT--GCAAAGCTGAAACTTAAAGGAATTGACGGAAGGGCACCACCAGGAGTGGAGCCTGCGGCTTAAT--TTGACTCAACACGGGAAAACTCACCCGGCCAGGACACCGTTAGGATTGACAGACTGAGAGCTCTTTCTTGATTCG-GTGGGTGGTGGTGCATGGCCGTTCTTAGTTGGTGGAGCGATTTGT-CTGGTTAATTCCG-ATAACGAA-CGAGACTCTAGCCTGCTAAATAGACGGGCGATCCG-----------------------------------------------------------------------------------------CTTGCGGGTCGACTCGATTTGCTTCTTAGA-GGGACAAGTGGCGTTCC---------TAGCCA-CGCGAAATTGAGCAATAACAGGTCTGTGATGCCCTTAGATGTC-CGGGGCCGCACGCGCGCTACAATGAGGTACGCAGTGTGCCCGC-----AAAGCCTGATCCGAAAGGATTGGGTAATCATTTAAATTTACCTCGTAATAGGGATTGAGCATTGTAACTATTGCTCATGAACGAGGAATTCCTAGTAAGCGCGAGT-CATAAGCTTGCGTTGACTACGTCCCTGCCCTTTGTACACACCGCCCGTCGCTACTACCGATTGAATGGTTTA-GCGAGATTCTCGGAT-----------TGGGCCATATT-----------------------------------------CGCTCGCAAGGGTGAGCATGGTCTGAGAAGAA--ACTCAAG----CTTGATCATTTA--------------------------------------------------------------------------------------------------------------------------------------------------------------------------------------------------------------------------------------------------------------------------------------------------------
>JN185480_Heterolepidoderma_acidophilum
---------------------------------------------------ATGCATGTCTAAGTACAGAATCTA-----AAACGATTGAAACCGCGAATGGCTCATTA-AATCAGTTATGAT----TTATTAGA--TCGTGCGTT--------CACATGGATAACTG-TGGTAATTCTAGAGCTAATACATGC--------AAA----TGGCCCTGACTT--------ACGGAGGGGC---------GCTTTTATTAGATC-AAAATCA-ATCAG------------------------------GGAAACCTGT---AA-TTGTGATG-ACTCTGGATAAC----TTTGTGCCG-ACCGC-A-TGGCCTT-GTGCCGGCGGCGTATCTTTCAAATGTCTGCCCTATCAACTTTCGATGGTAGGTGACATGCCTACCATGGTTGTAACGGGTAACGGAGAATCAGGGTTCGATTCCGGAGAGGGAGCCTGAGAAACGGCTACCA--CATCCAAGG--AAGGCAGCAGGCGCG-CAAATTACCCACT--CCCGGCACGGGGAGGTAG-TGACGAAAAATAACAATGCTGGGCTTC-----AAGTCCGGTAATTGGAATGAGTACACTTTAAATCCTTTA-----AC-GAGGATCTAGTGGAGGGCAAG-TCTGG-TGCCAGCAGCCGCGGTAATTCCAGCTCCACGAGCATGTACGTAAGTTGTTGCAGTTAAAAAGCTCGTAGTTGGATCTCAGGCCTGTGGCCGGTGGTCCGCTCGA----------TAAGGGTG---TGCAC-TGCC--GTGCCCGG---TCT-----ACGTCT--------------------------GGTC----TCAAGTCT-------------------------------ATAGTGCCCTTAACCG-GG-TGCT--ATAGAATGCCA--GAAAGT--TTACTCTGAAAAA--ATTAGAGTGCTTAAAGCAAGC---CGTTG---TGCTTGAATA-CTGTTGCATGGAATAATGGAATAGGACCTCGGATCTATTTTGTTGGTT-TTCGGAGT--C--GAGGTAATGATTAAGAGGGACAGACGGGGGCATTCGTATTGCGCCGTTAGAGGTGAAATTCTTGGATCGGCGCAAGACG----AACAACTGCGAAAGCATTT-GCCAAGGATGTTTTCATTAATCAAGAACGAAAGTCAGAGGTTCGAAGACGATCAGATACCGTCGTAGTTCTGACCATAAACGATGCCAACTGGCGATCCGCCG--TAGT-------CTGGCTT-AAAGGACTCGGCGGGCAGCCT----CCGGGAAACCT-AAGTCTATGGGTT-CCGGGGGAAGTATGGTT--GCAAAGCTGAAACTTAAAGGAATTGACGGAAGGGCACCACCAGGAGTGGAGCCTGCGGCTTAAT--TTGACTCAACACGGGAAAACTCACCCGGCCAGGACACCGTAAGGATTGACAGACTGAGAGCTCTTTCTTGATTCG-GTGGGTGGTGGTGCATGGCCGTTCTTAGTTGGTGGAGCGATTTGT-CTGGTTAATTCCG-ATAACGAA-CGAGACTCTAGCCTGCTAAATAGACGGGCGATCGC------------------------------------------------------------------------------------------TTGTCGGTCGACCCGATTTGCTTCTTAGA-GGGACAAGTGGCGTTCC---------TAGCCA-CGCGAAATTGAGCAATAACAGGTCTGTGATGCCCTTAGATGTC-CGGGGCCGCACGCGCGCTACAATGAGGGACGCAGTGTGCCCGC-----AAAGCCTGACCCGAAAGGGTTGGGTAATCATTTAAATTTCCCTCGTAATAGGGATTGAGCATTGTAACTATTGCTCATGAACGAGGAATTCCTAGTAAGCGCGAGT-CATAAGCTTGCGTTGACTACGTCCCTGCCCTTTGTACACACCGCCCGTCGCTACTACCGATTGAATGGTTTA-GCGAGATCCTCGGAT-----------TGGGCCCTGGT-----------------------------------------CGTGCGCAAGCATGGCCGAGGTCTGAGAAGAA--GCTCAAG----CTTGATCATTTA--------------------------------------------------------------------------------------------------------------------------------------------------------------------------------------------------------------------------------------------------------------------------------------------------------
>JN185485_Heterolepidoderma_sp_2
---------------------------------------------------ATGCATGTCTAAGTACAGAATCTA-----AAACGATTGAAACCGCGAATGGCTCATTA-AATCAGTTATGAT----TTATTAGA--TCGTGCGTT--------CACATGGATAACTG-TGGTAATTCTAGAGCTAATACATGC--------AAA----TGGCCCTGACTT--------ACGGAGGGGC---------GCTTTTATTAGATC-AAAATCA-ATCAG--------------------------GTTTC--GGCCTGT---TT-TTGTGATG-ACTCTGGATAAC----TTTGTGCCG-ACCGC-A-TGGCCTT-GTGCCGGCGGCGTATCTTTCAAATGTCTGCCCTATCAACTTTCGATGGTAGGTGACATGCCTACCATGGTTGTAACGGGTAACGGAGAATCAGGGTTCGATTCCGGAGAGGGAGCCTGAGAAATGGCTACCA--CATCCAAGG--AAGGCAGCAGGCGCG-CAAATTACCCACT--CCCGGCACGGGGAGGTAG-TGACGAAAAATAACAATGCTGGGCTTC-----AAGTCCGGTAATTGGAATGAGTACACTTTAAATCCTTTA-----AC-GAGGATCTAGTGGAGGGCAAG-TCTGG-TGCCAGCAGCCGCGGTAATTCCAGCTCCACGAGCATGTACGTAAGTTGTTGCAGTTAAAAAGCTCGTAGTTGGATCTCAGGCCTGTGGTCGGTGGTCCGCTCGA----------TAAGGGTG---TGCAC-TGCC--GTACCCGG---TCT-----ACGTCT--------------------------GGTT------TCAATCT------------------------------ATAGTGCCCTTAACCG-GG-TGCT--ATAGAATGCCA--GAAAGT--TTACTCTGAAAAA--ATTAGAGTGCTTAAAGCAAGC---CGTTG---TGCTTGAATA-CTGTTGCATGGAATAATGGAATAGGACCTCGGATCTATTTTGTTGGTT-TTCGGAGT--C--GAGGTAATGATTAAGAGGGACAGACGGGGGCATTCGTATTGCGCCGTTAGAGGTGAAATTCTTGGATCGGCGCAAGACG----AACAACTGCGAAAGCATTT-GCCAAGGATGTTTTCATTAATCAAGAACGAAAGTCAGAGGTTCGAAGACGATCAGATACCGTCGTAGTTCTGACCATAAACGATGCCAACTGGCGATCCGCCG--TAGT-------CTGGCTT-AAAGGACTCGGCGGGCAGCCT----CCGGGAAACCT-AAGTCTATGGGTT-CCGGGGGAAGTATGGTT--GCAAAGCTGAAACTTAAAGGAATTGACGGAAGGGCACCACCAGGAGTGGAGCCTGCGGCTTAAT--TTGACTCAACACGGGAAAACTCACCCGGCCAGGACACCGTAAGGATTGACAGACTGAGAGCTCTTTCTTGATTCG-GTGGGTGGTGGTGCATGGCCGTTCTTAGTTGGTGGAGCGATTTGT-CTGGTTAATTCCG-ATAACGAA-CGAGACTCTAGCCTGCTAAATAGACGAGCGATCGC------------------------------------------------------------------------------------------TTGTCGGTCGTCTCGATTTGCTTCTTAGA-GGGACAAGTGGCGTTCC---------TAGCCA-CGCGAAATTGAGCAATAACAGGTCTGTGATGCCCTTAGATGTC-CGGGGCCGCACGCGCGCTACAATGAGGGACGCAGTGTGCCCGC-----AAAGCCTGACCCGAAAGGGTTGGGTAATCATTTCAATTTCCCTCGTAATAGGGATTGAGCATTGTAACTATTGCTCATGAACGAGGAATTCCTAGTAAGCGCGAGT-CATAAGCTTGCGTTGACTACGTCCCTGCCCTTTGTACACACCGCCCGTCGCTACTACCGATTGAATGGTTTA-GCGAGATCCTCGGAT-----------TGGGCCCTGGT-----------------------------------------CGTGCGCAAGCATGGCCGAGGTCTGAGAAGAA--GCTCAAG----CTTGATCATTTA--------------------------------------------------------------------------------------------------------------------------------------------------------------------------------------------------------------------------------------------------------------------------------------------------------
>JN185491_Stylochaeta_scirtetica
---------------------------------------------------ATGCATGTCTAAGTACACACTGTG-----GCAC-AGTGAAACCGCGAATGGCTCATTA-AATCAGTTATGGT----TTATTAGA--TCGTGCGTTCT------TATGTGGATAACTG-TGGTAATTCTAGAGCTAATACATGC--------AAC----TGGCCCTAACTTT-------ACGGAGGGGC---------GCTTTTATTAGATC-AAAATCA-ATCAG--------------------------ACTTC--GGTCTGT---TA-TTGTGATG-ACTCTGGATAAC----TTTGTGCCG-ACCGC-A-TGGCCTT-GCGCCGGCGGCGTATCTTTCAAATGTCTGCCCTATCAACTTTCGATGGTAGGTGACATGCCTACCATGGTTGTAACGGGTAACGGAGAATCAGGGTTCGATTCCGGAGAGGGAGCCTGAGAAACGGCTACCA--CATCCAAGG--AAGGCAGCAGGCGCG-CAAATTACCCACT--CCCGGCACGGGGAGGTAG-TGACGAAAAATAACAATGCTGGGCTTC-----AAGTCCGGTAATTGGAATGAGTACACTTTAAATCCTTTA-----AC-GAGGATCTAGTGGAGGGCAAG-TCTGG-TGCCAGCAGCCGCGGTAATTCCAGCTCCACGAGCATGTACGTAAGTTGTTGCAGTTAAAAAGCTCGTAGTTGGATCTCAGGCTTGTGGCCGGTGGTCCGCTCGA----------TACGGGTG---TGCAC-TGCC--GTGCCCGG---CCT-----ACGTCT--------------------------GGTT----TAAAAGTCC------------------------------GTAGTGCCCTTAACCG-GG-TGCT--ACGGAATGCCA--GAAGGT--TTACTCTGAAAAA--ATTAGAGTGCTTAAAGCAGGC--CGTTTG---TGCTTGTATA-CTGTTGCATGGAATAATGGAATAGGACCTCGGATCTATTTTGTTGGTT-TTCGGAGT--C--GAGGTAATGATTAAGAGGGACAGACGGGGGCATTCGTATTGCGCCGTTAGAGGTGAAATTCTTGGATCGGCGCAAGACG----AACAACTGCGAAAGCATTT-GCCAAGGATGTTTTCATTAATCAAGAACGAAAGTCAGAGGTTCGAAGACGATCAGATACCGTCGTAGTTCTGACCATAAACGATGCCAACTGGCGATCCGCCG--TAGT-------CTGGCTT-AAAGGACTCGGCGGGCAGCCT----CCGGGAAACCT-AAGTCTATGGGTT-CCGGGGGAAGTATGGTT--GCAAAGCTGAAACTTAAAGGAATTGACGGAAGGGCACCACCAGGAGTGGAGCCTGCGGCTTAAT--TTGACTCAACACGGGAAAACTCACCCGGCCAGGACACCGTAAGGATTGACAGACTGAGAGCTCTTTCTTGATTCG-GTGGGTGGTGGTGCATGGCCGTTCTTAGTTGGTGGAGCGATTTGT-CTGGTTAATTCCG-ATAACGAA-CGAGACTCTAGCCTGCTAAATAGACGGGCAATCCC-----------------------------------------------------------------------------------------ATTGTGGGTTGACCCGATTTGCTTCTTAGA-GGGACAAGTGGCGTTCC---------TAGCCA-CGCGAAATTGAGCAATAACAGGTCTGTGATGCCCTTAGATGTC-CGGGGCCGCACGCGCGCTACAATGAGGGACGCAGTGTGCCCGC-----AAAACCTGACCCGAAAGGGTTGGGTAATCATTTCAATTTCTCTCGTAATAGGGATTGAGCATTGTAACTATTGCTCATGAACGAGGAATTCCTAGTAAGCGCGAGT-CATAAGCTTGCGTTGACTACGTCCCTGCCCTTTGTACACACCGCCCGTCGCTACTACCGATTGAATGGTTTA-GCGAGATCCTCGGAT-----------TGGGCCTTACC-----------------------------------------TGTTCGCAAGGATGGGTGAGGTCTGAGAAGAA--GCTCAAG----CTTGATCATTTA--------------------------------------------------------------------------------------------------------------------------------------------------------------------------------------------------------------------------------------------------------------------------------------------------------
>JN185495_Lepidochaetus_brasilense
---------------------------------------------------ATGCATGTCTAAGTACACACTGTG-----GCAC-AGTGAAACCGCGAATGGCTCATTA-AATCAGTTATGGT----TTATTAGA--TCGTGCGTTCC------TATGTGGATAACTG-TGGTAATTCTAGAGCTAATACATGC--------AAC----TGGCCCCGACTTT-------ACGGAGGGGC---------GCTTTTATTAGATC-AAAATCA-ATCAG--------------------------ACTTC--GGTCTGT---TA-TTGTGATG-ACTCTGGATAAC----TTTTTGCCG-ACCGC-A-TGGCCTC-GTGCCGGCGGCGTATCTTTCAAATGTCTGCCCTATCAACTTTCGATGGTAGGTGACATGCCTACCATGGTTGTAACGGGTAACGGAGAATCAGGGTTCGATTCCGGAGAGGGAGCCTGAGAAACGGCTACCA--CATCCAAGG--AAGGCAGCAGGCGCG-CAAATTACCCACT--CCCGGCACGGGGAGGTAG-TGACGAAAAATAACAATGCTGGGCTTC-----AAGTCCGGTAATTGGAATGAGTACACTTTAAATCCTTTA-----AC-GAGGATCTAGTGGAGGGCAAG-TCTGG-TGCCAGCAGCCGCGGTAATTCCAGCTCCACGAGCATGTACGTAAGTTGTTGCAGTTAAAAAGCTCGTAGTTGGATCTCAGGCTTGTGGCCGGTGGTCCGCTCGT----------TACGGGTG---TGTAC-TGCC--GTGTCCGG---CCT-----ATGTCT--------------------------GGTT---ATAAAAGTCC------------------------------GTAGTGCCCTTAACCG-GG-TGCT--GCGGAATGCCA--GAAAGT--TTACTCTGAAAAA--ATTAGAGTGCTCAAAGCAAGC--CGTTTG---TGCTTGAATA-CTGTTGCATGGAATAATGGAATAGGACCTCGGATCTATTTTGTTGGTT-TTCGGAGT--C--GAGGTAATGATTAAGAGGGACAGACGGGGGCATTCGTATTGCGCCGTTAGAGGTGAAATTCTTGGATCGGCGCAAGACG----AACAACTGCGAAAGCATTT-GCCAAGGATGTTTTCATTAATCAAGAACGAAAGTCAGAGGTTCGAAGACGATCAGATACCGTCGTAGTTCTGACCATAAACGATGCCAACTGGCGATCCGCCG--TAGT-------CTGGCTT-AAAGGACTCGGCGGGCAGCCT----CCGGGAAACCT-AAGTCTATGGGTT-CCGGGGGAAGTATGGTT--GCAAAGCTGAAACTTAAAGGAATTGACGGAAGGGCACCACCAGGAGTGGAGCCTGCGGCTTAAT--TTGACTCAACACGGGAAAACTCACCCGGCCAGGACACCGTAAGGATTGACAGACTGAGAGCTCTTTCTTGATTCG-GTGGGTGGTGGTGCATGGCCGTTCTTAGTTGGTGGAGCGATTTGT-CTGGTTAATTCCG-ATAACGAA-CGAGACTCTAGCCTGCTAAATAGACGGGCGATCCC-----------------------------------------------------------------------------------------GTTGTGGGTCGACCCGATTTGCTTCTTAGA-GGGACAAGTGGCGTTCC---------TAGCCA-CGCGAAATTGAGCAATAACAGGTCTGTGATGCCCTTAGATGTC-CGGGGCCGCACGCGCGCTACAATGAGGGACGCAGTGTGCCCGC-----AAAGCCTGACCCGGAAGGGTTGGGTAATCATTTTAATTTCTCTCGTAACTGGGATTGGGCATTGTAATTATTGCCCATGAACGAGGAATTCCTAGTAAGCGCGAGT-CATAAGCTTGCGTTGACTACGTCCCTGCCCTTTGTACACACCGCCCGTCGCTACTACCGATTGAATGGTTTA-GCGAGATCCTCAGAT-----------CGGGCCTTGTC-----------------------------------------CGTGCGCAAGCATGAGCGAGGTCTGAGAAGAA--GCTCAAG----CTTGATCATTTA--------------------------------------------------------------------------------------------------------------------------------------------------------------------------------------------------------------------------------------------------------------------------------------------------------
>JN185499_Xenotrichula_velox
---------------------------------------------------ATGCATGTGTAAGTGCACACTT-----TAACAC-AGTGAAACCGCGAATGGCTCATTA-AATCAGTTTTGGT----TCGCTAGA--GCAAAGTATTT-----CATGTGGAATAACTTTTGGGAATTCTAGAGCTAATACGTGC--------AATCT--AAGCTCCAACTC--------ACGTAGGAGC---------GCATTTATTAGACC-AAAACCA-GCCAG---------------------------ATTC--TATCTGT---A--TTTTGGTG-ACTCTGGATAAC-----TCTCGCTA-ATCGC-AGTGGCCCT-GAGCCGGCGATGCATCTTTCAAATGTCTGACCTATCAACTTTCGATGGTAAGTGCTATGCTTACCACGGTTGTAACGGGTGACGGGGAATCAGGGTTCGATTCCGGAGAGGGAGCCTGAGAAACGGCTGCCA--CTCCTACGG--GAGGCAGCAGGCGCG-CAAATTACCCACT--CCCGGCACGGGGAGGTAG-TGACGAAAAATAACGGCACCGGGCATT----ATGCCTTGGTGATCGCAATGAGAACAATGTAAATACTTTA-----AC-GAGTATCAAATAGAGGGCAAG-TCTGG-TGCCAGCAGCCGCGGTAATTCCAGCTCTATTAGCGTATATTAAAGTTGTTGCGGTTAAAAAGCTCGTAGTTGGATCTCAGG---CAAGTTGGGACCTCCGTCGA-GAA------GACGGCAGCGTT-CTC-AAAC--GAGCTTAGTAGTCG------CGTCC--------------------------GCCTTT-----------------------------------------CCGGTACCTTTAAACG-GG-TGTC--TTAGGCGGCCG--GCATGT--TTACTTTGAAGAA--AATAAAGTGCTCAAAGCAAAC-----GAT---TGTTCGAATG-GTGTTGCATGGAATAATGGAATAGGACTTCGG-TCCATTTTGTTGGTT--TCAAAAC--C--GAAGTAATGATTAAAAGGGACGGACGGGGACGTTCGTATTGCGCCGTTAGAGGTGAAATTCTTGGATCGGCGCAAGACG----TACTGATGCGAAAGCGATC-GTCATGAACGTTTTCATTAATCAAGAACGAAAGTCAGAGGTTCGAAGGCGATCAGATACCGCCCTAGTTCTGACCATAAACAATGCCAACTGGCGATCTGTCG--TGAG------------ATTTTACATCTCGACAGGCAGCCT----CCGGGAAACCTGAAGTTTTCGGGTT-CCGGGGAAAGTATGGTT--GCAAAACTGAAACTTAAAGGAATTGACGGAAGGGCACCACAAGGAGTGGAGCCTGCGGCTTAAT--TTGACTCAACACGGGGAAGCTTACCCGGGCCGGACACCGCTAGGATTGACAGACCGATAGCTCTTTCTTGATTCG-GTGTATGGTGGTGCATTGCCGTTCTTAGTCGGTGGAGCGATTTGT-CTGGTTAATTCCG-ATAACGGA-CGAGACTCCAACCTGCTAAATAGTTAGCTTGTCCT---------------------TTCGAGG----------------------------------------------------------------------------CAAGCGCTTAACTTCTTAGAGGGAGAAGTGGAAATCACACAAAGCTAC-CATGAAACGGAGCAATAACAGGTCTGTGATGCCCTTCGATGTC-CGGGGCCGCACGCGCGCTACAATGAGCAAGTCAACGTGTTCAT----------CTGGTCTGAAAAGACTGGTTAATCCGTTGAATTTTGCTCGTACTTGGAATTGGGCTTTGTAATTATCGCCCATGAACGAGGAATTCCTAGTATGCGCGAGT-CATCAGCTCGCGTAGACTACGTCCCTGCCCTTTGTACACACCGCCCGTCGCTACTACCGATTGAATGTCTTAGTGAGGACCTCGAATCTGGGGCCAGCAAACATCTCACG-----------------------------------------ATGTCGGCTT-------GGCTTCGGAGAAGAA--GTTCAAACTTGGTCATTTA------------------------------------------------------------------------------------------------------------------------------------------------------------------------------------------------------------------------------------------------------------------------------------------------------------
>JN185503_Lepidochaetus_zelinkai
---------------------------------------------------ATGCATGTCTAAGTACACACTGTG-----GCAC-AGTGAAACCGCGAATGGCTCATTA-AATCAGTTATGGT----TTATTAGA--TCGTGCGTTCC------TATGTGGATAACTG-TGGTAATTCTAGAGCTAATACATGC--------AAC----TGGCCCCGACTTT-------ACGGAGGGGC---------GCTTTTATTAGATC-AAAATCA-ATCAG--------------------------ACTTC--GGTCTGT---TA-TTGTGATG-ACTCTGGATAAC----TTTGTGCCG-ACCGC-A-TGGCCTT-GCGCCGGCGGCGTATCTTTCAAATGTCTGCCCTATCAACTTTCGATGGTAGGTGACATGCCTACCATGGTTGTAACGGGTAACGGAGAATCAGGGTTCGATTCCGGAGAGGGAGCCTGAGAAACGGCTACCA--CATCCAAGG--AAGGCAGCAGGCGCG-CAAATTACCCACT--CCCGGCACGGGGAGGTAG-TGACGAAAAATAACAATGCTGGGCTTC-----AAGTCCGGTAATTGGAATGAGTACACTTTAAATCCTTTA-----AC-GAGGATCTAGTGGAGGGCAAG-TCTGG-TGCCAGCAGCCGCGGTAATTCCAGCTCCACGAGCATGTACGTAAGTTGTTGCAGTTAAAAAGCTCGTAGTTGGATCTCAGGCTTGTGGCCGGTGGTCCGCTCGA----------TAAGGGTG---TGCAC-TGCC--GTGTCCGG---CCT-----ACGTCT--------------------------GGTT---ATAAAAGTCC------------------------------GTAGTGCTCTTAACCG-GG-TGCT--GCGGAATGCCA--GAAAGT--TTACTCTGAAAAA--ATTAGAGTGCTCAAAGCAAGC--CGTTTG---TGCTTGAATA-CTGTTGCATGGAATAATGGAATAGGACCTCGGATCTATTTTGTTGGTT-TTCGGAGT--C--GAGGTAATGATTAAGAGGGACAGACGGGGGCATTCGTATTGCGCCGTTAGAGGTGAAATTCTTGGATCGGCGCAAGACG----AACAACTGCGAAAGCATTT-GCCAAGGATGTTTTCATTAATCAAGAACGAAAGTCAGAGGTTCGAAGACGATCAGATACCGTCGTAGTTCTGACCATAAACGATGCCAACTGGCGATCCGCCG--TAGT-------CTGGCTT-AAAGGACTCGGCGGGCAGCCT----CCGGGAAACCT-AAGTCTATGGGTT-CCGGGGGAAGTATGGTT--GCAAAGCTGAAACTTAAAGGAATTGACGGAAGGGCACCACCAGGAGTGGAGCCTGCGGCTTAAT--TTGACTCAACACGGGAAAACTCACCCGGCCAGGACACCGTAAGGATTGACAGACTGAGAGCTCTTTCTTGATTCG-GTGGGTGGTGGTGCATGGCCGTTCTTAGTTGGTGGAGTGATTTGT-CTGGTTAATTCCG-ATAACGAA-CGAGACTCTAGCCTGCTAAATAGACGGGCGATCCT-----------------------------------------------------------------------------------------TGTTTGGGTCGACCCGATTCGCTTCTTAGA-GGGACAAGTGGCGTTTT---------TAGCCA-CGCGAAATTGAGCAATAACAGGTCTGTGATGCCCTTAGATGTC-CGGGGCCGCACGCGCGCTACAATGAGGGACGCAGTGTGCCCGC-----AAAGCCTGACCCGGAAGGGTTGGGTAATCATTTCAATTTCTCTCGTAACTGGGATTGGGCATTGTAATTATTGCCCATGAACGAGGAATTCCTAGTAAGCGCGAGT-CATAAGCTTGCGTTGACTACGTCCCTGCCCTTTGTACACACCGCCCGTCGCTACTACCGATTGAATGGTTTA-GCGAGATCATCAGAT-----------TGGGCCTTGCT-----------------------------------------CGTGCGCAAGCATGGGCGAGGTCTGAGAAGAA--GCTCAAG----CTTGATCATTTA--------------------------------------------------------------------------------------------------------------------------------------------------------------------------------------------------------------------------------------------------------------------------------------------------------
>JN185505_Aspidiophorus_tetrachaetus
---------------------------------------------------ATGCATGTCTAAGTACACACTGTA-----GCAT-AGTGAAACCGCGAATGGCTCATTA-AATCAGTTATGGT----TTATTAGA--TCGTGCGTTCC------TACGTGGATAACTG-TGGTAATTCTAGAGCTAATACATGC--------AAC----TGGCCCCGACTTT-------ACGGAGGGGC---------GCTTTTATTAGATC-AAAACCA-ATCAG--------------------------ACTTAACGGTCTGT---TA-TTGTGATG-ACTCTGGATAAC----TTTTTGCCG-ACCGC-A-TGGCCTT-GCGCCGGCGGCGTATCTTTCAAATGTCTGCCCTATCAACTTTCGATGGTAGGTGACATGCCTACCATGGTTGTAACGGGTAACGGAGAATCAGGGTTCGATTCCGGAGAGGGAGCCTGAGAAACGGCTACCA--CATCCAAGG--AAGGCAGCAGGCGCG-CAAATTACCCACT--CCCGGCACGGGGAGGTAG-TGACGAAAAATAACAATGCTGGGCTTC-----AAGTCCGGTAATTGGAATGAGTACACTTTAAATCCTTTA-----AC-GAGGATCTAGTGGAGGGCAAG-TCTGG-TGCCAGCAGCCGCGGTAATTCCAGCTCCACGAGCATGTACGTAAGTTGTTGCAGTTAAAAAGCTCGTAGTTGGATCTCGGACCTGTGGCCGGTGGTCCGCTCGA----------TACGGGTG---TGTAC-TGCC--GTGCCCGG---TCT-----ACGTCT--------------------------GGTT------CAAGTCC------------------------------GCAGTGCCCTTAACCG-GG-TGCT--ACGGAATGCCA--GAAAGT--TTACTCTGAATAA--ATTAGAGTGCTCAAAGCAAGC--CGTTTG---TGCTTGAATA-CTGTTGCATGGAATAATGGAATAGGACCTCGGATCTATTTTGTTGGTT-TTCGGAGT--C--GAGGTAATGATTAAGAGGGACAGACGGGGGCATTCGTATTGCGCTGTTAGAGGTGAAATTCTTGGATCGGCGCAAGACG----AACAACTGCGAAAGCATTT-GCCAAGGATGTTTTCATTAATCAAGAACGAAAGTCAGAGGTTCGAAGACGATCAGATACCGTCGTAGTTCTGACCATAAACGATGCCAACTGGCGATCCGCCG--TAAT-------CTGGCTT-AAAGGATTCGGCGGGCAGCCT----CCGGGAAACCT-AAGTCTATGGGTT-CCGGGGGAAGTATGGTT--GCAAAGCTGAAACTTAAAGGAATTGACGGAAGGGCACCACCAGGAGTGGAGCCTGCGGCTTAAT--TTGACTCAACACGGGAAAACTCACCCGGCCAGGACACCGTAAGGATTGACAGACTGAGAGCTCTTTCTTGATTCG-GTGGGTGGTGGTGCATGGCCGTTCTTAGTTGGTGGAGTGATTTGT-CTGGTTAATTCCG-ATAACGAA-CGAGACTCTAGCCTGCTAAATAGACGAGCGATCCT------------------------------------------------------------------------------------------TTATGGGTCGTCTCGATTCGCTTCTTAGA-GGGACAAGTGGCGTTTA---------TAGCCA-CGCGAAATTGAGCAATAACAGGTCTGTGATGCCCTTAGATGTC-CGGGGCCGCACGCGCGCTACAATGAGGGACGCAGTGTGCCCGC-----AAAGCCTGACCCGGAAGGGTTGGGTAATCATTTGAATTTCTCTCGTAACTGGGATTGGGCCTTGTAACTATTGCCCATGAACGAGGAATTCCTAGTAAGCGCGAGT-CATAAGCTTGCGTTGACTACGTCCCTGCCCTTTGTACACACCGCCCGTCGCTACTACCGATTGAATGGTTTA-GCGAGATCCTCGGAT-----------CGGGCCTCGCT-----------------------------------------CGTGCGCAAGCATGGGTGA---------------GGTTGAG------------------------------------------------------------------------------------------------------------------------------------------------------------------------------------------------------------------------------------------------------------------------------------------------------------------------
>JN203486_Pleurodasys_helgolandicus
---------------------------------------------------ATGCATGTCTAAGTATAAACTCTC----TCGAT-GGTGAAACCGCGAATGGCTCATTA-AATCAGTTATGGT----TCCTTAGA--TCGTA---TCC------TACTTGGATAACTG-TAGTAATTCTAGAGCTAATACATGC--------AACG---AAACTCCGACCTC------GCGGGACGAGT---------GCCTTTATTAGATC-AAAGCCAGATGGA-----------------------CCTCACGG--GGTCTAC---AA-CGTTGGTG-ACTCTGGATAAC----TTTGTGCCG-ATCGC-A-CGGCCCC-GCGCCGGCGACGAATCTTGCAAATGTCTGCCCTATCAACTTTCGATGGTACGTGACATGCCTACCATGGTTACAACGGGTAACGGGGAATCAGGGTTCGATTCCGGAGAGGGAGCATGAGAAACGGCTACCA--CATCCAAGG--AAGGCAGCAGGCGCG-CAAATTACCCACT--CCCGGCACGGGGAGGTAG-TGACGAAAAATAACAATACGGGACTCT-ATCGAGGCCCCGTAATTGGAATGAGTACACTTTAAATCCTTTA-----AC-GAGGATCAATTGGAGGGCAAG-TCTGG-TGCCAGCAGCCGCGGTAATTCCAGCTCCAATAGCGTATATTAAAGTTGTTGTGGTTAAAAAGCTCGTAGTTGGATCTCGGG-CTCGGACTGGCGGTCCACTTC-----------TTCGGTGG----TCAC-TGCC--TGTTTCGA---CCC----AGCCGCC--------------------------GGTT--------TTCTC------------------------------TTGGTGTGCTTTGCTG-CG-CGTC--ATGAGGGGCCG--GAACGT--TTACTTTGAAAAA--ATTAGAGTGTTCAAGGCAGGC----AGTC---CGCCTGGATA-ATGGTGCATGGAATAATGGAACAGGACCTTGGTTCCGTTTCGTTGGTT-TACGGTAC--T--GAGGTAATGATTAAGAGGGACAGACGGGGGCATTCGTATTGCGCCGTTAGAGGTGAAATTCTTGGATCGGCGCAAGACG----ACCAACTGCGAAAGCATTT-GCCAAGAATGTTTTCATTAATCAAGAACGAAAGTCAGAGGTTCGAAGGCGATCAGATACCGCCCTAGTTCTGACCATAAACGATGCAGACCAGCGATCCGCCG--CGGT-----TACTTA-----AATGACTTGGCGGGGAGCTT----CCGGGAAACCA-GAGTA---GTGTT-CTAGGGGAATTATGGTC--GCAAGTCTGAAACTTAAAGGAATTGACGGAAGGGCACCACCAGGAGTGGAGCCTGCGGCTTAAT--TTGACTCAACACGGGAAAACTCACCCGGCCCGGACACCGTAAGGATTGACAGATTGAGAGCTCTTTCTTGATTCG-GTGGGTGGTGGTGCATGGCCGTTCTTAGTTGGTGGAGCGATTTGT-CTGGTTAATTCCG-ATAACGAA-CGAGACTCTGGCCTACTAAATAGTTTGCCCGTCTT---------------------GTTTGCG--------------------------------------------------------------------------GGTGCTAACTTCTTAGA-GGGACAAGTGGCTTT-----------TAGCCA-CACGAGATTGAGCAATAACAGGTCTGTGATGCCCTTAGATGTT-CGGGGCCGCACGCGCGCTACACTGAAGGAATCAGCGTGTTCCG--------ACCTCGCCCGAGAGGGCCGGGTAACCCGTTGAACCTCCTTCGTGCTGGGGATTGGGGCTTGCAATTGTTCCCCATGAACGAGGAATTCCCAGTAAGCGCGAGT-CATAAGCTCGCGTTGATTACGTCCCTGCCCTTTGTACACACCGCCCGTCGCTACTACCGATTGGGTGGGTCA-GCGAGAACATTGGAC-----------CTGTCCCTGGC------------GGGCGTGAAAG------------------CGCCCGGCAG-------TGGTGCGGGGAAGAC--GCTCGAG----CTGGCTCATCTA--------------------------------------------------------------------------------------------------------------------------------------------------------------------------------------------------------------------------------------------------------------------------------------------------------
>JN203487_Dactylopodola_agadasys
---------------------------------------------------ATGCATGTCTAAGTGCAAACTC-----CAGTAC-AGTGAAACCGCGAACGGCTCATTA-AATAAGTTGTGGT----TCCTTAGA--TCGTGTTTTTA-------ACGTGGATAACTG-TGGTAATTCTAGAGCTAATACATGC-------TGTC----AGGCTCTGACCTT-----CGTGGGAGGAGC---------GCACTTATTAGACC-AAAACCA-ATGGT------GTCGACCATTAACGATAAAATGGAC--GACGCGT---TC-TAATGGTGAACTCTGGATAAC--CGTTAGTGCTG-ATCGC-A-TGGCCTT-GCGCCGGCGACGTATCTTTCAAATGTCTTCCCTATCAACTGTCGATGGTAGGTGCTATGCCTACCATGGTTGTAACGGGTAACGGGGAATCAGGGTTCGATTCCGGAGAGGGAGCATGAGAAATGGCTGCCA--CATCCAAGG--AAGGCAGCAGGCGCG-CAAATTACCCACT--CCCGGCTTGGGGAGGTAG-TGACGAAAAATAACAATGCGGGACCCA--TCCGGGTAACGTAATTGGAATGAGTACACTTTAAATCCTTTA-----AC-GAGGATCAATTGGAGGGCAAG-TCTGG-TGCCAGCAGCCGCGGTAACTCCAGCTCCAATAGCGTATACCGATTCTGCTGCGGTTAAAAAGCTCGTAGTTGGATCTCGGG-ATCGGGCTGGTGGTGTACT-------------AGCATGTG-----CAACTGCC--TGTCCTGA---CCTGTGCAACTGTC--------------------------GGTC-------AGTCCA--------------------------------GATGCTCTTCACTG-AG-TGTC-TGGTTCGGGCCG--GTACGT--TTACTTTGAAGAA--AACAGAGTGTTCAAAGCAGGC-----GTTGTCCGCCTGAATG-ATGCAGCATGGAATAATGGAATAGGACCCCGGTTCTATTTTGTTGGTT-TTCGGAATTGTTAGGGGTAATGATTAAGAGGGACAGACGGGGGCATTCGTATTCCGCCGTTAGAGGYGAAATTCTTGGATCGGCGGAGGACG----AACAACTGCGAAAGCATTT-GCCAAGAATGTTTTCATTAATCAAGAACGAAAGTCAGAGGTTCGAAGGCGATCAGATACCGCCCTAGTTCTGACCATAAACGATGCCAACTAGCGATCCGCCG--ACGT---------TGCCGAAATTGACCTGGCGGGGAGCGC----CCGGGAAACCA-AAGTCTTTGGGTT-CCGGGGAAAGTATGGTT--GCAAAACTGAAATTTAAAGGAATTGACGGAAGGGCACCACCAGGAGTGGAGCCTGCGGCTTAAT--TTGACTCAACACGGGGAAACTCACCCGGCCCGGACACCGTGAGGATTGACAGATCGATAGCTCTTTCTCGATTCG-GTGGTTGGTGGTGCATGGCCGTTCTTAGTTGGTGGAGCGATTTGT-CTGGTTAATTCCG-ATAACGAA-CGAGACTCTAGCCTGCTAAATAGACCGCCCGTTCTTCTTCGCTGTTGGCCGTCCGGTTGGCCGTTGGGTTGGCCCATAGCGTTCGCGCGCCGTGTGTCGGCCTGGCGACTGGCCAATTGCCAATTGGAGAGAGGCGGGTGCCGTACTTCTTAGA-GGGATAAGTAGCTCTTG---------CAGCTA-CACGAGATTGAGCAATAACAGGTCTGTGATGCCCTTAGATGTT-CGGGGCCGCACGCGCGCTACACTGAAAGCATCAACGTGC---------ATAGCCTAGCCCGTCAGGGTTCGGGAAGCCGTTGAAACGCCTTCGTGCTTGGGATTGGGGCTTGCAATTGTTCCCCATGAACGAGGAATTCCCAGTAAGCGCGAGT-CATCAGCTCGCGTTGATTACGTCCCTGCCCTTTGTACACACCGCCCGTCGCTACTACCGATTTGATGATGCA-GCGAGCTTAACGGAC-----------CCGGCACGGCC----------------------------------------------------------------GGTGGCAAC--ACCTGGCCAGTGCCTATTATTTGAAG-----------------------------------------------------------------------------------------------------------------------------------------------------------------------------------------------------------------------------------------------------------------------------------------------------
>JN203488_Crasiella_sp
---------------------------------------------------ATGCATGTCTCAGTACATATCCTC-----GAAT-GGTGAAACCGCGAATGGCTCATTA-AATCAGTTATCGT----TCCTTAGA--TCATT---TCC------TACTTGGATAACTC-TGACAA-CCCAGAGCTAATACATGC--------ATTA---AGGCTCTGACCTC------ACGGGAAGAGC---------GCACTTATTAGACC-AAGACCA-ACCGG--------------------------GCTTC--GGCCTGC---TCTGTTTGTCG-AATCTGGATAAT------TTTGCTG-AACGC-A-GGGCCTT-GTGCCGGCGTCATGTCTTTCAAGTGTCTGCCCTATCAACTGTCGATGGTACGTGCTATGCCTACCATGGTTGTAACGGGTAACGGGGAATCAGGGTTTGATTCCGGAGAGGGAGCATGAGAAACGGCTACCA--CATCCAAGG--AAGGCAGCAGGCGCG-CAAATTACCCACT--CCCGGCACGGGGAGGTAG-TGACGAAAAATAACGATACGGGACTCG-TTCGAGGCCCCGTAATTGGAATGAGTACACTTTAAATCCTTTA-----AC-GAGGATCAATTGGAGGGCAAG-TCTGG-TGCCAGCAGCCGCGGTAATTCCAGCTCCAATAGCGTATACTAAAGTTGTTGCGGTTAAAAAGCTCGTAGTTGGATCTCGGG-CTCGGGCTGGCGGTCCACT-------------CATTTGTG---GCTAC-TGCC---AGTTCGG---CCT----CCTTGTC--------------------------GGTC--------ATCGC------------------------------TTGATGCTCTTCGATG-AG-TGTC--CTGCGTTGCCG--GGACGT--TTACTTTGAAAAA--ATTAGAGTGCTCAAAGCAGGC-------GCGTCGCCTGGATA-TTCGTGCATGGAATAATGGAATAGGACCTCGGTTCTATTTTGTTGGTT-TTCGGAAT--TT-GAGGTAATGATTAAGAGGGACAGACGGGGGCATTCGTATTGCACCGTTAGAGGTGAAATTCTTGGATCGGTGCAAGACG----AACAACTGCGAAAGCATTT-GCCAAGAATGTATTCGTTAATCAAGAACGAAAGTCAGAGGTTCGAAGGCGATCAGATACCGCCCTAGTTCTGACCATAAACGATGCCAACTAGCGATCCGGCG--CAGT-----TACTTC-----AACGACTCGCTGGGCAGCTT----CCGGGAAACCA-AAGTTTTTGGGTT-CCGGGGGAAGTATGGTT--GCAAAGCTGAAACTTAAAGGAATTGACGGAAGGGCACCACCAGGAGTGGAGCCTGCGGCTTAAT--TTGACTCAACACGGGAAATCTCACCCGGCCCGGACACTGTAAGGATTGACAGATTGAGAGCTCTTTCTTGATTCG-GTGGGTGGTGGTGCATGGCCGCTTTTAGTTGGTGGAGCGATTTGT-CTGGTTAATTCCG-ATAACGAA-CGAGACTCTAGCCTGCTAAATAGTTCACCCGTCTC-----------------------------------------------------------------------------------------------TGCTGCGGGTGTTAACTTCTTAGA-GGGACCAGTGGCGTCC----------CAGTCA-CACGAGATTGAGCAACAGCAGGTCTGTGATGCCCTTAGATGTT-CGGGGCCGCACGCGCGCTACAATGAAGGAATCAACATGCGTCT--------ACCTTGCCCGGAAGGGTCGGGTAATCCTGTGAAACTCCTTCGTGCTTGGGATTGGGGCGGGAAATTCTTCCCCATGAACGAGGAATTCCCAGTAAGCGCGAGT-CATAAGCTCGTGCGGAACGCGTCCCTCCCCTTTGTACACACCGCCCGTCGCTACGACCGACTGGCTGTTGGG-TAGAAGCCACAGGAT-----------GTCGCCTTGTC-----------------------------------------------------------------GATGGGTAACCATCTTC------------------------------------------------------------------------------------------------------------------------------------------------------------------------------------------------------------------------------------------------------------------------------------------------------------------------
>JN203489_Redudasys_fornerise
---------------------------------------------------ATGCATGTCTAAGTGCAAATCCTT-----GTAT-GGTGAAACCGCGAATGGCTCATTA-AATCAGTTATGGT----TCCTTAGA--TCGTG---TCC------TACATGGATAACTG-TGGAAATTCTAGAGCTAATACATGC--------GAAATT-TAACTACGACCTT------CGGGGAGTAGT---------GCTTTTATTAGACC-AAAACCA-ATCGG-----------------------ATGGCTTC---GGCTGTCCGTACTGGTGGTG-ACTCTGGATAAC----TTTGTGCTG-ATCGC-A-TGGCCAT-GTGCCGGCGACGTATCTTTCAAATGTCTGCCCTATCAACTGTAGATGGTACGTGATGTGCCTACCATTGTGATAACGGGTAACGGGGAATCAGGGTTCGGTTCCGGAGAGGGAGCATGAGAAATGGCTACCA--CATCCAAGG--AAGGCAGCAGGCGCG-CAAATTACCCACT--CCCGGCACGGGGAGGTAG-TGACGAAAAATAACAATGCGGGACCCT---ACGGGTACCGTAATTGGAATGAGTACACTTTAAATCCTTTA-----AC-GAGGAACAATTGGAGGGCAAG-TCTGG-TGCCAGCAGCCGCGGTAATTCCAGCTCCAATAGCGTATACT--AGTTGCTGCGCTTAAAAAGCTCGTAGTTGGATCTCGGG-CTCGGGCTGGTGGTCCGCT-------------AAGAAGCG----GTAC-TGCC--TGTCCTGA---CCT----ACTTGCC--------------------------GGTT--------TGTCC-------------------------------GGATGCTCTTCACTG-AG-TGCC-CGGTTCAGGCCG--GTACGT--TTACTTTGAAGAA--AATAGAGTGTTCAAAGCAGGC-----CTA---TGCCTGAATA-ATGCAGCATGGAATAATGGAATAGGACCTCGGTTCTATTTTGTTGGTT-TTCGGAAC--TC-GAGGTAATGATTAAGAGGGACAGACGGGGGCATTCGTATTCCGCCGTTAGAGGTGAAATTCTTGGATCGGCGGAGGACG----AACAACTGCGAAAGCATTT-GCCAAGAATGTTTTCATTAATCAAGAACGAAAGTCAGAGGTTCGAAGGCGATCAGATACCGCCCTAGTTCTGACCATAAACGATGCCAACTAGCGATCCGCCA------------ACGTTTTCAAAATGACTCGGCGGGCAGCTT----CCGGGAAACCA-AAGTCTTTGGGTT-CCGGGGGAAGTATGGTT--GCAAAGCTGAAACTTAAAGGAATTGACGGAAGGGCACCACCAGGAGTGGAGCCTGCGGCTTAAT--TTGACTCAACACGGGGAAACTCACCCGGCCCGGACACCGTAAGGATTGACAGATTGAGAGCTCTTTCTTGATTCG-GTGGGTGGTGGTGCATGGCCGTTCTTAGTTGGTGGAGCGATTTGT-CTGGTTAATTCCG-ATAACGAA-CGAGACTCTAGCCTGCTAAATAGACCACTCGTCTT-----------------------------------------------------------------------------------------------AAAGCGAGTGCAGTGCTTCTTAGA-GGGACAAGTGGCCCTTTT--------CAGCCA-CACGAGATTGAGCAATAACAGGTCTGTGATGCCCTTAGATGTT-CGGGGCCGCACGCGCGCTACACTGATGGCATCAACGTGTTTGT---------CCTTGCCCGACAGGGTTGGGGAAGCCGTTGAAACGCTTTCGTGCTTGGGATTGGGGCTTGCAATTGTTCCCCATGAACGAGGAATTCCTAGTAAGCGCGAGT-CATCAGCTCGCGTTGATTACGTCCCTGCCCTTTGTACACACCGCCCGTCGCTACTACCGATCTATTGGTTTG-AAGAAAAGGACGGAGATGATGCTACTGGAGCCTAACG------------------------------------------------------------GTTCTAAATAGCGTTGTTGAAGTCTCTTCATTCATCCCAATGC---------------------------------------------------------------------------------------------------------------------------------------------------------------------------------------------------------------------------------------------------------------------------------------------------
>JQ798535_Neodasys_chaetonotoideus
---------------------------------------------------ATGCATGTCTATGTACAGGCCTTA-----ATAC-GGTGAAACCGCGAATGGCTCATTA-AATCAGTTATGGT----TCCTTAGA--TGGTGTCATCC------TACATGGATAACTG-TGGCAATTCCAGAGCTAATACATGC-------CAAG----AAGCTCGGACCTT------CGGGAATGGGC---------GCTTTTATTAGACC-AAAACCA-ATGCG-------------------------GCCTTC--GGGTCGC---TGCAGCTGATG-AGTCTGCATAAC----TTTGAGCGG-ATCGC-A-CGGCCTT-GCGCCGGCGACGGATCTTTCAAATGTCTGCCCTATCAACTTTCGATGGTACGTGATATGCCTACCATGGTTGTAACGGGTAACGGGGAATCAGGGTTTGATTCCGGAGAGGGAGCATGAGAAACGGCTACCA--CATCCAAGG--AAGGCAGCAGGCGCG-CAAATTACCCACT--CTCGGCACGAGGAGGTAG-CGACGAAAAATAACAATGCGGGACTCT-TTCGAGGCCCCGTAATTGGAATGAGTACACTTTAAATCCTTTA-----AC-GAGGATCCATTGGAGGGCAAG-TCTGG-TGCCAGCAGCCGCGGTAATTCCAGCTCCAATAGCGTATATTAAAGTTGTTGCGGTTAAAAAGCTCGTAGTTGGATCTCAGG-CCTGGTCGGGCGGTCCTCTG------------CAAGGGGG-----TAC-TGCCC-GTAGCCGG---CCT---CGATTGCT--------------------------GGCG--------TGCCG------------------------------ACCATGCTCTTAACCG-AG-TGTG--GCCGGTCGCTA--GGACGT--TTACTTTGAGAAA--ATTAAAGTGCTCAAGGCAGGCCCTGC------CGCCCGAATA-TCTGTGCATGGAATAATGGAACAGGATCTCGGTTCTGTTTTGTTGGTT-TTTGGAGC--CA-GAGATAATGATAAAGAGGGACAGACGGGGGCATCCGTACTGCGCCGTTAGAGGTGAAATTCTTAGATCGGCGCAAGACG----AACAACTGCGAAAGCATTT-GCCAAGAATGTCTTCATTAATCAAGAACGAAAGTCAGAGGTTCGAAGGCGATCAGATACCGCCCTAGTTCTGACCATAAACGATGCTAACTAGCGATCCGTCG--GAGT---------TGCATTTCATGACTCGACGGGCAGCTT----CCGGGAAACCA-AAGTGTTTCAGTT-CCGGGGGGAGTATGGTT--GCAAAGCTGAAACTTAAAGGAATTGACGGAAGGGCACCACCAGGAGTGGAGCCTGCGGCTTAAT--TTGACTCAACACGGGAAAACTCACCCGGCCCGGACACTGTGAGGATTGACAGATTGATAGCTCTTTCTTGATTCG-GTGGTTGGTGGTGCATGGCCGTTTTTAGTTGGTGGAGTGATTTGT-CTGGTTAATTCCGAACAACGAA-CGAGACTCTAGCCTGCTAAATAGTCGGTGGATCGA-----------------------TTTCGAAGCGTGCCCGGGCCCGTTCGGTCATGCCGTCTCTCGGGGCGGTGTGTGCCGGCGGTTCACCCGGCTCGCGTCCAAGCCAGACTTCTTAGA-GGGACAAGTGGTGTT-----------TAGCCA-CACGAGATTGAGCAAAAACAGGTCAGTGATGCCCTTAGATGTT-CGGGGCCGCACGCGCGCTACACTGAAGGCCTCAGCGGGTCTTA--------CCCTTGCCCGGAAGGGACGGGTAAACCGTTGAACCGCTTTCGTGCTTGGGATCGGGGCTTGCAATTGTTGCCCGTGAACGAGGAATTCCCAGTAAGCGCGAGT-CATTAGCTCGCGTTGATTACGTCCCTGCCCTTTGTACACACCGCCCGTCGCTATTATGGACTGAATGTGAAG-TCGAAATGGTGGGAGCCTGCGTCCGGTGTCGGTTCGC-------------------------------------------------------------CGGTGCGCGGATGCGGGCGAA------------------------------------------------------------------------------------------------------------------------------------------------------------------------------------------------------------------------------------------------------------------------------------------------------------------------
>JQ798536_Neodasys_uchidai
---------------------------------------------------ATGCATGTCTATGTACAGGCCTTA-----ACAC-GGTGAAACCGCGAATGGCTCATTA-AATCAGTTATGGT----TCCTTAGA--TGGTGTCATCC------TACATGGATAACTG-TGGCAATTCCAGAGCTAATACATGC-------CAAG----AAGCTCGGACCTT------CGGGAATGGGC---------GCTTTTATTAGACC-AAAACCA-ACGCG-------------------------GCCTTC--GGGTCGC---TGCAGCTGATG-AGTCTGCATAAC----TTTGAGCGG-ATCGC-A-TGGCCTT-GCGCCGGCGACGGATCTTTCAAATGTCTGCCCTATCAACTTTCGATGGTACGTGATATGCCTACCATGGTTGTAACGGGTAACGGGGAATCAGGGTTTGATTCCGGAGAGGGAGCATGAGAAACGGCTACCA--CATCCAAGG--AAGGCAGCAGGCGCG-CAAATTACCCACT--CTCGGCACGAGGAGGTAG-CGACGAAAAATAACAATGCGGGACTCT--TCGAGGCCCCGTAATTGGAATGAGTACACTTTAAATCCTTTA-----AC-GAGGATCCATTGGAGGGCAAG-TCTGG-TGCCAGCAGCCGCGGTAATTCCAGCTCCAATAGCGTATATTAAAGTTGTTGCGGTTAAAAAGCTCGTAGTTGGATCTCAGG-CCTGGTCGGGCGGTCCTCTG------------CAAGGGGG-----CAC-TGTCC-GCAACCGG---CCT---CGATTGCT--------------------------GGCG--------TGCCG------------------------------ACCATGCTCTTAACCG-AG-TGTG--ACCGGTCGCTA--GGACGT--TTACTTTGAGAAA--ATTAAAGTGCTCAAGGCAGGC----CTTGC--CGCCCGAATA-TCTGTGCATGGAATAATGGAACAGGATCTCGGTTCTGTTTTGTTGGTT-TTTGGAGC--CA-GAGATAATGATAAAGAGGGACAGACGGGGGCATCCGTACTGCGCCGTTAGAGGTGAAATTCTTA---------------------------------------------------------------------------------------------------------------------------------------------------------------------------------------------------------------------------------------------------------------------------------------------------------------------------------------------------------------------------------------------------------------------------------------------------------------------------------------------------------------------------------------------------------------------------------------------------------------------------------------------------------------------------------------------------------------------------------------------------------------------------------------------------------------------------------------------------------------------------------------------------------------------------------------------------------------------------------------------------------------------------------------------------------------------------------------------------------------------------------------------------------------------------------------------------------------------------------------------------------------------------------------------------------------------------------------------------------------------------------------
>JQ798537_Arenotus_strixinoi
---------------------------------------------------ATGCATGTCTAAGTACACACTGTG-----GCAC-AGTGAAACCGCGAATGGCTCATTA-AATCAGTTATGGT----TTATTAGA--TCGTGCGTTCC------TATGTGGATAACTG-TGGTAATTCTAGAGCTAATACATGC--------AAC----TGGCCCTAACTTT-------ACGGAGGGGC---------GCTTTTATTAGATC-AAAATCA-ATCAG--------------------------GTTTC--GGCCTGT---TT-GAGTGATG-ACTCTGGATAAC-----TTTTGCCG-ACCGC-A-TGGCCTT-GCGCCGGCGGCGTATCTTTCAAATGTCTGCCCTATCAACTTTCGATGGTAGGTGATATGCCTACCATGGTTGTAACGGGTAACGGAGAATCAGGGTTCGATTCCGGAGAGGGAGCCTGAGAAACGGCTACCA--CATCCAAGG--AAGGCAGCAGGCGCG-CAAATTACCCACT--CCCGGCACGGGGAGGTAG-TGACGAAAAATAACAATGCTGGGCTTC-----AAGTCCGGTAATTGGAATGAGTACACTTTAAATCCTTTA-----AC-GAGGATCTAGTGGAGGGCAAG-TCTGG-TGCCAGCAGCCGCGGTAATTCCAGCTCCACGAGCATGTACGTAAGTTGTTGCAGTTAAAAAGCTCGTAGTTGGATCTCAGGCTTGTGGCCGGTGGTCCGCCCGA----------TTCGGGTG---TGTACTTGCC--GTGCCCGG---TCT-----ACGTCT--------------------------GGTT-----TAACGTCT------------------------------ATAGTGCCCTTAACCG-GG-TGCT--ATAGAATGCCA--GAAAGT--TTACTCTGAAAAA--ATTAGAGTGCTTAAAGCAAGC---CGTTG---TGCTTGAATA-CTGTTGCATGGAATAATGGAATAGGACCTCGGTTCTATTTTGTTGGTT-TTCGGAGT--C--GAGGTAATGATTAAGAGGGACAGACGGGGGCATTCGTATTGCGCCGTTAGAGGTGAAATTCTTGGATCGGCGCAAGACG----AACAACTGCGAAAGCATTT-GCCAAGGATGTTTTCATTAATCAAGAACGAAAGTCAGAGGTTCGAAGACGATCAGATACCGTCGTAGTTCTGACCATAAACGATGCCAACTGGCCATCCGCCG--CAAT-------CTGGCTT-AAAGGATTCGGCGGGCAGCCT----CCGGGAAACCT-AAGTCTATGGGTT-CCGGGGGAAGTATGGTT--GCAAAGCTGAAACTTAAAGGAATTGACGGAAGGGCACCACCAGGAGTGGAGCCTGCGGCTTAAT--TTGACTCAACACGGGAAAACTCACCCGGCCAGGACACCGTAAGGATTGACAGACTGAGAGCTCTTTCTTGATTCG-GTGGGTGGTGGTGCATGGCCGTTCTTAGTTGGTGGAGCGATTTGT-CTGGTTAATTCCG-ATAACGAA-CGAGACTCTAGCCTGCTAAATAGACGGACGATCCC-----------------------------------------------------------------------------------------TTTGTGGGTCGATCCGATTCGCTTCTTAGA-GGGACAAGTGGCGTTCC---------TAGCCA-CGCGAAATTGAGCAATAACAGGTCTGTGATGCCCTTAGATGTC-CGGGGCCGCACGCGCGCTACAATGAGGGACGCAGTGTGCCCGC-----AAAGCCTGACCCGAAAGGGTTGGGTAATCATTTCAATTTCCCTCGTAATAGGGATTAAGCATTGTAACTATTGCTTATGAACGAGGAATTCCTAGTAAGCGCGAGT-CATAAGCTTGCGTTGACTACGTCCCTGCCCTTTGTACACACCGCCCGTCGCTACTACCGATTGAATGGTTTA-GCGAGATCCTCGGAT-----------TGGGCCTTATT-----------------------------------------CGTGTGAAAGCATGTATGAGGTCTGAGAAGAA--GCTCAAG----CTTGATCATTTA--------------------------------------------------------------------------------------------------------------------------------------------------------------------------------------------------------------------------------------------------------------------------------------------------------
>JQ798538_Aspidiophorus_paramediterraneus
---------------------------------------------------ATGCATGTCTAAGTACACACTGTA-----GCAC-AGTGAAACCGCGAATGGCTCATTA-AATCAGTTATGGT----TTATTTGA--TCGTGCGTTCC-------ATGTGGATACCTG-TGGTAATTCTAGAGCTAATACATGC--------AAC----AGGCCCTGACTAT-------ACGGAGGGGC---------GCTTTTATTAGATC-AAAACCA-ATCAA--------------------------ACTTC--GGTTTGT---AA-GTGTGATG-ACTCTGGATAAC----TTTATGCCG-ACCGC-A-CGGCCTT-GAGCCGGCGGCGTATCTTTCAAATGTCTGCCCTATCAACTTTCGATGGTACGTGATATGCCTACCATGGTTGTAACGGGTAACGGAGAATCAGGGTTCGATTCCGGAGAGGGAGCCTGAGAAACGGCTACCA--CATCCAAGG--AAGGCAGCAGGCGCG-CAAATTACCCACT--CCCGGCACGGGGAGGTAG-TGACGAAAAATAACAATGCTGGGCTTC-----AAGTCCGGTAATTGGAATGAGTACACTTTAAATCCTTTA-----AC-GAGGATCCAGTGGAGGGCAAG-TCTGG-TGCCAGCAGCCGCGGTAATTCCAGCTCCACGAGCATGTACGTAAGTTGTTGCAGTTAAAAAGCTCGTAGTTGGATTTCAGACTGAGGCCGAGTGGTCTGCTCGA----------TACGAGTA---TGCAC-TGCC--GAGCCCGG---TCT-----TCAACT--------------------------GGTC-------AGCTTT------------------------------GCAGTTCCCTTGATTG-GG-TGCT--GTAAAATGCCA--GTAATT--TTACTCTGAAAAA--ATTAGAGTGCTCAAAGCAAGC--CGATTG---TGCTTGAATA-CTGTTGCATGGAATAATAGAATAGGACCTCGGTTCTATTTTGTTGGTT-TTCGGAGT--C--GAGGTAATGATTAAGAGGGACAGACGGGGGCATTTGTATTGCACTGTTAGAGGTGAAATTCTTGGATCGGTGCAAGACA----AACAACTGCGAAAGCATTT-GCCAAGAATGTTTTCATTAATCAAGAACGAAAGTCAGAGGTTCGAAGACGATCAGATACCGTCGTAGTTCTGACCATAAACGATGCCAACTGGCGATCCGCCG--TAGT-------CTGGCTT-GAAGGACTCGGTGGGCAGCCT----CCGGGAAACCT-AAGTCTATGGGTT-CCGGGGGAAGTATGGTT--GCAAAGCTGAAACTTAAAGGAATTGACGGAAGGGCACCACCAGGAGTGGAGCCTGCGGCTTAAT--TTGACTCAACACGGGAAAACTCACCCGGCCAGGACACCGTTAGGATTGACAGACTGAAAGCTCTTTCTTGATTCG-GTGGGTGGTGGTGCATGGCCGTTCTTAGTTGGTGGAGTGATTTGT-CTGGTTAATTCCG-ATAACGAA-CGAGACTCTAGCCTGCTAAATAGACGGACGATCAG-----------------------------------------------------------------------------------------TTTGAGGTCGATCCGATTCAGCTTCTTAGA-GGGACAAGTGGCGTTTA---------TAGCCA-CGCGAAATTGAGCAATAACAGGTCTGTGATGCCCTTAGATGTC-CGGGGCCGCACGCGCGCTACAATGAGAGACGCAGCGTGTCAGC-----AACACCTGGCCCGAAAGGGTTGGGTAATCATTTTAATTTCTCTCGTAATAGGGATTGAACATTGTAATTATTGTTCATGAACGAGGAATTCCTAGTAAGCGCGAGT-CATAAGCTTGCGTTGACTACGTCCCTGCCCTTTGTACACACCGCCCGTCGCTACTACCGATTGAATGGTTTA-GCGAGAACCTCGGATCGAATCCACGCCGTGTGCAAAC---------------------------------------------------ATGACGTTGGGTATGAAAAGAA--GTTCAAG----CTTGATCATTTA--------------------------------------------------------------------------------------------------------------------------------------------------------------------------------------------------------------------------------------------------------------------------------------------------------
>JQ798539_Chaetonotus_neptuni
---------------------------------------------------ATGCATGTCTAAGTACACACTGTG-----GCAC-AGTGAAACCGCGAATGGCTCATTA-AATCAGTTATGGT----TTATTAGA--TCGTGCGTTC-------TATGTGGATAACTG-TGGTAATTCTAGAGCTAATACATGC--------AAC----TGGCCCTAACTTT-------ACGGAAGGGC---------GCTTTTATTAGATC-AAAACCA-ATCAG--------------------------GCTTC--GGCCTGT---TA-TTGTGATG-ACTCTGGATAAC----TTTGTGCCG-ACCGC-A-TGGCCTT-GAGCCGGCGGCGTATCTTTCAAATGTCTGCCCTATCAACTTTCGATGGTAGGTGACATGCCTACCATGGTTGTAACGGGTAACGGAGAATCAGGGTTCGATTCCGGAGAGGGAGCCTGAGAAACGGCTACCA--CATCCAAGG--AAGGCAGCAGGCGCG-CAAATTACCCACT--CCCGGCACGGGGAGGTAG-TGACGAAAAATAACAATGCTGAGCTTC-----AAGTTCGGTAATTGGAATGAGTACACTTTAAATCCTTTA-----AC-GAGGATCTAGTGGAGGGCAAG-TCTGG-TGCCAGCAGCCGCGGTAATTCCAGCTCCACGAGCATGTACGTAAGTTGTTGCAGTTAAAAAGCTCGTAGTTGGATCTCAGGCTTGTGGTCGGTGGTCCGCCCGA----------TACGGGTG---AGTAC-TGCC--GTGCCCGG---TCT-----ACGTCT--------------------------GGTT-----CAACTTTC------------------------------ATAGTGTCCTTAACCG-GG-TGCT--ATGGAATGCCA--GAAATT--TTACTCTGAAAAA--ATTAGAGTGCTCAAAGCAAGC--CGTTTG---TGCTTGAATA-CTGTTGCATGGAATAATGGAATAGGACCTCGGATCTATTTTGTTGGTT-TTCGGAGT--C--GAGGTAATGATTAAGAGGGACAGACGGGGGCATTCGTATTGTGCCGTTAGAGGTGAAATTCTTGGATCGGCGCAAGACG----AACAACTGCGAAAGCATTT-GCCAAGGATGTTTTCATTAATCAAGAACGAAAGTCAGAGGTTCGAAGACGATCAGATACCGTCGTAGTTCTGACCATAAACGATGCCAACTGGCGATCCGCCG--TAGT-------CTGTCTT-AAAGGACTCGGCGGGCAGCCT----CCGGGAAACCT-AAGTCTATGGGTT-CCGGGGGAAGTATGGTT--GCAAAGCTGAAACTTAAAGGAATTGACGGAAGGGCACCACCAGGAGTGGAGCCTGCGGCTTAAT--TTGACTCAACACGGGAAAACTCACCCGGCCAGGACACCGTAAGGATTGACAGACTGAGAGCTCTTTCTTGATTCG-GTGGGTGGTGGTGCATGGCCGTTCTTAGTTGGTGGAGCGATTTGT-CTGGTTAATTCCG-ATAACGAA-CGAGACTCTAGCCTGCTAAATAGACAGGCGATCCC-----------------------------------------------------------------------------------------GTTGTGGGTCGACCTGATTAGCTTCTTAGA-GGGACAAGTGGCGTTCC---------TAGCCA-CGCGAAATTGAGCAATAACAGGTCTGTGATGCCCTTAGATGTC-CGGGGCCGCACGCGCGCTACAATGAGGGACGCAGCGTGCCCGC-----AAAGCCTGACCCGAAAGGGTTGGGTAATCATATCAATTTCCCTCGTAATAGGGATTGAGCATTGTAATTGTTGCTCATGAACGAGGAATTCCTAGTAAGCGCGAGT-CATAAGCTTGCGTTGACTACGTCCCTGCCCTTTGTACACACCGCCCGTCGCTACTACCGATTGAATGGTTTA-GCGAGATGCTCGGAT-----------CGAGCCCTGGT-----------------------------------------CGTGCGTAAGTATGGCCGAGGCTTGAGAAGAA--GTTCAAG----CTTGATCATTTA--------------------------------------------------------------------------------------------------------------------------------------------------------------------------------------------------------------------------------------------------------------------------------------------------------
>JQ798540_Chaetonotus_uncinus
---------------------------------------------------ATGCATGTCTAAGTACACACTGTG-----GCAC-AGTGAAACCGCGAATGGCTCATTA-AATCAGTTATGGT----TTATTAGA--TCGTGCGTTCT------TATGTGGATAACTG-TGGTAATTCTAGAGCTAATACATGC--------AAC----TGGCCCTGACTTT-------ACGGAGGGGC---------GCTTTTATTAGATC-AAAATCA-ATCAG--------------------------ACTTC--GGTCTGT---TA-TTGTGATG-ACTCTGGATAAC----TTTGTGCCG-ACCGC-A-TGGCCTT-GCGCCGGCGGCGTATCTTTCAAATGTCTGCCCTATCAACTTTCGATGGTAGGTGACATGCCTACCATGGTTGTAACGGGTAACGGAGAATCAGGGTTCGATTCCGGAGAGGGAGCCTGAGAAACGGCTACCA--CATCCAAGG--AAGGCAGCAGGCGCG-CAAATTACCCACT--CCCGGCACGGGGAGGTAG-TGACGAAAAATAACAATGCTGGGCTTC-----AAGTCCGGTAATTGGAATGAGTACACTTTAAATCCTTTA-----AC-GAGGATCTAGTGGAGGGCAAG-TCTGG-TGCCAGCAGCCGCGGTAATTCCAGCTCCACGAGCATGTACGTAAGTTGTTGCAGTTAAAAAGCTCGTAGTTGGATCTCAGGCTAGTGGCCGGTGGTCCGCTCGA----------TACGGGTG---TGTAC-TGCC--GTGCCCGG---TCT-----ACGTCT--------------------------GGTT----TCAACGTTC------------------------------GTAGTGCCCTTAACCG-GG-TGCT--ACGAAATGCCA--GAAGGT--TTACTCTGAAAAA--ATTAGAGTGCTTAAAGCAAGC--CGTTTG---TGCTTGAATA-CTGTTGCATGGAATAATGGAATAGGACCTCGGATCTATTTTGTTGGTT-TTCGGAGT--C--GAGGTAATGATTAAGAGGGACAGACGGGGGCATTCGTATTGCGCCGTTAGAGGTGAAATTCTTGGATCGGCGCAAGACG----AACAACTGCGAAAGCATTT-GCCAAGGATGTTTTCATTAATCAAGAACGAAAGTCAGAGGTTCGAAGACGATCAGATACCGTCGTAGTTCTGACCATAAACGATGCCAACTGGCGATCCGCCG--TAGT-------CTGGCTT-AAAGGACTCGGCGGGCAGCCT----CCGGGAAACCT-AAGTCTATGGGTT-CCGGGGGAAGTATGGTT--GCAAAGCTGAAACTTAAAGGAATTGACGGAAGGGCACCACCAGGAGTGGAGCCTGCGGCTTAAT--TTGACTCAACACGGGAAAACTCACCCGGCCAGGACACCGTAAGGATTGACAGACTGAGAGCTCTTTCTTGATTCG-GTGGGTGGTGGTGCATGGCCGTTCTTAGTTGGTGGAGCGATTTGT-CTGGTTAATTCCG-ATAACGAA-CGAGACTCTAGCCTGCTAAATAGACGGGCGATCCC-----------------------------------------------------------------------------------------GTTGTGGGTCGACCCGATACGCTTCTTAGA-GGGACAAGTGGCGTTCC---------TAGCCA-CGCGAAATTGAGCAATAACAGGTCTGTGATGCCCTTAGATGTC-CGGGGCCGCACGCGCGCTACAATGAGGGACGCAGTGTGCCCGC-----AAAGCCTGACCCGAAAGGGTTGGGTAATCATGTTAATTTCCCTCGTAATAGGGATTGAGCATTGTAATTATTGCTCATGAACGAGGAATTCCTAGTAAGCGCGAGT-CATAAGCTTGCGTTGACTACGTCCCTGCCCTTTGTACACACCGCCCGTCGCTACTACCGATTGAATGGTTTA-GCGAGATCATCGGAT-----------TGGGCCTTAGC-----------------------------------------CGTGCGCAAGCATGGTTGAGGTCTGAGAAGAA--GCTCAAG----CTTGATCATTTA--------------------------------------------------------------------------------------------------------------------------------------------------------------------------------------------------------------------------------------------------------------------------------------------------------
>JQ798541_Heterolepidoderma_loricatum
---------------------------------------------------ATGCATGTCTAAGTACACACTGTG-----GCAC-AGTGAAACCGCGAATGGCTCATTA-AATCAGTTATGGT----TTATTAGA--TCGTGCGTTCC------TATGTGGATAACTG-TGGTAATTCTAGAGCTAATACATGC--------AAC----TGGCCCTGACTTT-------ACGGAGGGGC---------GCTTTTATTAGATC-AAAACCA-ATCAG--------------------------GTTTC--GGCCTGT----AGTTGTGATG-ACTCTGGATAAC----TTTGTGCCG-ACCGC-A-TGGCCTT-GAGCCGGCGGCGTATCTTTCAAATGTCTGCCCTATCAACTTTCGATGGTAGGTGCTATGCCTACCATGGTTGTAACGGGTAACGGAGAATCAGGGTTCGATTCCGGAGAGGGAGCCTGAGAAACGGCTACCA--CATCCAAGG--AAGGCAGCAGGCGCG-CAAATTACCCACT--CCCGGCACGGGGAGGTAG-TGACGAAAAATAACAATGCTGGGCTTC-----AAGTCCGGTAATTGGAATGAGTACACTTTAAATCCTTTA-----AC-GAGGATCTAGTGGAGGGCAAG-TCTGG-TGCCAGCAGCCGCGGTAATTCCAGCTCCACGAGCATGTACGTAAGTTGTTGCAGTTAAAAAGCTCGTAGTTTGATCTCAGGTTCGTAGCCAGTGGTCCGCCCGG----------TATGGGTG---TGCAC-TGCT--GTGCTCGG---CCT-----ACGTCT--------------------------GGTT------TACGTTC------------------------------GTAGTGCCCTTAACTG-GG-TGCT--GCGGAATGCCA--GAAGGT--TTACTCTGAAAAA--ATTAGAGTGCTCAAAGCAAGC------TGTTATGCTTGAATA-CTGTTGCATGGAATAATGGAATAGGACCTCGGATCTATTTTGTTGGTT-TTCGGAGT--C--GAGGTAATGATTAAGAGGGACAGACGGGGGCATTCGTATTGCGCCGTTAGAGGTGAAATTCTTGGATCGGCGCAAGACG----AACAACTGCGAAAGCATTT-GCCAAGGATGTTTTCATTAATCAAGAACGAAAGTCAGAGGTTCGAAGACGATCAGATACCGTCGTAGTTCTGACCATAAACGATGCCAACTGGCGATCCGCCG--TAGT-------CTGTTCAATAAGGACTCGGCGGGCAGCCT----CCGGGAAACCT-AAGTCTATGGGTT-CCGGGGGAAGTATGGTT--GCAAAGCTGAAACTTAAAGGAATTGACGGAAGGGCACCACCAGGAGTGGAGCCTGCGGCTTAAT--TTGACTCAACACGGGAAAACTCACCCGGCCAGGACACCGTTAGGATTGACAGACTGATAGCTCTTTCTCGATTCG-GTGGGTGGTGGTGCATGGCCGTTCTTAGTTGGTGGAGTGATTTGT-CTGGTTAATTCCG-ATAACGAA-CGAGACTCTAGCCTGCTAAATAGACGGGCGATCCC----------------------------------------------------------------------------------------TTTGTTGGGTCGACCCGATTTGCTTCTTAGA-GGGACAAGTGGCGTTCC---------TAGCCA-CGCGAAATTGAGCAATAACAGGTCTGTGATGCCCTTAGATGTC-CGGGGCCGCACGCGCGCTACAATGAGAGACGCAGTGTGCCGGC-----AAAGCCTGACCCGAAAGGGTTGGGTAATCATATGAATTTCTCTCGTAATAGGGATTGAGCATTGTAATTATTGCTCATGAACGAGGAATTCCTAGTAAGCGCGAGT-CATAAGCTTGCGTTGACTACGTCCCTGCCCTTTGTACACACCGCCCGTCGCTACTACCGATTGAATGGTTTA-GCGAGATTCTCGGAT-----------CGGGCCTTGCT-----------------------------------------CGAGGTAAAACTTGTACGAGGTCTGAGAAGAA--GTTCAAG----CTTGATCATTTA--------------------------------------------------------------------------------------------------------------------------------------------------------------------------------------------------------------------------------------------------------------------------------------------------------
>JQ798543_Chaetonotus_heterocanthus
----------------------------------------------------------------------------------------------GCGTAAGGCTCATTA-AATCAGTTATGGT----TTATTAGA--TCGTGCGTTCC------TATATGGATAACTG-TGGTAATTCTAGAGCTAATACATGC--------AAC----TGGCCCTGACTTT-------ACGGAGGGGC---------GCTTTTATTAGATC-AAAATCA-ATCAG--------------------------ACTTAACGGTCTGT---TA-TTGTGATG-ACTCTGGATAAC--TTTTTGTGCCG-ACCGC-A-TGGCCTT-GTGCCGGCGGCGTATCTTTCAAATGTCTGCCCTATCAACTTTCGATGGTAGGTGATATGCCTACCATGGTTGTAACGGGTAACGGAGAATCAGGGTTCGATTCCGGAGAGGGAGCCTGAGAAACGGCTACCA--CATCCAAGG--AAGGCAGCAGGCGCG-CAAATTACCCACT--CCCGGCACGGGGAGGTAG-TGACGAAAAATAACAATGCTGGGCTTC-----AAGTCCGGTAATTGGAATGAGTACACTTTAAATCCTTTA-----AC-GAGGATCTAGTGGAGGGCAAG-TCTGG-TGCCAGCAGCCGCGGTAATTCCAGCTCCACGAGCATGTACGTAAGTTGTTGCAGTTAAAAAGCTCGTAGTTGGATTTCAGGCTTGTGACCGGTGGTCCGCTCGA----------TACGGGTG---TGTAC-TGCC--GTGTCCGG---CCT-----ACGTCT--------------------------GGTT----TTCACGTTC------------------------------ATAGTGCCCTTAACCG-GG-TGCT--ATGAAATGCCA--GAATTT--TTACTCTGAAAAA--ATTAGAGTGCTTAAAGCAGGC--CGTTTG---TGCTTGTATA-CTGTTGCATGGAATAATGGAATAGGACCTCGGATCTATTTTGTTGGTT-TTCGGAGT--C--GAGGTAATGATTAAGAGGGACAGACGGGGGCATTCGTATTGCGCCGTTAGAGGTGAAATTCTTGGATCGGCGCAAGACG----AACAACTGCGAAAGCATTT-GCCAAGGATGTTTTCATTAATCAAGAACGAAAGTCAGAGGTTCGAAGACGATCAGATACCGTCGTAGTTCTGACCATAAACGATGCCAACTGGCGATCCGCCG--TAGT-------CTGGCTT-AAAGGACTCGGCGGGCAGCCT----CCGGGAAACCT-AAGTCTATGGGTT-CCGGGGGAAGTATGGTT--GCAAAGCTGAAACTTAAAGGAATTGACGGAAGGGCACCACCAGGAGTGGAGCCTGCGGCTTAAT--TTGACTCAACACGGGAAAACTCACCCGGCCAGGACACCGTAAGGATTGACAGACTGAGAGCTCTTTCTTGATTCG-GTGGGTGGTGGTGCATGGCCGTTCTTAGTTGGTGGAGCGATTTGT-CTGGTTAATTCCG-ATAACGAA-CGAGACTCTAGCCTGCTAAATAGACGGGCAATCCC-----------------------------------------------------------------------------------------ATTGTGGGTTGACCCGATTTGCTTCTTAGA-GGGACAAGTGGCGTTCC---------TAGCCA-CGCGAAATTGAGCAATAACAGGTCTGTGATGCCCTTAGATGTC-CGGGGCCGCACGCGCGCTACAATGAGGGACGCAGTGTGCCCGC-----AAAGCCTGACCCGAAAGGGTTGGGTAATCATTTTAATTTCCCTCGTAATAGGGATTGAGCATTGTAACTATTGCTCATGAACGAGGAATTCCTAGTAAGCGCGAGT-CATAAGCTTGCGTTGACTACGTCCCTGCCCTTTGTACACACCGCCCGTCGCTACTACCGATTGAATGGTTTA-GCGAGATCCTCGGAT-----------TGGGCCTTACC-----------------------------------------TGTTCGAAAGGATGGGTGAGGTCTGAGAAGAA--GCTCAAG----CTTGATCATTTA--------------------------------------------------------------------------------------------------------------------------------------------------------------------------------------------------------------------------------------------------------------------------------------------------------
>JQ798544_Chaetonotus_acanthodes
---------------------------------------------------ATGCATGTCTAAGTACACACTGTG-----GCAC-AGTGAAACCGCGAATGGCTCATTA-AATCAGTTATGGT----TTATTAGA--TCGTGCGATCC------TATGTGGATAACTG-TGGTAATTCTAGAGCTAATACATGC--------AAC----TGGCCCCGACTTT-------ACGAAGGGGC---------GCTTTTATTAGATC-AAAACCA-ATCAG--------------------------ACTTC--GGTCTGT---TT-TTGTGATG-ACTCTGGATAAC----TTTATGCCG-ACCGC-A-TGGCCTT-GTGCCGGCGGCGTATCTTTCAAATGTCTGCCCTATCAACTTTCGATGGTAGGTGACATGCCTACCATGGTTGTAACGGGTAACGGAGAATCAGGGTTCGATTCCGGAGAGGGAGCCTGAGAAACGGCTACCA--CATCCAAGG--AAGGCAGCAGGCGCG-CAAATTACCCACT--CCCGGCACGGGGAGGTAG-TGACGAAAAATAACAATGCTGGGCTTC-----AAGTCCGGTAATTGGAATGAGTACACTTTAAATCCTTTA-----AC-GAGGATCTAGTGGAGGGCAAG-TCTGG-TGCCAGCAGCCGCGGTAATTCCAGCTCCACGAGCATGTACGTAAGTTGTTGCAGTTAAAAAGCTCGTAGTTGGATCTCAGGCCTGAGACCGGTGGTCCGCTCGA----------TACGGGTG---TGCAC-TGCC--GTGTCCGG---TCT-----ACGTCT--------------------------GGTT---ATAAAAGTCC------------------------------GCAGTGCCCTTAACCG-GG-TGCT--ACGGAATGCCA--GAAAGT--TTACTCTGAAAAA--ATTAGAGTGCTCAAAGCAAGC--CGTTTG---TGCTTGAATA-CTGTTGCATGGAATAATAGAATAGGACCTCGGATCTATTTTGTTGGTT-TTCGGAGT--C--GAGGTAATGATTAAGAGGGACAGACGGGGGCATTCGTATTGCGCTGTTAGAGGTGAAATTCTTGGATCGGCGCAAGACG----AACAACTGCGAAAGCATTT-GCCAAGGATGTTTTCATTAATCAAGAACGAAAGTCAGAGGTTCGAAGACGATCAGATACCGTCGTAGTTCTGACCATAAACGATGCCAACTGGCGATCCGCCG--TAAT-------CTGGCTT-AAAGGATTCGGCGGGCAGCCT----CCGGGAAACCT-AAGTCTATGGGTT-CCGGGGGAAGTATGGTT--GCAAAGCTGAAACTTAAAGGAATTGACGGAAGGGCACCACCAGGAGTGGAGCCTGCGGCTTAAT--TTGACTCAACACGGGAAAACTCACCCGGCCAGGACACCGTAAGGATTGACAGACTGAGAGCTCTTTCTTGATTCG-GTGGGTGGTGGTGCATGGCCGTTCTTAGTTGGTGGAGTGATTTGT-CTGGTTAATTCCG-ATAACGAA-CGAGACTCTAGCCTGCTAAATAGACGGGCGATCCC-----------------------------------------------------------------------------------------TCTGTGGGTCGACCCGATCAGCTTCTTAGA-GGGACAAGTGGCGTACC---------TAGCCA-CGCGAAATTGAGCAATAACAGGTCTGTGATGCCCTTAGATGTC-CGGGGCCGCACGCGCGCTACAATGAGGGACGCAGTGTGCCCGC-----AAAGCCTGACCCGGAAGGGTTGGGTAATCATTTCAATTTCTCTCGTAACTGGGATTGGGCCTTGTAACTATTGCCCATGAACGAGGAATTCCTAGTAAGCGCGAGT-CATAAGCTTGCGTTGACTACGTCCCTGCCCTTTGTACACACCGCCCGTCGCTACTACCGATTGAATGGTTTA-GCGAGATCCTCGGAT-----------TGGGCCTTACT-----------------------------------------CGTGCGCAAGCATGGG-------------------------------------------------------------------------------------------------------------------------------------------------------------------------------------------------------------------------------------------------------------------------------------------------------------------------------------------------
>JQ798545_Chaetonotus_daphnes
---------------------------------------------------ATGCATGTCTAAGTACACACTGTA-----GCAC-AGTGAAACCGCGAATGGCTCATTA-AATCAGTTATGGT----TTATTAGA--TCGTGCGTTCC------TATGTGGATAACTG-TGGTAATTCTAGAGCTAATACATGC--------AAC----TGGCCCTGACTTT-------ACGGAGGGGC---------GCTTTTATTAGATC-AAAATCA-ATCAG--------------------------GTTTC--GGCCTGT---AA-TTGTGATG-ACTCTGGATAAC-----TTTTGCCG-ACCGC-A-TGGCCTT-GTGCCGGCGGCGTATCTTTCAAATGTCTGCCCTATCAACTTTCGATGGTAGGTGATATGCCTACCATGGTTGTAACGGGTAACGGAGAATCAGGGTTCGATTCCGGAGAGGGAGCCTGAGAAACGGCTACCA--CATCCAAGG--AAGGCAGCAGGCGCG-CAAATTACCCACT--CCCGGCACGGGGAGGTAG-TGACGAAAAATAACAATGCTGGGCTTC-----AAGTCCGGTAATTGGAATGAGTACACTTTAAATCCTTTA-----AC-GAGGATCTAGTGGAGGGCAAG-TCTGG-TGCCAGCAGCCGCGGTAATTCCAGCTCCACGAGCATGTACGTAAGTTGTTGCAGTTAAAAAGCTCGTAGTTGGATCTCAGGCTTGTGGCCGGTGGTCCGCTCGA----------TACGGGTG---TGCAC-TGCC--GTGTCCGG---CCT-----ACGTCT--------------------------GGTT------AACGTCC------------------------------ATAGTGCCCTTAACCG-GG-TGCT--ATGGAATGCCA--GAAAGT--TTACTCTGAAAAA--ATTAGAGTGCTCAAAGCAAGC--CGTTTG---TGCTTGAATA-CTGTTGCATGGAATAATGGAATAGGATCTCGGTTCTATTTTGTTGGTT-TTCGGAGT--C--GAGGTAATGATTAAGAGGGACAGACGGGGGCATTCGTATTGCGCCGTTAGAGGTGAAATTCTTGGATCGGCGCAAGACG----AACAACTGCGAAAGCATTT-GCCAAGGATGTTTTCATTAATCAAGAACGAAAGTCAGAGGTTCGAAGACGATCAGATACCGTCGTAGTTCTGACCATAAACGATGCCAACTGGCGATCCGCCG--CAGT-------CTGGCTT-AAAGGACTCGGCGGGCAGCCT----CCGGGAAACCT-AAGTCTATGGGTT-CCGGGGGAAGTATGGTT--GCAAAGCTGAAACTTAAAGGAATTGACGGAAGGGCACCACCAGGAGTGGAGCCTGCGGCTTAAT--TTGACTCAACACGGGAAAACTCACCCGGCCAGGACACCGTAAGGATTGACAGACTGAGAGCTCTTTCTTGATTCG-GTGGGTGGTGGTGCATGGCCGTTCTTAGTTGGTGGAGTGATTTGT-CTGGTTAATTCCG-ATAACGAA-CGAGACTCTAGCCTGCTAAATAGACGGGCAATCCC-----------------------------------------------------------------------------------------ATTGTGGGTTGACCCGATTCGCTTCTTAGA-GGGACAAGTGGCGTTCC---------TAGCCA-CGCGAAATTGAGCAATAACAGGTCTGTGATGCCCTTAGATGTC-CGGGGCCGCACGCGCGCTACAATGAGGGACGCAGTGTGCCCGC-----AAAGCCTGACCCGAAAGGGTTGGGTAATCATTTCAATTTCTCTCGTAATAGGGATTGAGCATTGTAACTATTGCTCATGAACGAGGAATTCCTAGTAAGCGCGAGT-CATAAGCTTGCGTTGACTACGTCCCTGCCCTTTGTACACACCGCCCGTCGCTACTACCGATTGAATGGTTTA-GCGAGATCCTCGGAT-----------CGGGCCTTACT-----------------------------------------CGTGCGCAAGCATGGGTGA---------------GGTTGAG------------------------------------------------------------------------------------------------------------------------------------------------------------------------------------------------------------------------------------------------------------------------------------------------------------------------
>JQ798547_Chaetonotus_heideri
---------------------------------------------------ATGCATGTCTAAGTACACACTGTG-----GCAC-AGTGAAACCGCGAATGGCTCATTA-AATCAGTTATGGT----TTATTAGA--TCGTGCGTTCC------TATGTGGATAACTG-TGGTAATTCTAGAGCTAATACATGC--------AAC----TGGCCCCGACTTT-------ACGGAGGGGC---------GCTTTTATTAGATC-AAAACCA-ATCAG--------------------------GTCTC--GGCCTGT---AA-TTGTGATG-ACTCTGGATAAC----TTTATGCCG-ACCGC-A-TGGCCTT-GTGCCGGCGGCGTATCTTTCAAATGTCTGCCCTATCAACTTTCGATGGTAGGTGACATGCCTACCATGGTTGTAACGGGTAACGGAGAATCAGGGTTCGATTCCGGAGAGGGAGCCTGAGAAACGGCTACCA--CATCCAAGG--AAGGCAGCAGGCGCG-CAAATTACCCACT--CCCGGCACGGGGAGGTAG-TGACGAAAAATAACAATGCTGGGCTTC-----AAGTCCGGTAATTGGAATGAGTACACTTTAAATCCTTTA-----AC-GAGGATCAAGTGGAGGGCAAG-TCTGG-TGCCAGCAGCCGCGGTAATTCCAGCTCCACGAGCATGTACGTAAGTTGTTGCAGTTAAAAAGCTCGTAGTTGGATCTCAGGCCTGTGGCCGGTGGTCCGCTCGA----------TACGGGTG---TGTAC-TGCC--GTGCCCGG---TCT-----ACGTCT--------------------------GGTT--ATCAAAAGTCC------------------------------GTAGTGCCCTTAACCG-GG-TGCT--GCGGAATGCCA--GAAAGT--TTACTCTGAAAAA--ATTAGAGTGCTCAAAGCAAGC--CGTTTG---TGCTTGAATA-CTGTTGCATGGAATAATGGAATAGGACCTCGGATCTATTTTGTTGGTT-TTCGGAGT--C--GAGGTAATGATTAAGAGGGACAGGCGGGGGCATTCGTATTGCGCTGTTAGAGGTGAAATTCTTGGATCGGCGCAAGACG----AACAACTGCGAAAGCATTT-GCCAAGGATGTTTTCATTAATCAAGAACGAAAGTCAGAGGTTCGAAGACGATCAGATACCGTCGTAGTTCTGACCATAAACGATGCCAACTGGCGATCCGTCG--CAAT-------CTGGCTT-AAAGGATTCGACGGGCAGCCT----CCGGGAAACCT-AAGTCTATGGGTT-CCGGGGGAAGTATGGTT--GCAAAGCTGAAACTTAAAGGAATTGACGGAAGGGCACCACCAGGAGTGGAGCCTGCGGCTTAAT--TTGACTCAACACGGGAAAACTCACCCGGCCAGGACACCGTAAGGATTGACAGACTGAGAGCTCTTTCTTGATTCG-GTGGGTGGTGGTGCATGGCCGTTCTTAGTTGGTGGAGTGATTTGT-CTGGTTAATTCCG-ATAACGAA-CGAGACTCTAGCCTGCTAAATAGACGGGCGATCCC-----------------------------------------------------------------------------------------GTTGTGGGTCGACCCGATCAGCTTCTTAGA-GGGACAAGTGGCGTTCC---------TAGCCA-CGCGAAATTGAGCAATAACAGGTCTGTGATGCCCTTAGATGTC-CGGGGCCGCACGCGCGCTACAATGAGGGACGCAGTGTGCCCGC-----AAAGCCTGACCCGGAAGGGTTGGGTAATCATTTCAATTTCTCTCGTAACTGGGATTGGGCCTTGTAACTATTGCCCATGAACGAGGAATTCCTAGTAAGCGCGAGT-CATAAGCTTGCGTTGACTACGTCCCTGCCCTTTGTACACACCGCCCGTCGCTACTACCGATTGAATGGTTTA-GCGAGATCCTCGGAT-----------CGAGCCTTACT-----------------------------------------CGTGCGCAAGTATGGGTGAGGTTGAGA--------------------------------------------------------------------------------------------------------------------------------------------------------------------------------------------------------------------------------------------------------------------------------------------------------------------------------------
>JQ798550_Halichaetonotus_aculifer
---------------------------------------------------ATGCATGTCTAAGTACACACTGTG-----GCAC-AGTGAAACCGCGAATGGCTCATTA-AATCAGTTATGGT----TTATTAGA--TCGTGCGTTCT------TATGTGGATAACTG-TGGTAATTCTAGAGCTAATACATGC--------AAC----TGGCCCTGACTTT-------ACGGAGGGGC---------GCTTTTATTAGATC-AAAATCA-ATCAG--------------------------GCTTC--GGCCTGT---TG-TTGTGATG-ACTCTGGATAAC----TTTGTGCCG-ACCGC-A-TGGCCTT-GCGCCGGCGGCGTATCTTTCAAATGTCTGCCCTATCAACTTTCGATGGTAGGTGACATGCCTACCATGGTTGTAACGGGTAACGGAGAATCAGGGTTCGATTCCGGAGAGGGAGCCTGAGAAACGGCTACCA--CATCCAAGG--AAGGCAGCAGGCGCG-CAAATTACCCACT--CCCGGCACGGGGAGGTAG-TGACGAAAAATAACAATGCTGGGCTTC-----AAGTCCGGTAATTGGAATGAGTACACTTTAAATCCTTTA-----AC-GAGGATCTAGTGGAGGGCAAG-TCTGG-TGCCAGCAGCCGCGGTAATTCCAGCTCCACGAGCATGTACGTAAGTTGTTGCAGTTAAAAAGCTCGTAGTTGGATCTCAGGCTTGTGGCCAGTGGTCCGCCCGA----------TACGGGTG---TGCAC-TGCT--GTGCCCGG---TCT-----ACGTCT--------------------------GGTT----TAAACGTCC------------------------------GTAGTGCCCTTAACCG-GG-TGCT--GCGGAATGCCA--GAAGGT--TTACTCTGAAAAA--ATTAGAGTGCTTAAAGCAAGC--CGTTTG---TGCTTGAATA-CTGTTGCATGGAATAATGGAATAGGACCTCGGATCTATTTTGTTGGTT-TTCGGAGT--C--GAGGTAATGATTAAGAGGGACAGACGGGGGCATTCGTATTGCGCCGTTAGAGGTGAAATTCTTGGATCGGCGCAAGACG----AACAACTGCGAAAGCATTT-GCCAAGGATGTTTTCATTAATCAAGAACGAAAGTCAGAGGTTCGAAGACGATCAGATACCGTCGTAGTTCTGACCATAAACGATGCCAACTGGCGATCCGCCG--TAGT-------CTGGTTT-AAAGGACTCGGCGGGCAGCCT----CCGGGAAACCT-AAGTCTATGGGTT-CCGGGGGAAGTATGGTT--GCAAAGCTGAAACTTAAAGGAATTGACGGAAGGGCACCACCAGGAGTGGAGCCTGCGGCTTAAT--TTGACTCAACACGGGAAAACTCACCCGGCCAGGACACCGTAAGGATTGACAGACTGAGAGCTCTTTCTTGATTCG-GTGGGTGGTGGTGCATGGCCGTTCTTAGTTGGTGGAGCGATTTGT-CTGGTTAATTCCG-ATAACGAA-CGAGACTCTAGCCTGCTAAATAGACGGGCGATCCC-----------------------------------------------------------------------------------------TTTGTGGGTCGACTCGATTTGCTTCTTAGA-GGGACAAGTGGCGTTCC---------TAGCCA-CGCGAAATTGAGCAATAACAGGTCTGTGATGCCCTTAGATGTC-CGGGGCCGCACGCGCGCTACAATGAGAGACGCAGTGTGCCCGC-----AACGCCTGACCCGAAAGGGTTGGGTAATCATTTCAATTTCTCTCGTAATAGGGATTGAGCATTGTAATTATTGCTCATGAACGAGGAATTCCTAGTAAGTGCGAGT-CATCAGCTTGCGTTGACTACGTCCCTGCCCTTTGTACACACCGCCCGTCGCTACTACCGATTGAATGGTTTA-GCGAGATCATCGGAT-----------TGGGCCCTGTT-----------------------------------------CGTGCGCAAGCATGGACGAGGTCTGAAAAGAA--GCTCAAG----CTTGATCATTTA--------------------------------------------------------------------------------------------------------------------------------------------------------------------------------------------------------------------------------------------------------------------------------------------------------
>JQ798551_Halichaetonotus_euromarinus
---------------------------------------------------ATGCATGTCTAAGTACACACTGTG-----GCAC-AGTGAAACCGCGAATGGCTCATTA-AATCAGTTATGGT----TTATTAGA--TCGTGCGTTCT------TATGTGGATAACTG-TGGTAATTCTAGAGCTAATACATGC--------AAC----TGGCCCTGACTTT-------ACGGAGGGGC---------GCTTTTATTAGATC-AAAATCA-ATCAG--------------------------ACTTC--GGTCTGT---AA-TTGTGATG-ACTCTGGATAAC----TTTGTGCCG-ACCGC-A-TGGCCTT-GAGCCGGCGGCGTATCTTTCAAATGTCTGCCCTATCAACTTTCGATGGTAGGTGACATGCCTACCATGGTTGTAACGGGTAACGGAGAATCAGGGTTCGATTCCGGAGAGGGAGCCTGAGAAACGGCTACCA--CATCCAAGG--AAGGCAGCAGGCGCG-CAAATTACCCACT--CCCGGCACGGGGAGGTAG-TGACGAAAAATAACAATGCTGGGCTTC-----AAGTCCGGTAATTGGAATGAGTACACTTTAAATCCTTTA-----AC-GAGGATCTAGTGGAGGGCAAG-TCTGG-TGCCAGCAGCCGCGGTAATTCCAGCTCCACGAGCATGTACGTAAGTTGTTGCAGTTAAAAAGCTCGTAGTTGGATCTCAGGCTTGTGGCCAGTGGTCCGCCCGA----------TACGGGTG---TGCAC-TGCT--GTGCCCGG---TCT-----ACGTCT--------------------------GGTC----TAAATGTCC------------------------------GTAATGCTCTTAACCG-GG-TGTT--GCGGAATGCCA--GAAGGT--TTACTCTGAAAAA--ATTAGAGTGCTCAAAGCAAGC--TCTTTA---AGCTTGAATA-CTGTTGCATGGAATAATGGAATAGGACCTCGGATCTATTTTGTTGGTT-TTCGGAGT--C--GAGGTAATGATTAAGAGGGACAGACGGGGGCATTCGTATTGCGCCGTTAGAGGTGAAATTCTTGGATCGGCGCAAGACG----AACAACTGCGAAAGCATTT-GCCAAGGATGTTTTCATTAATCAAGAACGAAAGTCAGAGGTTCGAAGACGATCAGATACCGTCGTAGTTCTGACCATAAACGATGCCAACTGGCGATCCGCCG--TAGT--------CTGCTCTAAAGGACTCGGCGGGCAGCCT----CCGGGAAACCT-AAGTCTATGGGTT-CCGGGGGAAGTATGGTT--GCAAAGCTGAAACTTAAAGGAATTGACGGAAGGGCACCACCAGGAGTGGAGCCTGCGGCTTAAT--TTGACTCAACACGGGAAAACTCACCCGGCCAGGACACCGTTAGGATTGACAGACTGAGAGCTCTTTCTCGATTCG-GTGGGTGGTGGTGCATGGCCGTTCTTAGTTGGTGGAGCGATTTGT-CTGGTTAATTCCG-ATAACGAA-CGAGACTCTAGCCTGCTAAATAGACGGGCAATCCC-----------------------------------------------------------------------------------------ATTGTGGGTTGACCCGATGTGCTTCTTAGA-GGGACAAGTGGCGTTCC---------TAGCCA-CGCGAAATTGAGCAATAACAGGTCTGTGATGCCCTTAGATGTC-CGGGGCCGCACGCGCGCTANCATGAGAGACGCAGTGTGCCCGC-----AACGCCTGACCCGAAAGGGTTGGGTAATCATTTCAATTTCTCTCGTAATAGGGACTGAGCATTGTAATTATTGCTCATGAACGAGGAATTCCTAGTAAGCGCGAGT-CATAAGCTTGCGTTGACTACGTCCCTGCCCTTTGTACACACCGCCCGTCGCTACTACCGATTGAATGGTTTA-GCGAGATTCTCGGAT-----------CGGGCCTTGTT-----------------------------------------CGTGCGCAAGCATGGACGAGATCTGAGAAGAA--ACTCAAG----CTTGATCATTTA--------------------------------------------------------------------------------------------------------------------------------------------------------------------------------------------------------------------------------------------------------------------------------------------------------
>JQ798553_Aspidiophorus_tentaculatus
---------------------------------------------------------------------------------------------CGCGAATGGCTCATTA-AATCAGTTATGGT----TTATTAGA--TCGTGCATTC-------CATGTGGATAACTG-TGGTAATTCTAGAGCTAATACATGC--------AAC----AGGCCCTGACGTT-------ATGAAGGGGC---------GCTTTTATTAGATC-AAAACCA-ATCAG---------------------ACTTC-------GGTCTGT---AT-CTGTGATG-ACTCTGGATAAC----TTTGTGCCG-ACCGC-A-TGGCCTT-GCGCCGGCGGCGTATCTTTCAAATGTCTGCCCTATCAACTTTCGATGGTACGTGATATGCCTACCATGGTTGTAACGGGTAACGGAGAATCAGGGTTCGATTCCGGAGAGGGAGCCTGAGAAACGGCTACCA--CATCCAAGG--AAGGCAGCAGGCGCG-CAAATTACCCACT--CCCGGCACGGGGAGGTAG-TGACGAAAAATAACAATGCTGGGCTTC-----AAGTCCGGTAATTGGAATGAGTACACTTTAAATCCTTTA-----AC-GAGGATCCAGTGGAGGGCAAG-TCTGG-TGCCAGCAGCCGCGGTAATTCCAGCTCCACGAGCATGTACGTAAGTTGTTGCAGTTAAAAAGCTCGTAGTTTGATTTCAGGCTTGTGGCCGGTGGTCTGTTCGA----------TACGAGCA--TG-TAC-TGCC--GTGCCCGG---TCT----T-CATCT--------------------------GGTG-----CAACT-TC------------------------------ACAGTGCCCTTGACCG-GG-TGCT--GCGAAATGCCA--GAAATT--TTACTCTGAAAAA--ATTAGAGTGCTCAAAGCAAGC--CGATTG---TGCTTGAATA-CTGTTGCATGGAATAATAAAATAGGACCTCGGTTTTATTTTGTTGGTT-TTCAGAGT--C--GAGGTAATGATTAAGAGGGACAGACGGGGGCATTCGTATTGCGCTGTTAGAGGTGAAATTCTTGGATCGGTGCAAGACG----AACAACTGCGAAAGCATTT-GCCAAGAATGTTTTCATTAATCAAGAACGAAAGTCAGAGGTTCGAAGACGATCAGATACCGTCGTAGTTCTGACCATAAACGATGCCAACTGGCGATCCGCCG--TAGT-----CTGGCTT---GAAGGACTCGGTGGGCAGCCT----CCGGGAAACCT-AAGTCTATGGGTT-CCGGGGGAAGTATGGTT--GCAAAGCTGAAACTTAAAGGAATTGACGGAAGGGCACCACCAGGAGTGGAGCCTGCGGCTTAAT--TTGACTCAACACGGGAAAACTCACCCGGCCAGGACACCGTTAGGATTGACAGACTGAAAGCTCTTTCTTGATTCG-GTGGGTGGTGGTGCATGGCCGTTCTTAGTTGGTGGAGTGATTTGT-CTGGTTAATTCCG-ATAACGAA-CGAGACTCTAGCCTGCTAAATAGACGGACGATCTG------------------------------------------------------------------------------------TTTAG----GGTCGATCCGAACACAGCTTCTTAGA-GGGACAAGTGGCGT-TTC--------TAGCCA-CGCGAAATTGAGCAATAACAGGTCTGTGATGCCCTTAGATGTC-CGGGGCCGCACGCGCGCTACAATGAGAGACGCAGCGTGTCCGC-----AACGCCTGGCCCGAAAGGGTTGGGTAATCATTTCAATTTCTCTCGTAATAGGGATTGAGCATTGTAATTATTGCTCATGAACGAGGAATTCCTAGTAAGCGCGAGT-CATAAGCTTGCGTTGACTACGTCCCTGCCCTTTGTACACACCGCCCGTCGCTACTACCGATTGAATGGTTTA-GCGAGAACCTCGGAT-----------TGAACCCATGC---------------------------------CGTGTGTAAGCATGGTTG-------CGGGTTTGAAAAGAA--GCTCAAG----CTTGATCATTTAGAGGAAGTAAAAGTCGTAACAAGG--------------------------------------------------------------------------------------------------------------------------------------------------------------------------------------------------------------------------------------------------------------------------------
>JQ798555_Chaetonotus_sp_2
---------------------------------------------------ATGCATGTCTAAGTACACACTGTG-----GCAC-AGTGAAACCGCGAATGGCTCATTA-AATCAGTTATGGT----TTATTAGA--TCGTGCGTTCC------TATGTGGATAACTG-TGGTAATTCTAGAGCTAATACATGC--------AAC----TGGCCCTGACTTC-------ACGGAGGGGC---------GCTTTTATTAGATC-AAAATCA-ATCAG--------------------------ACTTC--GGTCTGT---TA-TTGTGATG-ACTCTGGATAAC----TTTGTGCCG-ACCGC-A-TGGCCTT-GCGCCGGCGGCGTATCTTTCAAATGTCTGCCCTATCAACTTTCGATGGTAGGTGACATGCCTACCATGGTTGTAACGGGTAACGGAGAATCAGGGTTCGATTCCGGAGAGGGAGCCTGAGAAACGGCTACCA--CATCCAAGG--AAGGCAGCAGGCGCG-CAAATTACCCACT--CCCGGCACGGGGAGGTAG-TGACGAAAAATAACAATGCTGGGCTTC-----AAGTCCGGTAATTGGAATGAGTACACTTTAAATCCTTTA-----AC-GAGGATCTAGTGGAGGGCAAG-TCTGG-TGCCAGCAGCCGCGGTAATTCCAGCTCCACGAGCATGTACGTAAGTTGTTGCAGTTAAAAAGCTCGTAGTTGGATCTCAGGCTTGTGGCCGGCGGTCCGCTCGA----------TACGGGTG---TGTAC-TGCC--GTGCCCGG---TCT-----ACGTCT--------------------------GGTT---ATAAAAGTCC------------------------------GTAGTGCCCTTAACCG-GG-TGCT--ACGGAATGCCA--GAAAGT--TTACTCTGAAAAA--ATTAGAGTGCTCAAAGCAAGC--CGTTTG---TGCTTGAATA-CTGTTGCATGGAATAATGGAATAGGACCTCGGATCTATTTTGTTGGTT-TTCGGAGT--C--GAGGTAATGATTAAGAGGGACAGACGGGGGCATTCGTATTGCGCCGTTAGAGGTGAAATTCTTGGATCGGCGCAAGACG----AACAACTGCGAAAGCATTT-GCCAAGGATGTTTTCATTAATCAAGAACGAAAGTCAGAGGTTCGAAGACGATCAGATACCGTCGTAGTTCTGACCATAAACGATGCCAACTGGCGATCCGCCG--TAGT-------CTGGCTT-AAAGGACTCGGCGGGCAGCCT----CCGGGAAACCT-AAGTCTATGGGTT-CCGGGGGAAGTATGGTT--GCAAAGCTGAAACTTAAAGGAATTGACGGAAGGGCACCACCAGGAGTGGAGCCTGCGGCTTAAT--TTGACTCAACACGGGAAAACTCACCCGGCCAGGACACCGTAAGGATTGACAGACTGAGAGCTCTTTCTTGATTCG-GTGGGTGGTGGTGCATGGCCGTTCTTAGTTGGTGGAGTGATTTGT-CTGGTTAATTCCG-ATAACGAA-CGAGACTCTAGCCTGCTAAATAGACGGGCGATCCC-----------------------------------------------------------------------------------------GTTGTGGGTCGACCCGATTTGCTTCTTAGA-GGGACAAGTGGCGTACC---------TAGCCA-CGCGAAATTGAGCAATAACAGGTCTGTGATGCCCTTAGATGTC-CGGGGCCGCACGCGCGCTACAATGAGGGTCGCAGTGTGCCCGC-----AAAGCCTGACCCGGAAGGGTTGGGTAATCATTTTAATTTCTCTCGTAACTGGGATTGGGCATTGTAACTATTGCCCATGAACGAGGAATTCCTAGTAAGCGCGAGT-CATAAGCTTGCGTTGACTACGTCCCTGCCCTTTGTACACACCGCCCGTCGCTACTACCGATTGAATGGTTTA-GCGAGATCCTCGGAT-----------CGAGCCTTATT-----------------------------------------CGTGCGCAAGCATGGATGAGGTTTGAGAAGAA--GCTCAAG----CTTGATCATTTA--------------------------------------------------------------------------------------------------------------------------------------------------------------------------------------------------------------------------------------------------------------------------------------------------------
>JQ798556_Chaetonotus_aemilianus
---------------------------------------------------ATGCATGTCTAAGTACACACTCTA-----GCAA-AGTGAAACCGCGAATGGCTCATTA-AATCAGTTATGGT----TTATTAGA--TCGTGCAATCC------TAATTGGATAACTG-TGGTAATTCTAGAGCTAATACATGC--------AAC----TGGCCCTGACTTT-------ACGGAGGGGC---------GCTTTTATTAGATC-AAAATCA-ATCAG----------------------------TAGCAATACTGT---TT-TTGTGATG-ACTCTGGATAAC----TTTTCGCCG-ACCGC-A-TGGCCTT-GTGCCGGCGGCGTATCTTTCAAATGTCTGCCCTATCAACTTTCGATGGTAGGTGACATGCCTACCATGGTTGTAACGGGTAACGGAGAATCAGGGTTCGATTCCGGAGAGGGAGCCTGAGAAACGGCTACCA--CATCCAAGG--AAGGCAGCAGGCGCG-CAAATTACCCACT--CCCGGCACGGGGAGGTAG-TGACGAAAAATAACAATGCTGGGCTTC-----AAGTCCGGTAATTGGAATGAGTACACTTTAAATCCTTTA-----AC-GAGGATCTAGTGGAGGGCAAG-TCTGG-TGCCAGCAGCCGCGGTAATTCCAGCTCCACGAGCATGTACGTAAGTTGTTGCAGTTAAAAAGCTCGTAGTTGGATCTCAGGCCTGTGACCGGTGGTCCGCTCGA----------TACGGGTG---TGCAC-TGCC--GTGTCCGG---TCT-----ACGTCT--------------------------GGTT------TCAATCT------------------------------ATAGTGCTCTTAACCG-GG-TGCT--ATAGAATGCCA--GAAAGT--TTACTCTGAAAAA--ATTAGAGTGCTTAAAGCAAGC---CGTTG---TGCTTGAATA-CTGTTGCATGGAATAATGGAATAGGACCTCGGATCTATTTTGTTGGTT-TTCGGAGT--C--GAGGTAATGATTAAGAGGGACAGACGGGGGCATTCGTATTGCGCCGTTAGAGGTGAAATTCTTGGATCGGCGCAAGACG----AACAACTGCGAAAGCATTT-GCCAAGGATGTTTTCATTAATCAAGAACGAAAGTCAGAGGTTCGAAGACGATCAGATACCGTCGTAGTTCTGACCATAAACGATGCCAACTGGCGATCCGCCG--TAGT-------CTGGCTT-AAAGGACTCGGCGGGCAGCCT----CCGGGAAACCT-AAGTCTATGGGTT-CCGGGGGAAGTATGGTT--GCAAAGCTGAAACTTAAAGGAATTGACGGAAGGGCACCACCAGGAGTGGAGCCTGCGGCTTAAT--TTGACTCAACACGGGAAAACTCACCCGGCCAGGACACCGTAAGGATTGACAGACTGAGAGCTCTTTCTTGATTCG-GTGGGTGGTGGTGCATGGCCGTTCTTAGTTGGTGGAGCGATTTGT-CTGGTTAATTCCG-ATAACGAA-CGAGACTCTAGCCTGCTAAATAGACGGGCGATCCC-----------------------------------------------------------------------------------------GTTGTGGGTCGACCCGATCAGCTTCTTAGA-GGGACAAGTGGCGTTCC---------TAGCCA-CGCGAAATTGAGCAATAACAGGTCTGTGATGCCCTTAGATGTC-CGGGGCCGCACGCGCGCTACAATGAGGGACGCAGTGTGCCCGC-----AAAGCCTGACCCGAAAGGGTTGGGTAATCATTTCAATTTCTCTCGTAATAGGGATTGAGCATTGTAACTATTGCTCATGAACGAGGAATTCCTAGTAAGCGCGAGT-CATAAGCTTGCGTTGACTACGTCCCTGCCCTTTGTACACACCGCCCGTCGCTACTACCGATTGAATGGTTTA-GCGAGATTCTCGGAT-----------TGGGCCTTATC-----------------------------------------CGGTCGCAAGATTGAATGAGGTCTGAGAAGAA--ACTCAAG----CTTGATCATTTA--------------------------------------------------------------------------------------------------------------------------------------------------------------------------------------------------------------------------------------------------------------------------------------------------------
>JQ798557_Chaetonotus_hystrix
---------------------------------------------------ATGCATGTCTAAGTACACACTCTA-----GCAA-AGTGAAACCGCGAATGGCTCATTA-AATCAGTTATGGT----TTATTAGA--TCGTGCAATCC------TATTTGGATAACTG-TGGTAATTCTAGAGCTAATACATGC--------AAC----TGGCCCTGACTTT-------ACGAAGGGGC---------GCTTTTATTAGATC-AAAATCA-ATCAG--------------------------GAGCA--ATCCTGT---TT-TTGTGATG-ACTCTGGATAAC----TTCATGCCG-ACCGT-A-TGGCCTT-GTGCCGACGGCGTATCTTTCAAATGTCTGCCCTATCAACTTTCGATGGTAGGTGATATGCCTACCATGGTTGTAACGGGTAACGGAGAATCAGGGTTCGATTCCGGAGAGGGAGCCTGAGAAACGGCTACCA--CATCCAAGG--AAGGCAGCAGGCGCG-CAAATTACCCACT--CCCGGCACGGGGAGGTAG-TGACGAAAAATAACAATGCTGGGCTTC-----AAGTCCGGTAATTGGAATGAGTACACTTTAAATCCTTTA-----AC-GAGGATCTAGTGGAGGGCAAG-TCTGG-TGCCAGCAGCCGCGGTAATTCCAGCTCCACGAGCATGTACGTAAGTTGTTGCAGTTAAAAAGCTCGTAGTTGGATCTCAGGCCTGTGACCGGTGGTCCGCCCGA----------TACGGGTG---TGCAC-TGCC--GTGTCCGG---TCT-----ACGTCT--------------------------GGTT---TCAATCT---------------------------------ATAGTGCTCTTAACCG-GG-TGCT--ATAGAATGCCA--GAAAGT--TTACTCTGAAAAA--ATTAGAGTGCTTAAAGCAAGC---CGTTG---TGCTTGAATA-CTGTTGCATGGAATAATGGAATAGGACCTCGGATCTATTTTGTTGGTT-TTCGGAGT--C--GAGGTAATGATTAAGAGGGACAGACGGGGGCATTCGTATTGCGCCGTTAGAGGTGAAATTCTTGGATCGGCGCAAGACG----AACAACTGCGAAAGCATTT-GCCAAGGATGTTTTCATTAATCAAGAACGAAAGTCAGAGGTTCGAAGACGATCAGATACCGTCGTAGTTCTGACCATAAACGATGCCAACTGGCGATCTGCCG--CAGT-------CTGGCTT-AAAGGACTCGGCAGGCAGCCT----CCGGGAAACCT-AAGTCTATGGGTT-CCGGGGGAAGTATGGTT--GCAAAGCTGAAACTTAAAGGAATTGACGGAAGGGCACCACCAGGAGTGGAGCCTGCGGCTTAAT--TTGACTCAACACGGGAAAACTCACCCGGCCAGGACACCGTAAGGATTGACAGACTGAGAGCTCTTTCTTGATTCG-GTGGGTGGTGGTGCATGGCCGTTCTTAGTTGGTGGAGCGATTTGT-CTGGTTAATTCCG-ATAACGAA-CGAGACTCTAGCCTGCTAAATAGACGGGCGATCCC-----------------------------------------------------------------------------------------GTTGTGGGTCGACCCGATCAGCTTCTTAGA-GGGACAAGTGGCGTTCC---------TAGCCA-CGCGAAATTGAGCAATAACAGGTCTGTGATGCCCTTAGATGTC-CGGGGCCGCACGCGCGCTACAATGAGGGACGCAGTGTGCCCGC-----AAAGCCTGACCCGAAAGGGTTGGGTAATCATATCAATTTCTCTCGTAATAGGGATTGAGCATTGTAACTATTGCTCATGAACGAGGAATTCCTAGTAAGCGCGAGT-CATAAGCTTGCGTTGACTACGTCCCTGCCCTTTGTACACACCGCCCGTCGCTACTACCGATTGAATGGTTTA-GCGAGATTCTCGGAT-----------TGGGCTTCAAT-----------------------------------------CGGCCGCAAGGTTGACTGAAGTCTGAGAAGAA--ACTCAAG----CTTGATCATTTA--------------------------------------------------------------------------------------------------------------------------------------------------------------------------------------------------------------------------------------------------------------------------------------------------------
>JQ798558_Chaetonotus_mariae
---------------------------------------------------ATGCATGTCTAAGTACACACTGTG-----GCAC-AGTGAAACCGCGAATGGCTCATTA-AATCAGTTATGGT----TTATTAGA--TCGTGCGTTC-------TACGTGGATAACTG-TGGTAATTCTAGAGCTAATACATGC--------AAC----TGGCCCCGACTTT-------ACGGAGGGGC---------GCTTTTATTAGATC-AAAACCA-ATCAG--------------------------GCCTTCGGGTCTGT---GA-CTGTGATG-ACTCTGGATAAC----TTTATGCCG-ACCGC-A-TGGCCTT-GCGCCGGCGGCGTATCTTTCAAATGTCTGCCCTATCAACTTTCGATGGTAGGTGATATGCCTACCATGGTTGTAACGGGTAACGGAGAATCAGGGTTCGATTCCGGAGAGGGAGCCTGAGAAACGGCTACCA--CATCCAAGG--AAGGCAGCAGGCGCG-CAAATTACCCACT--CCCGGCACGGGGAGGTAG-TGACGAAAAATAACAATGCTGGGCTAC-----AAGTCCGGTAATTGGAATGAGTACACTTTAAATCCTTTA-----AC-GAGGATCTAGTGGAGGGCAAG-TCTGG-TGCCAGCAGCCGCGGTAATTCCAGCTCCACGAGCATGTACGTAAGTTGTTGCAGTTAAAAAGCTCGTAGTTGGATCTCAGGCCTGTGGCCGGTGGTCCGCCCGA----------TACGGGTG---TGCAC-TGCC--GAGCCCGG---TCT-----ACGTCT--------------------------GGTC------TATGTCC------------------------------GTAGTGCCCTTAATTG-GG-TGCT--GCGGAATGCCA--GAAAGT--TTACTCTGAAAAA--ATTAGAGTGCTCAAAGCAAGC--CGTTTG---TGCTTGAATA-CTGTTGCATGGAATAATGGAATAGGACCTCGGATCTATTTTGTTGGTT-TTCGGAGT--C--GAGGTAATGATTAAGAGGGACAGACGGGGGCATTCGTATTGCGCCGTTAGAGGTGAAATTCTTGGATCGGCGCAAGACG----AACAACTGCGAAAGCATTT-GCCAAGGATGTTTTCATTAATCAAGAACGAAAGTCAGAGGTTCGAAGACGATCAGATACCGTCGTAGTTCTGACCATAAACGATGCCAACTGGCGATCCGCCG--TAGT-------CTATCAT-GAAGGACTCGGCGGGCAGCCT----CCGGGAAACCT-AAGTCTATGGGTT-CCGGGGGAAGTATGGTT--GCAAAGCTGAAACTTAAAGGAATTGACGGAAGGGCACCACCAGGAGTGGAGCCTGCGGCTTAAT--TTGACTCAACACGGGAAAACTCACCCGGCCAGGACACCGTAAGGATTGACAGACTGAGAGCTCTTTCTTGATTCG-GTGGGTGGTGGTGCATGGCCGTTCTTAGTTGGTGGAGCGATTTGT-CTGGTTAATTCCG-ATAACGAA-CGAGACTCTAGCCTGCTAAATAGACGGGCAATCCC----------------------------------------------------------------------------------------AATAGTGGGTTGACCCGATGTGCTTCTTAGA-GGGACAAGTGGCGTTCC---------TAGCCA-CGCGAAATTGAGCAATAACAGGTCTGTGATGCCCTTAGATGTC-CGGGGCCGCACGCGCGCTACAATGAGGGACGCAGCGTGCCCGC-----AAAGCCTGACCCGAAAGGGTTGGGTAATCATTTGAATTTCCCTCGTAATAGGGATTGGGCCTTGTAATTATTGCCCATGAACGAGGAATTCCTAGTAAGCGCGAGT-CATAAGCTTGCGTTGACTACGTCCCTGCCCTTTGTACACACCGCCCGTCGCTACTACCGATTGAATGGTTTA-GCGAGAACCTCGGAT-----------CGAGCCATGCT-----------------------------------------CGTGCGTAAGCGTGGGCTAGGCTTGAGAAGAA--GCTCAAG----CTTGATCATTTA--------------------------------------------------------------------------------------------------------------------------------------------------------------------------------------------------------------------------------------------------------------------------------------------------------
>JQ798560_Halichaetonotus_sp_4
---------------------------------------------------ATGCATGTCTAAGTACACACTGTG-----GCAC-AGTGAAACCGCGAATGGCTCATTA-AATCAGTTATGGT----TTATTAGA--TCGTGCGTTCT------TATGTGGATAACTG-TGGTAATTCTAGAGCTAATACATGC--------AAC----TGGTCCTGACTTT-------ACGGAGGGAC---------GCTTTTATTAGATC-AAAATCA-ATCAG--------------------------ACTTC--GGTTTGT---AA-TTGTGATG-ACTCTGGATAAC----TTTGTGCCG-ACCGC-A-TGGCCTT-GAGCCGGCGGCGTATCTTTCAAATGTCTGCCCTATCAACTTTCGATGGTAGGTGACATGCCTACCATGGTTGTAACGGGTAACGGAGAATCAGGGTTCGATTCCGGAGAGGGAGCCTGAGAAACGGCTACCA--CATCCAAGG--AAGGCAGCAGGCGCG-CAAATTACCCACT--CCCGGCACGGGGAGGTAG-TGACGAAAAATAACAATGCTGGGCTTC-----AAGTCCGGTAATTGGAATGAGTACACTTTAAATCCTTTA-----AC-GAGGAACTAGTGGAGGGCAAG-TCTGG-TGCCAGCAGCCGCGGTAATTCCAGCTCCACGAGCATGTACGTAAGTTGTTGCAGTTAAAAAGCTCGTAGTTGGATCTCAGGCTCGTGGCCAGTGGTCCGTCCGA----------TACGGATG---TGCAC-TGCT--GTGCCCGG---TCT-----ACGTCT--------------------------GGTC------TACGTCC------------------------------GTAATGATCTTAACCG-GT-TGTT--GCGGAATGCCA--GAAAGT--TTACTCTGAAAAA--ATTAGAGTGCTCAAAGCAAGC--TCTTTA---AGCTTGAATA-CTGTTGCATGGAATAATGGAATAGGACCTCGGATCTATTTTGTTGGTT-TTCGGAGT--C--GAGGTAATGATTAAGAGGGACAGACGGGGGCATTCGTATTGCGCCGTTAGAGGTGAAATTCTTGGATCGGCGCAAGACG----AACAACTGCGAAAGCATTT-GCCAAGGATGTTTTCATTAATCAAGAACGAAAGTCAGAGGTTCGAAGACGATCAGATACCGTCGTAGTTCTGACCATAAACGATGCCAACTGGCGATCCGCCG--TAGT-------CTGGCTT-AAAGGACTCGGCGGGCAGCCT----CCGGGAAACCT-AAGTCTATGGGTT-CCGGGGGAAGTATGGTT--GCAAAGCTGAAACTTAAAGGAATTGACGGAAGGGCACCACCAGGAGTGGAGCCTGCGGCTTAAT--TTGACTCAACACGGGAAAACTCACCCGGCCAGGACACCGTTAGGATTGACAGACTGATAGCTCTTTCTCGATTCG-GTGGGTGGTGGTGCATGGCCGTTCTTAGTTGGTGGAGTGATTTGT-CTGGTTAATTCCG-ATAACGAA-CGAGACTCTAGCCTGCTAAATAGACGGACGATCCA-----------------------------------------------------------------------------------------ATCATGGGTCGATCCGATTTGCTTCTTAGA-GGGACAAGTGGCGTTCC---------TAGCCA-CGCGAAATTGAGCAATAACAGGTCTGTGATGCCCTTAGATGTC-CGGGGCCGCACGCGCGCTACAATGAGAGACGCAGTGTGCCCAA------AAGCCTGATCTGAAAAGATTGGGGAATCATTTCAATTTCTCTCGTAATAGGGATTGAGCATTGTAATTATTGCTCATGAACGAGGAATTCCTAGTAAGCGCGAGT-CATAAGCTTGCGTTGACTACGTCCCTGCCCTTTGTACACACCGCCCGTCGCTACTACCGATTGAATGGTTTA-GCGAGATCCTCGGAT-----------CGGGCCTTGTT-----------------------------------------CGTGCGTAAGTATGGACGAGATCTGAGAAGAA--GCTCAAG----CTTGATCATTTA--------------------------------------------------------------------------------------------------------------------------------------------------------------------------------------------------------------------------------------------------------------------------------------------------------
>JQ798561_Chaetonotus_cf_dispar
---------------------------------------------------ATGCATGTCTAAGTACACACTGTG-----GCAC-AGTGAAACCGCGAATGGCTCATTA-AATCAGTTATGGT----TTATTAGA--TCGTGCGTTCC-------ATGTGGATAACTG-TGGTAATTCTAGAGCTAATACATGC--------AAC----TGGCCCTAACTTT-------ACGGAGGGGC---------GCTTTTATTAGATC-AAAACCA-ATCAG--------------------------GCTTC--GGCCTGT---TA-TTGTGATG-ACTCTGGATAAC----TTTGTGCCG-ACCGC-A-TGGCCTT-GTGCCGGCGGCGTATCTTTCAAATGTCTGCCCTATCAACTTTCGATGGTAGGTGACATGCCTACCATGGTTGTAACGGGTAACGGAGAATCAGGGTTCGATTCCGGAGAGGGAGCCTGAGAAACGGCTACCA--CATCCAAGG--AAGGCAGCAGGCGCG-CAAATTACCCACT--CCCGGCACGGGGAGGTAG-TGACGAAAAATAACAATGCTGGGCTTC-----AAGTCCGGTAATTGGAATGAGTACACTTTAAATCCTTTA-----AC-GAGGATCTAGTGGAGGGCAAG-TCTGG-TGCCAGCAGCCGCGGTAATTCCAGCTCCACGAGCATGTACGTAAGTTGTTGCAGTTAAAAAGCTCGTAGTTGGATCTCAGGCTTGTGGCCGGTGGTCCGCTCGA----------TACGGGTG---TGCAC-TGCC--GTGCCCGG---TCT-----ACGTCT--------------------------GGTC------TACGTCC------------------------------ATAGTGTCCTTAACCG-GG-TGCT--ATGGAATGCCA--GAAAGT--TTACTCTGAAAAA--ATTAGAGTGCTCAAAGCAAGC--CGTTTG---TGCTTGAATA-CTGTTGCATGGAATAATGGAATAGGACCTCGGATCTATTTTGTTGGTT-TTCGGAGT--C--GAGGTAATGATTAAGAGGGACAGACGGGGGCATTCGTATTGCGCCGTTAGAGGTGAAATTCTTGGATCGGCGCAAGACG----AACAACTGCGAAAGCATTT-GCCAAGGATGTTTTCATTAATCAAGAACGAAAGTCAGAGGTTCGAAGACGATCAGATACCGTCGTAGTTCTGACCATAAACGATGCCAACTGGCGATCCGCCG--TAGT-------CTGGCTT-AAAGGACTCGGCGGGCAGCCT----CCGGGAAACCT-AAGTCTATGGGTT-CCGGGGGAAGTATGGTT--GCAAAGCTGAAACTTAAAGGAATTGACGGAAGGGCACCACCAGGAGTGGAGCCTGCGGCTTAAT--TTGACTCAACACGGGAAAACTCACCCGGCCAGGACACCGTTAGGATTGACAGACTGAGAGCTCTTTCTTGATTCG-GTGGGTGGTGGTGCATGGCCGTTCTTAGTTGGTGGAGCGATTTGT-CTGGTTAATTCCG-ATAACGAA-CGAGACTCTAGCCTGCTAAATAGACGGGCGATCCC-----------------------------------------------------------------------------------------GTTGTGGGTCGACCCGATTTGCTTCTTAGA-GGGACAAGTGGCGTTCC---------TAGCCA-CGCGAAATTGAGCAATAACAGGTCTGTGATGCCCTTAGATGTC-CGGGGCCGCACGCGCGCTACAATGAGGGACGCAGTGTGCCCGC-----AAAGCCTGACCCGAAAGGGTTGGGTAATCATTTCAATTTCTCTCGTAATAGGGATTGAGCATTGTAATTATTGCTCATGAACGAGGAATTCCTAGTAAGCGCGAGT-CATAAGCTTGCGTTGACTACGTCCCTGCCCTTTGTACACACCGCCCGTCGCTACTACCGATTGAATGGTTTA-GCGAGAACCTCGGAT-----------CGAGCCCTGGT-----------------------------------------CGTGCGAAAGCATGGTCGAGGCTTGAGAAGAA--GCTCAAG----CTTGATCATTTA--------------------------------------------------------------------------------------------------------------------------------------------------------------------------------------------------------------------------------------------------------------------------------------------------------
>JQ798562_Ornamentula_paraensis
--------------------------------------------------CATGCATGTCTAAGTACACACTGTG-----GCAC-AGTGAAACCGCGAATGGCTCATTA-AATCAGTTATGGT----TTATTAGA--TCGTGCGTTCT------TATTTGGATAACTG-TGGTAATTCTAGAGCTAATACATGC--------AAC----TGGCCCTAACTTT-------ACGGAGGGGC---------GCTTTTATTAGATC-AAAACCA-ATCAT------------------------ACCCTTTCGGGGGTAT--GTAATTGTGATG-ACTCTGGATAAC----TTTGTGCCG-ACCGC-A-TGGCCTT-GTGCCGGCGGCGTATCTTTCAAATGTCTGCCCTATCAACTTTCGATGGTAGGTGATATGCCTACCATGGTTGTAACGGGTAACGGAGAATCAGGGTTCGATTCCGGAGAGGGAGCCTGAGAAACGGCTACCA--CATCCAAGG--AAGGCAGCAGGCGCG-CAAATTACCCACT--CCCGGCACGGGGAGGTAG-TGACGAAAAATAACAATGCTGGGCTTC-----AAGTCCGGTAATTGGAATGAGTACACTTTAAATCCTTTA-----AC-GAGGATCTAGTGGAGGGCAAG-TCTGG-TGCCAGCAGCCGCGGTAATTCCAGCTCCACGAGCATGTACGTAAGTTGTTGCAGTTAAAAAGCTCGTAGTTGGATCTCAGGCTTGTGGCCGGTGGTCCGCTCGA----------TACGGGTG---TGTAC-TGCC--GTGCCCGG---CCT-----ACGTCT--------------------------GGTT----TAAATGTTC------------------------------GTAGTGCCCTTAACCG-GG-TGCT--ACGAAATGCCA--GAAGGT--TTACTCTGAAAAA--ATTAGAGTGCTTAAAGCAGGC--CGTTTG---TGCTTGTATA-CTGTTGCATGGAATAATGGAATAGGACCTCGGATCTATTTTGTTGGTT-TTCGGAGT--C--GAGGTAATGATTAAGAGGGACAGACGGGGGCATTCGTATTGCGCCGTTAGAGGTGAAATTCTTGGATCGGCGCAAGACG----AACAACTGCGAAAGCATTT-GCCAAGGATGTTTTCATTAATCAAGAACGAAAGTCAGAGGTTCGAAGACGATCAGATACCGTCGTAGTTCTGACCATAAACGATGCCAACTGGCGATCCGACG--TAGT-------CTGGCTT-AAAGGACTCGTCGGGCAGCCT----CCGGGAAACCT-AAGTCTATGGGTT-CCGGGGGAAGTATGGTT--GCAAAGCTGAAACTTAAAGGAATTGACGGAAGGGCACCACCAGGAGTGGAGCCTGCGGCTTAAT--TTGACTCAACACGGGAAAACTCACCCGGCCAGGACACCGTAAGGATTGACAGACTGAGAGCTCTTTCTTGATTCG-GTGGGTGGTGGTGCATGGCCGTTCTTAGTTGGTGGAGCGATTTGT-CTGGTTAATTCCG-ATAACGAA-CGAGACTCTAGCCTGCTAAATAGACGGGCGATCCC-----------------------------------------------------------------------------------------ATTGTGGGTCGACCCGATTTGCTTCTTAGA-GGGACAAGTGGCGTTCC---------TAGCCA-CGCGAAATTGAGCAATAACAGGTCTGTGATGCCCTTAGATGTC-CGGGGCCGCACGCGCGCTACAATGAGAGACGCAATGTGCCCGC-----AAAACCTGACCCGAAAGGGTTGGGTAATCATGTTAATTTCTCTCGTAATAGGGATTGAGCATTGTAACTATTGCTCATGAACGAGGAATTCCTAGTAAGCGCGAGT-CATAAGCTTGCGTTGACTACGTCCCTGCCCTTTGTACACACCGCCCGTCGCTACTACCGATTGAATGGTTTA-GCGAGATCCTCGGAT-----------TGGGCCCCGCC-----------------------------------------TGTTCGAAAGGATGGGTGAGGTCTGAGAAGAA--GCTCAAG----CTTGATCATTTA--------------------------------------------------------------------------------------------------------------------------------------------------------------------------------------------------------------------------------------------------------------------------------------------------------
>JQ798563_Chaetonotus_polyspinosus
---------------------------------------------------ATGCATGTCTAAGTACACACTGTG-----GCAC-AGTGAAACCGCGAATGGCTCATTA-AATCAGTTATGGT----TTATTAGA--TCGTGCGTTCC------TATGTGGATAACTG-TGGTAATTCTAGAGCTAATACATGC--------AAC----TGGCCCTAACTTT-------ACGGAGGGGC---------GCTTTTATTAGATC-AAAATCA-ATCAG--------------------------GTTTC--GGCCTGT---TT-GAGTGATG-ACTCTGGATAAC-----TTTTGCCG-ACCGC-A-TGGCCTT-GCGCCGGCGGCGTATCTTTCAAATGTCTGCCCTATCAACTTTCGATGGTAGGTGACATGCCTACCATGGTTGTAACGGGTAACGGAGAATCAGGGTTCGATTCCGGAGAGGGAGCCTGAGAAACGGCTACCA--CATCCAAGG--AAGGCAGCAGGCGCG-CAAATTACCCACT--CCCGGCACGGGGAGGTAG-TGACGAAAAATAACAATGCTGGGCTTC-----AAGTCCGGTAATTGGAATGAGTACACTTTAAATCCTTTA-----AC-GAGGATCTAGTGGAGGGCAAG-TCTGG-TGCCAGCAGCCGCGGTAATTCCAGCTCCACGAGCATGTACGTAAGTTGTTGCAGTTAAAAAGCTCGTAGTTGGATCTCAGGCTTGTGGCCGGTGGTCCGCTCGA----------TACGGGTG---TGCAC-TGCC--GTGCCCGG---TCT-----ACGTCT--------------------------GGTT----TAACGTCT-------------------------------ATAGTGCCCTTAACCG-GG-TGCT--ATAGAATGCCA--GAAAGT--TTACTCTGAAAAA--ATTAGAGTGCTTAAAGCAAGC---CGTTG---TGCTTGAATA-CTGTTGCATGGAATAATGGAATAGGACCTCGGTTCTATTTTGTTGGTT-TTCGGAGT--C--GAGGTAATGATTAAGAGGGACAGACGGGGGCATTCGTATTGCGCCGTTAGAGGTGAAATTCTTGGATCGGCGCAAGACG----AACAACTGCGAAAGCATTT-GCCAAGGATGTTTTCATTAATCAAGAACGAAAGTCAGAGGTTCGAAGACGATCAGATACCGTCGTAGTTCTGACCATAAACGATGCCAACTGGCGATCCGCCG--TAAT-------CTGGCTT-AAAGGATTCGGCGGGCAGCCT----CCGGGAAACCT-AAGTCTATGGGTT-CCGGGGGAAGTATGGTT--GCAAAGCTGAAACTTAAAGGAATTGACGGAAGGGCACCACCAGGAGTGGAGCCTGCGGCTTAAT--TTGACTCAACACGGGAAAACTCACCCGGCCAGGACACCGTAAGGATTGACAGACTGAGAGCTCTTTCTTGATTCG-GTGGGTGGTGGTGCATGGCCGTTCTTAGTTGGTGGAGCGATTTGT-CTGGTTAATTCCG-ATAACGAA-CGAGACTCTAGCCTGCTAAATAGACGGGCGATCCC-----------------------------------------------------------------------------------------ATTGTGGGTCGACCCGATTCGCTTCTTAGA-GGGACAAGTGGCGTTCC---------TAGCCA-CGCGAAATTGAGCAATAACAGGTCTGTGATGCCCTTAGATGTC-CGGGGCCGCACGCGCGCTACAATGAGGGACGCAGTGTGCCCGC-----AAAGCCTGACCCGAAAGGGTTGGGTAATCATTTTAATTTCCCTCGTAATAGGGATTAAGCATTGTAACTATTGCTTATGAACGAGGAATTCCTAGTAAGCGCGAGT-CATAAGCTTGCGTTGACTACGTCCCTGCCCTTTGTACACACCGCCCGTCGCTACTACCGATTGAATGGTTTA-GCGAGATCCTCGGAT-----------CGGGCCTTATT-----------------------------------------CGTGTGAAAGCATGGATGAGGTTTGAGAAGAA--GCTCAAG----CTTGATCATTTA--------------------------------------------------------------------------------------------------------------------------------------------------------------------------------------------------------------------------------------------------------------------------------------------------------
>JQ798564_Dasydytes_papaveroi
---------------------------------------------------ATGCATGTCTAAGTACACACTGTG-----GCAC-AGTGAAACCGCGAATGGCTCATTA-AATCAGTTATGGT----TTATTAGA--TCGTGCGTTCT------TATGTGGATAACTG-TGGTAATTCTAGAGCTAATACATGC--------AAC----AGGCCCTAACTTT-------ACGGAGGGGC---------GCTTTTATTAGATC-AAAATCA-ATCAG--------------------------ACTTC--GGTCTGT---TA-TTGTGATG-ACTCTGGATAAC----TTTGTGCCG-ACCGC-A-TGGCCTT-GCGCCGGCGGCGTATCTTTCAAATGTCTGCCCTATCAACTTTCGATGGTAGGTGACATGCCTACCATGGTTGTAACGGGTAACGGAGAATCAGGGTTCGATTCCGGAGAGGGAGCCTGAGAAACGGCTACCA--CATCCAAGG--AAGGCAGCAGGCGCG-CAAATTACCCACT--CCCGGCACGGGGAGGTAG-TGACGAAAAATAACAATGCTGGGCTTC-----AAGTCCGGTAATTGGAATGAGTACACTTTAAATCCTTTA-----AC-GAGGATCTAGTGGAGGGCAAG-TCTGG-TGCCAGCAGCCGCGGTAATTCCAGCTCCACGAGCATGTACGTAAGTTGTTGCAGTTAAAAAGCTCGTAGTTGGATCTCAGACTTGTGGCCGGTGGTCCGCTCGA----------TACGGGTG---TGTAC-TGCC--GTGCCCGG---TCT-----ACGTCT--------------------------GGTC----TAAATGTTC------------------------------GTAGTGCCCTTAACCG-GG-TGCT--ACGGAATGCCA--GAAGGT--TTACTCTGAAAAA--ATTAGAGTGCTTAAAGCAGGC--CGTTTG---TGCTTGTATA-TCGTTGCATGGAATAATGGAATAGGACCTCGGATCTATTTTGTTGGTT-TTCGGAGT--C--GAGGTAATGATTAAGAGGGACAGACGGGGGCATTCGTATTGCGCCGTTAGAGGTGAAATTCTTGGATCGGCGCAAGACG----AACAACTGCGAAAGCATTT-GCCAAGGATGTTTTCATTAATCAAGAACGAAAGTCAGAGGTTCGAAGACGATCAGATACCGTCGTAGTTCTGACCATAAACGATGCCAACTGGCGATCCGCCG--TAGT-------CTGGCTT-AAAGGACTCGGCGGGCAGCCT----CCGGGAAACCT-AAGTCTATGGGTT-CCGGGGGAAGTATGGTT--GCAAAGCTGAAACTTAAAGGAATTGACGGAAGGGCACCACCAGGAGTGGAGCCTGCGGCTTAAT--TTGACTCAACACGGGAAAACTCACCCGGCCAGGACACCGTAAGGATTGACAGACTGAGAGCTCTTTCTTGATTCG-GTGGGTGGTGGTGCATGGCCGTTCTTAGTTGGTGGAGCGATTTGT-CTGGTTAATTCCG-ATAACGAA-CGAGACTCTAGCCTGCTAAATAGACGGGCAATCCC------------------------------------------------------------------------------------------TTGTGGGTTGACCCGATTTGCTTCTTAGA-GGGACAAGTGGCGTTCC---------TAGCCA-CGCGAAATTGAGCAATAACAGGTCTGTGATGCCCTTAGATGTC-CGGGGCCGCACGCGCGCTACAATGAGGGACGCAGTGTGCCCGC-----AAAACCTGACCCGAAAGGGTTGGGTAATCATTTCAATTTCTCTCGTAATAGGGATTGAGCATTGTAACTATTGCTTATGAACGAGGAATTCCTAGTAAGCGCGAGT-CATAAGCTTGCGTTGACTACGTCCCTGCCCTTTGTACACACCGCCCGTCGCTACTACCGATTGAATGGTTTA-GCGAGATCCTCGGAT-----------TGGGGCTTAAC-----------------------------------------TGTTCGCAAGAATGGCTGAGTTCTGAGAAGAA--GCTCAAG----CTTGATCATTTA--------------------------------------------------------------------------------------------------------------------------------------------------------------------------------------------------------------------------------------------------------------------------------------------------------
>JQ798566_Chaetonotus_cf_novenarius
---------------------------------------------------ATGCATGTCTAAGTACACACTGTG-----GCAC-AGTGAAACCGCGAATGGCTCATTA-AATCAGTTATGGT----TTATTAGA--TTGTGCGTTC-------TATGTGGATAACTG-TGGTAATTCTAGAGCTAATACATGC--------AAC----TAGCCCTGACTTA-------ACGGAGGGGC---------GCTTTTATTAGATC-AAAACCA-ATCAG--------------------------GCTTC--GGCCTGT---TT-TTGTGATG-ACTCTGGATAAC----TTTATGCCG-ACCGC-A-TGGCCTT-GCGCCGGCGGCGTATCTTTCAAATGTCTGCCCTATCAACTTTCGATGGTAGGTGACATGCCTACCATGGTTGTAACGGGTAACGGAGAATCAGGGTTCGATTCCGGAGAGGGAGCCTGAGAAACGGCTACCA--CATCCAAGG--AAGGCAGCAGGCGCG-CAAATTACCCACT--CCCGGCACGGGGAGGTAG-TGACGAAAAATAACAATGCTGGGCTTC-----AAGTCCGGTAATTGGAATGAGTACACTTTAAATCCTTTA-----AC-GAGGATCTAGTGGAGGGCAAG-TCTGG-TGCCAGCAGCCGCGGTAATTCCAGCTCCACGAGCATGTACGTAAGTTGTTGCAGTTAAAAAGCTCGTAGTTGGATCTCAGGCCTGTGGCCGGTGGTCCGCTCGA----------TACGGGTG---TGTAC-TGCC--GTGCCCGG---TCT-----ACGTCT--------------------------GGTT-----TCAAGCTC------------------------------ATAGTGCCCTTAACCG-GG-TGCT--ATGGGATGCCA--GAAGGT--TTACTCTGAAAAA--ATTAGAGTGCTTAAAGCAAGC---CGTTG---TGCTTGAATA-CTGTTGCATGGAATAATGGAATAGGACCTCGGATCTATTTTGTTGGTT-TTCGGAGT--C--GAGGTAATGATTAAGAGGGACAGACGGGGGCATTCGTATTGCGCCGTTAGAGGTGAAATTCTTGGATCGGCGCAAGACG----AACAACTGCGAAAGCATTT-GCCAAGGATGTTTTCATTAATCAAGAACGAAAGTCAGAGGTTCGAAGACGATCAGATACCGTCGTAGTTCTGACCATAAACGATGCCAACTGGCGATCCGCCG--TAAT-------CTGGCTT-AAAGGATTCGGCGGGCAGCCT----CCGGGAAACCT-AAGTCTATGGGTT-CCGGGGGAAGTATGGTT--GCAAAGCTGAAACTTAAAGGAATTGACGGAAGGGCACCACCAGGAGTGGAGCCTGCGGCTTAAT--TTGACTCAACACGGGAAAACTCACCCGGCCAGGACACCGTAAGGATTGACAGACTGAGAGCTCTTTCTTGATTCG-GTGGGTGGTGGTGCATGGCCGTTCTTAGTTGGTGGAGTGATTTGT-CTGGTTAATTCCG-ATAACGAA-CGAGACTCTAGCCTGCTAAATAGACGGGCGATCCC-----------------------------------------------------------------------------------------ATTGTGGGTCGACCCGATTTGCTTCTTAGA-GGGACAAGTGGCGTTCC---------TAGCCA-CGCGAAATTGAGCAATAACAGGTCTGTGATGCCCTTAGATGTC-CGGGGCCGCACGCGCGCTACAATGAGGGACGCAGTGTGCCCGC-----AAAGCCTGACCCGAAAGGGTTGGGTAATCATTTCAATTTCTCTCGTAATAGGGATTGAGCATTGTAATTATTGCTCATGAACGAGGAATTCCTAGTAAGCGCGAGT-CATAAGCTTGCGTTGACTACGTCCCTGCCCTTTGTACACACCGCCCGTCGCTACTACCGATTGAATGGTTTA-GCGAGATCCTCGGAT-----------TGGGCCTTAGT-----------------------------------------CGTGCGCAAGCATGGTTGAGGTCTGAGAAGAA--GCTCAAG----CTTGATCATTTA--------------------------------------------------------------------------------------------------------------------------------------------------------------------------------------------------------------------------------------------------------------------------------------------------------
>JQ798567_Haltidytes_squamosus
---------------------------------------------------ATGCATGTCTAAGTACACACTGTG-----GCAT-AGTGAAACCGCGAATGGCTCATTA-AATCAGTTATGGT----TTATTAGA--TCGTGCGTTCT------TATTTGGATAACTG-TGGTAATTCTAGAGCTAATACATGC--------AAC----TGGCCCTAACTTT-------ATGGAGGGGC---------GCTTTTATTAGATC-AAAACCA-ATCAG--------------------------ACTTC--GGTCTGT---AA-TTGTGATG-ACTCTGGATAAC----TTTGTGCCG-ACCGC-A-TGGCCTT-GCGCCGGCGGCGTATCTTTCAAATGTCTGCCCTATCAACTTTCGATGGTAGGTGACATGCCTACCATGGTTGTAACGGGTAACGGAGAATCAGGGTTCGATTCCGGAGAGGGAGCCTGAGAAACGGCTACCA--CATCCAAGG--AAGGCAGCAGGCGCG-CAAATTACCCACT--CCCGGCACGGGGAGGTAG-TGACGAAAAATAACAATGCTGGGCTTC-----TTGTCCGGTAATTGGAATGAGAACACTTTAAATCCTTTA-----AC-GAGGATCTAGTGGAGGGCAAG-TCTGG-TGCCAGCAGCCGCGGTAATTCCAGCTCCACGAGCATGTACGTAAGTTGTTGCAGTTAAAAAGCTCGTAGTTGGATCTCAGGCTTGTGGCCGGTGGTCCGCTCGA----------TACGGGTG---TGTAC-TGCC--GTGCCCGG---CCT-----ACGTCT--------------------------GGTT----TAAATGTTC------------------------------GTAGTGCCCTTAACCG-GG-TGCT--ACGAAATGCCA--GAAGGT--TTACTCTGAAAAA--ATTAGAGTGCTTAAAGCAGGC--CGTTTG---TGCTTGTATA-CTGTTGCATGGAATAATGGAATAGGACCTCGGATCTATTTTGTTGGTT-TTCGGAGT--C--GAGGTAATGATTAAGAGGGACAGACGGGGGCATTCGTATTGCGCCGTTAGAGGTGAAATTCTTGGATCGGCGCAAGACG----AACAACTGCGAAAGCATTT-GCCAAGGATGTTTTCATTAATCAAGAACGAAAGTCAGAGGTTCGAAGACGATCAGATACCGTCGTAGTTCTGACCATAAACGATGCCAACTGGCGATCCGCCG--TAGT-------CTGGCTT-AAAGGACTCGGCGGGCAGCCT----CCGGGAAACCT-AAGTCTATGGGTT-CCGGGGGAAGTATGGTT--GCAAAGCTGAAACTTAAAGGAATTGACGGAAGGGCACCACCAGGAGTGGAGCCTGCGGCTTAAT--TTGACTCAACACGGGAAAACTCACCCGGCCAGGACACCGTAAGGATTGACAGACTGAGAGCTCTTTCTTGATTCG-GTGGGTGGTGGTGCATGGCCGTTCTTAGTTGGTGGAGCGATTTGT-CTGGTTAATTCCG-ATAACGAA-CGAGACTCTAGCCTGCTAAATAGACGGGCGATCCC-----------------------------------------------------------------------------------------ATTGTGGGTCGACCCGATTTGCTTCTTAGA-GGGACAAGTGGCGTTCC---------TAGCCA-CGCGAAATTGAGCAATAACAGGTCTGTGATGCCCTTAGATGTC-CGGGGCCGCACGCGCGCTACAATGAGAGACGCAATGTGCCCGC-----AAAACCTGACCCGAAAGGGTTGGGTAATCATGTTAATTTCTCTCGTAATAGGGATTGAGCATTGTAACTATTGCTCATGAACGAGGAATTCCTAGTAAGCGCGAGT-CATAAGCTTGCGTTGACTACGTCCCTGCCCTTTGTACACACCGCCCGTCGCTACTACCGATTGAATGGTTTA-GCGAGATCCTCGGAT-----------TGGGCCCCGCC-----------------------------------------TGTTCGAAAGGATGGGTGAGGTCTGAGAAGAA--GCTCAAG----CTTGATCATTTA--------------------------------------------------------------------------------------------------------------------------------------------------------------------------------------------------------------------------------------------------------------------------------------------------------
>JQ798568_Dasydytes_elongatus
---------------------------------------------------ATGCATGTCTAAGTACACACTGTG-----GCAC-AGTGAAACCGCGAATGGCTCATTA-AATCAGTTATGGT----TTATTAGA--TCGTGCGTTCT------TATGTGGATAACTG-TGGTAATTCTAGAGCTAATACATGC--------AAC----TGGCCCTAACTTT-------ACGGAGGGGC---------GCTTTTATTAGATC-AAAATCA-ATCAG--------------------------ACTTC--GGTCTGT---TG-TTGTGATG-ACTCTGGATAAC----TTTGTGCCG-ACCGC-A-TGGCCTT-GCGCCGGCGGCGTATCTTTCAAATGTCTGCCCTATCAACTTTCGATGGTAGGTGACATGCCTACCATGGTTGTAACGGGTAACGGAGAATCAGGGTTCGATTCCGGAGAGGGAGCCTGAGAAACGGCTACCA--CATCCAAGG--AAGGCAGCAGGCGCG-CAAATTACCCACT--CCCGGAACGGGGAGGTAG-TGACGAAAAATAACAATGCTGGGCTTC-----AAGTCCGGTAATTGGAATGAGTACACTTTAAATCCTTTA-----AC-GAGGATCTAGTGGAGGGCAAG-TCTGG-TGCCAGCAGCCGCGGTAATTCCAGCTCCACGAGCATGTACGTAAGTTGTTGCAGTTAAAAAGCTCGTAGTTGGATCTCAGACTTGTGGCCGGTGGTCCGCTCGA----------TACGGGTG---TGTAC-TGCC--GTGCCCGG---TCT-----ACGTCT--------------------------GGTC-----TAATGTTC------------------------------ATAGTGCCCTTAACCG-GG-TGCT--ATGGAATGCCA--GAAAGT--TTACTCTGAAAAA--ATTAGAGTGCTTAAAGCAAGC--CGTTTG---TGCTTGAATA-CTGTTGCATGGAATAATGGAATAGGACCTCGGATCTATTTTGTTGGTT-TTCGGAGT--C--GAGGTAATGATTAAGAGGGACAGACGGGGGCATTCGTATTGCGCCGTTAGAGGTGAAATTCTTGGATCGGCGCAAGACG----AACAACTGCGAAAGCATTT-GCCAAGGATGTTTTCATTAATCAAGAACGAAAGTCAGAGGTTCGAAGACGATCAGATACCGTCGTAGTTCTGACCATAAACGATGCCAACTGGCGATCCGCCG--TAGT-------CTGGCTT-AAAGGACTCGGCGGGCAGCCT----CCGGGAAACCT-AAGTCTATGGGTT-CCGGGGGAAGTATGGTT--GCAAAGCTGAAACTTAAAGGAATTGACGGAAGGGCACCACCAGGAGTGGAGCCTGCGGCTTAAT--TTGACTCAACACGGGAAAACTCACCCGGCCAGGACACCGTAAGGATTGACAGACTGAGAGCTCTTTCTTGATTCG-GTGGGTGGTGGTGCATGGCCGTTCTTAGTTGGTGGAGCGATTTGT-CTGGTTAATTCCG-ATAACGAA-CGAGACTCTAGCCTGCTAAATAGACGGGCAATCCC-----------------------------------------------------------------------------------------ATTGTGGGTTGTCCCGCTTTGCTTCTTAGA-GGGACAAGTGGCGTTCC---------TAGCCA-CGCGAAATTGAGCAATAACAGGTCTGTGATGCCCTTAGATGTC-CGGGGCCGCACGCGCGCTACAATGAGGGACGCAGTGTGCCCGC-----AAAACCTGACCCGAAAGGGTTGGGTAATCATTTCAATTTCTCTCGTAATAGGGATTGAGCATTGTAACTATTGCTCATGAACGAGGAATTCCTAGTAAGCGCGAGT-CATAAGCTTGCGTTGACTACGTCCCTGCCCTTTGTACACACCGCCCGTCGCTACTACCGATTGAATGGTTTA-GCGAGATCCTCGGAT-----------TGGGCCTTACC-----------------------------------------CGGCGGCAACGTTGGATGAGGTCTGAGAAGAA--GCTCAAG----CTTGATCATTTA--------------------------------------------------------------------------------------------------------------------------------------------------------------------------------------------------------------------------------------------------------------------------------------------------------
>JQ798569_Chaetonotus_acanthocephalus
---------------------------------------------------ATGCATGTCTAAGTACACACTGTG-----GCAC-AGTGAAACCGCGAATGGCTCATTA-AATCAGCTATAAT----TTATTAGA--TCGTGCGTTCC------TATATGGATAACTG-TGGTAATTCTAGAGCTAATACATGC--------AAC----TGGCCCTAACTTA-------ACGGAGGGGC---------GCTTTTATTAGATC-AAAACCA-ATCAG--------------------------ACTTC--GGTCTGT---TT-TTGTGATG-ACTCTGGATAAC----TTTATGCCG-ACCGC-A-TGGCCTT-GCGCCGGCGGCGTATCTTTCAAATGTCTGCCCTATCAACTTTCGATGGTAGGTGACATGCCTACCATGGTTGTAACGGGTAACGGAGAATCAGGGTTCGATTCCGGAGAGGGAGCCTGAGAAACGGCTACCA--CATCCAAGG--AAGGCAGCAGGCGCG-CAAATTACCCACT--CCCGGCACGGGGAGGTAG-TGACGAAAAATAACAATGCTGGGCTTC-----AAGTCCGGTAATTGGAATGAGTACACTTTAAATCCTTTA-----AC-GAGGATCTAGTGGAGGGCAAG-TCTGG-TGCCAGCAGCCGCGGTAATTCCAGCTCCACGAGCATGTACGTAAGTTGTTGCAGTTAAAAAGCTCGTAGTTGGATCTCAGACTTGTGGCCGGTGGTCCGCTCGA----------TACGGGTG---TGTAC-TGCT--GTGCCCGG---TCT-----ATGTCT--------------------------GGTT---ATAAAAGTCT------------------------------ATAGTGCCCTTAACCG-GG-TGCT--ATAGAATGCCA--GAAAGT--TTACTCTGAAAAA--ATTAGAGTGCTCAAAGCAAGC--CGTTTG---TGCTTGAATA-CTGTTGCATGGAATAATGGAATAGGACCTCGGATCTATTTTGTTGGTT-TTCGGAGT--C--GAGGTAATGATTAAGAGGGACAGACGGGGGCATTCGTATTGCGCTGTTAGAGGTGAAATTCTTGGATCGGCGCAAGACG----AACAACTGCGAAAGCATTT-GCCAAGGATGTTTTCATTAATCAAGAACGAAAGTCAGAGGTTCGAAGACGATCAGATACCGTCGTAGTTCTGACCATAAACGATGCCAACTGGCGATCCGCCG--TAGT-------CTGGCTT-AAAGGACTCGGCGGGCAGCCT----CCGGGAAACCT-AAGTCTATGGGTT-CCGGGGGAAGTATGGTT--GCAAAGCTGAAACTTAAAGGAATTGACGGAAGGGCACCACCAGGAGTGGAGCCTGCGGCTTAAT--TTGACTCAACACGGGAAAACTCACCCGGCCAGGACACCGTAAGGATTGACAGACTGAGAGCTCTTTCTTGATTCG-GTGGGTGGTGGTGCATGGCCGTTCTTAGTTGGTGGAGTGATTTGT-CTGGTTAATTCCG-ATAACGAA-CGAGACTCTAGCCTGCTAAATAGACGGGCGATCCC-----------------------------------------------------------------------------------------ATTGTGGGTTGACCCGATCAGCTTCTTAGA-GGGACAAGTGGCGTTTA---------TAGCCA-CGCGAAATTGAGCAATAACAGGTCTGTGATGCCCTTAGATGTC-CGGGGCCGCACGCGCGCTACAATGAGGGACGCAGTGTGCCCGC-----AAAGCCTGACCCGGAAGGGTTGGGTAATCATTTMAATTTCTCTCGTAACTGGGATTGGGCCTTGTAACTATTGCCCATGAACGAGGAATTCCTAGTAAGCGCGAGT-CATAAGCTTGCGTTGACTACGTCCCTGCCCTTTGTACACACCGCCCGTCGCTACTACCGATTGAATGGTTTA-GCGAGATCCTCAGAT-----------TGGGCCTCGCT-----------------------------------------CGTGTGCAAACATGGGTGAGGTCTGAGAAGAA--GCTCAAG----CTTGATCATTTA--------------------------------------------------------------------------------------------------------------------------------------------------------------------------------------------------------------------------------------------------------------------------------------------------------
>JQ798570_Dasydytes_carvalhoae
---------------------------------------------------ATGCATGTCTAAGTACACACTGTG-----GCAC-AGTGAAACCGCGAAAGGCTCATTA-AATCAGTTATGGT----TTATTAGA--TCGTGCGTTCT------TATTTGGATAACTG-TGGTAATTCTAGAGCTAATACATGC--------AAC----TGGCCCTGACTTT-------ACGGAGGGGC---------GCTTTTATTAGATC-AAAATCA-ATCAG--------------------------ACTTC--GGTCTGT---TTGTTATGTTG-ACTCTGGATAAC----TTTGTGCCG-ACCGC-A-TGGCCTT-GCGCCGGCGGCGTATCTTTCAAATGTCTGCCCTATCAACTTTCGATGGTAGGTGATATGCCTACCATGGTTGTAACGGGTAACGGAGAATCAGGGTTCGATTCCGGAGAGGGAGCCTGAGAAACGGCTACCA--CATCCAAGG--AAGGCAGCAGGCGCG-CAAATTACCCACT--CCCAGCACGGGGAGGTAG-TGACGAAAAATAACAATGCTGGGCTTC-----AAGTCCGGTAATTGGAATGAGTACACTTTAAATCCTTTA-----AC-GAGGATCTAGTGGAGGGCAAG-TCTGG-TGCCAGCAGCCGCGGTAATTCCAGCTCCACGAGCATGTACGTAAGTTGTTGCAGTTAAAAAGCTCGTAGTTGGCTTTCAGGCTTGTGGCCGGTGGTCCGCTCGA----------TTCGGGTG---TGCAC-TGCC--GTGCCCGG---CCT-----ACGTCT--------------------------GGTC----TAAATGTTC------------------------------ATAGTGCCCTTAACCG-GG-TGCT--ATGAAATGCCA--GAAGGT--TTACTCTGAAAAA--ATTAGAGTGCTTAAAGCAGGC---CGTTG---TGCCCGAATA-TTGTTGCATGGAATAATGGAATAGGACCTCGGATCTATTTTGTTGGTT-TTCGGAGT--C--GAGGTAATGATTAAGAGGGACAGACGGGGGCATTTGTATTGCGCCGTTAGAGGTGAAATTCTTGGATCGGCGCAAGACA----AACAACTGCGAAAGCATTT-GCCAAGGATGTTTTCATTAATCAAGAACGAAAGTCAGAGGTTCGAAGACGATCAGATACCGTCGTAGTTCTGACCATAAACGATGCCAACTGGTGATCCGACG--TAGT-------CTGGCTT-AAAGGACTCGTCGGGCAACCT----CCGGGAAACCT-AAGTCTATGGGTT-CCGGGGGAAGTATGGTT--GCAAAGCTGAAACTTAAAGGAATTGACGGAAGGGCACCACCAGGAGTGGAGCCTGCGGCTTAAT--TTGACTCAACACGGGAAAACTCACCCGGCCAGGACACCGTAAGGATTGACAGACTGAGAGCTCTTTCTTGATTCG-GTGGGTGGTGGTGCATGGCCGTTCTTAGTTGGTGGAGCGATTTGT-CTGGTTAATTCCG-ATAACGAA-CGAGACTCTAGCCTGCTAAATAGACGAGCAATCGT------------------------------------------------------------------------------------------ATTACGGTTGTCTCGATTTGCTTCTTAGA-GGGACAAGTGGCGTTCC---------TAGCCA-CGCGAAATTGAGCAATAACAGGTCTGTGATGCCCTTAGATGTC-CGGGGCCGCACGCGCGCTACAATGAGGGACGCAGTGTGCCCGC-----AAAGCCTGACCCGAAAGGGTTGGGTAATCATTTCAATTTCTCTCGTAATAGGGATTGAGCATTGTAACTATTGCTCATGAACGAGGAATTCCTAGTAAGCGCGAGT-CATAAGCTTGCGTTGACTACGTCCCTGCCCTTTGTACACACCGCCCGTCGCTACTACCGATTGAATGGTTTA-GCGAGATCCTCGGAT-----------TGGGTTTTATC-----------------------------------------TGTTCGAAAGGATGGATGAAATCTGAGAAGAA--GCTCAAG----CTTGATCATTTA--------------------------------------------------------------------------------------------------------------------------------------------------------------------------------------------------------------------------------------------------------------------------------------------------------
>JQ798572_Heterolepidoderma_sp_3
---------------------------------------------------ATGCATGTCTAAGTACACACTGTG-----GCAC-AGTGAAACCGCGAATGGCTCATTA-AATCAGTTATGGT----TTATTAGA--TCGTGCGTTCC------TATATGGATAACTG-TGGTAATTCTAGAGCTAATACATGC--------AAC----TGGCCCTGACTTT-------ACGGAGGGGC---------GCTTTTATTAGATC-AAAACCA-ATCAG--------------------------GCTTC--GGCCTGT---TG-TTGTGATG-ACTCTGGATAAC-----TTTTGCCG-ACCGC-A-TGGCCTT-GCGCCGGCGGCGTATCTTTCAAATGTCTGCCCTATCAACTTTCGATGGTAGGTGACATGCCTACCATGGTTGTAACGGGTAACGGAGAATCAGGGTTCGATTCCGGAGAGGGAGCCTGAGAAACGGCTACCA--CATCCAAGG--AAGGCAGCAGGCGCG-CAAATTACCCACT--CCCGGCACGGGGAGGTAG-TGACGAAAAATAACAATGCTGGGCTTC-----AAGTCCGGTAATTGGAATGAGTACACTTTAAATCCTTTA-----AC-GAGGATCTAGTGGAGGGCAAG-TCTGG-TGCCAGCAGCCGCGGTAATTCCAGCTCCACGAGCATGTACGTAAGTTGTTGCAGTTAAAAAGCTCGTAGTTGGATCTCAGGCTTGTGGCCGGTGGTCCGCTCGA----------TACGGGTG---TGCAC-TGCC--GTGCCCGG---TCT-----ACGTCT--------------------------GGTC-----TAACGTCC------------------------------GTAGTGCCCTTAACCG-GG-TGCT--GCGGAATGCCA--GAAAGT--TTACTCTGAAAAA--ATTAGAGTGCTCAAAGCAAGC--CGTTTG---TGCTTGAATA-CTGTTGCATGGAATAATGGAATAGGACCTCGGTTCTATTTTGTTGGTT-TTCGGAGT--C--GAGGTAATGATTAAGAGGGACAGACGGGGGCATTCGTATTGTGCCGTTAGAGGTGAAATTCTTGGATCGGCGCAAGACG----AACAACTGCGAAAGCATTT-GCCAAGGATGTTTTCATTAATCAAGAACGAAAGTCAGAGGTTCGAAGACGATCAGATACCGTCGTAGTTCTGACCATAAACGATGCCAACTGGCGATCCGCCG--CAGT-------CTGGCTT-AAAGGACTCGGCGGGCAGCCT----CCGGGAAACCT-AAGTCTATGGGTT-CCGGGGGAAGTATGGTT--GCAAAGCTGAAACTTAAAGGAATTGACGGAAGGGCACCACCAGGAGTGGAGCCTGCGGCTTAAT--TTGACTCAACACGGGAAAACTCACCCGGCCAGGACACCGTAAGGATTGACAGACTGAGAGCTCTTTCTTGATTCG-GTGGGTGGTGGTGCATGGCCGTTCTTAGTTGGTGGAGTGATTTGT-CTGGTTAATTCCG-ATAACGAA-CGAGACTCTAGCCTGCTAAATAGACGGGCAATCCC-----------------------------------------------------------------------------------------GTTGTGGGTTGACCCGATTTGCTTCTTAGA-GGGACAAGTGGCGTTCC---------TAGCCA-CGCGAAATTGAGCAATAACAGGTCTGTGATGCCCTTAGATGTC-CGGGGCCGCACGCGCGCTACAATGAGGGACGCAGTGTGCCCGC-----AAAGCCTGACCCGAAAGGGTTGGGTAATCATCTTAATTTCCCTCGTAATAGGGATTGAGCATTGTAACTATTGCTCATGAACGAGGAATTCCTAGTAAGCGCGAGT-CATCAGCTTGCGTTGACTACGTCCCTGCCCTTTGTACACACCGCCCGTCGCTACTACCGATTGAATGGTTTA-GCGAGATCCTCGGAT-----------TGGGCCTTATT-----------------------------------------CGTGCGAAAGCATGAGTGAGGTCTGAGAAGAA--GCTCAAG----CTTGATCATTTA--------------------------------------------------------------------------------------------------------------------------------------------------------------------------------------------------------------------------------------------------------------------------------------------------------
>JQ798573_Ichthydium_skandicum
---------------------------------------------------ATGCATGTCTAAGTACACACTGTG-----GCAC-AGTGAAACCGCGAATGGCTCATTA-AATCAGTTATGGT----TTTTTAGA--TCGTGCGTTCC------TATGTGGATAACTG-TGGTAATTCTAGAGCTAATACATGC--------AAC----TGGCCCCGACTTT-------ACGGAGGGGC---------GCTTTTATTAGATC-AAAATCA-ATCAG--------------------------ACTTC--GGTCTGT---AA-TTGTGATG-ACTCTGGATAAC----TTTATGCCG-ACCGC-A-TGGCCTT-GCGCCGGCGGCGTATCTTTCAAATGTCTGCCCTATCAACTTTCGATGGTAGGTGACATGCCTACCATGGTTGTAACGGGTAACGGAGAATCAGGGTTCGATTCCGGAGAGGGAGCCTGAGAAACGGCTACCA--CATCCAAGG--AAGGCAGCAGGCGCG-CAAATTACCCACT--CCCGGCACGGGGAGGTAG-TGACGAAAAATAACAATGCTGGGCTTC-----AAGTCCGGTAATTGGAATGAGTACACTTTAAATCCTTTA-----AC-GAGGATCTAGTGGAGGGCAAG-TCTGG-TGCCAGCAGCCGCGGTAATTCCAGCTCCACGAGCATGTACGTAAGTTGTTGCAGTTAAAAAGCTCGTAGTTGGATCTCAGGCTTGTGGCCGGCGGTCCGCTCGA----------TACGGGTG---TGCAC-TGCC--GTGCCCGG---TCT-----ACGTCT--------------------------GGTT---ACAAAAGTCC------------------------------GTAGTGCCCTTAACCG-GG-TGCT--GCGGAATGCCA--GAAAGT--TTACTCTGAATAA--ATTAGAGTGCTCAAAGCAAGC--CGTTTG---TGCTTGAATA-CTGTTGCATGGAATAATGGAATAGGACCTCGGATCTATTTTGTTGGTT-TTCGGAGT--C--GAGGTAATGATTAAGAGGGACAGACGGGGGCATTCGTATTGCGCTGTTAGAGGTGAAATTCTTGGATCGGCGCAAGACG----AACAACTGCGAAAGCATTT-GCCAAGGATGTTTTCATTAATCAAGAACGAAAGTCAGAGGTTCGAAGACGATCAGATACCGTCGTAGTTCTGACCATAAACGATGCCAACTGGCGATCCGCCG--TAGT-------CTGGCTT-AAAGGACTCGGCGGGCAGCCT----CCGGGAAACCT-AAGTCTATGGGTT-CCGGGGGAAGTATGGTT--GCAAAGCTGAAACTTAAAGGAATTGACGGAAGGGCACCACCAGGAGTGGAGCCTGCGGCTTAAT--TTGACTCAACACGGGAAAACTCACCCGGCCAGGACACCGTAAGGATTGACAGACTGAGAGCTCTTTCTTGATTCG-GTGGGTGGTGGTGCATGGCCGTTCTTAGTTGGTGGAGCGATTTGT-CTGGTTAATTCCG-ATAACGAA-CGAGACTCTAGCCTGCTAAATAGACGGGCGATCCC-----------------------------------------------------------------------------------------GTTGTGGGTCGACTCGATTTGCTTCTTAGA-GGGACAAGTGGCGTACC---------TAGCCA-CGCGAAATTGAGCAATAACAGGTCTGTGATGCCCTTAGATGTC-CGGGGCCGCACGCGCGCTACAATGAGGGACGCAGTGTGCCCGC-----AAAGCCTGACCCGGAAGGGTTGGGTAATCATTTCAATTTCTCTCGTAACTGGGATTGGGCATTGTAATTATTGCCCATGAACGAGGAATTCCTAGTAAGCGCGAGT-CATAAGCTTGCGTTGACTACGTCCCTGCCCTTTGTACACACCGCCCGTCGCTACTACCGATTGAATGGTTTA-GCGAGATCCTCGGAT-----------CGGGCCTCTCT-----------------------------------------CGTGCGCAAGCATGGGTAAGGTCTGAGAAGAA--GCTCAAG----CTTGATCATTTA--------------------------------------------------------------------------------------------------------------------------------------------------------------------------------------------------------------------------------------------------------------------------------------------------------
>JQ798576_Chaetonotus_cf_oculifer
---------------------------------------------------ATGCATGTCTAAGTACAGATTCTA-----AAACGAATGAAACCGCGAATGGCTCATTA-AATCAGTTATGAT----TTATTAGA--TCGTGCGTTCC-------ACATGGATAACTG-TGGTAATTCTAGAGCTAATACATGC--------AAA----TGGCCCTGACTT--------ACGGAGGGGC---------GCTTTTATTAGATC-AAAATCA-ATCGG------------------------------GGCAACCCGT---TT-TTGTGATG-ACTCTGGATAAC----TTTGTGCCG-ACCGC-A-TGGCCTT-GTGCCGGCGGCGTATCTTTCAAATGTCTGCCCTATCAACTTTCGATGGTAGGTGACATGCCTACCATGGTTGTAACGGGTAACGGAGAATCAGGGTTCGATTCCGGAGAGGGAGCCTGAGAAACGGCTACCA--CATCCAAGG--AAGGCAGCAGGCGCG-CAAATTACCCACT--CCCGGCACGGGGAGGTAG-TGACGAAAAATAACAATGCTGGGCTTC-----AAGTCCGGTAATTGGAATGAGTACACTTTAAATCCTTTA-----AC-GAGGATCTAGTGGAGGGCAAG-TCTGG-TGCCAGCAGCCGCGGTAATTCCAGCTCCACGAGCATGTACGTAAGTTGTTGCAGTTAAAAAGCTCGTAGTTGGATCTCAGGCCTGTGGCCGGTGGTCCGCTCGA----------TAAGGGTG---TGCAC-TGCC--GTGCCCGG---TCT-----ACGTCT--------------------------GGTC-----TAAGTCT-------------------------------ATAGTGCCCTTAACCG-GG-TGCT--ATAGAATACCA--GAAAGT--TTACTCTGAAAAA--ATTAGAGTGCTCAAAGCAAGC---CGTTG---TGCTTGAATA-CTGTTGCATGGAATAATGGAATAGGACCTCGGATCTATTTTGTTGGTT-TTCGGAGT--C--GAGGTAATGATTAAGAGGGACAGACGGGGGCATTCGTATTGCGCCGTTAGAGGTGAAATTCTTGGATCGGCGCAAGACG----AACAACTGCGAAAGCATTT-GCCAAGGATGTTTTCATTAATCAAGAACGAAAGTCAGAGGTTCGAAGACGATCAGATACCGTCGTAGTTCTGACCATAAACGATGCCAACTGGCGATCCGCCG--TAGT-------CTGGCTT-AAAGGACTCGGCGGGCAGCCT----CCGGGAAACCT-AAGTCTATGGGTT-CCGGGGGAAGTATGGTT--GCAAAGCTGAAACTTAAAGGAATTGACGGAAGGGCACCACCAGGAGTGGAGCCTGCGGCTTAAT--TTGACTCAACACGGGAAAACTCACCCGGCCAGGACACCGTAAGGATTGACAGACTGAGAGCTCTTTCTTGATTCG-GTGGGTGGTGGTGCATGGCCGTTCTTAGTTGGTGGAGCGATTTGT-CTGGTTAATTCCG-ATAACGAA-CGAGACTCTAGCCTGCTAAATAGACGGGCGATCGC------------------------------------------------------------------------------------------TTGTCGGTCGACCCGATTTGCTTCTTAGA-GGGACAAGTGGCGTTCC---------TAGCCA-CGCGAAATTGAGCAATAACAGGTCTGTGATGCCCTTAGATGTC-CGGGGCCGCACGCGCGCTACAATGAGGGACGCAGTGTGCCCGC-----AAAGCCTGACCCGAAAGGGTTGGGTAATCATTTAAATTTCCCTCGTAATAGGGATTGAGCATTGTAACTATTGCTCATGAACGAGGAATTCCTAGTAAGCGCGAGT-CATAAGCTTGCGTTGACTACGTCCCTGCCCTTTGTACACACCGCCCGTCGCTACTACCGATTGAATGGTTTA-GCGAGATCCTCGGAT-----------TGGGCCCTGGT-----------------------------------------CGTGCGCAAGCATGGCCGAGGTCTGAGAAGAA--GCTCAAG----CTTGATCATTTA--------------------------------------------------------------------------------------------------------------------------------------------------------------------------------------------------------------------------------------------------------------------------------------------------------
>JQ798577_Chaetonotus_cf_maximus
-------------------------------------------------------------------------------------------------------------------------------------------------------------------------------------------------------------------------------------------------------------------------------------------------------------------------------TT-TTGTGATG-ACTCTGGATAAC-----TTTTGCCG-ACCGC-A-TGGCCTT-GCGCTGGCGGCGTATCTTTCAAATGTCTGCCCTATCAACTTTCGATGGTAGGTGACATGCCTACCATGGTTGTAACGGGTAACGGAGAATCAGGGTTCGATTCCGGAGAGGGAGCCTGAGAAACGGCTACCA--CATCCAAGG--AAGGCAGCAGGCGCG-CAAATTACCCACT--CCCGGCACGGGGAGGTAG-TGACGAAAAATAACAATGCTGGGCTTC-----AAGTCCGGTAATTGGAATGAGTACACTTTAAATCCTTTA-----AC-GAGGATCTAGTGGAGGGCAAG-TCTGG-TGCCAGCAGCCGCGGTAATTCCAGCTCCACGAGCATGTACGTAAGTTGTTGCAGTTAAAAAGCTCGTAGTTGGATCTCAGGCTTGTGGCCGGTGGTCCGCCCGA----------TACGGGTG---TGCAC-TGCC--GTGCCCGG---TCT-----ACGTCT--------------------------GGTT-------ACGTCC------------------------------GTAGTGCTCTTAACCG-GG-TGCT--ACGGAATGCCA--GAAAGT--TTACTCTGAAAAA--ATTAGAGTGCTTAAAGCAAGC--CGTTTG---TGCTTGAATA-CTGTTGCATGGAATAATAGAATAGGACCTCGGATCTATTTTGTTGGTT-TTCGGAGT--C--GAGGTAATGATTAAGAGGGACAGACGGGGGCATTCGTATTGCGCCGTTAGAGGTGAAATTCTTGGATCGGCGCAAGACG----AACAACTGCGAAAGCATTT-GCCAAGGATGTTTTCATTAATCAAGAACGAAAGTCAGAGGTTCGAAGACGATCAGATACCGTCGTAGTTCTGACCATAAACGATGCCAACTGGCGATCCGCCG--TAGT-------CTGGCTT-AAAGGACTCGGCGGGCAGCCT----CCGGGAAACCT-AAGTCTATGGGTT-CCGGGGGAAGTATGGTT--GCAAAGCTGAAACTTAAAGGAATTGACGGAAGGGCACCACCAGGAGTGGAGCCTGCGGCTTAAT--TTGACTCAACACGGGAAAACTCACCCGGCCAGGACACCGTTAGGATTGACAGACTGAGAGCTCTTTCTTGATTCG-GTGGGTGGTGGTGCATGGCCGTTCTTAGTTGGTGGAGTGATTTGT-CTGGTTAATTCCG-ATAACGAA-CGAGACTCTAGCCTGCTAAATAGACGGGCAATCCC-----------------------------------------------------------------------------------------GTTGTGGGTTGACCCGATTTGCTTCTTAGA-GGGACAAGTGGCGTTCC---------TAGCCA-CGCGAAATTGAGCAATAACAGGTCTGTGATGCCCTTAGATGTC-CGGGGCCGCACGCGCGCTACAATGAGGGACGCAGTGTGCCCGC-----AAAGCCTGACCCGAAAGGGTTGGGTAATCATTTCAATTTCCCTCGTAATAGGGATTGAGCATTGTAACTATTGCTCATGAACGAGGAATTCCTAGTAAGCGCGAGT-CATAAGCTTGCGTTGACTACGTCCCTGCCCTTTGTACACACCGCCCGTCGCTACTACCGATTGAATGGTTTA-GCGAGATCCTCGGAT-----------CGGGCCTTATC-----------------------------------------CGCCCGCAAGGGTGAATGAGGTTTGAGAAGAA--GCTCAAG----CTTGATCATTTA--------------------------------------------------------------------------------------------------------------------------------------------------------------------------------------------------------------------------------------------------------------------------------------------------------
>JQ798578_Chaetonotus_similis
---------------------------------------------------ATGCATGTCTAAGTACACACTGTG-----GCAC-AGTGAAACCGCGAATGGCTCATTA-AATCAGTTATGGT----TTATTAGA--TCGTGCGTTC-------TACGTGGATAACTG-TGGTAATTCTAGAGCTAATACATGC--------AAC----TGGCCCTAACTTT-------ACGGAGGGGC---------GCTTTTATTAGATC-AAAATCA-ATCAG--------------------------GCTTC--GGCCTGT---TT-TTGTGATG-ACTCTGGATAAC-----TTTTGCCG-ACCGC-A-TGGCCTT-GCGCTGGCGGCGTATCTTTCAAATGTCTGCCCTATCAACTTTCGATGGTAGGTGACATGCCTACCATGGTTGTAACGGGTAACGGAGAATCAGGGTTCGATTCCGGAGAGGGAGCCTGAGAAACGGCTACCA--CATCCAAGG--AAGGCAGCAGGCGCG-CAAATTACCCACT--CCCGGCACGGGGAGGTAG-TGACGAAAAATAACAATGCTGGGCTTC-----AAGTCCGGTAATTGGAATGAGTACACTTTAAATCCTTTA-----AC-GAGGATCTAGTGGAGGGCAAG-TCTGG-TGCCAGCAGCCGCGGTAATTCCAGCTCCACGAGCATGTACGTAAGTTGTTGCAGTTAAAAAGCTCGTAGTTGGATCTCAGACTTGTGGCCGGTGGTCCGCTCGA----------TACGGGTG---TGCAC-TGCC--GTGCCCGG---TCT-----ACGTCT--------------------------GGTT------AACGTCT------------------------------ATAGTGCCCTTAACCG-GG-TGCT--ATAGAATGCCA--GAAAGT--TTACTCTGAAAAA--ATTAGAGTGCTTAAAGCAAGC--CGTTTG---TGCTTGAATA-CTGTTGCATGGAATAATGGAATAGGACCTCGGATCTATTTTGTTGGTT-TTCGGAGT--C--GAGGTAATGATTAAGAGGGACAGACGGGGGCATTCGTATTGCGCCGTTAGAGGTGAAATTCTTGGATCGGCGCAAGACG----AACAACTGCGAAAGCATTT-GCCAAGGATGTTTTCATTAATCAAGAACGAAAGTCAGAGGTTCGAAGACGATCAGATACCGTCGTAGTTCTGACCATAAACGATGCCAACTGGCGATCCGCCG--TAGT-------CTGGCTT-AAAGGACTCGGCGGGCAGCCT----CCGGGAAACCT-AAGTCTATGGGTT-CCGGGGGAAGTATGGTT--GCAAAGCTGAAACTTAAAGGAATTGACGGAAGGGCACCACCAGGAGTGGAGCCTGCGGCTTAAT--TTGACTCAACACGGGAAAACTCACCCGGCCAGGACACCGTAAGGATTGACAGACTGAGAGCTCTTTCTTGATTCG-GTGGGTGGTGGTGCATGGCCGTTCTTAGTTGGTGGAGCGATTTGT-CTGGTTAATTCCG-ATAACGAA-CGAGACTCTAGCCTGCTAAATAGACGGGCGATCCC-----------------------------------------------------------------------------------------GTTGTGGGTCGACCCGATTTGCTTCTTAGA-GGGACAAGTGGCGTTCC---------TAGCCA-CGCGAAATTGAGCAATAACAGGTCTGTGATGCCCTTAGATGTC-CGGGGCCGCACGCGCGCTACAATGAGGGACGCAGTGTGCCCGC-----AAAGCCTGATCCGAAAGGATTGGGTAATCATTTCAATTTCCCTCGTAATAGGGATTGAGCATTGTAACTATTGCTCATGAACGAGGAATTCCTAGTAAGCGCGAGT-CATAAGCTTGCGTTGACTACGTCCCTGCCCTTTGTACACACCGCCCGTCGCTACTACCGATTGAATGGTTTA-GCGAGATTCTCGGAT-----------CGGGTCTTAGC-----------------------------------------CGTTCGCAAGAATGACTGAGATTKGAGAAGAA--ACTCAAG----CTTGATCATTTA--------------------------------------------------------------------------------------------------------------------------------------------------------------------------------------------------------------------------------------------------------------------------------------------------------
>JQ798580_Chaetonotus_laroides
---------------------------------------------------ATGCATGTCTAAGTACACACTGTG-----GCAC-AGTGAAACCGCGAATGGCTCATTA-AATCAGTTATGGT----TTATTAGA--TCGTGCGTTC-------TATGTGGATAACTG-TGGTAATTCTAGAGCTAATACATGC--------AAC----TAGCCCTGACTTT-------ACGAAGGGGC---------GCTTTTATTAGATC-AAAATCA-ATCAG--------------------------GCTTC--GGCCTGT---TT-TTGTGATG-ACTCTGGATAAC----TTTGTGCCG-ACCGC-A-TGGCCTT-GCGCCGGCGGCGTATCTTTCAAATGTCTGCCCTATCAACTTTCGATGGTAGGTGACATGCCTACCATGGTTGTAACGGGTAACGGAGAATCAGGGTTCGATTCCGGAGAGGGAGCCTGAGAAACGGCTACCA--CATCCAAGG--AAGGCAGCAGGCGCG-CAAATTACCCACT--CCCGGCACGGGGAGGTAG-TGACGAAAAATAACAATGCTGGGCTTT-----AAGTCCGGTAATTGGAATGAGTACACTTTAAATCCTTTA-----AC-GAGGATCTAGTGGAGGGCAAG-TCTGG-TGCCAGCAGCCGCGGTAATTCCAGCTCCACGAGCATGTACGTAAGTTGTTGCAGTTAAAAAGCTCGTAGTTGGATCTCAGGCTTGTGGCCGGTGGTCCGCCCGA----------TACGGGTG---TGCAC-TGCC--GTGCCCGG---TCT-----ACGTCT--------------------------GGTT-------AAGTCC------------------------------GTAGTGCCCTTAACCG-GG-TGCT--GCGGAATGCCA--GAAGGT--TTACTCTGAAAAA--ATTAGAGTGCTTAAAGCAAGC--CGTTTG---TGCTTGAATA-CTGTTGCATGGAATAATGGAATAGGACCTCGGATCTATTTTGTTGGTT-TTCGGAGT--C--GAGGTAATGATTAAGAGGGACAGACGGGGGCATTCGTATTGCGCCGTTAGAGGTGAAATTCTTGGATCGGCGCAAGACG----AACAACTGCGAAAGCATTT-GCCAAGGATGTTTTCATTAATCAAGAACGAAAGTCAGAGGTTCGAAGACGATCAGATACCGTCGTAGTTCTGACCATAAACGATGCCAACTGGCGATCCGCCG--TAGT-------CTGGCTT-AAAGGACTCGGCGGGCAGCCT----CCGGGAAACCT-AAGTCTATGGGTT-CCGGGGGAAGTATGGTT--GCAAAGCTGAAACTTAAAGGAATTGACGGAAGGGCACCACCAGGAGTGGAGCCTGCGGCTTAAT--TTGACTCAACACGGGAAAACTCACCCGGCCAGGACACCGTAAGGATTGACAGACTGAGAGCTCTTTCTTGATTCG-GTGGGTGGTGGTGCATGGCCGTTCTTAGTTGGTGGAGCGATTTGT-CTGGTTAATTCCG-ATAACGAA-CGAGACTCTAGCCTGCTAAATAGACGGGCGATCCC-----------------------------------------------------------------------------------------GTTGTGGGTCGACCCGATTTGCTTCTTAGA-GGGACAAGTGGCGTTCC---------TAGCCA-CGCGAAATTGAGCAATAACAGGTCTGTGATGCCCTTAGATGTC-CGGGGCCGCACGCGCGCTACAATGAGGGACGCAGTGTGCCCGC-----AAAGCCTGACCCGAAAGGGTTGGGTAATCATTTCAATTTCCCTCGTAATAGGGATTGAGCATTGTAACTATTGCTCATGAACGAGGAATTCCTAGTAAGCGCGAGT-CATAAGCTTGCGTTGACTACGTCCCTGCCCTTTGTACACACCGCCCGTCGCTACTACCGATTGAATGGTTTA-GCGAGATCCTCGGAT-----------CGAGCCTTACC-----------------------------------------CGTGCGCAAGCATGGATGAGGTTTGAGAAGAA--GCTCAAG----CTTGATCATTTA--------------------------------------------------------------------------------------------------------------------------------------------------------------------------------------------------------------------------------------------------------------------------------------------------------
>JQ798587_Chaetonotus_sp
---------------------------------------------------ATGCATGTCTAAGTACACACTGTG-----GCAC-AGTGAAACCGCGTAAGGCTCATTA-AATCAGCTATGAT----TTCTTAGA--TCGTGCGTACC------TATTTGGATAACTG-TGGTAATTCTAGAGCTAATACATGC--------AAC----CAGCCCTGACTTT-------ACGGAGGGGC---------GCTTTTATTAGATC-AAAACCA-ATCCC--------------------------ACTTAACGGTGGGT---AT-TTGTGACG-ACTCTGGATAAC---TTTTATGCCG-ACCGC-A-TGGCCTT-GCGCCGGCGGCGTATCTTTCAAATGTCTGCCCTATCAACTTTCGATGGTAGGTGATATGCCTACCATGGTTGTAACGGGTAACGGAGAATCAGGGTTCGATTCCGGAGAGGGAGCCTGAGAAACGGCTACCA--CATCCAAGG--AAGGCAGCAGGCGCG-CAAATTACCCACT--CCCGGCACGGGGAGGTAG-TGACGAAAAATAACAATGCTGGGCTTC-----AAGTCCGGTAATTGGAATGAGTACACTTTAAATCCTTTA-----AC-GAGGATCTAGTGGAGGGCAAG-TCTGG-TGCCAGCAGCCGCGGTAATTCCAGCTCCACGAGCATGTACGTAAGTTGTTGCAGTTAAAAAGCTCGTAGTTGGATCTCAGGCTCGTGGCCAGTGGTCCGCCCGA----------TACGGGTG---TGCAC-TGCT--GTGCTCGG---CCT-----ACATCT--------------------------GGTC----CAAACTTCC------------------------------ACAGTGACCTTAACCG-GT-TGCT--ATGGAATGCCA--GAAGGT--TTACTCTGAAAAA--ATTAGAGTGCTTAAAGCAGGC--CGTTTG---TGCTTGTATA-TTGTTGCATGGAATAATGGAATAGGACCTCGGATCTATTTTGTTGGTT-TTCGGAGT--C--GAGGTAATGATTAAGAGGGACAGACGGGGGCATTCGTATTGCGCCGTTAGAGGTGAAATTCTTGGATCGGCGCAAGACG----AACAACTGCGAAAGCATTT-GCCAAGGATGTTTTCATTAATCAAGAACGAAAGTCAGAGGTTCGAAGACGATCAGATACCGTCGTAGTTCTGACCATAAACGATGCCAACTGGCGATCCGCCG--TAGT-------CTGGCTT-AAAGGACTCGGCGGGCAGCCT----CCTGGAAACAT-AAGTCTATGGGTT-CCGGGGGAAGTATGGTT--GCAAAGCTGAAACTTAAAGGAATTGACGGAAGGGCACCACCAGGAGTGGAGCCTGCGGCTTAAT--TTGACTCAACACGGGAAAACTCACCCGGCCAGGACACCGTTAGGATTGACAGACTGAGAGCTCTTTCTTGATTCG-GTGGGTGGTGGTGCATGGCCGTTCTTAGTTGGTGGAGCGATTTGT-CTGGTTAATTCCG-ATAACGAA-CGAGACTCTAGCCTGCTAAATAGACGGGGGATCGC-----------------------------------------------------------------------------------------ATTGTCGGTCTTCCCGATTTGCTTCTTAGA-GGGACAAGTGGCGTTCC---------TAGCCA-CGCGAAATTGAGCAATAACAGGTCTGTGATGCCCTTAGATGTC-CGGGGCCGCACGCGCGCTACAATGAGGGACGCAGTGTGCCCGC-----AACACCTGACCCGAAAGGGTTGGGTAATCATTTGAATTTCCCTCGTAATAGGGATTGAGCATTGTAACTATTGCTCATGAACGAGGAATTCCTAGTAAGCGCGAGT-CATAAGCTTGCGTTGACTACGTCCCTGCCCTTTGTACACACCGCCCGTCGCTACTACCGATTGAATGGTTTA-GCGAGATCCTCGGAT-----------CGGGTCTTACC-----------------------------------------TGTTCGAAAGGATGGGTGAGATCTGAGAAGAA--GCTCAAG----CTTGATCATTTA--------------------------------------------------------------------------------------------------------------------------------------------------------------------------------------------------------------------------------------------------------------------------------------------------------
>JQ798589_Chaetonotus_bisacer
---------------------------------------------------ATGCATGTCTCTGTACACACTGTG-----GCAT-AGTGAAACCGCGTAAGGCTCATTA-AATCAGTTATGGT----TTCTTAGA--TCGTGCGTTCT------TATTTGGATAACTG-TGGTAATTCTAGAGCTAATACATGC--------AAC----AGGCCCTGACTTT-------ACGGAGGGGC---------GCTTTTATTAGATC-AAAACCA-ATAGG----------------------------GGC--AACCCTT---TT-GAGTGATG-ACTCTGGATAAC----TTTATGCCG-ACCGC-A-TGGCCTT-GTGCCGGCGGCGTATCTTTCAAATGTCTGCCCTATCAACTGTCGATGGTAGGTGATATGCCTACCATGGTTGTAACGGGTAACGGAGAATCAGGGTTCGATTCCGGAGAGGGAGCCTGAGAAACGGCTACCA--CATCCAAGG--AAGGCAGCAGGCGCG-CAAATTACCCACT--CCCGGCACGGGGAGGTAG-TGACGAAAAATAACAATGCTGGGCTTC-----AAGTCCGGTAATTGGAATGAGTACACTTTAAATCCTTTA-----AC-GAGGATCTAGTGGAGGGCAAG-TCTGG-TGCCAGCAGCCGCGGTAATTCCAGCTCCACGAGCATGTACGTAAGTTGTTGCAGTTAAAAAGCTCGTAGTTGGATCTCAGGCTTGTGGCCGGTGGTCCGCCCGA----------TCCGGGTG---TGCAC-TGCT--GTGCTCGG---CCT-----ACATCT--------------------------GGTT----ACAACTTCC------------------------------ATAGTGACCTTTACCG-GT-TGCT--ATGGAATGCCA--GAAGTT--TTACTCTGAAAAA--ATTAGAGTGCTTAAAGCAGGC--CGTTTG---TGCTTGTATA-CTGTTGCATGGAATAATAGAATAGGACCTCGGATCTATTTTGTTGGTT-TTCGGAGT--C--GAGGTAATGATTAAGAGGGACAGACGGGGGCATTCGTATTGCGCCGTTAGAGGTGAAATTCTTGGATCGGCGCAAGACG----AACAACTGCGAAAGCATTT-GCCAAGGATGTTTTCATTAATCAAGAACGAAAGTCAGAGGTTCGAAGACGATCAGATACCGTCGTAGTTCTGACCATAAACGATGCCAACTGGCGATYCGGCG--CAGA-------CTGGCTT-AAAGGTCTCGCCGRGCAGCCT----CCGGGAAACCT-AAGTCTATGGGTT-CCGGGGGAAGTATGGTT--GCAAAGCTGAAACTTAAAGGAATTGACGGAAGGGCACCACCAGGAGTGGAGCCTGCGGCTTAAT--TTGACTCAACACGGGAAAACTCACCCGGCCAGGACACCGTTAGGATTGACAGACTGATAGCTCTTTCTTGATTCG-GTGGGTGGTGGTGCATGGCCGTTCTTAGTTGGTGGAGCGATTTGT-CTGGTTAATTCCG-ATAACGAA-CGAGACTCTAACCTGCTAAATAGACGGGCAATCGC---------------------ATTGTCG--------------------------------------------------------------------GTTGACCCGATCCGCTTCTTAGA-GGGACAAGTGGCGTTCC---------TAGCCA-CGCGAAATTGAGCAATAACAGGTCTGTGATGCCCTTAGATGTC-CGGGGCCGCACGCGCGCTACAATGAGGGACGCAGTGTGCCCGC-----AACACCTGACCCGAAAGGGTTGGGTAATCATTTCAATTTCTCTCGTAATAGGGATAGAGCATTGTAACTATTGCTCTTGAACGAGGAATTCCTAGTAAGCGCGAGT-CATAAGCTTGCGTTGACTACGTCCCTGCCCTTTGTACACACCGCCCGTCGCTACTACCGATTGAATGGTTTA-GCGAGATTCTCGGAT-----------CGGGATTTAGC-----------------------------------------TGTTCGCAAGGATGGCTGAATTCTGAGAAGAA--ACTCAAG----CTTGATCATTTA--------------------------------------------------------------------------------------------------------------------------------------------------------------------------------------------------------------------------------------------------------------------------------------------------------
>JQ798594_Chaetonotus_armatus
---------------------------------------------------ATGCATGTCTAAGTACACACTGTG-----GCAC-AGTGAAACCGCGAATGGCTCATTA-AATCAGTTATGGT----TTATTAGA--TCGTGCGATCC------TATGTGGATAACTG-TGGTAATTCTAGAGCTAATACATGC--------AAC----TGGCCCCGACTTT-------ACGGAGGGGC---------GCTTTTATTAGATC-AAAATCA-ATCAG--------------------------ACTTC--GGTCTGT---TA-TTGTGATG-ACTCTGGATAAC----TTTGTGCCG-ACCGC-A-TGGCCTC-GCGCCGGCGGCGTATCTTTCAAATGTCTGCCCTATCAACTTTCGATGGTAGGTGACATGCCTACCATGGTTGTAACGGGTAACGGAGAATCAGGGTTCGATTCCGGAGAGGGAGCCTGAGAAACGGCTACCA--CATCCAAGG--AAGGCAGCAGGCGCG-CAAATTACCCACT--CCCGGCACGGGGAGGTAG-TGACGAAAAATAACAATGCTGGGCTTC-----AAGTCCGGTAATTGGAATGAGTACACTTTAAATCCTTTA-----AC-GAGGATCTAGTGGAGGGCAAG-TCTGG-TGCCAGCAGCCGCGGTAATTCCAGCTCCACGAGCATGTACGTAAGTTGTTGCAGTTAAAAAGCTCGTAGTTGGATCTCAGACTTGTGGCCGGTGGTCCGCTCGA----------TACGGGTG---TGTAC-TGCC--GTGCCCGG---TCT-----ACGTCT--------------------------GGTT---ATAAAAGTCC------------------------------TTAGTGCCCTTAACCG-GG-TGCT--TTGGAATGCCA--GAAAGT--TTACTCTGAAAAA--ATTAGAGTGCTCAAAGCAAGC--CGTTTG---TGCTTGAATA-CTGTTGCATGGAATAATGGAATAGGACCTCGGATCTATTTTGTTGGTT-TTCGGAGT--C--GAGGTAATGATTAAGAGGGACAGACGGGGGCATTCGTATTGCGCCGTTAGAGGTGAAATTCTTGGATCGGCGCAAGACG----AACAACTGCGAAAGCATTT-GCCAAGGATGTTTTCATTAATCAAGAACGAAAGTCAGAGGTTCGAAGACGATCAGATACCGTCGTAGTTCTGACCATAAACGATGCCAACTGGCGATCCGCCG--TAGT-------CTGGCTT-AAAGGACTCGGCGGGCAGCCT----CCGGGAAACCT-AAGTCTATGGGTT-CCGGGGGAAGTATGGTT--GCAAAGCTGAAACTTAAAGGAATTGACGGAAGGGCACCACCAGGAGTGGAGCCTGCGGCTTAAT--TTGACTCAACACGGGAAAACTCACCCGGCCAGGACACCGTAAGGATTGACAGACTGAGAGCTCTTTCTTGATTCG-GTGGGTGGTGGTGCATGGCCGTTCTTAGTTGGTGGAGCGATTTGT-CTGGTTAATTCCG-ATAACGAA-CGAGACTCTAGCCTGCTAAATAGACGGGCGATCCC-----------------------------------------------------------------------------------------GTTGTGGGTCGACCCGATCAGCTTCTTAGA-GGGACAAGTGGCGTACC---------TAGCCA-CGCGAAATTGAGCAATAACAGGTCTGTGATGCCCTTAGATGTC-CGGGGCCGCACGCGCGCTACAATGAGGGACGCAGTGTGCCCGC-----AAAGCCTGACCCGGAAGGGTTGGGTAATCATGTTAATTTCTCTCGTAACTGGGATTGGGCCTTGTAACTATTGCCCATGAACGAGGAATTCCTAGTAAGCGCGAGT-CATAAGCTTGCGTTGACTACGTCCCTGCCCTTTGTACACACCGCCCGTCGCTACTACCGATTGAATGGTTTA-GCGAGATCATCGGAT-----------TGGGCCATGTT-----------------------------------------CGTGCGCAAGCATGGACGCGGTCTGAGAAGAA--GCTCAAG----CTTGATCATTTA--------------------------------------------------------------------------------------------------------------------------------------------------------------------------------------------------------------------------------------------------------------------------------------------------------
>JQ798596_Chaetonotus_schultzei
---------------------------------------------------ATGCATGTCTAAGTACACACTGTG-----GCAC-AGTGAAACCGCGAATGGCTCATTA-AATCAGTTATGGT----TTATTAGA--TCGTGCGTTCC------TATGTGGATAACTG-TGGTAATTCTAGAGCTAATACATGC--------AAC----TGGCCCTGACTTT-------ACGGAGGGGC---------GCTTTTATTAGATC-AAAATCA-ATCAC--------------------------ACTTC--GGTGTGT---TA-TTGTGATG-ACTCTGGATAAC----TTTGTGCCG-ACCGC-A-TGGCCTT-GCGCCGGCGGCGTATCTTTCAAATGTCTGCCCTATCAACTTTCGATGGTAGGTGACATGCCTACCATGGTTGTAACGGGTAACGGAGAATCAGGGTTCGATTCCGGAGAGGGAGCCTGAGAAACGGCTACCA--CATCCAAGG--AAGGCAGCAGGCGCG-CAAATTACCCACT--CCCGGCACGGGGAGGTAG-TGACGAAAAATAACAATGCTGGGCTTC-----AAGTCCGGTAATTGGAATGAGTACACTTTAAATCCTTTA-----AC-GAGGATCTAGTGGAGGGCAAG-TCTGG-TGCCAGCAGCCGCGGTAATTCCAGCTCCACGAGCATGTACGTAAGTTGTTGCAGTTAAAAAGCTCGTAGTTGGATCTCAGGCTTGTGGCCGGTGGTCCGCTCGA----------TACGGGTG---TGTAC-TGCC--GTGCCCGG---CCT-----ACGTCT--------------------------GGTC----TAAATGTCC------------------------------GTAGTGCCCTTAACCG-GG-TGCT--ACGGAATGCCA--GAAAGT--TTACTCTGAAAAA--ATTAGAGTGCTTAAAGCAAGC--CGTTTG---TGCTTGAATA-CTGTTGCATGGAATAATGGAATAGGACCTCGGATCTATTTTGTTGGTT-TTCGGAGT--C--GAGGTAATGATTAAGAGGGACAGACGGGGGCATTCGTATTGCGCCGTTAGAGGTGAAATTCTTGGATCGGCGCAAGACG----AACAACTGCGAAAGCATTT-GCCAAGGATGTTTTCATTAATCAAGAACGAAAGTCAGAGGTTCGAAGACGATCAGATACCGTCGTAGTTCTGACCATAAACGATGCCAACTGGTGATCCGCCG--TAGT-------CTGGCTT-AAAGGACTCGGCGGGCAACCT----CCGGGAAACCT-AAGTCTATGGGTT-CCGGGGGAAGTATGGTT--GCAAAGCTGAAACTTAAAGGAATTGACGGAAGGGCACCACCAGGAGTGGAGCCTGCGGCTTAAT--TTGACTCAACACGGGAAAACTCACCCGGCCAGGACACCGTAAGGATTGACAGACTGAAAGCTCTTTCTTGATTCG-GTGGGTGGTGGTGCATGGCCGTTCTTAGTTGGTGGAGTGATTTGT-CTGGTTAATTCCG-ATAACGAA-CGAGACTCTAGCCTGCTAAATAGACGGGCGATGCC-----------------------------------------------------------------------------------------ATTGTGCGTCGACCCGATTTGCTTCTTAGA-GGGACAAGTGGCGTTCC---------TAGCCA-CGCGAAATTGAGCAATAACAGGTCTGTGATGCCCTTAGATGTC-CGGGGCCGCACGCGCGCTACAATGAGGGACGCAGTGTGCCCGC-----AAAGCCTGACCCGAAAGGGTTGGGTAATCATTTCAATTTCCCTCGTAATAGGGATTGAGCATTGTAACTATTGCTCATGAACGAGGAATTCCTAGTAAGTGCGAGT-CATAAGCTTGCGTTGACTACGTCCCTGCCCTTTGTACACACCGCCCGTCGCTACTACCGATTGAATGGTTTA-GCGAGATCCTCGGAT-----------TGGACCTTACT-----------------------------------------CGTGCGCAAGTATGGATGAGGTCTGAGAAGAA--GCTCAAG----CTTGATCATTTA--------------------------------------------------------------------------------------------------------------------------------------------------------------------------------------------------------------------------------------------------------------------------------------------------------
>JQ798599_Halichaetonotus_paradoxus
---------------------------------------------------ATGCATGTCTAAGTACACACTGTG-----GCAC-AGTGAAACCGCGAATGGCTCATTA-AATCAGTTATGGT----TTATTAGA--TCGTGCGTTCT------TATGTGGATAACTG-TGGTAATTCTAGAGCTAATACATGC--------AAC----TGGCCCTGACTTT-------ACGGAGGGGC---------GCTTTTATTAGATC-AAAATCA-ATCGG--------------------------GCTTC--GGCCTGT---TG-TTGTGATG-ACTCTGGATAAC----TTTGTGCCG-ACCGC-A-TGGCCTT-GTGCCGGCGGCGTATCTTTCAAATGTCTGCCCTATCAACTTTCGATGGTAGGTGACATGCCTACCATGGTTGTAACGGGTAACGGAGAATCAGGGTTCGATTCCGGAGAGGGAGCCTGAGAAACGGCTACCA--CATCCAAGG--AAGGCAGCAGGCGCG-CAAATTACCCACT--CCCGGCACGGGGAGGTAG-TGACGAAAAATAACAATGCTGGGCTTC-----AAGTCCGGTAATTGGAATGAGTACACTTTAAATCCTTTA-----AC-GAGGATCTAGTGGAGGGCAAG-TCTGG-TGCCAGCAGCCGCGGTAATTCCAGCTCCACGAGCATGTACGTAAGTTGTTGCAGTTAAAAAGCTCGTAGTTGGATCTCAGGCTTGTGGCCAGTGGTCTGCCCGA----------TACGGGTG---TGTAC-TGCT--GTGCCCGG---TCT-----ACGTCT--------------------------GGTT------TACGTCC------------------------------GTAGTGCTCTTAACCG-GG-TGTT--GCGGAATGCCA--GAAGGT--TTACTCTGAAAAA--ATTAGAGTGCTTAAAGCAAGC--CGTTTG---TGCTTGAATA-CTGTTGCATGGAATAATGGAATAGGACCTCGGATCTATTTTGTTGGTT-TTCGGAGT--C--GAGGTAATGATTAAGAGGGACAGACGGGGGCATTCGTATTGCGCCGTTAGAGGTGAAATTCTTGGATCGGCGCAAGACG----AACAACTGCGAAAGCATTT-GCCAAGGATGTTTTCATTAATCAAGAACGAAAGTCAGAGGTTCGAAGACGATCAGATACCGTCGTAGTTCTGACCATAAACGATGCCAACTGGCGATCCGCCG--TAGT--------CTGTTTAAAAGGACTCGGCGGGCAGCCT----CCGGGAAACCT-AAGTCTATGGGTT-CCGGGGGAAGTATGGTT--GCAAAGCTGAAACTTAAAGGAATTGACGGAAGGGCACCACCAGGAGTGGAGCCTGCGGCTTAAT--TTGACTCAACACGGGAAAACTCACCCGGCCAGGACACCGTAAGGATTGACAGACTGAGAGCTCTTTCTTGATTCG-GTGGGTGGTGGTGCATGGCCGTTCTTAGTTGGTGGAGCGATTTGT-CTGGTTAATTCCG-ATAACGAA-CGAGACTCTAGCCTGCTAAATAGACGGGCGATCCC-----------------------------------------------------------------------------------------TTTGTGGGTCGACCCGATTTGCTTCTTAGA-GGGACAAGTGGCGTTCC---------TAGCCA-CGCGAAATTGAGCAATAACAGGTCTGTGATGCCCTTAGATGTC-CGGGGCCGCACGCGCGCTACAATGAGAGACGCAGTGTGCCCGC-----AACGCCTGACCCGAAAGGGTTGGGTAATCATTTTAATTTCTCTCGTAATAGGGATTGAGCATTGTAATTATTGCTCATGAACGAGGAATTCCTAGTAGGCGCGAGT-CATCAGCTTGCGTCGACTACGTCCCTGCCCTTTGTACACACCGCCCGTCGCTACTACCGATTGAATGGTTTA-GCGAGATGCTCGGAT-----------CGGACCTTGTT-----------------------------------------CGTGCGAAAGCATGGACGAGGCCTGAGAAGAA--GTTCAAG----CTTGATCATTTA--------------------------------------------------------------------------------------------------------------------------------------------------------------------------------------------------------------------------------------------------------------------------------------------------------
>JQ798600_Halichaetonotus_sp_2
---------------------------------------------------ATGCATGTCTAAGTACACACTGTG-----GCAC-AGTGAAACCGCGAATGGCTCATTA-AATCAGTTATGGT----TTATTAGA--TCGTGCGTTCT------TATGTGGATAACTG-TGGTAATTCTAGAGCTAATACATGC--------AAC----TGGCCCTGACTT--------ACGGAGGGGC---------GCTTTTATTAGATC-AAAATCA-ATCAG--------------------------GTTTC--GGCCTGT---TG-TTGTGATG-ACTCTGGATAAC----TTTGTGCCG-ACCGC-A-TGGCCTT-GCGCCGGCGGCGTATCTTTCAAATGTCTGCCCTATCAACTTTCGATGGTAGGTGACATGCCTACCATGGTTGTAACGGGTAACGGAGAATCAGGGTTCGATTCCGGAGAGGGAGCCTGAGAAACGGCTACCA--CATCCAAGG--AAGGCAGCAGGCGCG-CAAATTACCCACT--CCCGGCACGGGGAGGTAG-TGACGAAAAATAACAATGCTGGGCTTC-----AAGTCCGGTAATTGGAATGAGTACACTTTAAATCCTTTA-----AC-GAGGATCTAGTGGAGGGCAAG-TCTGG-TGCCAGCAGCCGCGGTAATTCCAGCTCCACGAGCATGTACGTAAGTTGTTGCAGTTAAAAAGCTCGTAGTTGGATCTCAGGCTTGTGGCCAGTGGTCCGCCCGA----------TACGGGTG---TGCAC-TGCT--GTGCCCGG---TCT-----ACGTCT--------------------------GGTC------TACGTCC------------------------------GTAGTGCCCTTTACCG-GG-TGCT--GCGGAATGCCA--GAAGGT--TTACTCTGAAAAA--ATTAGAGTGCTTAAAGCAAGC--CGTTTG---TGCTTGAATA-CTGTTGCATGGAATAATGGAATAGGACCTCGGATCTATTTTGTTGGTT-TTCGGCGT--C--GAGGTAATGATTAAGAGGGATAGACGGGGGCATTCGTATTCCTCCGTTAGAGGTGAAATTCTTGGATCGGAGGAAGACG----AACAACTGCGAAAGCATTT-GCCAAGGATGTTTTCATTAATCAAGAACGAAAGTCAGAGGTTCGAAGACGATCAGATACCGTCGTAGTTCTGACCATAAACGATGCCAACTGGCGATCCGCAG--TAGA-------CTGCCA--AAAAGTCTCCGCGGGCAGCCT----CCGGGAAACCT-AAGTCTGTGGGTT-CCGGGGGTAGTATGGTT--GCAAAGCTGAAACTTAAAGGAATTGACGGAAGGGCACCACCAGGAGTGGAGCCTGCGGCTTAAT--TTGACTCAACACGGGAAAACTCACCCGGCCAGGACACCGTAAGGATTGACAGACTGAGAGCTCTTTCTTGATTCG-GTGGGTGGTGGTGCATGGCCGTTCTTAGTTGGTGGAGTGATTTGT-CTGGTTGATTCCG-ATAACGAA-CGAGACTCTAGCCTGCTAAATAGACGGGCGATCCC-----------------------------------------------------------------------------------------GTTGTGGGTCGACCCGATTTGCTTCTTAGA-GGGACAAGTGGCGTTCC---------TAGCCA-CGCGAAAATGAGCAATAACAGGTCTGTGATGCCCTTAGATGTC-CGGGGCCGCACGCGCGCTACAATGAGAGACGCAGTGTGCCCGC-----AACGCCTGACCCGAAAGGGTTGGGTAATCATTTCAATTTCTCTCGTAATAGGGATTGAGCATTGTAATTATTGCTCATGAACGAGGAATTCCTAGTAGGCGCGAGT-CATCAGCTTGCGTCGACTACGTCCCTGCCCTTTGTACACACCGCCCGTCGCTACTACCGATTGAATGGTTTA-GCGAGATCCTCGGAT-----------CGGACCTTGTT-----------------------------------------CGTGCGCAAGCATGGACGAGGCCTGAGAAGAA--GCTCAAG----CTTGATCATTTA--------------------------------------------------------------------------------------------------------------------------------------------------------------------------------------------------------------------------------------------------------------------------------------------------------
>JQ798604_Chaetonotus_cf_sphagnophilus
---------------------------------------------------ATGCATGTCTAAGTACACACTGTG-----GCAC-AGTGAAACCGCGAATGGCTCATTA-AATCAGTTATGGT----TTATTAGA--TCGTGCGTTCT------TATGTGGATAACTG-TGGTAATTCTAGAGCTAATACATGC--------AAC----TGGCCCTAACTTT-------ACGGAGGGGC---------GCTTTTATTAGATC-AAAATCA-ATCAG--------------------------GCTTAACGGCCTGT---TT-TTGTGATG-ACTCTGGATAAC----TTTGTGCCG-ACCGC-A-TGGCCTT-GCGCCGGCGGCGTATCTTTCAAATGTCTGCCCTATCAACTTTCGATGGTAGGTGACATGCCTACCATGGTTGTAACGGGTAACGGAGAATCAGGGTTCGATTCCGGAGAGGGAGCCTGAGAAACGGCTACCA--CATCCAAGG--AAGGCAGCAGGCGCG-CAAATTACCCACT--CCCGGCACGGGGAGGTAG-TGACGAAAAATAACAATGCTGGGCTTT-----AAGTCCGGTAATTGGAATGAGTACACTTTAAATCCTTTA-----AC-GAGGATCTAGTGGAGGGCAAG-TCTGG-TGCCAGCAGCCGCGGTAATTCCAGCTCCACGAGCATGTACGTAAGTTGTTGCAGTTAAAAAGCTCGTAGTTGGATCTCAGGCTTGTGGCCGGTGGTCCGCCCGA----------TCCGGGTG---TGCAC-TGCC--GTGCCCGG---TCT-----ACATCT--------------------------GGTT----TAAAAGTCC------------------------------GTAGTGCTCTTAACCG-GG-TGCT--ACGGAATGCCA--GAAGGT--TTACTCTGAAAAA--ATTAGAGTGCTTAAAGCAGGC--CGTTTG---TGCTTGTATA-CTGTTGCATGGAATAATGGAATAGGACCTCGGATCTATTTTGTTGGTT-TTCGGAGT--C--GAGGTAATGATTAAGAGGGACAGACGGGGGCATTCGTATTGCGCCGTTAGAGGTGAAATTCTTGGATCGGCGCAAGACG----AACAACTGCGAAAGCATTT-GCCAAGGATGTTTTCATTAATCAAGAACGAAAGTCAGAGGTTCGAAGACGATCAGATACCGTCGTAGTTCTGACCATAAACGATGCCAACTGGCGATCCGCCG--TAGT-------CTGGCTT-AAAGGACTCGGCGGGCAGCCT----CCGGGAAACCT-AAGTCTATGGGTT-CCGGGGGAAGTATGGTT--GCAAAGCTGAAACTTAAAGGAATTGACGGAAGGGCACCACCAGGAGTGGAGCCTGCGGCTTAAT--TTGACTCAACACGGGAAAACTCACCCGGCCAGGACACCGTAAGGATTGACAGACTGAGAGCTCTTTCTTGATTCG-GTGGGTGGTGGTGCATGGCCGTTCTTAGTTGGTGGAGCGATTTGT-CTGGTTAATTCCG-ATAACGAA-CGAGACTCTAGCCTGCTAAATAGACGGGCGATCCC------------------------------------------------------------------------------------------TTGTGGGTCGACCCGATTTGCTTCTTAGA-GGGACAAGTGGCGTTCC---------TAGCCA-CGCGAAATTGAGCAATAACAGGTCTGTGATGCCCTTAGATGTC-CGGGGCCGCACGCGCGCTACAATGAGGGACGCAGTGTGCCCGC-----AAAGCCTGACCCGAAAGGGTTGGGTAATCATTTTAATTTCTCTCGTAATAGGGATTGAGCATTGTAACTATTGCTCATGAACGAGGAATTCCTAGTAAGCGCGAGT-CATAAGCTTGCGTTGACTACGTCCCTGCCCTTTGTACACACCGCCCGTCGCTACTACCGATTGAATGGTTTA-GCGAGATCCTCGGAT-----------TGGGCCTTACT-----------------------------------------TGTGCGCAAGCATGGGTGAGGTCTGAGAAGAA--GCTCAAG----CTTGATCATTTA--------------------------------------------------------------------------------------------------------------------------------------------------------------------------------------------------------------------------------------------------------------------------------------------------------
>JQ798605_Chaetonotus_microchaetus
---------------------------------------------------ATGCATGTCTAAGTACACACTGTG-----GCAC-AGTGAAACCGCGAATGGCTCATTA-AATCAGTTATGGT----TTATTAGA--TCGTGCGTTC-------TACATGGATAACTG-TGGTAATTCTAGAGCTAATACATGC--------AAC----TAGCCCTGACTT--------ACGGAGGGGC---------GCTTTTATTAGATC-AAAATCA-ATCGG----------------------------GTT--CGCCCGT---TT-TTGTGATG-ACTCTGGATAAC-----TTTTGCCG-ACCGC-A-TGGCCTT-GCGCTGGCGGCGTATCTTTCAAATGTCTGCCCTATCAACTTTCGATGGTAGGTGACATGCCTACCATGGTTGTAACGGGTAACGGAGAATCAGGGTTCGATTCCGGAGAGGGAGCCTGAGAAACGGCTACCA--CATCCAAGG--AAGGCAGCAGGCGCG-CAAATTACCCACT--CCCGGCACGGGGAGGTAG-TGACGAAAAATAACAATGCTGGGCTTC-----AAGTCCGGTAATTGGAATGAGTACACTTTAAATCCTTTA-----AC-GAGGATCTAGTGGAGGGCAAG-TCTGG-TGCCAGCAGCCGCGGTAATTCCAGCTCCACGAGCATGTACGTAAGTTGTTGCAGTTAAAAAGCTCGTAGTTGGATCTCAGGCTTGTGACCGGTGGTCCGCTCGA----------TACGGGTG---TGCAC-TGCC--GTGTCCGG---TCT-----ACGTCT--------------------------GGTT-------AAGTCT------------------------------GCAGTGCTCTTAACCG-GG-TGCT--GCAGAATGCCA--GAAAGT--TTACTCTGAAAAA--ATTAGAGTGCTTAAAGCAAGC--CGTTTG---TGCTTGAATA-CTGTTGCATGGAATAATGGAATAGGACCTCGGATCTATTTTGTTGGTT-TTCGGAGT--C--GAGGTAATGATTAAGAGGGACAGACGGGGGCATTCGTATTGCGCCGTTAGAGGTGAAATTCTTGGATCGGCGCAAGACG----AACAACTGCGAAAGCATTT-GCCAAGGATGTTTTCATTAATCAAGAACGAAAGTCAGAGGTTCGAAGACGATCAGATACCGTCGTAGTTCTGACCATAAACGATGCCAACTGGCGATCCGCCG--TAAT-------CTGGCTT-AAAGGATTCGGCGGGCAGCCT----CCGGGAAACCT-AAGTCTATGGGTT-CCGGGGGAAGTATGGTT--GCAAAGCTGAAACTTAAAGGAATTGACGGAAGGGCACCACCAGGAGTGGAGCCTGCGGCTTAAT--TTGACTCAACACGGGAAAACTCACCCGGCCAGGACACCGTTAGGATTGACAGACTGAGAGCTCTTTCTTGATTCG-GTGGGTGGTGGTGCATGGCCGTTCTTAGTTGGTGGAGCGATTTGT-CTGGTTAATTCCG-ATAACGAA-CGAGACTCTAGCCTGCTAAATAGACGGGCGATGCC-----------------------------------------------------------------------------------------TCTGTGCGTCGACCCGATCAGCTTCTTAGA-GGGACAAGTGGCGTTCC---------TAGCCA-CGCGAAATTGAGCAATAACAGGTCTGTGATGCCCTTAGATGTC-CGGGGCCGCACGCGCGCTACAATGAGGGACGCAGTGTGCCCGC-----AAAGCCTGATCCGAAAGGATTGGGTAATCATTTGAAATTCCCTCGTAATAGGGATTGAGCATTGTAACTATTGCTCATGAACGAGGAATTCCTAGTAAGCGCGAGT-CATAAGCTTGCGTTGACTACGTCCCTGCCCTTTGTACACACCGCCCGTCGCTACTACCGATTGAATGGTTTA-GCGAGATCCTCGGAT-----------CGGGCCTTATT-----------------------------------------CGCTCGCAAGNGTGNTTGAGGTCTGAGAAGAA--GCTCAAG----CTTGATCATTTA--------------------------------------------------------------------------------------------------------------------------------------------------------------------------------------------------------------------------------------------------------------------------------------------------------
>JQ798607_Ichthydium_squamigerum
---------------------------------------------------ATGCATGTCTAAGTACAGAATCTT---TACAAG-GTTGAAACCGCGAATGGCTCATTA-AATCAGTTATGGT----TTCTTAGA--TCGTGCCCATC-------AGTTGGATAACTG-TGGTAATTCTAGAGCTAATACATGC--------ACC----AAGCCCTAACTT--------ACGGAGGGGC---------GCTTTTATTAGATC-AAAACCA-ATCAG-------------------------GTTAAT--AGCCTGT---TG-TTGTGATG-ACTCTGGATAAC----TTTGTGCCG-ACCGC-A-TGGCCTT-GAGCCGGCGGCGTATCTTTCAAATGTCTGCCCTATCAACTTTCGATGGTAGGTGACATGCCTACCATGGTTGTAACGGGTAACGGAGAATCAGGGTTCGATTCCGGAGAGGGAGCCTGAGAAACGGCTACCA--CATCCAAGG--AAGGCAGCAGGCGCG-CAAATTACCCACT--CCCGGCACGGGGAGGTAG-TGACGAAAAATAACAATGCTGGGCTTC-----AAGTCCGGTAATTGGAATGAGTACACTTTAAATCCTTTA-----AC-GAGGATCTAGTGGAGGGCAAG-TCTGG-TGCCAGCAGCCGCGGTAATTCCAGCTCCACGAGCATGTACGTAAGTTGTTGCAGTTAAAAAGCTCGTAGTTGGATCTCGGGCCTGTGGCCGGCGGTCCGCCCGA----------TACGGGTG---TGCAC-TGTC--GTGCCCGG---TCT----A-CGTCT--------------------------GGAT----TTACGT-CC------------------------------GTTGTGCTCTTAACCG-GG-TGCA--ACGGAATACCA--GAAGTT--TTACTCTGAAAAA--ATTAGAGTGCTTAAAGCAAGC---CGTTG---TGCTTGAATA-CTGTTGCATGGAATAATGGAATAGGACCTCGGATCTATTTTGTTGGTT-TTCGGAGT--C--GAGGTAATGATTAAGAGGGACAGACGGGGGCATTCGTATTGCGCCGTTAGAGGTGAAATTCTTGGATCGGCGCAAGACG----AACAACTGCGAAAGCATTT-GCCAAGGATGTTTTCATTAATCAAGAACGAAAGTCAGAGGTTCGAAGACGATCAGATACCGTCGTAGTTCTGACCATAAACGATGCCAACTGGCGATCCGCCA--CAGT-----CTGGCTT---AAAGGACTTGGCGGGCAGCCT----CCGGGAAACCT-AAGTCTATGGGTT-CCGGGGGAAGTATGGTT--GCAAAGCTGAAACTTAAAGGAATTGACGGAAGGGCACCACCAGGAGTGGAGCCTGCGGCTTAAT--TTGACTCAACACGGGAAAACTCACCCGGCCAGGACACCGTAAGGATTGACAGACTGAGAGCTCTTTCTTGATTCG-GTGGGTGGTGGTGCATGGCCGTTCTTAGTTGGTGGAGCGATTTGT-CTGGTTAATTCCG-ATAACGAA-CGAGACTCTAGCCTGCTAAATAGCCAGGCGATCGC---------------------TTGTCGG-------------------------------------------------------------------TCGTCCTGAACCTAGCTTCTTAGA-GGGACAAGTGGCGT-TCC--------TAGCCA-CGCGAAATTGAGCAATAACAGGTCTGTGATGCCCTTAGATGTC-CGGGGCCGCACGCGCGCTACAATGAGGGACGCAGTGTGCCCGC-----AACGCCTGACCCGAAAGGGTTGGGTAATCATGTCAATTTCTCTCGTAATAGGGATTGAGCATTGTAACTATTGCTCATGAACGAGGAATTCCTAGTAAGCGCGAGT-CATAAGCTTGCGTTGACTACGTCCCTGCCCTTTGTACACACCGCCCGTCGCTACTACCGATTGAATGGTTTA-GCGAGATCCTCGGAT-----------TGGGCCCTGGT---------------CGTGCGCA------------------AGCA-------------------------------------------------------------------------------------------------------------------------------------------------------------------------------------------------------------------------------------------------------------------------------------------------------------------------------------------------------------
>KC193098_Dactylopodola_baltica
-AACCTGGTTGATCCTGCCAGTAGTCATATGCTTGTCTCAAAGATTAAGCCATGCATGTCTAAGTTTAAACTTGC----ATTAATAGTGAAACCGCGAATGGCTCATTA-AATCAGTTATATT----TTCCAAGA--TCGTGTCCATC------CATTTGGATAACTG-TGGTAATTCTAGAGCTAATACATGC--------AACA---CGGCTCCGACCCG----CAAGGGAACGAGC---------GCTTTTATTAGATC-AAAACCA-ATCGG------------------------TCGCTCG--CGACCGT---TT-GCTTGATG-ACTCTGGATAAC----CTCGAGCGA-ATCGC-A-CGGACCT-GCTCCGGCGATGTATCTTTCAAATGTCTGCCCTATCAACTTGCGTAGGCCGTTAAACTGACCGCCTTGGTTTTTACGGGTAACGGGGAATCAGGGTTCGATTCCGGAGAGGGAGCATGAGAAACGGCTGCCA--CATCCAAGG--AAGGCAGCAGGCGCG-CAAATTACCCACT--CCTAGCACAGTGAGGTAG-TGACGAAAAATAACGATGCGGGTCCTCTCACGAGGGTCCGCAATCGGAATGAGTACACTTTAAATCCTTYA-----AC-GAGGATCAATTGGAGGGCAAG-TCTGG-TGCCAGCAGCCGCGGTAATTCCAGCTCCAATAGCGTATATTAAAGTTGTTGCAGTTAAAAAGCTCGTAGTTGGATCTCTGG-CGTGGGCGAATGGTGCTCC-------------CTTGCGTGGAGTCTAC-TGTT--CGTTCCTG---CCT----AACTGCC--------------------------GGAC--------GTCTC------------------------------TGGATGCGCTTCGTTG-AG-TGTCCAAGGGATGGCCG--GCGCGT--TTACTTTGAAGAA--ATTAGAGTGTTCAAGGCAGTC-------GAAACGACTGAATA-ATGGTGCATGGAATAATGGAATAGGACCTTGGTTCTATTTTGTTGGCT-TTGAGAGC--C--GAGGTAATGATTAAGAGGGACAGACGGGGGCATTCGTATTGCGCCGTTAGAGGTGAAATTCTTGGATCGGCGCAAGACG----AACAACTGCGAAAGCATTT-GCCAAGAATGTCTTCATTAATCAAGAACGAAAGTCAGAGGTTCGAAGGCGATCAGATACCGCCCTAGTTCTGACCATAAACGATGCCAACCAGCGATCCGCCG--CGGT----------TAACACAATGACTCGGCGGGCAGCTT----CCGGGAAACCA-AAGTTTTTGGGTT-CCGGGGGAAGTATGGTT--GCAAAGCTGAAACTTAAAGGAATTGACGGAAGGGCACCACCAGGAGTGGAGCCTGCGGCTTAAT--TTGACTCAACACGGGAAAACTCACCCGGCCTGGACACTGCAAGGATTGACAGATTGATAGCTCTTTCTTGATTCG-GTGGGTGGTGGTGCATGGCCGTTCTTAGTTGGTGGAGCGATTTGT-CTGGTTAATTCCG-ATAACGAG-CGAGACTCTAGCCTACTAACTAGGCGGCTCGCCGC--------------------------------------------------------------------------------------------ATCGTCGGCGGGTCGATACTTCTTAGA-GGGACAAGTGGCATT-----------CAGCCA-CACGAGAATGAGCAATAACAGGTCTGTGATGCCCTTAGATGTT-CGGGGCCGCACGCGCGCTACACTGAAGGAGTCAGCGTGACTTT-------ACTCTGCACCGGAARGTGTGGGTAATCCGTTGAACTTCCTTCGTGCGAGGGATCGGAGTTTGCAACTGTTCTCCATGAACGAGGAATTCCCAGTAAGCGCAAGT-CATCAGCTTGCGTTGATCACGTCCCTGCCCTTTGTACACACCGCCCGTCGCTACTACCGATTGAATGGTTTA-ATGAGATCGCTGGAT-----------CGGAGCCTAGC--------------------------CAACAAGTGCGCGCAAGCGCAGGCGTAGCTAGCGCACCGGAGAAGGC--GAGCGAA-----TTCGATTTCGAAAGGAAGTAAAAGTCGTAACAAGGTTTCCGTAGGTGAACCTGCGGGAGGATCA---------------------------------------------------------------------------------------------------------------------------------------------------------------------------------------------------------------------------------------------------
>KC193100_Tetranchyroderma_megastomum
-AACCTGGTTGATCCTGCCAGTAGTCATATGCTTGTCTCAAAGATTAAGCCATGCATGTCTCAGTACACACTCTT----GGTAA-AGTGAAACCGCGAATGGCTCATTA-AATCAGTTATGGT----TCCTTAGA--TCGTG---TCC-----ATACTTGGATAACTG-TGGTAATTCTAGAGCTAATACATGC------AAAT-----AAGCTCTGACTT--------ATGGAAGAGC---------GCATTTATTAGATC-AAAACCA-ACCGG---------------------------CCTT--GTGCCGT---TC-AGTTGGTG-ACTCTGGATAAC----TTTGAGCAG-ATCGC-A-TGGCCTT-GCGCCGGCGACGAGTCTTTCAAATGTCTGCCCTATCAACTGTCGATGGTACGTGCTATGCGTACCATGGTTGTAACGGGTAACGGGGAATCAGGGTTCGATTCCGGAGAGGGAGCATGAGAAACGGCTACCA--CATCCAAGG--AAGGCAGCAGGCGCG-CAAATTACCCACT--CCCGGCACGGGGAGGTAG-TGACGAAAAATAACAATACGGGACTCA-TGTGAGGCCCCGTAATTGGAATGAGTACACTTTAAATCCTTTA-----AC-GAGGATCAATTGGAGGGCAAG-TCTGG-TGCCAGCAGCCGCGGTAATTCCAGCTCCAATAGCGTATATTAAAGTTGCTGCAGTTAAAAAGCTCGTAGTTGGATCTCGGG-CGTGAGCTAGTGGTCT----------------TGCAGCTGCATGTCAC-TACT--AGTCTCGG---CCT----AACTGCC--------------------------GATT--------TTCCA------------------------------TGGATGCGCTTGATTG-TG-TGTT--CATGGCGGTCG--GAACGT--TTACTTTGAAAAA--ATTAGAGTGCTCAAAGCAGGC-----GTC---TGCCTGAATA-CTGTTGCATGGAATAATGGAATAGGATCTCGGTTCTATTTTGTTGGTT-TTCGGAAC--TT-GAGATAATGATTAAGAGGGACAGACGGGGGCATTCGTATTGCGCCGTTAGAGGTGAAATTCTTGGATCGGCGCAAGACG----AACAACTGCGAAAGCATTT-GCCAAGAATGTCTTCATTAATCAAGAACGAAAGTCAGAGGTTCGAAGGCGATCAGATACCGCCCTAGTTCTGACCATAAACGATGCCAACTAACGATCCGCCG-----------AACGTCCAATCTATGACCTGGCGGGCAGCTT----CCGGGAAACCA-AAGTTTTTGGGTT-CCGGGGGAAGTATGGTT--GCAAAGCTGAAACTTAAAGGAATTGACGGAAGGGCACCACCAGGAGTGGAGCCTGCGGCTTAAT--TTGACTCAACACGGGAAAACTCACCCGGCCCGGACACTGTGAGGATTGACAGATTGAGAGCTCTTTCTTGATTCG-GTGGGTGGTGGTGCATGGCCGTTCTTAGTTGGTGGAGCGATTTGT-CTGGTTAATTCCG-ATAACGAA-CGAGACTCTAGCCTGCTAAATAGTTGTCGAGTCTT-------------------------------------------------------------------------------------------------TACGCTCGATAAACTTCTTAGA-GGGATAAGTGAATTCC----------AAGTCA-CTAGAAATTGAGCAATAACAGGTCAAT-ATGCTCTTAGATGTT-CGGGGCCGCACGCGCGCTACACTGAGAGAATCAGCGTGCTTAT---------CCTTGCCTAAAAAGGCTGGGTAAACCGTTGAACCTCTCTCGTGATTGGGATTGGGGCTTGCAATTGTTCCCCATGAACGAGGAATTCCCAGTAAGCGTGAGT-CATAAGCTCGCGTTGATTACGTCCCTGCCCTTTGTACACACCGCCCGTCGCTACTACCGATTGGACGCATTA-TCAAGGCCTTTGGATCGGAGTCAGAATTGATAGCAAT-------------------------------------------------ATCGAATCTGTACACTGAGAAGCA--GGTCGCG----ATTGTACGTCTAGAGGAAGTAAAAGTCGTAACG-----------------------------------------------------------------------------------------------------------------------------------------------------------------------------------------------------------------------------------------------------------------------------------
>KF159023_Halichaetonotus_schromi
---CCTGGTTGATCCTGCCAGTTGTCACATGCTTGTCTCAAAGATTAAGCCATGCATGTCTAAGTACACACTGTG-----GCAC-AGTGAAACCGCGAATGGCTCATTA-AATCAGTTATGGT----TTATTAGA--TCGTGCGTTCT------TATGTGGATAACTG-TGGTAATTCTAGAGCTAATACATGC--------AAC----TGGCCCTGACTTT-------ACGGAGGGGC---------GCTTTTATTAGATC-AAAATCA-ATCAG--------------------------GCTTC--GGCCTGT---TG-TTGTGATG-ACTCTGGATAAC----TTTGTGCCG-ACCGC-A-TGGCCTT-GCGCCGGCGGCGTATCTTTCAAATGTCTGCCCTATCAACTTTCGATGGTAGGTGACATGCCTACCATGGTTGTAACGGGTAACGGAGAATCAGGGTTCGATTCCGGAGAGGGAGCCTGAGAAACGGCTACCA--CATCCAAGG--AAGGCAGCAGGCGCG-CAAATTACCCACT--CCCGGCACGGGGAGGTAG-TGACGAAAAATAACAATGCTGGGCTTC-----AAGTCCGGTAATTGGAATGAGTACACTTTAAATCCTTTA-----AC-GAGGATCTAGTGGAGGGCAAG-TCTGG-TGCCAGCAGCCGCGGTAATTCCAGCTCCACGAGCATGTACGTAAGTTGTTGCAGTTAAAAAGCTCGTAGTTGGATCTCAGGCTTGTGGCCAGTGGTCCGCCCGA----------TACGGGTG---TGCAC-TGCT--GTGCCCGG---TCT-----ACGTCT--------------------------GGTT----TAAACGTCC------------------------------GTAGTGCCCTTAACCG-GG-TGCT--GCGGAATGCCA--GAAGGT--TTACTCTGAAAAA--ATTAGAGTGCTTAAAGCAAGC--CGTTTG---TGCTTGAATA-CTGTTGCATGGAGTAATGGAATAGGACCTCGGATCTATTTTGTTGGTT-TTCGGAGT--C--GAGGTAATGATTAAGAGGGACAGACGGGGGCATTCGTATTGCGCCGTTAGAGGTGAAATTCTTGGATCGGCGCAAGACG----AACAACTGCGAAAGCATTT-GCCAAGGATGTTTTCATTAATCAAGATCGAAAGTCAGAGGTTCGAAGACGATCAGATACCGTCGTAGTTCTGACCATAAACGATGCCAACTGGCGATCCGCCG--YAGT-------CTGGTTT-AAAGGACTCGGCGGGCAGCCT----CCGGGAAACCT-AAGTCTATGGGTT-CCGGGGGAAGTATGGTT--GCAAAGCTGAAACTTAAAGGAATTGACGGAAGGGCACCACCAGGAGTGGAGCCTGCGGCTTAAT--TTGACYCAACACGGGAAAACTCACCCGGCCAGGACACCGTAAGGATTGACAGACTGAGAGCTCTTTCTTGATTCG-GTGGGTGGTGGTGCATGGCCGTTCTTAGTTGGTGGAGCGATTTGT-CTGGTTAATTCCG-ATAACGAA-CGAGACTCTAGCCTGCTAAATAGACGGGCGATCCC-----------------------------------------------------------------------------------------TTTGTGGGTCGACTCGATTTGCTTCTTAGG-GGGACAAGTGGCGTTCC---------TAGCCA-CGCGAAATTGAGCAATAACAGGTCTGTGATGCCCTTAGATGTC-CGGGGCCGCACGCGCGCTACAATGAGAGACGCAACGTGCGCTA-----ACAACCTGGCCCGAAAGGGTTGGGTAATCATTTCAATTTCTCTCGTAATAGGGATTGAGCATTGTAATTATTGCTCATGAACGAGGAATTCCTAGTAAGTGCGAGT-CATCAGCTTGCGTTGACTACGTCCCTGCCCTTTGTACACACCGCCCGTCRCTACTACCGATTGAATGGTTTA-GCGAGATCATCGGAT-----------TGGGCCCTGTT-----------------------------------------CGTGCGCAAGCATGGACGAGGTCTGAAAAGAA--GCTCAAG----CTTGATCATTTAGAGGAAGTAAAAGTCGTAACAAGGTTTTCGTAGTGTGAACCTGCGGGAGGATCA--------------------------------------------------------------------------------------------------------------------------------------------------------------------------------------------------------------------------------------------------
>KF578503_Musellifer_reichardti
-----------------------------------------------------------------------------------------------------------------------------------------TCAA----TCC----------------------------------------------------------------------------------------------------GCTTTTGCCGGA--------------------------------------------------------------GTTTGATG-ACTCTGGATAAC-----TTTTGCTG-ATCGC-AGTGGCCTTTGCGCCGGCGACGGATCCGTTAAAAGTCTGCCCTATCAACTTTCGATGGTAGGTGATATGCCTACCATGGTTATAACGGGTAACGGGGAATCAGGGTTCGATTCCGGAGAGGGAGCCTGAGAAACGGCTACCA--CATCCAAGG--AAGGCAGCAGGCACG-CAAATTACCCACT--CCCAGCACGGGGAGGTAG-TGACGAAAAATAACAATATCGACCCTT---ATGGGTTCGATAATTGGAATGAGTAGAGTATAAATCCTTTT-----GC-GAGGATCAATTGGAGGGCAAG-TCTGG-TGCCAGCAGCCGCGGTAATTCCAGCTCCAATAGCGTATATTAAAGTTGTTGCGGTTAAAAAGCTCGTAGTTGGATCTCAGA-TATATGACAATGGTCGCC--------------TTTCGGTG-----TAC-TGCT--GATCATAA---TCT----ATTAATT--------------------------GATT--------TCTCC------------------------------TTGGTCCACTTCACTG-TG-TGCC--TTGGAGCGTCA--ATACGT--TTACTTTGAAAAA--ATTAGAGTGCTCAAA-------------------------------------------------------------------------------------------------------------------------------------------------------------------------------------------------------------------------------------------------------------------------------------------------------------------------------------------------------------------------------------------------------------------------------------------------------------------------------------------------------------------------------------------------------------------------------------------------------------------------------------------------------------------------------------------------------------------------------------------------------------------------------------------------------------------------------------------------------------------------------------------------------------------------------------------------------------------------------------------------------------------------------------------------------------------------------------------------------------------------------------------------------------------------------------------------------------------------------------------------------------------------------------------------------------------------------------------------------------------------------------------------------------------------------------------------------------------------------------------------------------------------------------------------
>KF921017_Paraturbanella_sp
---------------------------------------------------------------------------------------TGAAACCGCGAATGGCTCATTA-AATCAGTTGTGGT----TCCTTAGA--TCGTT---TCC------TACTTGGATAACTGCTGGTAATTCTAGAGCTAATACATGC--------ATC----AAGCTCCGCTCTC------GCGAGCGGGGC---------GCTTTTATTAGATC-AAAACTA-ATCGA------------------------CCGCTTCGGCGGCCGA----CGTTGTGATG-ACTCTGGATAAC------TTGGCGG-ATCGC---AGGCCCCTGCGGCGGCGACGTATCTTTCAAATGTCTGCCCTATCAACTGTCGATGGTACGTGATATGCCTACCATGGTTGTAACGGGTAACGGGGAATCAGGGTTTGATTCCGGAGAGGGAGCATGAGAAACGGCTACCA--CATCCAAGG--AAGGCAGCAGGCGCG-CAAATTACCCACT--CCCGGCACGGGGAGGTAG-TGACGAGAAATAACGATACGGAACTCT-TTCGAGGCTCCGTAATTGGAATGAGTACACTTCAAACACTTTA-----AC-GAGGATCAATTGGAGGGCAAG-TCTGG-TGCCAGCAGCCGCGGTAATTCCAGCTCCAATAGCGTATACTAAAGTTGCTGCGTTTAAAAAGCTCGTAGTTGGATCTCGGG-TGAGGAACGGCGGTTCGTCA------------ACTTGGCG----TTAC-TGTC--GTCTCCTT---CCT----ATCGTTC--------------------------GGCT--------CTCTC------------------------------TTAATGCCCTTCACCG-GG-TGTT--ATGAAGTGGCC--GGACTT--TTACCTTGAAAAA--ATTAGAGTGTTCAAGNNNNNNNNNNNNNNNNNNNNNNNNNNNNNNNNNNNNNNNNNNNNNNNNNNNNNNNNNNNNNNNNNNNNNNNNNNNN--------------NNNNNNNNNNNNNNNNNNNNNNNNNNNNNNNNNNNNNNNNNNNNNNNNNNNNNNNNNNNNNNNNNNNNNNNNNNNNNNN----NNNNNNNNNNNNNNNNNNNNNNNNNNNNNNNNNNNNNNNNNNNNNNNNNNNNNTCAGAGGNNNNNNNNNNNNNNNNNNNNNNNNNNNNNNNNNNNNNNNNNNNNNNNNNNNNNNNNNNNNNNN--NNGT-----TACCTC-----AATGGCTTGGCGGGCAGCCC----CCGGGAAACCA-AAGTCTTTGGGTT-CCGGGGGAAGTATGGTT--GCAAAGCTGAAACTTAAAGTAATTGACGGAAGGGCACCACCAGGAGTGGAGCCTGCGGCTTAAT--TTGACTCAACACGGGAAAACTCACCCGGCCCGGACACCGTGAGGATTGACAGATTGATAGCTCTTTCTTGATTCG-GTGGTTGGTGGTGCATGGCCGCTTCTAGTTGGTGGAGCGATTTGT-CTGGTTAATTCCG-ATAACGAA-CGAGACTCTAGCCTGCTAAATAGTCGACTCGTCGG----------------------------------------------------------------------------------------CTTCGCGAGTTCACGT------CTTCTTAGA-GGGACAAGTGGCGTTA----------CAGTTA-CACGAGATTGAGCAACAGCAGNTCTGTGATGCCCTTAGATGTC-CGGGGCCGCACGCGCGCTACACTGAAGGAATCAACGTGTCTTC----------CGTGCCCGAAAGGGACTGGTAACCCGTTGAACCTCCTTCGTGCTTGGGACTGGAGCTTGTAATTATTCTCCATGAACGAGGAATTCCCAGTAAGCGCAAGT-CATAAGCTTGCGTTGAATACGTCCCTGCCCTTTGTACACACCGCCCGTCGCTACTACCGACTGAATCGTTTG-TTGAGTTTCTCGGATCGTCGGTGCTGTGGCGGTTCTG------------------------------------------------CCGCTGCGGCACAGTACGAAAAGAG--ACGCTAG----ACCTGCGATTTGGAGGAAGTAAAAGTCGTAACAAGGTTTCC---------------------------------------------------------------------------------------------------------------------------------------------------------------------------------------------------------------------------------------------------------------------------
>KF921018_Ptychostomella_sp
--------------------------------------------------CATGCATGTCTCAGTACACACCTCG-----GTGC-GTTGAAACCGCGAATGGCTCATTA-AATCAGTTATGGT----TCCCTAGA--TCGTG---CCC----ATTACTTGGATAACTG-TGGTAATTCGAGAGCTAATACATGC--------ACTC---AAGCTCCGACTTA------GTTGGAGGAGC---------GCACTTATTAGATC-AAAACCA-ACCGG---------------------------CTTT--GTGCCGC---TTGTYTTGGTG-ACTCTGGATA-------TTTTGCAG-ATCGC-A-CGGCCCT-GCGCCGGCGACRAGTCTTTCAAATGTCTGCCCTATCAACTGTCGATGGTACGTGCTATGCGTACCTTGGTCGTAACGGGTAACGGGGAATCAGGGTTCGATTCCCGAGAGGGAGCATGAAAAACGGCTACCA--CATCCAAGG--AAGGCAGCAGGCGCG-CAAATTACCCATT--CCCGGCACGGGGAGGTAG-TGACGATAAATAACATTACGGCAGTCT-CATGACGCGTCGTAATTGGAATGAGAACACTTTAAATCCTTTA-----AC-GAGGATCCATTGGAGGGCAAG-TYTGG-TGCCAGCAGCCGCGGTAATTCCAGCTCCAATAGCGTATATTAAAGTTGCTGCAGTTAAAAAGCTCGTAGTTGGATCTCGGG-CCCGAGCCAGTGGTCTTC--------------CACAGGTT---GTCAC-TGCT--GGTCTCGG---CCT----AACTGCC--------------------------GATT--------TTCCA------------------------------CGGGTGCGCTTAACTG-TG-TGCT--CGTGGTAATCG--GAACGT--TTACTTTGAAAAA--ATTAGAGTGCTCAAAGCAGGC-----GCT---AGCCTGAATA-CTGTTGCATGGAATAATGGAATAGGACCTCGGTTCTATTTTGTTGGTT-TTCGGTAC--T--GAGGTAATGATTAAGAGGGACAGACGGGGGCATTCGTATTGTGCCGTTAGAGGTGAAATTCTTGGATCGGCGCAAGACG----AACAACTGCGAAAGCATTT-GCCAAGAATGTCTTCATTAATCAAGAACGAAAGTCAGAGGTTCGAAGGCGATCAGATACCGCCCTAGTTCTGACCATAAACGATGCCAACTAGCGATCCGCCG-----------AACGTCCATTTTATGACATGGCGGGCAGCTT----CCGGGAAACCA-AAGTTTTTGGGTT-CCGGGGGAAGTATGGTT--GCAAAGCTGAAACTTAAAGGAATTGACGGAAGGGCACCACCAGGAGTGGAGCCTGCGGCTTAAT--TTGACTCAACACGGGAAAACTCACCCGGCCCGGACACTGTGAGGATTGACAGATTGAGAGCTCTTTCTTGATTCG-GTGGGTGGTGGTGCATGGCCGTTCTTAGTTGGTGGAGCGATTTGT-CTGGTTAATTCCG-ATAACGAA-CGAGACTCTAGCCTGCTAAATAGTCGTCGAGTCTT-------------------------------------------------------------------------------------------------TAAGCTCGATGGACTTCTTAGA-GGGATAAGTGAATTCC----------AAGTCA-CTAGAGATTGAGCAATAACAGGTCAAT-ATGCTCTTAGATGTT-CGGGGCCGCACGCGCGCTACACTGAGAGAATCAGCGTGCTTAT---------CCTTGCCTAAAAAGGCTGGGTAAACCGTTGAACCTCTCTCGTGATTGGGATTGGGGCTTGTAATTGTTCCCCATGAACGAGGAATTCCCAGTAAGCGCGAGT-CATAAGCTCGCGNNNNNNNNNNNNNNNNNNNNNNNNNNNNNNNNNNNNNNNNNNNNNNNNNNNNNNNNNNNN-NNAAGGCCTTTGGATCGGCATCAGCATTGGTGGCAAC------------------------------------------------ACTGAAGCTGTTTCGCCGAAAAGCA--GTCCGCG----ATTGTACGTCTAGAGGAAGTAAAAGTCGTAACAAGGTTTCCGTAGGTGAACCTGCAGAAGGATCA---------------------------------------------------------------------------------------------------------------------------------------------------------------------------------------------------------------------------------------------------
>KM083602_Hummondasys_jamaicensis
---------------------------------------------------ATGCATGTCTAAGTACA-ACTCTC-----GTAT-AGTGAAACCGCGAATGGCTCATTA-AATCAGTTATGGT----TCCTTAGA--TCGTA---TCC------TACTTGGATAACTG-TAGTAATTCTAGAGCTAATACATGC--------AACA---AAGCTCTGACTTC-------ACGGAGGAGC---------GCTTTTATTAGATC-AAAACCA-ATGGG---------------------------CTGAAAAGCTCGC-----GTTTTGGTG-ACTCTGGATAAC----TTTGTGCTG-ATCGC-A-CGGCCTT-GAGCCGGCGACGTATCTTTCAAATGTCTGCCCTATCAACTGTCGATGGTACATGATTTGTCTACCATGGTTGTAACGGGTAACGGGGAATCAGGGTTCGATTCCGGAGAGGGAGCATGAGAAACGGCTACCA--CATCCAAGG--AAGGCAGCAGGCGCG-CAAATTACCCACT--CCCGGCACGGGGAGGTAG-TGACGAAAAATAACGATTCGGGACTCT--TCGAGGCCCCGTAATTGGAATGAGTACACTTTAAATCCTTTA-----AC-GAGGATCAATTGGAGGGCAAG-TCTGG-TGCCAGCAGCCGCGGTAATTCCAGCTCCAATAGCGTATACTAACCCTGCTGCGGTTAAAAAGCTCGTAGTTGGATCTCGGG-TTTGGGCTGACGGTCCGCT-------------TCTGTGGG-----TAC-TGTC--TGTTCCAA---CCT----AACTGCC--------------------------GGTT--------TTCCC------------------------------TTGGTGCTCTTCACTG-AG-TGCT--CTGGGTGGCCG--GAACGT--TTACTTTGAAAAA--ATTAGAGTGCTCAGAGCAGGC----GTTT---TGCCTGAATA-ATGGTGCATGGAATAATGGAATAGGACCTCGGTTCTATTTTGTTGGTT-TTCGGAAC--TT-GAGGTAATGATTAAGAGGGACAGACGGGGGCATTCGTATTGCGCCGTTAGAGGTGAAATTCTTGGATCGGTGCAAGACG----AACAACTGCGAAAGCATTT-GCCAAGAATGTTTTCATTAATCAAGAACGAAAGTCAGAGGTTCGAAGGCGATCAGATACCGCCCTAGTTCTGACCATAAACGATGCCAACCAGCGATCCGCCG--CAGT-----TACTTC-----AATGACTCGGCGGGCAGCTT----CCGGGAAACCA-AAGTCTTTGGGTT-CCGGGGGAAGTATGGTT--GCAAAGCTGAAACTTAAAGGAATTGACGGAAGGGCACCACCAGGAGTGGAGCCTGCGGCTTAAT--TTGACTCAACACGGGAAAACTCACCCGGCCCGGACACTGTAAGGATTGACAGATCGAGAGCTCTTTCTTGATTCG-GTGGGTGGTGGTGCATGGCCGTTCTTAGTTGGTGGAGCGATTTGT-CAGGTTAATTCCG-ATAACGAA-CGAGACTCTAGCCTATTAAATAGTTCACACATACT----------------------------------------------------------------------------------------------TTAGTGTGTGTGCCAACTTCTTAGA-GGGACAAGTGGCCTT-----------TAGCCA-CACGAGATTGAGCAATAACAGGTCTGTGATGCCCTTAGATGTT-CGGGGCCGCACGCGCGCTACACTGGGGGAATCAACGTGCACAA--------CCCTGACCTGGAAAGGTTGGGTAAACCGTTGAACCTCCCCCGTGATTGGGATTGGGGCTTGTAATTGTTCCCCATGAACGAGGAATTCCCAGTAAGCGTGAGT-CATAAGCTCGCGTTGATTACGTCCCTGCCCTTTGTACACACCGCCCGTCGCTACTACCGATTGAATGGTTTA-ATGAAACCTTCGGACTGGCACCGGCGTAGCGGTTCTC-------------------------------------------------CGCCGTGCTGGTGTTCGGAAAGAT--GGTTGAA----TTTGATCATTTA--------------------------------------------------------------------------------------------------------------------------------------------------------------------------------------------------------------------------------------------------------------------------------------------------------
>KM289034_Macrodasys_cf_achradocytalis
------------------------------------------------------------------------------------------------------------A-AATCAGTTATGGT----TCCTTAGA--TCGTTCCATTT------TACATGGATAACTG-TAGTAATTCTAGAGCTAATACATGAGACGAAGTGAA----TGACT-----------GCTGCGAAAGTGGCGGAAATCCTGCATTTATTAGACCAAAAACCA-ATGAGTGCTGCTCTT---CACGGGGTACGCGC----------TGT---AC-GTTTGGTG-ACTCTGGATAAC----TTTGAGCGG-ATCGT-A-TGGCCT--GCGCCGACGACGTATCTTTCAAGTGTCTGCCCTATCAACTTTCGATGGTAGATGATTTGTCTACCATGGTCGCAACGGGTAACGGGGAATCAGGGTTCGATTCCGGAGAGGGAGCATGAGAAACGGCTACCA--CTTCTAAGG--AAGGCAGCAGGCGCG-CAAATTACCCACT--CTCAGAACGAGGAGGTAG-TGACGAAAAATAACGATACTGGACTGTTAAACAGGCCCAGTAATTGGAATGAGTACACTCTAAATCCTTTA-----AC-GAGGATCAAGTGGAGGGCAAG-TCTGG-TGCCAGCAGCCGCGGTAACACCAGCTCCACTAGTTTATGATGTA--TGTTGCGGTTTTAGAGCTCGTAGTCGGATCTGAGG-TTTGAACTGACGGTTTTATCTTTGACCGACGTGTCGGATA--AG-TAC-TGTC--TGTTTCGA---CCT----ACCGCCTGGTGATCATAAAAGGACCTGTAACAGGGTC-T----GCGC-GT------------------------------TCGATGCTCTTCAGTG-AG-TGTC--GTTCGTGGCCA--GGGAGT--TTACTTTGAAAAA--ATTAGAGTGTTCAAAGCAGGC-ATACGCT---CGCCTGAATA-ATGTTGCATGGAATAATGGAATAGGACCTCGGTTCTATTTTGTTGGTCGTTTG--GC--TT------------------------------------------------------------------------------------------TGCGTGCGCGTGT-GT--------------------------------------------------------------------------------------------------------------------------------------------------------------------------------------------------------------------------------------------------------------------------------------------------------------------------------------------------------------------------------GAGTGATTCGC--------------------------------------------------------------------------------------------------------------------------------------------------------------------------------------------------------------------------------------------------------------------GTCGCTTGCGCGC---------------------------------------------------------------------------------------------------------------------------------------------------------------------------GTGCACGCGGCCAGGC----------------------------------------------------------------------------TCTTGTTTC----------------------------------------------GGA--ACTTGAG-----GTAATGATCGAGAG-----------------------------------------------------------------------------------------------------------------------------------------------------------------------------------------------------------------------------------------------------------------------------------------------------
>KM289052_Urodasys_viviparus
-----------------------------------------------------------------------------------------------------------------------------------TAGA--TCGTG---ATT------TGCTTGGATAACTG-TAGTAATTCTAGAGCTAATACATGC--------AAC----AAGCTCCGACCTT------CGGGGAAGAGC---------GCTTTTATTAGATC-AAAACCA-ACCGG-------------------GCTCGCTCGTCG--GGCTCGT---CT-GTTTGGTG-ACTCTGGATAAC----TTTGTGCTG-ATCGC-A-TGGCCAT-GAGCCGGCGACGTATCTTTCAAATGTCTGCCCTATCAACTTTCGATGGTACGCGATATGCCTACCATGGTTGTCACGGGTAACGGGGAATCAGGGTTCGATTCCGGAGAGGGAGCATGAGAAACGGCTACCA--CATCCAAGG--AAGGCAGCAGGCGCG-CAAATTACCCACT--CCCGGCACGGGGAGGTAG-TGACGAAAAATAACAATGCGGGACTCT-ATCGAGGCCCCGTAATTGGAATGAGTACACTTTAAATCCTTTA-----AC-GAGGATCAATTGGAGGGCAAG-TCTGG-TGCCAGCAGCCGCGGTAATTCCAGCTCCAATAGCGTATATTAAAGTTGTTGCGGTTAAAAAGCTCGTAGTTGGATCTCGGG-TTCGGGGTGGCGGTCCACTT------------CGCAGTGG----TCAC-TGCC--TGTCCCGA---CCT----ATCTGCC--------------------------GGTT-------CTATCC------------------------------GGGATGCCCTTGATTG-GG-TGTC--TTGGGTGGCCG--GAACGT--TTACTTTGAAAAA--ATTAGAGTGTTCAAGGCAGGC----AATT---CGCCCGAATA-GTGGTGCATGGAATAATGGAATAGGACCTCGGTTCTATTTTGTTGGTT-TTCGGAAC--TT-GAGGTAATGATTAAGAG--------------------------------------------------------------------------------------------------------------------------------------------------------------------------------------------------------------------------------------------------------------------------------------------------------------------------------------------------------------------------------------------------------------------------------------------------------------------------------------------------------------------------------------------------------------------------------------------------------------------------------------------------------------------------------------------------------------------------------------------------------------------------------------------------------------------------------------------------------------------------------------------------------------------------------------------------------------------------------------------------------------------------------------------------------------------------------------------------------------------------------------------------------------------------------------------------------------------------------------------------------------------------------------------------------------------------------------------------------------------------------------------------------------------------------------
>KM289065_Urodasys_mirabilis
------------------------------------------------------------------------------------------------------------A-AATCAGTTGTGGT----TCCTTAGA--TCGTG---TCC------TACTCGGATAACTG-TAGTAATTCTAGAGCTAATACGTGC--------GAC----GAGCTCCGACCTC------ACGGTAAGAGC---------GCTTTTATTAGATC-AAAACCA-ATCGG--TGTCCCGCTCGTCGTTTCGGCGGCGCTGCGCGGCCCGA---ACTCTATGGTGAACTCTGGATAAC------TTAGCCG-ATCGT-AACGGCCAT-GAGCCGATGATGTCTCTTAAAAACGTCTGACTTATCAACTTTCGATGGTACGTGATATGCCTACCATGGTTGTAACGAGTGACGGGGAATCAGGGTTCGATTCCGGAGAGGGAGCCTGAGAAACGGCTACCA--CATCCAAGG--AAGGCAGCAGGCGCG-CAAATTACCCACT--CCCGGCACGGGGAGGTAG-TGACGAAAAATAACGATACGGGACTCA-TTCGAGGCCCCGCAATCGGAATGAGTACACTTTAAATCCTTTA-----AC-GAGGATCCATTGGAGGGCAAG-TCTGG-TGCCAGCAGCCGCGGTAATTCCAGCTCCAATAGCGTATATTAAAGTTGTTGCAGTTAAAAAGCTCGTAGTTGGATCTCGGG-CTCGAGTCGGCGGTCGTAC-------------TTCGCGTA---CGTAC-TGCC--TGGCTCGG---CCT----ACCCGCC--------------------------GGTTCAAGGCG------------------------------------CGTATGCTCTTAATTG-AG-TGTC--CGCCACGGCCG--GAAAGT--TTACTTTGAAAAA--ATTAGAGTGTTCAAAGCGGGC----AATT---TGCTCGAATA-ACTGTGCATGGAATAATGGAATAGGACCTCGGTTCTATTTTGTTGGTT-TTCGGAAC--TT-GAGGTAATGATTAAGAG--------------------------------------------------------------------------------------------------------------------------------------------------------------------------------------------------------------------------------------------------------------------------------------------------------------------------------------------------------------------------------------------------------------------------------------------------------------------------------------------------------------------------------------------------------------------------------------------------------------------------------------------------------------------------------------------------------------------------------------------------------------------------------------------------------------------------------------------------------------------------------------------------------------------------------------------------------------------------------------------------------------------------------------------------------------------------------------------------------------------------------------------------------------------------------------------------------------------------------------------------------------------------------------------------------------------------------------------------------------------------------------------------------------------------------------
>KP713403_Bifidochaetus_arcticus
---------------------------------------------------ATGCATGTCTAAGTACACACTGTG-----GCAC-AGTGAAACCGCGAATGGCTCATTA-AATCAGTTATGGT----TTATTAGA--TCGTGCGTTCC------TATGTGGATAACTG-TGGTAATTCTAGAGCTAATACATGC--------AAC----TGGCCCCGACTT--------ACGGAGGGGC---------GCTTTTATTAGATC-AAAATCA-ATCAG------------------------------GGAAACCTGT---TA-TTGTGATG-ACTCTGGATAAC----TTTGTGCCG-ACCGC-A-TGGCCTT-GCGCCGGCGGCGTATCTTTCAAATGTCTGCCCTATCAACTTTCGATGGTAGGTGACATGCCTACCATGGTTGTAACGGGTAACGGAGAATCAGGGTTCGATTCCGGAGAGGGAGCCTGAGAAACGGCTACCA--CATCCAAGG--AAGGCAGCAGGCGCG-CAAATTACCCACT--CCCGGCACGGGGAGGTAG-TGACGAAAAATAACAATGCTGGGCTTC-----AAGTCCGGTAATTGGAATGAGTACACTTTAAATCCTTTA-----AC-GAGGATCTAGTGGAGGGCAAG-TCTGG-TGCCAGCAGCCGCGGTAATTCCAGCTCCACGAGCATGTACGTAAGTTGTTGCAGTTAAAAAGCTCGTAGTTGGATCTCAGGCCTGTGGCCGGTGGTCCGCTCGA----------TACGAGTG---TGCAC-TGCC--GTGCCCGG---TCT-----ACGTCT--------------------------GGTT------CAAGTCC------------------------------GTAGTGCCCTTAACTG-GG-TGCT--GCGGAATGCCA--GAAAGT--TTACTCTGAAAAA--ATTAGAGTGCTCAAAGCAAGC--CGTTTG---TGCTTGAATAGCTGTTGCATGGAATAATGGAATAGGACCTCGGATCTATTTTGTTGGTT-TTCGGAGT--C--GAGGTAATGATTAAGAGGGACAGACGGGGGCATTCGTATTGCGCTGTTAGAGGTGAAATTCTTGGATCGGCGCAAGACG----AACAACTGCGAAAGCATTT-GCCAAGGATGTTTTCATTAATCAAGAACGAAAGTCAGAGGTTCGAAGACGATCAGATACCGTCGTAGTTCTGACCATAAACGATGCCAACTGGCGATCCGCCG--TAGT-------CTGGCTTAAAAGGACTCGGCGGGCAGCCT----CCGGGAAACCT-AAGTCTATGGGTT-CCGGGGGAAGTATGGTT--GCAAAGCTGAAACTTAAAGGAATTGACGGAAGGGCACCACCAGGAGTGGAGCCTGCGGCTTAAT--TTGACTCAASACGGGAAAACTCACCCGGCCAGGACACCGTAAGGATTGACAGACTGAGAGCTCTTTCTTGATTCG-GTGGGTGGTGGTGCATGGCCGTTCTTAGTTGGTGGAGTGATTTGT-CTGGTTAATTCCG-ATAACGAA-CGAGACTCTAGCCTGCTAAATAGACGGGCGATCCC-----------------------------------------------------------------------------------------GTTGTGGGTCGACTCGATTTGCTTCTTAGA-GGGACAAGTGGCGTTTT---------TAGCCA-CGCGAAATTGAGCAATAACAGGTCTGTGATGCCCTTAGATGTC-CGGGGCCGCACGCGCGCTACAATGAGAGACGCAATGTGCCCGC-----AAAGCCTGACCCGGAAGGGTTGGGTAATCATTTGAAATTCTCTCGTAACTGGGATTGGGCCTTGTAATTATTGCCCATGAACGAGGAATTCCTAGTAAGCGCGAGT-CATAAGCTTGCGTTGACTACGTCCCTGCCCTTTGTACACACCGCCCGTCGCTACTACCGATTGAATGTTTTA-GCGAGATCATCGGAT-----------TGGGCCTCGCT-----------------------------------------CGTGCGCAAGCATGGGTAAGGTCTGAGAAGAA--GCTCAAG----CTTGATCATTTA--------------------------------------------------------------------------------------------------------------------------------------------------------------------------------------------------------------------------------------------------------------------------------------------------------
>KP878706_Draculiciteria_tesselata
----------------------------------------------------------------------------------------GAAACCGCGAATGGCTCATTA-AATCAGTTATGGT----TCCTTAGA--TCGTACAATT-------TACTTGGATAACTG-TGGTAATTCTAGAGCTAATACATGC--------ACCA---AAGCTCCAACTTT-------ACGAAGGAGC---------GCTTTTATTAGATCAAAAATCA-ACCGT--------------------------GCTTG----CACGG---TC-TTTTGGTG-ACTCTGGATAAT-----ATTTGCTG-ATCGC-A-TAGCCTT-GCGCTAGCGACGTATCTTTCAAATGTCTGCCCTATCAACTTTCGATGGTAGGTGATATGCCTACCATGGTTACAACGGGTAACGGGGAATCAGGGTTCGATTCCGGAGAGGGAGCCTGAGAAATGGCTACCA--TTTCTAAGG--AAGGCAGCAGGCGCG-AAAATTACCCATT--CCCGGCACGGGGAGGTAG-TGACGAAAAATAACAACTCCGGGCATC--TTATGTCTCGGTGATTGGAATGAGTACATTCTAATTCCTTTA-----AC-AAGGATCTATTGGAGGGCAAG-TCTGG-TGCCAGCAGCCGCGGTAATTCCAGCTCCAATAGCGTATATTAACGTTGTTGCAGTTAAAAAGCTCGTAGTTGGATCTCGGG-CCTGATGCTATGGTATGCTTT-----------TTAAGTTT---------TGCTA-TAGCTCAG---CCT----TTACGCC--------------------------GGTT----GTAACT---------------------------------TTGTTGTCCTTAATTG-GG-TGGC--ATAGTTATCCG--GACCTT--TTACTTTGAACAA--ATTAGAGTGCTCAAAGCAGGC-----TTT---TGCCTGAATA-TTTCTGCATGGAATAATAGAATAGGACCTCGTGTCCGTT-TGTTGGTT-TTCGGACC--T--GAAGTAATGATTAAGAGGGACAAACGGGGGCATTCGTA-----------------------------------------------------------------------------------------------------------------------------------------------------------------------------------------------------------------------------------------------------------------------------------------------------------------------------------------------------------------------------------------------------------------------------------------------------------------------------------------------------------------------------------------------------------------------------------------------------------------------------------------------------------------------------------------------------------------------------------------------------------------------------------------------------------------------------------------------------------------------------------------------------------------------------------------------------------------------------------------------------------------------------------------------------------------------------------------------------------------------------------------------------------------------------------------------------------------------------------------------------------------------------------------------------------------------------------------------------------------------------------------------------------------
>KR072683_Thaidasys_tongiorgii
---------------------------------------------------ATGCATGTCTTTGTACMAACCTCA-------AATGGTGAAACCGCGAATGGCTCAGAA-AATCAGTTTTGGT----TCCTTAGA--TCGTG--TTCC-----TTACATGGATAACTG-TGGTAATTCTAGAGCTAATACATGC--------CACG---CAGCTCTAACCAA-------CGGAAAGAGC---------GCATTTATTAGATC-AAAACCG-ATCGG--------------------ATGCACACCTCGCGTGTTGTCCGTCGCTTTGGTG-ACTCTGGATAAA-----TTTCGCAG-ATCGC-A-TGGCCCC-GTGCCGGCGACGTATCTTTCAAATGTCTGCCCTATCAACTGTCGATGGTACGTGATATGCCTACCATGGTTGTAACGGGTAACGGGGAATCAGGGTTCGATTCCGGAGAGGGAGCATGAGAAACGGCTACCA--CATCCAAGG--AAGGCAGCAGGCGCG-CAAATTACCCACT--CCCAGAACGGGGAGGTAG-TGACGAAAAATAACGATACGGGACTCT-CTTGAGGCTCCGTAATTGGAATGAGTACACTTTAAATCCTTTA-----AC-GAGGATCAATTGGAGGGCAAG-TCTGG-TGCCAGCAGCCGCGGTAATTCCAGCTCCAATAGCGTATATTAAAGCTGTTGCAGTTAAAAAGCTCGTAGTTGGATCTCAGG-ATGAGGCTCGCGGTCCATCCT-----------CAGTGATG---GTTAC-TGCC--TGTTTCAT---CCC----ACCGATC--------------------------AGCT--------TTCAA------------------------------CTGATGCTCTTCGTTG-AG-TGTC--GGCTGTGGCTG--GTACGT--TTACTTTGAAAAA--ATTAGAGTGTTCAAAGCAGAC----TATT---CGTCTGAATA-ATGTTGCATGGAATAATGGAATAGGACCTCGGTTCTATTTTATTGGTT-TTCGGAGC--TT-GAGGTAATGATTAAGAGGGACAGACGGGGGCATCCGTATTTCGCTGTTAGAGGTGRAATTCTTGGATCGGCGGAAGACG----AACAACTGCGAAAGCATTT-GCCAAGAATGTTTTCATTAATCAAGAACGAAAGTCAGAGGTTCGAAGGCGATCAGATACCGCCCTAGTTCTGACCATAAACGATGCCAACTAGCGATCTGCCG--CAGT-----TACTTC-----AATGACTCGGCGGGCAGCTT----CCGGGAAACCA-AAGTTTTTGGGTT-CCGGGGGAAGTATGGTT--GCAAAGCTGAAACTTAAAGGAATTGACGGAAGGGCACCACCAGGAGTGGAGCCTGCGGCTTAAT--TTGACTCAACACGGGAAAACTCACCCGGCCCGGACACTGTAAGGATTGACAGATTGAGAGCTCTTTCTTGATTCG-GTGGGTGGTGGTGCATGGCCGTTCTTAGTTGGTGGAGCGATTTGT-CTGGTTAATTCCG-ATAACGAA-CGAGACTCTAGCCTATTAAATAGTGGCCTTCCTTT------------------------------------------------------------------------------------------------TTACGGGAGCGTCACTTCTTAGA-GGGACAAGTGGCGTA-----------CAGTCA-CACGAGATTGAGCAATAACAGGTCTGTGATGCCCTTAGATGTT-CGGGGCCGCACGCGCGCTACACTGAGGCGATCAACTGGCTCAT---------CCCAGCCCGGAAGGGTGGGGAAAACCGTTGAACCCGCTTCGTGCTAGGGATTGGGGCTTGCAATTGTTCCCCATGAACGAGGAATTCCCAGTAAGCGCAAGT-CATAAGCTTGCGTTGATTACGTCCCTGCCCTTTGTACACACCGCCCGTCGCTACTACCGACTGAATGGTTCG-CTGAGAATCTCGGACGGAGTCACTCGCAGTGAGAAAT--------------------------------------------------CACCGTGATKGACTTGGKAAGAA--ATTCAAA----GCATATCATTTG--------------------------------------------------------------------------------------------------------------------------------------------------------------------------------------------------------------------------------------------------------------------------------------------------------
>KR822110_Neogossea_antennigera
---------------------------------------------------ATGCATGTATAAGTTCACACTGTG-----GCAC-AGTGAAACCGCGAATGGCTCATTA-AATCAGTTATGGT----TTATTAGA--TCGTGCGTTCT------TATGTGGATAACTG-TGGTAATTCTAGAGCTAATACATGC--------AAC----TGGCCCTAACTTT-------ACGGAGGGGC---------GCTTTTATTAGATC-AAAATCA-ATCAG--------------------------ACTTC--GGTCTGT---TA-TTGTGATG-ACTCTGGATAAC----TTTGTGCCG-ACCGC-A-TGGCCTT-GCGCCGGCGGCGTATCTTTCAAATGTCTGCCCTATCAACTTTCGATGGTAGGTGACATGCCTACCATGGTTGTAACGGGTAACGGAGAATCAGGGTTCGATTCCGGAGAGGGAGCCTGAGAAACGGCTACCA--CATCCAAGG--AAGGCAGCAGGCGCG-CAAATTACCCACT--CCCGGCACGGGGAGGTAG-TGACGAAAAATAACAATGCTGGGCTTC-----AAGTCCGGTAATTGGAATGAGTACACTTTAAATCCTTTA-----AC-GAGGATCTAGTGGAGGGCAAG-TCTGG-TGCCAGCAGCCGCGGTAATTCCAGCTCCACGAGCATGTACGTAAGTTGTTGCAGTTAAAAAGCTCGTAGTTGGATCTCAGGTTCGTGGCCGGTGGTCCGCTCGA----------TACGGGTG---TGTAC-TGCC--GTGCCCGG---CCT-----ACGTCT--------------------------GGTT----TAAAAGTTC------------------------------GTAGTGCCCTTAACCG-GG-TGCT--ACGGAATGCCA--GAAGGT--TTACTCTGAAAAA--ATTAGAGTGCTTAAAGCAGGC--CGTTTG---TGCTTGTATA-TCGTTGCATGGAATAATGGAATAGGACCTCGGATCTATTTTGTTGGTT-TTCGGAGT--C--GAGGTAATGATTAAGAGGGACAGACGGGGGCATTCGTATTGCGCCGTTAGAGGTGAAATTCTTGGATCGGCGCAAGACG----AACAACTGCGAAAGCATTT-GCCAAGGATGTTTTCATTAATCAAGAACGAAAGTCAGAGGTTCGAAGACGATCAGATACCGTCGTAGTTCTGACCATAAACGATGCCAACTGGCGATCCGCCG--TAGT-------CTGGCTT-AAAGGACTCGGCGGGCAGCCT----CCGGGAAACCT-AAGTCTATGGGTT-CCGGGGGAAGTATGGTT--GCAAAGCTGAAACTTAAAGGAATTGACGGAAGGGCACCACCAGGAGTGGAGCCTGCGGCTTAAT--TTGACTCAACACGGGAAAACTCACCCGGCCAGGACACCGTAAGGATTGACAGACTGAGAGCTCTTTCTTGATTCG-GTGGGTGGTGGTGCATGGCCGTTCTTAGTTGGTGGAGCGATTTGT-CTGGTTAATTCCG-ATAACGAA-CGAGACTCTAGCCTGCTAAATAGACGGGCGATCCC-----------------------------------------------------------------------------------------ATTGTGGGTCGACCCGATTTGCTTCTTAGA-GGGACAAGTGGCGTTCC---------TAGCCA-CGCGAAATTGAGCAATAACAGGTCTGTGATGCCCTTAGATGTC-CGGGGCCGCACGCGCGCTACAATGAGGGACGCAGTGTGCCCGC-----AAAGCCTGACCCGAAAGGGTTGGGTAATCATTTTAATTTCTCTCGTAATAGGGATTGAGCATTGTAACTATTGCTCATGAACGAGGAATTCCTAGTAAGCGCGAGT-CATAAGCTTGCGTTGACTACGTCCCTGCCCTTTGTACACACCGCCCGTCGCTACTACCGATTGAATGGTTTA-GCGAGATCCTCGGAT-----------TGGGCCTTCCC-----------------------------------------TGTTCGAAAGGATGGGTTAGGTCTGAGAAGAA--GCTCAAG----CTTGATCATTTA--------------------------------------------------------------------------------------------------------------------------------------------------------------------------------------------------------------------------------------------------------------------------------------------------------
>KR822113_Kijanebalola_devestiva
[truncated: 37,595 more chars]
