# Supplementary material for: Biodiversity between sand grains: Meiofauna composition across southern and western Sweden assessed by metabarcoding
Source: Biodivers Data J. 2020 Apr 27;8:e51813. doi: 10.3897/BDJ.8.e51813 (PMC7198628; doi:10.3897/BDJ.8.e51813)
Supplement: Supplementary material 7 — Supplemental Data 7 [file bdj-08-e51813-s007.fasta]

>OUTGROUP_DQ079972_Valvognathia_pogonostoma
-------------------------------------ACAAACTACTTGTGATA-TGGAC
TCACCACTGGGTTTGTAGCAGCAGGACTAAGTATAATCATCCGTATAGAACTTGGTACAA
CAGGTTCAATCATAATAAATGATCATACTTATAATACAGTAATTACTGCACATGGCCTTT
TAATACTTTTTTTTGTTGTCACCCCCGTGTTAATAGGAAGATATGGAAATTTTTTTATCC
CACTTATACTAAGAGCTCCCGATATAGCGTTCCCTCGACTTAATAACTTAAGTTTTTGAA
TAGCTATTCCTGCATTTTTATTACTCTTAAGAAGAAGAATAATAGAAGGAGGAGCAGGAA
CAGGTTGAACTGTATACCCACCACTGTCAAGCATTGAATTT---CATAGAAGAATTGCAG
TTGATCTAGCTATTTTTTCTTTACATTTCTCCGGAATATCACTTATTTTAGGATCAATTA
ATTTTATTGCCACTATC-TTTAATATACGTTCCAATT--------------------CTC
TTCTTTTTACGCGAATC-----------------------------------AATCTATT
CTCATGATCGATTTTAATTACAGCAATTCTCCTAGTTACAGCACTCCCAGTTTTTGCAGG
TGCGATTACAATACTTCTTGTAGACCGTAATTTTAATTGCTCATTTTTTGACCCCATAGG
AGGTGGTA----GGATTATCCTTTACCAGCATTTA-------------------------
----
>OUTGROUP_DQ079966_Gnathostomula_axi
-------------------------------------ATAAACTACCTTTGATA-CGGTT
TAACCACGGGATTCGTAGCAGCCGGACTAAGTATAATTATTCGGATCGAACTTGGAACAA
CAGGCTCAATCCTGATAAACGACCAAACCTACAATGTAGTAATCACAGCACACGGATTAC
TCATACTATTCTTTGTAGTCACTCCTGTTTTAATAGGAAGCTATGGAAACTTTTTTATCC
CGATCATACTTAGATCACCAGATATGGCTTTCCCACGAATAAACAACTTAAGCTTCTGAA
TAGCAATCCCCGCGTTTATGCTTCTTATTAGAAGAAGCATGATAGAAGGTGGAGCAGGCA
CAGGTTGAACTGTTTACCCTCCCCTATCTAGTATTGAGTTT---CACTCGAGAGTAGCAG
TAGATTTAGCTATTTTTTCTCTCCATTTTTCGGGGGTATCCCTAATCCTAGGGTCTGTAA
ATTTTATTGCCACTATC-ACAAACATACGAACTTCAG--------------------CAC
TTTTCCTAATACGGATT-----------------------------------AACCTATA
CACATGATCAATCTTTATCACTTCCGTCCTGTTGATTATTTCTCTTCCAGTGTTTGCTGG
AGCCATCACTATACTGTTAGTGGATCGAAATTTCAACTGTTCATTTTTCGACCCAATAGG
AGGAGGAA----ACCTAATTTTATACCAACACCTTTTC----------------------
----
>OUTGROUP_AY218088_Gnathostomula_armata
------------------------------------------------------------
------------------CTTCTGGTTTAAGAATGATTATTCGATTAGAGTTAGGTACTA
CTGATTCAGTATTAATRAATGATCATACTTATAATGTAGTTATTACTGCACATGGTTTAT
TAATATTATTTTTTGTTGTGACACCTRTTTTAATAGGAAGTTATGGAAATTATTTTGTAC
CAGTAATATTAGGTTGTCCAGACATAGCTTTTCCTCGAATAAATAATTTAAGATTTTGAA
TAGCTATTCCTGCTTTTTTATTATTAATTAGAAGTTCTATAATAGAAGGTGGAGCTGGTA
CAGGATGAACTGTTTATCCTCCTTTGTCAAGGATTGAATTT---CATAGAAGAATTTCAG
TGGATTTAGCAATTTTTTCTTTACATTTTTCAGGAATATCTTTAATTTTAGGTTCTGTAA
ATTTTATTGCAACTATT-ACTAATATACGAGTATCTT--------------------CAA
TATATCTTATACGTATT-----------------------------------AGTTTATA
TACTTGATCTATTATAATTACTGCTGTTTTATTAATTATTTCTTTACCTGTTTTTGCAGG
AGCTATTACAATACTTTTAGTAGATCGAAATTTTAATTGTTCTTTTTTTGATCCTATAGG
TGGTGGAA----GATTAATTTTATATCAACATTTATTT----------------------
----
>OUTGROUP_DQ079971_Tenuignathia_rikerae
-------------------------------------ATAAATTATTTATTATA-TGGTA
TTAGATCTGGTTTAATTGCTTCTGGGTTAAGAATATTAGTACGAATAGAGTTAGGTAAAC
CAGGTAGTTTAATTGGTAATGATCATATATATAACGTAGTAGTAACAGCTCATGGATTAA
TTATGGTTTTTTTTGTAGTTACTCCTGTTTTAATAGGTTCTTTTGGAAATTTTTTTCTTC
CTACTTTTTTAAATATGGTTGATATAGCTTTACCTCGTATAAATAATTTAAGGTTTTGGG
TAGCTGTTCCAGCTATTTTATTATTAATTAGAAGAAGAATAATAGAAGGGGGAGCCGGAA
CAGGATGAACAGTATATCCACCGTTATCTAGAATGGTTTAT---CATCCTTCTATTTCTG
TAGATTTAGCTATTTTTTCTTTGCATTTGTCTGGAACTTCTTTAATTTTAGGTTCTATTA
ATTTTTTTACAACAATT-ATAAACATGCGAAGAACTG--------------------GAA
TATATATAATACGTATG-----------------------------------TCTTTATT
CGTTTGATCAGTTCTTATTACTTCATTATTACTAATTACGGCATTACCGGTGTTTGCTAG
AGCCATCACTATGTTATTAGTTGATCGAAATTTTAATTGTTCATTTTTTGATCCGGCTGG
AGGAGGAA----GTCCTATTCTTTATCAGCA-----------------------------
----
>OUTGROUP_DQ079970_Rastrognathia_macrostoma
---------------------------------------TAATTACTTAAGCTA-TGGTT
TTATAACAGGTTTAGTTGCATCAGGTTTAAGAATAATTATTCGAATAGAATTAGGGGGTC
CTGGTAGTTTAATTGGTAATGATCATATATATAATGTTGTAGTTACTTCCCATGGTTTAA
TAATATTGTTTTTTGTAGTTACACCTCTTTTAATAGGCTCTTATGGAAATTTTTTTGTCC
CCATTATATTAGGAATAGCAGATATAGCCCTTCCTCGTTTAAATAATTTAAGATTTTGAA
TAGCTGTACCTGCAATTTTTTTATTAATTAGAAGAAGTATAATAGAAGGAGGTGCAGGAA
CAGGTTGGACTGTATACCCACCTTTATCTAGTAGAAATTTT---CATAGAAGTGTTTCGG
TAGATTTAGCTATTTTTTCATTACATTTGTCTGGATCCTCCTTAATCCTGGGTTCCGTAA
ATTTTTTAGCAACTATT-TTAAATATACGTGGTCCTG--------------------GTA
ATTTTACCAGACGTTTA-----------------------------------AATCTTTT
TGTATGATCTGTTTTTATTACTGGTTTATTATTATTAACTGCTTTACCTGTTTTTGCTGG
TGCTATTACAATATTATTAATAGACCGTAATTTCAATTGTTCTTTTTTTGATCCTATAGG
AGGAGGAA----GTCCTGTGCTTTACCAACATTTA-------------------------
----
>MK310374_Chaetonotus_sp1
TCGATGGTTTTTTTCCACTAACCACAAAGACATTGGTATGCTTTACTTTATTTT-TGGTC
TGTGGGCTGCTATGGTAGGCACAGGTCTAAGAATACTTATTCGAATTGAGCTAAGAGTCG
CCACAAGCTGAATGGGCGATGACCAGCTATACAACGTTTTAGTCACTGCTCACGCATTCG
TAATGATTTTCTTTTTTGTAATGCCATTCATGATTGGAGGGTTTGGAAACAGACTTCTTC
CCTTAATGATTGGGGCGCCCGACATGGCATTCCCTCGACTTAATAACATGAGATTTTGAC
TTCTTCCTCCTTCTCTGACGCTTCTTCTTGTTTCTGCACTTGTTGAAAGAGGGGCTGGGA
CAGGATGGACTGTCTACCCACCACTTGCAGGGATTGTATCC---CATGCCGGTGGAAGGG
TAGATTTTGCTATTTTCTCTCTACACTTAGCTGGTGCCTCTTCTATTCTTGGGGCTGTAA
ACTTTATTGCCACCACT-GTTAACATGCGAGGCCCAG--------------------GAG
TAACTTTCGAGCGGCTT-----------------------------------CCGTTGTT
TGTATGGTCAGCTGTAATTACCGTAGTTCTTCTAATTCTATCTTTACCGGTATTTGCAGG
TGGTATTACAATGTTGCTAACAGATCGAAACTTTAACACCAGATTTTTCGACCCAGCAGG
TGGGGGTG----ACCCAGTTCTTTATCAGCATTTATTTTGATTTTTTGGCCATCCCG---
----
>MK310373_Chaetonotus_sp1
TCGATGGTTTTTTTCCACTAACCACAAAGACATTGGTATGCTTTACTTTATTTT-TGGTC
TGTGGGCTGCTATGGTAGGCACAGGTCTAAGAATACTTATTCGAATTGAGCTAAGAGTCG
CCACAAGCTGAATGGGCGATGACCAGCTATACAACGTTTTAGTCACTGCTCACGCATTCG
TAATGATTTTCTTTTTTGTAATGCCATTCATGATTGGAGGGTTTGGAAACAGACTTCTTC
CCTTAATGATTGGGGCGCCCGACATGGCATTCCCTCGACTTAATAACATGAGATTTTGAC
TTCTTCCTCCTTCTCTGACGCTTCTTCTTGTTTCTGCACTTGTTGAAAGAGGGGCTGGGA
CAGGATGGACTGTCTACCCACCACTTGCAGGGATTGTATCC---CATGCCGGTGGAAGGG
TAGATTTTGCTATTTTCTCTCTACACTTAGCTGGTGCCTCTTCTATTCTTGGGGCTGTAA
ACTTTATTGCCACCACT-GTTAACATGCGAGGCCCAG--------------------GAG
TAACTTTCGAGCGGCTT-----------------------------------CCGTTGTT
TGTATGGTCAGCTGTAATTACCGTAGTTCTTCTAATTCTATCTTTACCGGTATTTGCAGG
TGGTATTACAATGTTGCTAACAGATCGAAACTTTAACACCAGATTTTTCGACCCAGCAGG
TGGGGGTG----ACCCAGTTCTTTATCAGCATTTATTTTGATTTTTTGGCCATCCCG---
----
>JQ798723_Chaetonotus_armatus
------------------------------------CATGCTTTATTTCATTTT-TGGGC
TGTGAGCTGCTATGGTAGGCACAGCATTAAGAATGCTTATTCGAATTGAACTAAGAGTTG
CCAGAAGATGAATGGGCGACGACCAGCTTTATAACGTGCTGGTCACCGCTCATGCTTTTG
TAATGATTTTCTTCTTTGTAATGCCTTTCATGATTGGAGGCTTTGGAAACAGCCTTCTCC
CTTTGATGATTGGTGCGCCAGATATGGCATTCCCACGTCTAAATAATATAAGATTTTGAC
TTTTACCTCCTTCTTTAACCCTTCTTCTTGTATCAGCACTTGTTGAAAGGGGGGCTGGGA
CCGGATGGACAGTTTACCCCCCTCTGGCTGGAATTGTTTCC---CACGCCGGTGGAAGAG
TAGATTTTGCAATTTTTTCTCTACACTTGGCCGGGGCTTCCTCTATTTTAGGGGCTGTAA
ACTTTATTGCTACAACA-GTTAACATGCGTGGACCGG--------------------GGG
TAACATTCGAGCGGCTG-----------------------------------CCCTTGTT
TGTGTGGTCGGCTGTAATTACAGTGGTTCTACTAATTCTATCCTTGCCTGTTTTCGCTGG
AGGCATTACAATGTTACTTACTGACCGGAATTTCAACACTAGATTTTTTGACCCAGCAGG
AGGAGGGG----ACCCTGTGTTGTATCAGCACTTATTT----------------------
----
>MK310365_Chaetonotus_sp2
TCGATGGTTTTTTTCCACTAACCACAAAGACATCGGTATGCTTTACTTCATTTT-TGGTC
TCTGAGCCGCCATGGTTGGAACAGGGCTAAGAATGCTTATTCGAGTCGAACTAAGAGTGG
CTACAAGATGGATGGGCGATGACCAGCTTTATAATGTACTGGTGACAGCTCATGCTTTCG
TCATGATTTTCTTTTTTGTTATGCCTTTCATGATTGGCGGATTTGGGAACAGGTTGCTGC
CATTAATGATCGGTGCCCCAGATATGGCTTTCCCTCGTCTTAATAACATAAGATTCTGGC
TTCTTCCTCCTTCTCTGACTCTATTACTTGTGTCAGCTTTAGTAGAAAGGGGGGCCGGAA
CCGGTTGAACTGTCTACCCACCGCTAGCGGGCATCGTGTCC---CATGCGGGTGGCAGAG
TAGATTTTGCTATTTTTTCACTGCACTTAGCTGGTGCTTCTTCCATCTTAGGGGCTGTAA
ACTTCATTGCCACAACC-CTTAACATGCGTGGCCCTG--------------------GGG
TCACTTTTGAGCGGCTT-----------------------------------CCTCTGTT
TGTTTGATCAGCAGTCATTACAGTTGTTTTACTAATCCTATCTCTTCCTGTATTTGCTGG
GGGAATTACTATGCTACTAACCGATCGAAATTTTAATACTAGATTTTTTGACCCGGCAGG
AGGTGGCG----ACCCTGTTCTTTATCAGCATCTATTCTGATTTTTTGGTCACCCTGAAG
TT--
>MK310364_Chaetonotus_sp2
TCGATGGTTTTTTTCCACTAACCACAAAGACATCGGTATGCTTTACTTCATTTT-TGGTC
TCTGAGCCGCCATGGTTGGAACAGGGCTAAGAATGCTTATTCGAGTCGAACTAAGAGTGG
CTACAAGATGGATGGGCGATGACCAGCTTTATAATGTACTGGTGACAGCTCATGCTTTCG
TCATGATTTTCTTTTTTGTTATGCCTTTCATGATTGGCGGATTTGGGAACAGGTTGCTGC
CATTAATGATCGGTGCCCCAGATATGGCTTTCCCTCGTCTTAATAACATAAGATTCTGGC
TTCTTCCTCCTTCTCTGACTCTATTACTTGTGTCAGCTTTAGTAGAAAGGGGGGCCGGAA
CCGGTTGAACTGTCTACCCACCGCTAGCGGGCATCGTGTCC---CATGCGGGTGGCAGAG
TAGATTTTGCTATTTTTTCACTGCACTTAGCTGGTGCTTCTTCCATCTTAGGGGCTGTAA
ACTTCATTGCCACAACC-CTTAACATGCGTGGCCCTG--------------------GGG
TCACTTTTGAGCGGCTT-----------------------------------CCTCTGTT
TGTTTGATCAGCAGTCATTACAGTTGTTTTACTAATCCTATCTCTTCCTGTATTTGCTGG
GGGAATTACTATGCTACTAACCGATCGAAATTTTAATACTAGATTTTTTGACCCGGCAGG
AGGTGGCG----ACCCTGTTCTTTATCAGCATCTATTCTGATTTTTTGGTCACCCTGAAG
TT--
>JQ798701_Chaetonotus_acanthocephalus
------------------------------------CATGCTTTATTTCATCTT-CGGTC
TCTGGGCTGCTATGGTAGGAACAGGACTAAGGATGTTAATTCGAGTTGAATTAAGAGTTG
CTACAAGATGAATGGGTGACGACCAGCTTTACAATGTGCTGGTCACAGCTCACGCTTTTG
TCATGATTTTCTTTTTTGTAATGCCTTTTATAATTGGGGGGTTTGGTAACAGACTTCTTC
CTCTTATAATCGGGGCCCCTGACATGGCCTTCCCACGTCTTAATAATATAAGATTTTGGC
TTTTACCTCCTTCTCTTACTCTACTACTTGTGTCAGCTCTTGTTGAAAGAGGGGCTGGCA
CAGGGTGAACTGTCTACCCTCCACTAGCTGGTATTGTGTCC---CACGCCGGCGGCAGGG
TCGATTTTGCTATTTTTTCGCTCCACCTGGCAGGTGCTTCTTCAATTTTAGGGGCCGTAA
ATTTTATTGCTACTACC-GTTAATATGCGGGGCCCAG--------------------GTG
TAACATTTGAGCGACTT-----------------------------------CCACTATT
TGTGTGGTCAGCAGTAATTACAGTTGTCCTACTTATTCTGTCACTTCCTGTATTTGCCGG
AGGGATTACTATGTTACTAACAGATCGAAACTTCAATACCAGATTTTTCGACCCTGCGGG
AGGGGGAG----ATCCCGTCCTTTACCAGCATCTGTTC----------------------
----
>MH425553_Chaetonotus_spA
------GTTTTTTTCCACTAACCACAAGGACATCGGTATGCTTTATTTCATCTT-TGGAC
TGTGATCTGCTATGGTGGGTACAGGACTTAGACTTCTTATTCGAGTTGAGCTAAGAGTTG
CTTCCAGCTGAATGGGAGACGACCAGCTTTATAACGTAATTGTTACAGCTCACGCGTTTA
TTATGATTTTCTTTTTCGTAATGCCTTTCATGATTGGTGGGTTTGGAAACAGGCTTCTTC
CTCTGATGATTGGTGCCCCAGATATGGCATTCCCTCGACTTAACAACATGAGATTCTGAC
TTCTTCCTCCATCTCTTACTCTTCTTCTAGTATCTGCTCTAGTAGAAAGAGGGGCAGGAA
CTGGATGGACTGTTTATCCACCTTTAGCTGGGATTGTTGCC---CACGCTGGAGGAAGGG
TAGATTTTGCCATTTTCTCTCTTCACCTTGCCGGTGCCTCTTCTATTTTAGGGGCTGTAA
ACTTCATCTCTACTACT-CTTAACATGCGAGGCGCTG--------------------GGG
TAACCTTTGAGCGTCTG-----------------------------------CCTTTATT
CGTATGGGCTGCTGTTATTACTGTTGTGCTTCTTATTCTATCTCTTCCGGTATTTGCAGG
GGGTATTACAATGCTTCTTACTGATCGGAATTTCAATACTAGGTTCTTCGAC--------
------------------------------------------------------------
----
>MF417813_Chaetonotus_jaceki
--------------------AACACAAAGACATCGGTATGCTTTATTTTATCTT-TGGTC
TCTGAGCCGCTATGGTGGGGACGGGCCTAAGACTACTTATTCGAATTGAGCTTAGTGTTG
CTACTAGCTGAATGGGAGATGACCAGCTATACAACGTAATTGTTACGGCTCACGCCTTTG
TTATGATTTTCTTTTTCGTAATGCCTTTTATGATTGGTGGATTTGGTAACAGACTGCTTC
CTTTAATGATTGGAGCACCTGATATGGCATTTCCTCGACTTAATAACATGAGATTCTGGC
TACTGCCTCCTTCTCTTACTATGCTACTTGTATCTGCTCTAGTTGAAAGAGGGGCAGGAA
CTGGTTGGACTGTTTACCCTCCGCTGGCTGGGATCGTATCC---CACGCCGGAGGGAGGG
TAGATTTTGCTATTTTCTCTCTTCATTTAGCAGGTGCATCTTCTATTTTAGGTGCTGTAA
ACTTTATTTCTACAACA-CTTAACATGCGAGGGGCGG--------------------GGG
TTACTTTCGAGCGACTC-----------------------------------CCTCTTTT
TGTGTGAGCTGCTGTAATTACTGTTGTACTTCTAATTCTATCCCTTCCGGTATTTGCTGG
TGGGATTACAATGCTACTTACGGATCGAAACTTTAACACTAGATTCTTCGATCCTGCTGG
GGGTGGTG----ACCCTGTTCTATACCAGCATTTATTCTGGTTTTTTGGCCATCC-----
----
>MF417812_Chaetonotus_jaceki
--------------------AACACAAAGACATCGGTATGCTTTATTTTATCTT-TGGTC
TCTGAGCCGCTATGGTGGGGACGGGCCTAAGACTACTTATTCGAATTGAGCTTAGTGTTG
CTACTAGCTGAATGGGAGATGACCAGCTATACAACGTAATTGTTACGGCTCACGCCTTTG
TTATGATTTTCTTTTTCGTAATGCCTTTTATGATTGGTGGATTTGGTAACAGACTGCTTC
CTTTAATGATTGGAGCACCTGATATGGCATTTCCTCGACTTAATAACATGAGATTCTGGC
TACTGCCTCCTTCTCTTACTATGCTACTTGTATCTGCTCTAGTTGAAAGAGGGGCAGGAA
CTGGTTGGACTGTTTACCCTCCGCTGGCTGGGATCGTATCC---CACGCCGGAGGGAGGG
TAGATTTTGCTATTTTCTCTCTTCATTTAGCAGGTGCATCTTCTATTTTAGGTGCTGTAA
ACTTTATTTCTACAACA-CTTAACATGCGAGGGGCGG--------------------GGG
TTACTTTCGAGCGACTC-----------------------------------CCTCTTTT
TGTGTGAGCTGCTGTAATTACTGTTGTACTTCTAATTCTATCCCTTCCGGTATTTGCTGG
TGGGATTACAATGCTACTTACGGATCGAAACTTTAACACTAGATTCTTCGATCCTGCTGG
GGGTGGTG----ACCCTGTTCTATACCAGCATTTATTCTGGTTTTTTGGCCATCC-----
----
>MF374695_Chaetonotus_gelidus
------------------AAATCATAAAGATATTGGCATGCTTTATTTTATCTT-TGGGA
TGTGAGCTGCTATGGTAGGTACAGCCCTTAGATTACTTATTCGAATTGAGCTTAGTGTAG
CAACTAGCTGGATGGGAGATGACCAGCTATATAACGTGATTGTTACGGCTCACGCCTTCG
TAATGATTTTCTTTTTCGTAATGCCTTTTATGATTGGTGGATTCGGTAACAGAATCCTAC
CTCTTATGATTGGAGCGCCTGATATGGCATTCCCTCGACTTAATAACATGAGATTTTGAT
TGCTACCTCCTTCTCTAACCCTTCTATTAGTTTCTGCTTTAGTAGAAAGAGGGGCTGGGA
CTGGTTGGACTGTCTACCCTCCTCTATCTGGGATTGTATCT---CACGCAGGTGGAAGGG
TAGACTTTGCTATTTTCTCTCTTCACCTTGCTGGTGCCTCTTCAATTTTAGGTGCCGTAA
ACTTTATTTCAACAACA-GTAAACATGCGAGGAGCAG--------------------GTG
TAACTTTCGAGCGACTT-----------------------------------CCTCTTTT
CGTCTGAGCGGCTGTTATTACTGTAGTGCTTCTAATTCTATCACTTCCTGTGTTTGCTGG
TGGGATTACGATGCTTTTAACTGATCGAAACTTTAACACTAGATTCTTCGACCCTGCTGG
TGGTGGGG----ACCCTGTCCTATACCAGCACTTATTCTGATTTTTTGGTCACCCTG---
----
>JQ798708_Chaetonotus_oculifer
------------------------------------TATACTTTACTTTATCTT-TGGTC
TGTGAGCTGCTATGGTAGGTACGGGCCTAAGACTTCTTATTCGAATTGAGCTAAGTGTGG
CCTCCAGCTGAATGGGAGATGATCAGCTGTATAACGTAATTGTTACAGCCCACGCTTTTG
TAATGATTTTCTTTTTCGTAATGCCTTTTATGATTGGAGGGTTTGGAAATAGTCTCCTTC
CTCTGATGATTGGGGCCCCTGACATGGCATTCCCTCGACTTAATAACATGAGATTCTGAC
TTCTTCCTCCTTCTCTAACTCTTCTTTTAGTTTCGGCTTTGGTAGAGAGTGGGGCAGGTA
CAGGTTGAACTGTCTACCCGCCACTATCGGGGATTGTATCA---CACGCTGGTGGAAGGG
TAGATTTTGCTATTTTTTCACTTCACCTTGCTGGTGCTTCTTCTATTCTTGGTGCAGTTA
ACTTTATTTCGACCACG-GTTAATATGCGAGGAGCTG--------------------GTG
TAACTTTCGAGCGGCTT-----------------------------------CCGCTATT
TGTCTGGGCTGCTGTGATTACAGTTGTCCTTCTAATTTTATCTCTTCCTGTGTTCGCTGG
TGGAATTACAATGCTATTAACGGACCGAAATTTTAACACAAGATTCTTTGATCCTGCTGG
TGGGGGTG----ACCCTATTCTGTATCAGCATTTGTTT----------------------
----
>JN185563_Heterolepidoderma_sp2
------------------------------------TATGCTTTATTTTATCTT-TGGGA
TGTGAGCTGCTATGGTAGGTACAGCCCTTAGACTTCTTATTCGAATTGAGCTTAGTGTGG
CTTCTAGCTGAATGGGGGACGATCAGCTTTATAACGTAATTGTTACTGCTCACGCTTTTG
TTATGATTTTCTTTTTTGTTATGCCATTTATGATTGGTGGGTTTGGAAACAGGATCCTAC
CTTTGATGATTGGTGCCCCTGACATGGCATTCCCTCGACTTAATAACATGAGATTTTGAC
TACTACCCCCTGCTCTTACTCTTTTACTAGTTTCTGCTCTAGTAGAAAGAGGGGCGGGTA
CTGGTTGGACGGTCTACCCTCCTCTATCTGGGATTGTATCC---CATGCTGGTGGTAGGG
TAGATTTTGCTATTTTCTCTCTTCACCTTGCTGGTGCATCTTCGATTCTTGGAGCTGTTA
ACTTTATTTCAACAACT-GTTAACATGCGAGGGGCTG--------------------GTG
TAACTTTCGAGCGGCTT-----------------------------------CCTCTATT
TGTGTGGGCTGCTGTAATTACAGTTGTTCTTCTTATTCTATCCCTTCCTGTGTTCGCTGG
TGGGATTACTATGCTACTTACAGACCGAAATTTCAACACGAGATTCTTCGATCCTGCAGG
GGGTGGTG----ATCCTGTTCTATATCAGCACCTTTTC----------------------
----
>JN185559_Heterolepidoderma_acidophilum
------------------------------------CATGCTTTATTTTATCTT-CGGTC
TCTGAGCCGCTATGGTGGGGACGGGCCTAAGACTACTTATTCGAATTGAGCTAAGTGTAG
CTTCTAGCTGAATAGGAGACGATCAGCTATACAACGTGATTGTCACAGCTCACGCTTTCG
TTATGATTTTCTTCTTCGTCATGCCTTTCATGATTGGCGGGTTTGGTAATACACTTCTGC
CCTTAATGATTGGGGCCCCTGACATGGCATTCCCTCGACTTAATAACATGAGATTTTGAC
TTCTTCCTCCGGCGCTTACTCTCCTTCTTGTTTCAGCTTTAGTTGAAAGAGGGGCTGGTA
CCGGTTGAACAGTTTATCCTCCATTATCTGGGATTGTATCC---CACGCTGGTGGAAGGG
TGGATTTTGCTATTTTCTCTCTTCACCTTGCTGGTGCTTCTTCAATTTTAGGTGCTGTTA
ATTTCATTTCAACAACT-ATTAATATGCGTGGCGCTG--------------------GTG
TTACTTTCGAGCGACTC-----------------------------------CCACTATT
TGTATGAGCTGCTGTAATTACAGTAGTCCTACTAATCCTATCGCTTCCTGTTTTTGCAGG
GGGTATTACGATGCTGCTTACGGATCGAAACTTCAACACGAGGTTTTTCGATCCTGCTGG
TGGGGGAG----ACCCTATTCTGTACCAGCATTTGTTT----------------------
----
>JN185556_Heterolepidoderma_acidophilum
------------------------------------CATGCTTTATTTTATCTT-CGGTC
TCTGAGCCGCTATGGTGGGGACGGGCCTAAGACTACTTATTCGAATTGAGCTAAGTGTAG
CTTCTAGCTGAATAGGAGACGATCAGCTATACAACGTGATTGTCACAGCTCACGCTTTCG
TTATGATTTTCTTCTTCGTCATGCCTTTCATGATTGGCGGGTTTGGTAATACACTTCTGC
CCTTAATGATTGGGGCCCCTGACATGGCATTCCCTCGACTTAATAACATGAGATTTTGAC
TTCTTCCTCCGGCGCTTACTCTCCTTCTTGTTTCAGCTTTAGTTGAAAGAGGGGCTGGTA
CCGGTTGAACAGTTTATCCTCCATTATCTGGGATTGTATCC---CACGCTGGTGGAAGGG
TGGATTTTGCTATTTTCTCTCTTCACCTTGCTGGTGCTTCTTCAATTTTAGGTGCTGTTA
ATTTCATTTCAACAACT-ATTAATATGCGTGGCGCTG--------------------GTG
TTACTTTCGAGCGACTC-----------------------------------CCACTATT
TGTATGAGCTGCTGTAATTACAGTAGTCCTACTAATCCTATCGCTTCCTGTTTTTGCAGG
GGGTATTACGATGCTGCTTACGGATCGAAACTTCAACACGAGGTTTTTCGATCCTGCTGG
TGGGGGAG----ACCCTATTCTGTACCAGCATTTGTTT----------------------
----
>JN185555_Heterolepidoderma_ocellatum
------------------------------------CATGCTTTATTTTATCTT-CGGTC
TCTGAGCCGCTATGGTGGGGACGGGCCTAAGACTACTTATTCGAATTGAGCTAAGTGTAG
CTTCTAGCTGAATAGGAGACGACCAGCTATATAACGTGATTGTTACAGCTCACGCTTTCG
TTATGATTTTCTTCTTCGTTATGCCTTTTATGATTGGTGGATTCGGTAATACGCTCCTAC
CTTTAATGATTGGGGCTCCTGATATGGCATTCCCTCGACTTAACAACATGAGATTCTGAC
TTCTTCCTCCTGCATTGACCCTTCTTCTTGTTTCAGCTTTAGTTGAAAGAGGGGCAGGTA
CAGGTTGAACAGTCTACCCTCCTCTATCTGGGATTGTCTCC---CACGCTGGTGGGAGGG
TAGACTTTGCTATTTTCTCCCTTCACCTTGCCGGTGCCTCTTCAATTTTAGGTGCTGTGA
ACTTTATTTCAACAACA-ATCAACATGCGAGGTGCTG--------------------GTG
TAACTTTCGAGCGACTT-----------------------------------CCACTATT
CGTGTGAGCTGCTGTTATTACGGTAGTCCTACTTATTCTATCCCTTCCTGTTTTTGCTGG
TGGGATTACTATGTTACTTACTGACCGAAACTTCAATACAAGATTCTTCGACCCTGCAGG
TGGGGGTG----ACCCTATTCTGTACCAGCACTTGTTT----------------------
----
>JN185554_Heterolepidoderma_ocellatum
------------------------------------TATGCTTTATTTTATCTT-CGGTC
TCTGAGCCGCTATGGTGGGGACGGGCCTAAGACTACTTATTCGAATTGAGCTAAGTGTAG
CTTCTAGCTGAATAGGAGACGACCAGCTATATAACGTGATTGTTACAGCTCACGCTTTCG
TTATGATTTTCTTCTTCGTTATGCCTTTTATGATTGGTGGATTCGGTAACACGCTCCTAC
CTTTAATGATTGGGGCTCCTGATATGGCATTCCCTCGACTTAACAACATGAGATTCTGAC
TTCTTCCTCCTGCATTGACCCTTCTTCTTGTTTCAGCTTTAGTTGAAAGAGGGGCAGGTA
CAGGTTGAACAGTCTACCCTCCTCTATCTGGGATTGTCTCC---CACGCTGGTGGGAGGG
TAGACTTTGCTATTTTCTCCCTTCACCTTGCCGGTGCCTCTTCAATTTTAGGTGCTGTGA
ACTTTATTTCAACAACA-ATCAACATGCGAGGTGCTG--------------------GTG
TAACTTTCGAGCGACTT-----------------------------------CCACTATT
CGTGTGAGCTGCTGTTATTACGGTAGTTCTACTTATTCTATCCCTTCCTGTTTTTGCTGG
TGGGATTACTATGTTACTTACTGACCGAAACTTCAATACAAGATTCTTCGACCCTGCAGG
TGGGGGTG----ACCCTATTCTGTACCAGCACTTGTTT----------------------
----
>JQ798722_Chaetonotus_similis
------------------------------------TATGCTTTATTTCATCTT-TGGTC
TGTGAGCTGCTATGGTAGGCACAGCCCTTAGACTACTTATTCGAATTGAGCTAAGTGTTG
CCACTAGCTGAATGGGAGACGACCAGCTATATAACGTGATTGTAACTGCTCACGCTTTCG
TTATGATTTTCTTTTTTGTGATGCCTTTTATGATTGGTGGGTTTGGAAACAGACTTCTAC
CACTAATGATCGGTGCCCCTGATATGGCATTCCCTCGACTAAACAACATGAGGTTTTGAT
TACTTCCTCCTTCTCTTACCCTTCTTCTAGTATCCGCCCTAGTTGAAAGAGGGGCGGGGA
CTGGTTGAACAGTTTATCCCCCTCTTGCAGGAATTGTTGCC---CACGCAGGAGGAAGGG
TAGACTTTGCTATTTTTTCTCTTCACCTTGCCGGAGCTTCTTCAATTTTAGGAGCTGTTA
ATTTCATTTCTACAACG-CTTAACATGCGAGGAGCTG--------------------GGG
TTACTTTCGAGCGACTA-----------------------------------CCGCTATT
CGTCTGAGCTGCAGTGATTACTGTAGTGCTTTTAATTCTTTCGCTTCCAGTATTTGCTGG
GGGTATTACTATGCTTCTAACTGACCGAAACTTTAACACTAGATTTTTCGATCCAGCCGG
AGGTGGTG----ACCCTATTCTATATCAGCATTTATTC----------------------
----
>JQ798687_Chaetonotus_daphnes
------------------------------------TATGCTTTACTTTATCTT-CGGTC
TCTGAGCTGCTATGGTGGGGACGGGCCTAAGACTTCTTATTCGTGTTGAGCTAAGTGTCG
CCTCTAGTTGAATGGGAGACGACCAGCTATATAACGTAATTGTTACAGCTCACGCTTTTA
TTATGATTTTCTTTTTCGTAATGCCTTTCATGATTGGAGGATTTGGAAACAGACTTATCC
CTCTGATGATTGGGGCTCCAGATATGGCGTTCCCTCGTCTTAACAACATGAGATTCTGAC
TTTTACCACCTTCTCTTACGCTACTTCTAGTATCAGCATTGGTTGAAAGAGGGGCAGGAA
CAGGTTGAACTGTTTACCCCCCTCTTGCTGGGATTGTATCC---CACGCAGGAGGAAGGG
TAGATTTTGCAATTTTCTCCCTTCATTTAGCAGGTGCATCTTCAATTTTAGGAGCAGTAA
ATTTCATTTCAACAACT-CTTAACATGCGAGGGCCAG--------------------GAG
TAACTTTCGAGCGACTT-----------------------------------CCGCTTTT
CGTTTGGGCTGCTGTAATTACTGTAGTCCTTCTAATTCTCTCTCTTCCAGTATTTGCTGG
GGGTATTACTATGCTTCTTACCGATCGAAACTTCAACACTAGATTTTTCGATCCT-----
------------------------------------------------------------
----
>JQ798683_Chaetonotus_daphnes
------------------------------------TATGCTTTACTTCATCTT-TGGTC
TCTGAGCTGCTATGGTGGGGACGGGCCTAAGACTTCTTATTCGTGTTGAGCTAAGTGTCG
CCTCTAGTTGAATGGGGGATGACCAGCTATACAACGTGATTGTTACAGCTCACGCTTTTA
TTATGATTTTCTTCTTTGTAATGCCTTTCATGATTGGAGGATTTGGAAACAGGCTTCTAC
CATTAATGATTGGGGCCCCAGATATGGCGTTCCCTCGACTTAATAACATGAGATTCTGAC
TTCTACCACCTTCTCTTACACTTCTACTAGTGTCAGCACTAGTGGAAAGAGGGGCAGGAA
CAGGTTGAACTGTTTACCCCCCTCTTGCTGGGATTGTCTCC---CACGCAGGAGGAAGGG
TGGACTTCGCAATTTTTTCCCTTCATTTAGCAGGTGCATCCTCAATTTTAGGAGCAGTAA
ATTTCATTTCTACAACA-TTAAACATGCGAGGACCTG--------------------GTG
TTACTTTCGAGCGGCTT-----------------------------------CCGCTTTT
CGTTTGGGCTGCTGTGATTACCGTAGTTCTTCTAATTCTATCCCTTCCAGTATTTGCTGG
GGGTATTACTATGCTTCTGACGGATCGAAACTTCAACACTAGATTTTTCGATCCTGCTGG
GGGTGGGG----ACCCTATTCTATACCAGCACCTTTTC----------------------
----
>JQ798686_Chaetonotus_similis
------------------------------------CATGCTTTACTTTATCTT-TGGTC
TATGAGCCGCCATGGTGGGTACGGGCCTAAGATTACTTATTCGAATTGAGCTTAGAGTAG
CTACTAGCTGAATAGGAGATGATCAGCTTTATAACGTTATTGTCACAGCTCACGCTTTTG
TTATGATTTTTTTCTTTGTGATGCCTTTTATGATTGGAGGATTTGGCAACACGCTTCTTC
CTCTAATGATTGGTGCTCCAGATATGGCGTTCCCTCGACTTAATAACATGAGATTCTGAC
TTTTACCGCCTGCTCTTACCCTTCTTCTAGTCTCAGCACTAGTTGAAAGAGGGGCAGGAA
CTGGTTGAACTGTTTACCCGCCACTAGCAGGGGTTGTAGCC---CACGCCGGAGGAAGGG
TAGACTTTGCTATTTTCTCACTTCACCTTGCCGGTGCCTCTTCAATTTTAGGGGCTGTAA
ACTTTATTTCTACGACT-CTTAACATGCGGGGAGCAG--------------------GGG
TTACTTTCGAACGAATG-----------------------------------CCGCTATT
TGTATGGGCAGCCGTAATTACTGTAGTACTTCTAATTCTTTCCCTTCCAGTATTTGCTGG
TGGAATTACTATGCTTTTAACCGACCGAAACTTTAACACTAGGTTTTTCGACCCTGCTGG
TGGCGGGG----ACCCCGTTCTTTACCAGCACTTGTTC----------------------
----
>JQ798707_Chaetonotus_microchaetus
------------------------------------CATGCTTTATTTTATCTT-CGGTC
TATGATCTGCTATGGTAGGTACGGCCCTTAGATTACTTATTCGAATCGAGCTAAGAGTAG
CAACAAGCTGAATGGGAGATGATCAGCTTTATAACGTAATTGTTACGGCTCACGCCTTTG
TTATGATTTTCTTCTTTGTTATGCCTTTTATGATTGGAGGATTCGGAAACAGACTCCTTC
CACTAATGATTGGTGCTCCTGACATGGCTTTCCCTCGACTTAATAACATGAGATTTTGAC
TTCTACCCCCTTCTCTTACTCTTCTACTAGTGTCAGCACTTGTAGAAAGAGGGGCTGGAA
CAGGTTGAACAGTATATCCTCCTCTGTCTGGGGTTGTTGCC---CACGCAGGAGGGAGGG
TAGACTTTGCTATTTTTTCCCTACACCTTGCTGGTGCTTCTTCTATTCTAGGGGCGGTTA
ATTTTATTTCCACAACT-CTTAACATGCGAGGGGCAG--------------------GAG
TTACTTTCGAGCGACTT-----------------------------------CCCCTTTT
CGTATGAGCTGCAATTATTACCGTTGTCCTTTTAATTCTTTCTCTTCCAGTACTGGCCGG
AGGGATTACAATGTTACTAACGGACCGAAACCTAAACACTAGATTTTTCGACCCTGCGGG
TGGTGGTG----ATCCTATTTTATATCAGCATCTATTC----------------------
----
>JQ798684_Chaetonotus_microchaetus
------------------------------------TATGCTTTATTTTATCTT-CGGGC
TATGATCTGCTATGGTAGGTACGGCCCTTAGACTACTTATTCGAATTGAGCTAAGAGTAG
CAACAAGCTGAATGGGAGATGATCAGCTTTATAACGTAATTGTTACGGCTCACGCCTTTG
TTATGATTTTCTTTTTTGTTATGCCTTTTATGATTGGAGGGTTCGGAAACAGGCTGCTTC
CCCTAATGATTGGTGCTCCTGATATGGCCTTTCCTCGACTTAATAACATGAGATTCTGGC
TTCTGCCTCCTTCTCTAACTCTTCTACTAGTGTCAGCACTTGTAGAAAGAGGGGCGGGAA
CTGGTTGAACAGTATACCCTCCTCTGTCAGGGGTTGTTGCC---CACGCAGGGGGAAGGG
TAGATTTTGCTATTTTCTCTCTACACCTTGCTGGTGCTTCTTCTATTTTAGGTGCTGTCA
ACTTTATTTCCACAACT-CTTAATATGCGGGGAGCAG--------------------GAG
TTACTTTCGAGCGACTT-----------------------------------CCTCTATT
CGTATGGGCTGCGATTATTACTGTTGTACTTTTAATTCTTTCTCTTCCAGTACTAGCTGG
TGGGATTACCATGCTATTGACAGACCGAAACTTGAACACCAGGTTCTTCGACCCTGCTGG
TGGTGGTG----ACCCGATTCTATATCAGCACTTATT-----------------------
----
>JN185575_Lepidodermella_squamata
------------------------------------TATGCTTTATTTTCTCTT-TGGCC
TTTGATCTGCTATGGTGGGGACTGGCTTAAGACTACTTATTCGAATTGAGCTAAGTGTAG
CAACAAGCTGAATGGGAGATGACCAGCTTTATAATGTAATTGTTACGGCTCACGCCTTCG
TTATGATTTTCTTCTTTGTAATGCCTTTTATGGTAGGAGGCTTTGGGAACAGGTTGCTTC
CTTTAATGATTGGGGCTCCTGATATGGCATTTCCTCGATTAAACAACATGAGATTTTGAC
TTTTACCTCCTTCTCTTACGCTTCTGCTAGTGTCAGCTCTAGTAGAAAGAGGGGCGGGGA
CTGGTTGAACAGTTTACCCTCCATTATCAGGGATTATCGCC---CATGCTGGTGGGAGGG
TGGATTTTGCTATTTTCTCTCTTCACCTTGCAGGTGCCTCTTCTATTCTAGGAGCAATTA
ATTTTATTGCCACGACC-CTTAACATGCGAGGGGCAG--------------------GAG
TAACCTTTGAGCGACTC-----------------------------------CCCCTTTT
TGTGTGGGCTGCTATTATTACGGTGGTCCTTCTTCTTCTATCTCTTCCAGTACTAGCTGG
TGGGATTACCATGCTACTTACAGACCGAAACTTAAACACCAGATTCTTCGACCCAGC---
------------------------------------------------------------
----
>JQ798731_Chaetonotus_laroides
------------------------------------TATGCTTTATTTTATCTT-CGGTC
TCTGATCTGCTATGGTGGGGACGGGCCTAAGACTTCTTATTCGAATTGAGCTAAGTGTTG
CTTCTAGTTGGATGGGTGATGACCAGCTATATAACGTAATTGTTACGGCGCACGCTTTTG
TTATGATTTTCTTTTTCGTAATGCCTTTTATGATTGGTGGGTTTGGTAACAGGCTTCTTC
CTCTGATGATTGGAGCGCCTGACATGGCTTTCCCTCGTCTTAACAACATGAGATTTTGAT
TACTACCCCCTTCCCTTACTCTACTTTTAGTTTCGGCTTTAGTAGAAAGAGGGGCAGGTA
CTGGTTGAACTGTCTACCCTCCCCTTTCTGGGGTTGTCGCC---CACGCAGGGGGGAGGG
TAGACTTTGCTATTTTTTCTCTTCACCTAGCAGGTGCTTCTTCTATTTTAGGGGCTGTTA
ACTTTATTTCCACAACT-GCTAACATGCGAGGAGCAG--------------------GGG
TTACTTTCGAGCGACTT-----------------------------------CCTCTTTT
TGTATGGGCTGCACTAATTACCGTAGTGCTCTTACTACTTTCGCTTCCAGTTTTTGCTGG
GGGCATTACTATGTTGCTAACTGATCGAAACTTCAACACTAGGTTTTTCGACCCAGCTGG
GGGAGGGG----ATCCTGTCCTATACCAGCATTTATTC----------------------
----
>JQ798712_Chaetonotus_laroides
------------------------------------CATGCTTTATTTTATCTT-CGGTC
TCTGATCTGCTATGGTGGGGACGGGCCTAAGACTTCTTATTCGAATTGAGCTAAGTGTTG
CTTCTAGTTGGATGGGTGATGACCAGCTATATAACGTAATTGTTACGGCGCACGCTTTTG
TTATGATTTTCTTTTTCGTAATGCCTTTTATGATTGGTGGGTTTGGTAACAGGCTTCTTC
CTCTGATGATTGGAGCGCCTGACATGGCTTTCCCTCGTCTTAACAACATGAGATTTTGAT
TACTACCCCCTTCCCTTACTCTACTTTTAGTTTCGGCTTTAGTAGAAAGAGGGGCAGGTA
CTGGTTGAACTGTCTACCCTCCCCTTTCTGGGGTTGTCGCC---CACGCAGGGGGGAGGG
TAGACTTTGCTATTTTTTCTCTTCACCTAGCAGGGGCTTCTTCTATTTTAGGGGCTGTTA
ACTTTATTTCCACAACT-GCTAACATGCGAGGAGCAG--------------------GGG
TTACTTTCGAGCGACTT-----------------------------------CCTCTTTT
TGTATGGGCTGCACTAATTACCGTAGTGCTCTTACTACTTTCGCTTCCAGTTTTTGCTGG
GGGCATTACTATGTTGCTAACTGATCGAAACTTCAACACTAGGTTTTTCGACCCAGCTGG
GGGAGGGG----ATCCTGTCCTATACCAGCATTTATTC----------------------
----
>JQ798711_Chaetonotus_laroides
------------------------------------CATGCTTTATTTTATCTT-CGGTC
TCTGATCTGCTATGGTGGGGACGGGCCTAAGACTTCTTATTCGAATTGAGCTAAGTGTTG
CTTCTAGTTGGATGGGTGATGACCAGCTATATAACGTAATTGTTACGGCGCACGCTTTTG
TTATGATTTTCTTTTTCGTAATGCCTTTTATGATTGGTGGGTTTGGTAACAGGCTTCTTC
CTCTGATGATTGGAGCGCCTGACATGGCTTTCCCTCGTCTTAACAACATGAGATTTTGAT
TACTACCCCCTTCCCTTACTCTACTTTTAGTTTCGGCTTTAGTAGAAAGAGGGGCAGGTA
CTGGTTGAACTGTCTACCCTCCCCTTTCTGGGGTTGTCGCC---CACGCAGGGGGGAGGG
TAGACTTTGCTATTTTTTCTCTTCACCTAGCAGGGGCTTCTTCTATTTTAGGGGCTGTTA
ACTTTATTTCCACAACT-GCTAACATGCGAGGAGCAG--------------------GGG
TTACTTTCGAGCGACTT-----------------------------------CCTCTTTT
TGTATGGGCTGCACTAATTACCGTAGTGCTCTTACTACTTTCGCTTCCAGTTTTTGCTGG
GGGCATTACTATGTTGCTAACTGATCGAAACTTCAACACTAGGTTTTTCGACCCAGCTGG
GGGAGGGG----ATCCTGTCCTATACCAGCATTTATTC----------------------
----
>JQ798706_Chaetonotus_maximus
------------------------------------CATGCTTTATTTTATCTT-TGGTC
TGTGATCTGCTATGGTAGGTACTGGCCTAAGACTTCTTATTCGAATTGAGCTAAGTGTAG
CAAGTAGCTGAATAGGTGATGACCAGCTATATAACGTAATTGTTACGGCTCACGCCTTCG
TTATGATTTTCTTCTTTGTTATGCCTTTTATGATTGGTGGCTTTGGTAACAGTTTAATTC
CCCTTATGATTGGGGCCCCTGATATGGCTTTCCCTCGACTTAATAATATAAGATTTTGGC
TATTACCGCCTGCTCTTACTCTTCTTCTAGTCTCTGCATTAGTTGAAAGAGGAGCTGGTA
CTGGTTGAACTGTCTACCCTCCTCTTTCTGGGATTGTTGCC---CACGCAGGAGGGAGGG
TAGACTTTGCTATTTTCTCGCTTCACCTTGCTGGTGCTTCCTCTATTCTAGGAGCTGTAA
ACTTTATTTCTACAACT-CTAAACATGCGGGGGGCTG--------------------GAG
TAACTTTCGAGCGACTC-----------------------------------CCTCTATT
TGTGTGAGCTGGTATCATTACTGTAGTACTTCTGTTACTTTCTCTTCCCGTTCTAGCCGG
AGGAATTACTATGCTACTAACGGATCGAAACCTAAATACTAGATTTTTCGATCCGGCTGG
TGGTGGGG----ATCCTGTCCTGTATCAGCACTTATTC----------------------
----
>MF374702_Lepidodermella_polaris
------------------AAATCATAAAGATATTGGTATGCTTTATATCCTCTT-TGGCC
TTTGATCTGCTATGGTAGGGACTGGCCTAAGACTACTTATTCGAATTGAGCTAAGTGTAG
CAACTAGCTGAATAGGAGACGATCAGCTATATAACGTGATTGTTACAGCTCACGCCTTTG
TAATGATTTTCTTCTTTGTAATGCCTTTTATGGTGGGAGGGTTTGGAAACAGGCTTCTAC
CTTTAATGATTGGAGCGCCAGACATGGCTTTTCCTCGTCTAAACAACATGAGATTCTGAC
TTCTTCCTCCTTCTCTTACCCTTCTCCTTGTTTCAGCTTTAGTTGAAAGAGGGGCAGGTA
CAGGATGGACCGTCTACCCGCCTCTATCTGGAATTGTTGCC---CACGCTGGTGGGAGAG
TGGATTTTGCTATTTTCTCTCTACACCTTGCAGGTGCATCATCTATTTTAGGTGCTATTA
ATTTTATTGCAACTACA-CTAAACATGCGAGGAGCAG--------------------GCG
TTACTTTCGAGCGACTA-----------------------------------CCTCTTTT
TGTATGGGCTGCTATTATTACAGTAGTTTTACTACTTTTATCTCTTCCGGTGCTAGCTGG
TGGGATTACTATGCTATTAACAGATCGAAACCTAAACACTAGGTTTTTCGATCCTGCTGG
TGGTGGGG----ACCCTATTCTGTACCAGCACCTTTTCTGATTTTTTGGTCACC------
----
>JN185557_Lepidodermella_squamata
------------------------------------TATGCTTTATATCCTCTT-TGGCC
TTTGATCTGCTATGGTAGGTACTGGCCTAAGACTACTTATTCGAATTGAGCTAAGTGTAG
CAACTAGCTGAATGGGAGACGATCAGCTATATAACGTGATTGTAACAGCTCACGCTTTTG
TAATGATTTTCTTCTTCGTAATGCCTTTTATGGTTGGAGGGTTTGGAAACAGACTTCTAC
CTTTAATGATTGGAGCGCCAGACATGGCTTTCCCTCGTCTTAACAACATGAGATTTTGAC
TTCTTCCTCCTTCTCTTACCCTTCTACTTGTTTCAGCTTTAGTTGAAAGCGGAGCAGGAA
CAGGGTGGACCGTCTATCCTCCTCTATCTGGAATTGTAGCC---CACGCTGGTGGGAGAG
TAGATTTTGCTATTTTCTCTCTTCACCTTGCAGGTGCGTCATCAATTTTAGGTGCTATTA
ACTTTATTGCCACCACG-CTAAACATGCGGGGAGCAG--------------------GTG
TAACTTTCGAGCGACTA-----------------------------------CCCCTTTT
CGTATGGGCAGCTATTATTACAGTAGTTCTACTACTTCTATCTCTTCCAGTGCTAGCTGG
TGGGATTACCATGTTACTAACAGATCGAAACTTAAATACTAGGTTTTTCGACCCTGCCGG
TGGTGGTG----ACCCTGTTCTGTATCAGCACCTCTTC----------------------
----
>JN185551_Lepidodermella_squamata
------------------------------------TATGCTTTATATTCTCTT-CGGCC
TTTGATCTGCTATGGTAGGGACCGGCCTTAGACTACTTATTCGAATTGAGCTTAGTGTAG
CAACTAGGTGAATGGGAGACGATCAGTTATATAACGTGATTGTTACGGCTCACGCTTTCG
TAATGATTTTCTTCTTCGTAATGCCTTTTATGGTAGGTGGGTTTGGAAACAGGCTTCTAC
CTTTAATGATTGGAGCGCCAGACATGGCATTCCCTCGTCTAAATAATATGAGATTTTGGC
TTCTTCCTCCTTCTCTAACCCTTCTACTTGTATCAGCTTTAGTTGAAAGAGGGGCTGGAA
CAGGTTGAACCGTTTACCCTCCTCTGTCTGGAATTGTTGCC---CACGCAGGTGGGAGAG
TAGATTTTGCTATTTTCTCTCTTCACCTTGCTGGTGCATCTTCTATTTTGGGTGCTATTA
ACTTTATTGCTACTACA-TTAAACATGCGAGGAGCAG--------------------GTG
TAACTTTCGAGCGGCTA-----------------------------------CCTCTTTT
CGTATGGGCTGCTATTATTACAGTAGTTCTTCTACTTCTATCCCTTCCTGTACTTGCTGG
TGGGATTACTATGCTTCTTACCGATCGAAACCTAAACACTAGGTTCTTCGATCCTGCTGG
GGGTGGAG----ACCCTATTCTGTATCAGCACCTTTTC----------------------
----
>MF374698_Chaetonotus_persimilis
---------------------------------CGGTATGCTTTACTTTCTCTT-TGGGA
TGTGATCTGCTATGGTAGGTACCGCCCTTAGACTTCTTATTCGAATTGAGCTAAGAGTTG
CTAGAAGCTGAATGGGTGACGATCAGTTATACAACGTAGTTGTTACAGCTCACGCCTTTG
TTATGATTTTCTTTTTCGTAATGCCTTTTATGATTGGTGGATTCGGTAACAGGTTGCTCC
CTTTAATGATTGGAGCTCCTGATATGGCATTCCCTCGTCTTAATAACATGAGATTCTGGC
TTATGCCTCCTTCTCTAACTCTACTTCTAGTATCCGCTCTTGTTGAGGCAGGGGCAGGTA
CTGGGTGGACAGTTTACCCGCCTCTTTCTGGGGTTGTAGCC---CACGCAGGTGGAAGAG
TTGATTTCGCAATTTTCTCTTTACACTTAGCTGGTGCTTCCTCTATTCTAGGTGCAGTAA
ACTTTATTTCTACAACA-CTTAATATGCGTGGAGCTG--------------------GGG
TTACTTTCGAGCGACTT-----------------------------------CCTCTATT
CGTATGGGCTGCTGTAATTACAGTAGTGCTGCTAATTCTATCCCTTCCGGTGTTTGCTGG
TGGGATTACTATGCTACTTACCGATCGAAACTTCAATACTAGATTTTTCGATCCTGCTGG
TGGGGGTG----ACCCTATTCTATATCCGCACTTATTCTGATTTTTTGGTCATCCA----
----
>MF374697_Chaetonotus_persimilis
---------------------------------CGGTATGCTTTACTTTCTCTT-TGGGA
TGTGATCTGCTATGGTAGGTACCGCCCTTAGACTTCTTATTCGAATTGAGCTAAGAGTTG
CTAGAAGCTGAATGGGTGACGATCAGTTATACAACGTAGTTGTTACAGCTCACGCCTTTG
TTATGATTTTCTTTTTCGTAATGCCTTTTATGATTGGTGGATTCGGTAACAGGTTGCTCC
CTTTAATGATTGGAGCTCCTGATATGGCATTCCCTCGTCTTAATAACATGAGATTCTGGC
TTATGCCTCCTTCTCTAACTCTACTTCTAGTATCCGCTCTTGTTGAGGCAGGGGCAGGTA
CTGGGTGGACAGTTTACCCGCCTCTTTCTGGGGTTGTAGCC---CACGCAGGTGGAAGAG
TTGATTTCGCAATTTTCTCTTTACACTTAGCTGGTGCTTCCTCTATTCTAGGTGCAGTAA
ACTTTATTTCTACAACA-CTTAATATGCGTGGAGCTG--------------------GGG
TTACTTTCGAGCGACTT-----------------------------------CCTCTATT
CGTATGGGCTGCTGTAATTACAGTAGTGCTGCTAATTCTATCCCTTCCGGTGTTTGCTGG
TGGGATTACTATGCTACTTACCGATCGAAACTTCAATACTAGATTTTTCGATCCTGCTGG
TGGGGGTG----ACCCTATTCTATATCAGCACTTATTCTGATTTTTTGGTCATCC-----
----
>MF374694_Chaetonotus_borealis
----------TTTTCCACTAACCACAAAGACATCGGTATGCTTTACTTTCTCTT-TGGGA
TGTGATCTGCTATGGTAGGTACCGCCCTTAGACTTCTTATTCGAATTGAGCTAAGAGTTG
CTAGAAGCTGAATGGGTGACGATCAGTTATACAACGTAGTTGTTACAGCTCACGCCTTTG
TTATGATTTTCTTTTTTGTGATGCCTTTTATGATTGGTGGATTCGGTAACAGGTTGCTTC
CTTTAATGATTGGAGCTCCTGATATGGCATTCCCTCGTCTTAACAACATGAGATTCTGGC
TTATGCCTCCTTCTCTAACTCTTCTTCTAGTATCGGCTCTTGTTGAGGCAGGTGCAGGTA
CCGGATGAACAGTTTACCCACCTCTTTCTGGAGTTGTGGCC---CACGCAGGTGGAAGAG
TTGATTTCGCAATTTTCTCTTTACACTTAGCTGGTGCTTCTTCTATTTTAGGTGCAGTAA
ACTTTATTTCTACAACA-CTTAATATGCGTGGAGCTG--------------------GGG
TTACTTTCGAGCGACTC-----------------------------------CCTCTATT
CGTGTGAGCTGCTGTAATTACAGTAGTATTACTAATTCTATCTCTTCCGGTGTTTGCTGG
TGGGATTACTATGTTACTTACCGATCGAAACTTCAATACTAGATTTTTCGACCCAGCTGG
TGGGGGTG----ACCCTATTCTGTACCAGCACTTATTTTGGTTTTTTGGCCATCCCG---
----
>MF374696_Chaetonotus_hornsundi
----------------ACTAAACACAAAGACATTGGTATGCTTTACTTTATCTT-TGGGA
TGTGATCAGCTATGGTAGGTACCGCCCTTAGACTTCTTATTCGAATTGAGCTAAGAGTTG
CTAGAAGCTGAATGGGTGACGATCAGCTTTACAACGTAGTTGTTACAGCTCACGCCTTTG
TTATGATTTTCTTTTTCGTGATGCCTTTTATGATTGGTGGGTTTGGTAACAGGCTGCTCC
CTTTAATGATTGGAGCTCCTGATATGGCATTCCCTCGTCTTAACAACATGAGATTTTGGC
TAATGCCTCCTTCTCTAACTCTTCTTCTAGTATCTGCTCTTGTTGAGGCAGGGGCAGGTA
CAGGGTGGACAGTTTACCCGCCTCTTTCTGGAGTTGTAGCT---CACGCAGGTGGAAGGG
TTGATTTCGCGATTTTCTCTTTACATTTGGCTGGTGCTTCCTCTATTTTAGGTGCGGTAA
ACTTTATTTCTACAACG-CTTAACATGCGTGGAGCGG--------------------GAG
TTACTTTCGAGCGACTT-----------------------------------CCTCTATT
CGTGTGAGCTGCTGTAATTACAGTAGTGTTACTTATTCTATCCCTTCCAGTATTTGCTGG
TGGGATTACTATGCTGCTTACGGATCGAAATTTCAATACCAGATTTTTCGATCCTGCTGG
TGGTGGTG----ATCCTATTCTATACCAGCACTTATTCTGGTTTTTT-------------
----
>JQ798693_Chaetonotus_aemilianus
------------------------------------TATGCTTTACTTTCTCTT-TGGGA
TGTGATCTGCTATGGTAGGTACCGCCCTTAGACTTCTTATTCGAATTGAGCTAAGTGTTG
CTAGAAGCTGAATGGGTGACGATCAGCTTTACAACGTAGTTGTTACGGCTCACGCCTTTG
TTATGATTTTCTTTTTTGTAATGCCATTTATGATTGGTGGGTTTGGTAACAGACTTCTAC
CTTTAATGATTGGTGCGCCCGACATGGCGTTCCCTCGACTTAATAACATGAGATTCTGGC
TTATGCCTCCTTCTTTAACCCTACTTCTTGTATCTGCTCTTGTTGAGTCAGGTGCTGGTA
CTGGGTGGACGGTATACCCGCCTCTTTCAGGTATTGTAGCC---CACGCAGGTGGGAGAG
TAGATTTTGCGATTTTCTCTCTCCACTTAGCGGGTGCTTCTTCAATTCTTGGTGCTGTAA
ACTTTATTTCAACAACG-CTTAACATGCGTGGAGCTG--------------------GGG
TAACTTTCGAGCGACTC-----------------------------------CCTCTATT
TGTGTGGGCTGCTGTTATTACAGTAGTGCTTCTAATTCTATCCCTTCCGGTATTTGCTGG
TGGTATTACCATGCTTCTTACGGACCGAAACTTTAACACAAGATTCTTCGATCCTGCAGG
TGGTGGTG----ACCCTATTCTATACCAGCACTTGTTC----------------------
----
>JQ798732_Chaetonotus_hystrix
------------------------------------TATGCTTTACTTTCTCTT-TGGGA
TGTGATCTGCTATGGTAGGTACCGCCCTTAGACTTCTTATTCGAATTGAGCTAAGTGTTG
CTAGGAGCTGAATGGGAGACGATCAGCTTTACAACGTAGTTGTTACAGCTCACGCTTTTG
TTATGATTTTCTTTTTTGTGATGCCATTTATGATTGGTGGGTTTGGTAACAGGCTGCTCC
CTTTAATGATTGGAGCGCCTGATATGGCATTCCCCCGACTTAATAACATGAGGTTCTGGC
TATTGCCTCCTTCTCTAACACTACTTCTAGTATCAGCTCTTGTTGAGTCAGGTGCCGGTA
CTGGATGGACGGTTTACCCGCCCCTGTCAGGAATTGTTGCC---CATGCAGGTGGTAGGG
TAGATTTTGCAATTTTCTCTCTTCATTTAGCAGGTGCCTCTTCTATTTTAGGTGCTGTAA
ACTTTATTTCAACAACG-CTTAACATGCGTGGAGCAG--------------------GGG
TAACTTTCGAGCGGCTT-----------------------------------CCTCTTTT
CGTGTGAGCTGCTGTTATTACGGTAGTCCTTCTAATTCTATCCCTTCCGGTGTTTGCTGG
AGGGATTACAATGCTACTTACAGACCGAAACTTTAATACCAGATTTTTCGACCCAGCTGG
TGGGGGAGGGAGATCCAATCCTATACCAGCATTT--------------------------
----
>MF374690_Chaetonotus_bombardus
----------TTTTCCACTAACCACAAAGACATCGGTATGCTTTACTTTCTCTT-TGGGA
TGTGATCTGCTATGGTAGGTACCGCCCTTAGACTTCTTATTCGAATTGAGCTAAGAGTTG
CAAGGAGCTGAATGGGTGACGATCAGCTTTACAACGTTGTTGTCACAGCTCACGCCTTTG
TAATGATTTTCTTCTTTGTAATGCCTTTTATGATTGGAGGATTTGGTAACAGGCTGCTCC
CTTTAATAATTGGAGCGCCTGATATGGCATTCCCTCGGCTTAACAACATGAGATTCTGGC
TTATGCCTCCTTCTTTAACCCTGCTTCTTGTGTCTGCCCTAGTTGAATCTGGTGCTGGTA
CAGGGTGAACTGTTTACCCTCCCCTATCAGGGATCGTTGCC---CACGCTGGTGGGAGAG
TTGATTTTGCGATTTTCTCTCTCCATTTGGCTGGTGCTTCTTCTATTTTAGGTGCTGTAA
ACTTTATTTCCACCACA-TTAAACATGCGGGGAGCTG--------------------GTG
TAACTTTCGAGCGGCTT-----------------------------------CCTCTGTT
CGTATGGGCTGCTGTAATTACGGTTGTCCTTCTAATTCTTTCATTGCCAGTATTTGCCGG
TGGTATTACTATGCTACTTACAGATCGTAACTTTAACACCAGGTTCTTCGACCCGGCTGG
TGGGGGTG----ATCCTATCCTGTACCAGCACTTATTTTGGTTTTTTGGCCATCCAG---
----
>MF374689_Chaetonotus_bombardus
----------TTTTCCACTAACCACAAAGACATCGGTATGCTTTACTTTCTCTT-TGGGA
TGTGATCTGCTATGGTAGGTACCGCCCTTAGACTTCTTATTCGAATTGAGCTAAGAGTTG
CAAGGAGCTGAATGGGTGACGATCAGCTTTACAACGTTGTTGTCACAGCTCACGCCTTTG
TAATGATTTTCTTCTTTGTAATGCCTTTTATGATTGGAGGATTTGGTAACAGGCTGCTCC
CTTTAATAATTGGAGCGCCTGATATGGCATTCCCTCGGCTTAACAACATGAGATTCTGGC
TTATGCCTCCTTCTTTAACCCTGCTTCTTGTGTCTGCCCTAGTTGAATCTGGTGCTGGTA
CAGGGTGAACTGTTTACCCTCCCCTATCAGGGATCGTTGCC---CACGCTGGTGGGAGAG
TTGATTTTGCGATTTTCTCTCTCCATTTGGCTGGTGCTTCTTCTATTTTAGGTGCTGTAA
ACTTTATTTCCACCACA-TTAAACATGCGGGGAGCTG--------------------GTG
TAACTTTCGAGCGGCTT-----------------------------------CCTCTGTT
CGTATGGGCTGCTGTAATTACGGTTGTCCTTCTAATTCTTTCATTGCCAGTATTTGCCGG
TGGTATTACTATGCTACTTACAGATCGTAACTTTAACACCAGGTTCTTCGACCCGGCTGG
TGGGGGTG----ATCCTATCCTGTACCAGCACTTATTTTGGTTTTTTGGCCATCCAG---
----
>JN185544_Aspidiophorus_ophiodermus
------------------------------------CATGCTTTACTTCATCTT-CGGTC
TGTGGGCTGCTATGGTAGGCACAGGTCTAAGACTACTTATTCGAGTTGAGCTGAGAGTTG
CCTCTAGTTGAATGGGTGACGACCAGCTTTACAACGTAATCGTAACAGCTCACGCTTTCG
TTATGATTTTCTTTTTCGTAATGCCTTTTATGATTGGAGGATTTGGGAACAGGTTACTAC
CTTTAATGATTGGCGCCCCCGACATGGCATTTCCTCGACTTAACAACATGAGATTCTGGC
TTCTTCCGCCCTCTCTAACCCTTCTTCTAGTGTCAGCACTAGTAGAAAGGGGTGCCGGGA
CCGGATGGACGGTCTACCCTCCTCTTGCAGGGATTGTATCC---CACGCTGGTGGGAGAG
TGGACTTCGCCATTTTCTCCCTTCACTTGGCAGGTGCTTCTTCTATTTTAGGGGCAGTAA
ACTTTATTTCTACAACA-CTAAACATGCGCGGGGCTG--------------------GTG
TGACATTCGAACGACTT-----------------------------------CCTCTATT
CGTATGAGCTGCCGTAATTACGGTTGTACTTCTTATTCTTTCTCTTCCGGTATTTGCTGG
TGGGATTACTATGCTTCTAACTGACCGAAACTTTAACACAAGATTCTTCGACCCAGCAGG
TGGTGGTG----ACCCTATTCTATATCAGCACCTATTC----------------------
----
>JQ798717_Chaetonotus_polyspinosus
------------------------------------TATGCTTTATTTCATCTT-TGGGC
TGTGAGCTGCTATGGTAGGCACAGCCCTTAGACTTCTTATTCGAACCGAGCTGAGAGTGG
CCTCTAGATGAATGGGTGACGATCAGCTATACAACGTGATTGTTACGGCTCACGCGTTTA
TTATGATTTTCTTTTTCGTAATGCCTTTCATGATTGGAGGGTTTGGAAACAGGCTCCTTC
CATTAATGATTGGAGCCCCTGATATGGCTTTTCCTCGACTTAACAATATAAGATTTTGAC
TTCTCCCGCCATCTTTAACTCTTCTATTGGTATCTGCCTTAGTAGAAAGAGGGGCTGGGA
CAGGGTGGACAGTATACCCCCCTCTAGCTGGAATTGTTGCC---CACGCTGGTGGAAGAG
TAGATTTTGCAATTTTCTCCCTCCATTTAGCCGGTGCTTCTTCAATTTTAGGGGCAGTGA
ACTTTATTTCTACCGCC-ATTAACATGCGGGGGCCAG--------------------GGG
TAACTTTCGAACGAATG-----------------------------------CCTCTGTT
CGTATGAGCAGCAGTAATCACCGTAGTACTTCTACTACTATCCCTTCCAGTGTTTGCTGG
TGGGATTACTATGCTGCTAACCGACCGAAACTTTAACACCAGATTCTTCGACCCTGCAGG
TGGGGGTG----ACCCAATTTTATATCAGCACCTTTTC----------------------
----
>JQ798677_Arenotus_strixinoi
------------------------------------TATGCTTTATTTTATCTT-CGGCT
TGTGATCTGCCATGGTTGGGACAGGCCTTAGACTTCTTATTCGAACCGAGCTAAGGGTTG
CCACCAGATGAATGGGAGACGACCAGCTATACAACGTAGTTGTCACGGCTCATGCTTTTA
TTATGATTTTCTTTTTCGTAATGCCTTTTATGATTGGCGGGTTTGGAAACAGGCTCTTAC
CATTAATGATTGGGGCCCCAGACATGGCCTTTCCTCGACTTAACAATATGAGATTTTGAC
TCCTGCCGCCGTCTCTTACGCTATTGCTAGTGTCGGCACTTGTTGAAAGCGGGGCGGGGA
CTGGTTGGACAGTGTACCCCCCTCTAGCTGGGATTGTAGCC---CACGCAGGGGGAAGGG
TTGACTTTGCTATTTTTTCCCTTCACCTAGCTGGGGCCTCTTCCATTCTAGGGGCAGTAA
ACTTTATTTCTACCACC-CTTAATATGCGGGGCCCAG--------------------GGG
TTACTTTTGAGCGTCTG-----------------------------------CCCCTGTT
TGTCTGAGCTGCTGTAATTACGGTAGTCTTATTAATCCTATCTTTACCGGTATTCGCTGG
TGGGATTACGATGCTTCTTACAGATCGGAACTTTAACACGAGATTCTTCGACCCTGCAGG
TGGGGGTG----ACCCGATCCTATATCAGCACCTATTC----------------------
----
>JQ798680_Lepidochaetus_brasilense
------------------------------------TATGCTTTACTTTATCTT-TGGTC
TATGAGCTGCTATGGTGGGTACGGGCCTAAGACTACTTATTCGAATTGAGCTAAGTGTAG
CAACTAGATGAATGGGAGATGATCAGCTCTACAACGTTCTAGTTACGGCCCACGCTTTTG
TCATGATTTTCTTTTTTGTAATGCCTTTCATGATTGGGGGATTTGGTAACAGACTTATTC
CTCTGATGGTCGGCTCCCCCGACATGGCCTTTCCACGACTTAATAATATAAGATTCTGGC
TTTTGCCACCTTCTCTCACCCTCCTTCTAGTTTCGGCTCTTGTTGAAAGAGGGGCAGGCA
CTGGTTGAACGGTTTACCCGCCCCTTGCTGGGATTGTCGCC---CACGGAGGAGGAAGAG
TAGACTTTGCTATTTTCTCTTTACACTTGGCAGGTGCTTCATCCATTTTAGGAGCCGTAA
ACTTTATTTCTACAACA-GTTAACATGCGGGGGGCGG--------------------GAG
TCACTTTCGAGCGACTT-----------------------------------CCCCTATT
CGTATGGGCCGCTGTGATTACAGTAGTCCTTCTTTTACTTTCTCTTCCCGTTTTCGCCGG
TGGAATTACCATGCTTCTAACCGATCGGAACTTTAACACAAGATTCTTCGACCCAGCTGG
AGGGGGCG----ACCCTGTGCTTTATCAGCACCTTTTC----------------------
----
>JN185569_Lepidochaetus_zelinkai
------------------------------------TATGCTTTATTTTATCTT-CGGTC
TCTGAGCTGCTATGGTAGGGACGGGCCTTAGGTTACTTATTCGAATTGAGTTGAGTGTTG
CAACTAGATGAATGGGAGATGATCAGCTCTACAACGTTCTAGTTACGGCCCACGCCTTTG
TTATGATTTTCTTTTTTGTCATGCCTTTTATGATTGGGGGATTTGGTAACAGGCTCCTTC
CTTTAATGGTTGGATCGCCTGATATGGCTTTTCCTCGACTTAATAACATGAGATTCTGAC
TTCTACCGCCTTCTCTTACTCTCCTTCTAGTGTCAGCACTAGTGGAAAGTGGGGCAGGAA
CTGGTTGGACAGTCTACCCCCCACTAGCCGGAATTGTAGCT---CACGGAGGAGGAAGGG
TAGATTTTGCTATTTTTTCTCTACATTTAGCGGGTGCTTCTTCTATTTTAGGTGCAGTAA
ACTTTATTTCTACGACG-GTTAATATGCGAGGGGCTG--------------------GGG
TAACGTTCGAGCGGCTA-----------------------------------CCACTATT
TGTGTGGGCGGCAGTTAYTACAGTAGTCCTTCTACTTCTTTCTCTTCCAGTTTTTGCTGG
GGGTATTACTATGCTTTTAACTGACCGAAACTTTAATACCAGATTCTTCGACCCTGCTGG
GGGAGGGG----ATCCTGTTCTTTACCAGCATTTATTC----------------------
----
>JN185565_Lepidochaetus_zelinkai
------------------------------------CATGCTTTATTTTATTTT-CGGTC
TCTGAGCTGCTATGGTAGGGACGGGCCTTAGGTTACTTATTCGAATTGAGTTGAGTGTTG
CAACTAGATGAATGGGAGATGATCAGCTCTACAACGTTCTAGTTACGGCCCACGCCTTTG
TTATGATTTTCTTTTTTGTCATGCCTTTTATGATTGGGGGGTTTGGTAACAGGCTCCTTC
CTTTAATGGTCGGATCGCCTGACATGGCTTTCCCTCGACTTAATAACATGAGATTCTGAC
TTCTGCCGCCTTCTCTTACTCTCCTTTTAGTGTCAGCACTAGTGGAAAGTGGGGCAGGAA
CTGGTTGAACAGTCTACCCCCCACTAGCCGGAATTGTAGCT---CACGGGGGAGGAAGGG
TAGATTTTGCTATTTTTTCTCTACACTTAGCGGGTGCTTCGTCTATTTTAGGTGCAGTAA
ACTTCATTTCTACAACA-GTTAATATGCGAGGGGCTG--------------------GGG
TGACATTCGAGCGGCTT-----------------------------------CCACTATT
TGTGTGAGCGGCAGTTATTACAGTAGTCCTTCTACTTCTTTCTCTTCCAGTTTTTGCTGG
GGGTATTACTATGCTTTTAACTGACCGAAACTTTAATACCAGATTCTTCGACCCTGCTGG
GGGAGGGG----ATCCTGTTCTTTACCAGCATTTATTC----------------------
----
>JN185568_Lepidochaetus_brasilense
------------------------------------TATACTTTACTTTATCTT-CGGGC
TGTGATCTGCTATGGTAGGCACAGGCCTAAGACTACTTATCCGAATTGAGTTGAGCGTAG
CTACCAGATGGATGGGAGATGATCAGCTCTACAACGTCTTAGTTACAGCTCACGCCTTTG
TTATGATTTTCTTTTTCGTAATGCCATTCATGATTGGAGGTTTTGGTAACAGGCTAATCC
CTCTTATGGTAGGGTCACCTGATATGGCCTTTCCACGACTTAACAACATAAGGTTCTGGC
TTCTACCTCCTTCTCTAACCCTTCTTCTAGTGTCAGCACTAGTGGAAAGAGGGGCAGGGA
CTGGCTGAACAGTGTACCCTCCTCTAGCAGGAATTGTTGCT---CACGGAGGGGGAAGTG
TTGACTTTGCTATTTTTTCTTTACACTTGGCGGGTGCTTCATCTATTTTAGGTGCAGTAA
ACTTTATTTCAACAACT-GTTAACATGCGAGGAGCTG--------------------GTG
TAACATTCGAGCGACTC-----------------------------------CCTCTTTT
CGTATGAGCTGCTGTTATTACAGTAGTCCTTCTACTTCTATCGCTTCCAGTTTTAGCAGG
AGGGATTACTATGCTCCTTACAGATCGAAACTTTAATACAAGATTTTTCGATCCAGCCGG
GGGTGGGG----ACCCTGTTCTATACCAGCACCTTTTC----------------------
----
>JQ798720_Chaetonotus_heideri
------------------------------------TATGCTTTATTTTATCTT-TGGTC
TATGAGCTGCCATGGTAGGTACGGGCCTAAGACTTTTAATTCGACTTGAGCTTAGAGTAG
CAAGAAGCTGAATGGGAGATGATCAGCTTTATAATGTTATTGTAACAGCACACGCTTTTG
TTATGATTTTCTTTTTCGTAATGCCTTTCATGATTGGTGGGTTTGGTAACAGGATTCTAC
CTCTTATGATTGGGGCCCCAGACATGGCTTTTCCTCGACTTAATAACATGAGATTCTGAT
TACTACCTCCATCTCTTACACTACTTCTAGTTTCAGCTCTAGTTGAAAGAGGGGCAGGTA
CAGGATGGACGGTTTACCCGCCTCTTGCAGGGATTGTGTCC---CACGCCGGAGGAAGGG
TTGACTTTGCAATTTTCTCTCTTCATTTAGCAGGTGCCTCTTCTATTTTAGGGGCAGTTA
ACTTTATTTCAACAACC-GTTAACATGCGAGGAGCAG--------------------GAG
TAACTTTCGAGCGACTT-----------------------------------CCTCTATT
CGTATGAGCAGCCGTAATCACAGTAGTACTACTAATTCTATCACTACCTGTGTTTGCAGG
AGGGATTACAATGCTATTAACAGATCGAAACTTTAATACAAGATTCTTCGACCCAGCGGG
TGGTGGGG----ACCCTGTTCTATACCAGCACTTATTT----------------------
----
>JQ798682_Chaetonotus_acanthodes
------------------------------------TATACTTTACTTCATCTT-TGGTC
TATGAGCTGCTATGGTAGGGACGGGCCTAAGATTACTAATTCGACTTGAGCTAAGAGTTG
CAAGAAGCTGAATGGGAGACGATCAGCTTTACAACGTAATTGTTACAGCTCACGCTTTTG
TTATGATTTTCTTCTTTGTTATGCCTTTTATGATTGGAGGGTTTGGTAACAGGCTTCTAC
CTTTAATGGTAGGATCCCCAGACATGGCCTTCCCTCGACTAAATAACATGAGATTTTGAC
TTCTACCACCTTCTCTGACTTTGCTTCTAGTTTCTGCTTTAGTAGAAAGAGGGGCTGGGA
CGGGGTGAACAGTCTACCCCCCTCTTGCCGGCATTGTTTCT---CACGCTGGTGGAAGGG
TTGATTTTGCCATTTTCTCTTTACACTTAGCAGGTGCATCATCTATTTTGGGTGCTGTAA
ACTTTATTTCAACTACA-GTTAACATGCGAGGGGCTG--------------------GTG
TAACTTTCGAGCGACTA-----------------------------------CCTCTTTT
CGTTTGAGCTGCTGTTATTACAGTTGTACTACTAATTCTTTCCCTTCCTGTATTTGCAGG
TGGGATTACCATGTTACTAACGGATCGAAACTTTAACACTAGATTCTTTGATCCAGCTGG
GGGTGGGG----ATCCTATTCTATATCAGCACTTATTC----------------------
----
>JQ798685_Chaetonotus_heideri
------------------------------------CATGCTTTACTTTATTTT-CGGGC
TATGAGCTGCTATGGTAGGCACAGCCCTTAGACTTTTAATTCGACTTGAACTTAGGGTAG
CAAGGAGTTGAATGGGGGACGATCAGCTTTATAACGTGATCGTTACCGCACACGCATTTG
TGATGATTTTCTTCTTTGTAATGCCTTTTATGATTGGGGGGTTTGGTAACAGGATTCTTC
CTTTAATGGTCGGAGCGCCAGACATGGCTTTCCCTCGACTTAATAACATGAGATTTTGAC
TACTACCTCCATCTTTAACTCTTCTTTTAGTATCAGCTTTGGTTGAAAGAGGGGCAGGAA
CTGGATGAACTGTATACCCTCCTCTGTCTGGGATTGTCTCT---CACGCAGGTGGAAGAG
TGGACTTTGCTATTTTTTCTCTTCATTTGGCTGGTGCTTCTTCAATTTTAGGGGCTGTTA
ACTTTATTTCAACAACA-GTTAACATGCGAGGGGCTG--------------------GTG
TCACATTCGAACGACTC-----------------------------------CCGCTATT
CGTATGGTCTGCTGTGATTACAGTGGTGCTTCTACTTCTATCTCTGCCGGTATTTGCAGG
AGGGATTACTATACTTTTAACAGACCGAAACTTTAACACAAGGTTTTTTGACCCTGCTGG
TGGAGGGG----ATCCTGTTTTATATCAGCACTTATTC----------------------
----
>JN185553_Lepidodermella_minus_minus
------------------------------------TATGCTTTATTTTATCTT-TGGGA
TGTGAGCTGCTATGGTAGGCACAGCCCTTAGACTACTTATTCGAATTGAGCTAAGAGTTG
CTAGAAGGTGAATAGGAGATGATCAGCTTTATAACGTCTTAGTAACGGCTCACGCTTTTG
TTATGATTTTCTTTTTCGTAATGCCTTTTATGATTGGGGGGTTTGGAAACAGGCTTCTTC
CACTAATGATTGGGGCTCCAGATATGGCGTTCCCCCGACTAAATAATATGAGATTCTGGC
TTCTTCCTCCTGCTCTAACGCTGCTTTTAGTGTCAGCGTTAGTTGAAAGAGGGGCTGGTA
CAGGATGGACTGTCTACCCTCCTCTGGCTGGGATTGTTTCT---CACGCTGGTGGGAGGG
TAGACTTTGCTATTTTTTCTTTACACTTAGCAGGTGCGTCTTCAATTTTAGGTGCTGTAA
ACTTTATTTCAACTTCA-GTTAACATGCGAGGAGCAG--------------------GGG
TTACTTTTGAGCGACTA-----------------------------------CCTCTATT
CGTTTGGTCTGTCGTCATTACTGTTGTGCTTCTTCTTCTATCCCTACCTGTTCTTGCTGG
GGGTATTACTATGCTTCTTACGGATCGAAACTTTAATACAAGATTCTTCGACCCAGCAGG
GGGTGGTG----ACCCTATTCTTTATCAACACCTTTTC----------------------
----
>JN185547_Lepidodermella_intermedia
------------------------------------TATGCTTTATTTTATCTT-TGGGA
TGTGAGCTGCTATGGTAGGTACAGCCCTTAGACTACTTGTTCGAATTGAGTTAAGAGTTG
CTAGAAGATGAATAGGAGATGATCAGCTTTATAACGTTCTAGTGACGGCTCACGCTTTTG
TTATGATTTTCTTTTTCGTGATGCCTTTCATGATTGGGGGGTTTGGTAACAGACTTCTCC
CACTAATGATTGGAGCCCCTGATATGGCATTCCCACGATTAAACAACATGAGATTCTGGC
TTCTTCCTCCTGCTCTTACTCTACTTCTAGTGTCAGCACTAGTTGAAAGAGGAGCAGGAA
CTGGATGAACCGTCTACCCTCCTCTAGCTGGGATTGTTTCT---CACGCAGGAGGAAGAG
TAGATTTCGCTATTTTTTCTCTTCACTTGGCTGGTGCCTCTTCAATTTTAGGTGCTGTTA
ACTTTATTTCAACTACA-GTAAACATGCGTGGAGCAG--------------------GAG
TAACTTTCGAGCGACTT-----------------------------------CCTCTATT
CGTGTGAGCAGTAGTTATTACTGTAGTCCTTCTTCTTCTATCCTTACCTGTATTCGCTGG
TGGGATTACTATGCTTTTGACGGATCGAAACTTTAACACAAGGTTCTTCGATCCAGCTGG
TGGTGGTG----ACCCTGTTCTATATCAGCATATTTTC----------------------
----
>JQ798704_Heterolepidoderma_sp3
------------------------------------CATGCTTTACTTCGTCTT-TGGTC
TATGGTCTGCTATGGTAGGCACAGGCTTAAGATTAATTATTCGAACTGAGCTGAGGGTCA
CTTCTAGGTGAATGGGCGACGATCAGCTATATAACGTTGTCGTAACAGCTCACGCTTTTA
TTATGATTTTCTTCTTTGTTATGCCATTTATGATTGGTGGGTTTGGAAACAGGCTTCTAC
CATTAATGATTGGGTCTCCTGATATGGCATTCCCTCGTCTTAACAACATGAGATTCTGGC
TTCTACCACCTTCTCTTACTTTATTACTAGTTTCAGCATTAGTAGAAAGAGGGGCAGGAA
CTGGTTGAACTGTATACCCACCTCTTTCGGCAATTGTTTCT---CACGCCGGAGGAAGGG
TGGACTTTGCTATTTTCTCTTTACATTTGGCAGGTGCTTCTTCTATTTTAGGGGCAGTGA
ACTTCATTTNTACTGCA-CTTAACATGCGAGGGGCAG--------------------GAG
TCACTTTCGAACGGCTT-----------------------------------CCGCTCTT
TGTTTGGGCTGCAGTATTAACTGTGATTCTTCTTATTTTATCCCTTCCAGTATTCGCTGG
TGGAATTACCATGCTTCTAACTGACCGAAACTTTAACACAAGATTTTT------------
------------------------------------------------------------
----
>JQ798696_Chaetonotus_dispar
------------------------------------TATGCTTTATTTTATCTT-TGGTC
TATGAGCTGCTATGGTAGGTACAGCTCTAAGACTTCTTATTCGTGTAGAGCTTAGTGTTG
CTTCCGGTTGAATGGGAGACGACCAGCTTTACAACGTAATTGTGACTGCTCACGCCTTTG
TAATGATTTTCTTCTTTGTTATGCCTTTTATAATTGGAGGATTTGGAAACACACTAATTC
CTGTTATGATCGGGTCTCCCGATATGGCGTTCCCTCGTCTAAATAACATGAGTTTTTGGC
TTCTACCACCTTCTCTTACGCTACTTCTAGTATCAGCCCTAGTAGAAAGAGGGGCAGGAA
CTGGTTGAACTGTTTACCCACCGTTGTCTGGGATTGTATCT---CACGCAGGAGGAAGGG
TGGACTTCGCTATTTTCTCCCTACACTTAGCCGGGGCTTCCTCTATTTTAGGAGCAGTAA
ATTTTATTTCAACAACT-TTAAACATGCGAGCAGCAGC-----------------ANGAG
TTACTTTCGAGCGACTC-----------------------------------CCTCTGTT
TGTGTGAGCGGCTGTTATTACYGTAGTTCTTYTGCTTCTATCTCTTCCAGTATTCGCTGG
AGCTATTACCATGCTTTTAACCGATCGAAATTTTAATACTAGATTCTTCGACCCTGCNGG
GGGAGGAG----ACCCTATTCTTTACCAGCACTTATTC----------------------
----
>JQ798735_Ichthydium_skandicum
------------------------------------TATACTTTATTTTATTTT-TGGGC
TATGGGCCGCTATGGTTGGAACCGCCCTAAGGTTGCTTATCCGGATTGAGCTAAGTGTAG
CAAGAAGTTGGATAGGAGATGACCAGCTATATAACGTTTTAGTTACAGCTCACGCTTTTG
TGATGATTTTCTTTTTTGTAATGCCTTTTATGATTGGAGGGTTTGGTAATAGAATCCTTC
CTTTACTTATTGGAGCGCCCGATATGGCTTTTCCTCGTCTAAATAACATGAGATTCTGAT
TGCTTCCACCTTCTCTAACTCTTTTACTTGTATCAGCTTTGGTAGAAAGAGGGGCAGGAA
CTGGTTGGACTGTTTACCCGCCACTGGCTGGGATTGTCTCC---CATGCCGGAGGGAGGG
TAGACTTCGCTATTTTTTCCCTACATTTAGCAGGTGCCTCTTCCATTCTTGGGGCTGTAA
ACTTTATTTCTACTACA-GTAAACATGCGAGGAGCAG--------------------GGG
TCACTTTTGAACGGCTC-----------------------------------CCTTTATT
TGTGTGATCCGCAGTTATTACTGTGGTGCTTCTTCTTCTTTCTCTCCCTGTATTTGCAGG
GGGGATTACTATGCTTTTAACAGATCGAAATTTTAATACAAGATTTTTTGACCCGGCTGG
TGGGGGAG----ACCCAATTCTGTACCANCACTTGNTT----------------------
----
>JQ798705_Ichthydium_skandicum
------------------------------------CATGCTTTATTTTATTTT-TGGGC
TATGGGCCGCTATGGTTGGAACCGCCCTAAGGTTGCTTATCCGGATTGAGCTAAGTGTAG
CAAGAAGTTGGATAGGAGATGACCAGCTATATAACGTTTTAGTTACAGCTCACGCTTTTG
TGATGATTTTCTTTTTTGTAATGCCTTTTATGATTGGAGGGTTTGGTAATAGAATCCTTC
CTTTACTTATTGGAGCGCCCGATATGGCTTTTCCTCGTCTAAATAACATGAGATTCTGAT
TGCTTCCACCTTCTCTAACTCTTTTACTTGTATCAGCTTTGGTAGAAAGAGGGGCAGGAA
CTGGTTGGACTGTTTACCCGCCACTGGCTGGGATTGTCTCC---CATGCCGGAGGGAGGG
TAGACTTCGCTATTTTTTCCCTACATTTAGCAGGTGCCTCTTCCATTCTTGGGGCTGTAA
ACTTTATTTCTACTACA-GTAAACATGCGAGGAGCAG--------------------GGG
TCACTTTTGAACGGCTC-----------------------------------CCTTTATT
TGTGTGATCCGCAGTTATTACTGTGGTGCTTCTTCTTCTTTCTCTCCCTGTATTTGCAGG
GGGGATTACTATGCTTTTAACAGATCGAAATTTTAATACAAGATTTTTTGACCCGGCTGG
TGGGGGAG----ACCCAATTCTGTACCAGCACTTGTTT----------------------
----
>JN185576_Aspidiophorus_tetrachaetus
------------------------------------TATGCTTTATTTTATTTT-TGGCA
TGTGAGCCGCTATGGTTGGAACTGCGTTGAGACTACTTATTCGAATCGAGCTTAGAGTAG
CGAGAAGTTGAATAGGGGACGATCAGCTGTATAACGTTCTAGTTACAGCTCACGCATTTG
TTATGATTTTCTTTTTTGTTATGCCATTCATGATTGGAGGGTTTGGAAATAGGCTTCTTC
CTTTAATGATTGGGGCCCCAGATATGGCTTTTCCTCGACTTAATAATATGAGATTTTGAC
TGCTTCCACCTTCTCTAACACTTCTACTGGTATCAGCACTAGTAGAAAGCGGAGCTGGGA
CAGGATGAACTGTTTACCCGCCGCTTGCTGGGGTTGTGGCC---CACGGCGGAGGCAGAG
TAGACTTTGCTATTTTCTCCCTTCATTTAGCTGGTGCTTCCTCAATTCTTGGGGCAGTTA
ACTTTATTTCTACAACA-GTAAACATGCGAGGAGCTG--------------------GAG
TAACTTTTGAGCGACTT-----------------------------------CCGCTTTT
CGTGTGGGCAGCTGTTATTACAGTAGTACTTCTTCTTCTATCCCTTCCTGTTTTCGCTGG
CGGGATTACCATGCTGCTTACAGATCGAAACTTTAACACAAGATTCTTCGACCCTGCAGG
GGGAGGAG----ACCCCATTCTTTATCAGCATTTGTTC----------------------
----
>JN185548_Heterolepidoderma_macrops
------------------------------------TATGCTTTATTTTCTTTT-TGGTC
TATGATCTGCTATGGTAGGCACAGGCCTAAGACTTCTTATTCGAATTGAGCTAAGTGTTG
CAAGAAGATGAATGGGTGATGACCAGCTATACAACGTAGTTGTCACAGCTCACGCTTTTG
TAATGATTTTCTTTTTCGTTATGCCTTTCATGGTGGGAGGGTTTGGAAACAGGCTTCTTC
CTTTAATGATTGGAGCCCCTGACATGGCTTTTCCTCGACTTAATAACATGAGGTTCTGAC
TTCTTCCTCCTTCCCTAACCCTTCTGCTGGTTTCTGCTTTAGTAGAAAGAGGGGCGGGTA
CTGGTTGGACTGTTTACCCGCCCCTATCAGGGATTGTGTCC---CATGCTGGTGGGAGAG
TTGATTTCGCAATTTTCTCTCTCCACTTGGCTGGTGCATCTTCTATTCTTGGGGCTGTAA
ATTTCATTTCGACATCT-ATTAACATGCGAGCAGCAG--------------------GTG
TGACTTTTGAGCGTCTT-----------------------------------CCTCTATT
CGTGTGGTCTATGATCATTACTGTAGTCCTTCTTCTTCTATCTCTACCTGTTTTAGCAGG
TGGGATCACTATGCTGCTTACGGACCGGAACCTAAATACTAGGTTCTTCGACCCGGCAGG
TGGTGGTG----ACCCTGTTCTTTATCAGCACCTTTTC----------------------
----
>JQ798728_Halichaetonotus_paradoxus
------------------------------------TATGCTTTATTTTATTTT-TGGTA
TGTGATCTGCTATGCTAGGTACTGCCTTAAGACTTCTAATTCGGATTGAATTAAGAGTCG
CTAACAGCTGAATAGGAGACGACCAGCTGTACAATGTGATTGTGACGGCTCACGCCTTTG
TTATGATTTTCTTCTTTGTTATGCCATTCATGATTGGGGGGTTTGGTAATACCTTACTAC
CTCTAATGATTGGTGCGCCGGATATGGCATTTCCTCGTCTAAACAACATGAGGTTTTGGC
TTCTTCCTCCTGCTATTACAATGCTTCTGGTTTCTAGGCTGGTTGAAAGAGGTGCAGGGA
CTGGTTGAACTGTATACCCCCCTCTTTCTGGGATTATTGCC---CACGGCGGAGGAAGGG
TGGATTTTGCCATTTTTTCTCTTCACCTTGCTGGTGCCTCTTCAATTTTAGGTGCTGTTA
ATTTTATTTCAACTACT-CTTAATATGCGAGGGCCTG--------------------GGG
TTACTTTCGAACGGCTT-----------------------------------CCTCTTTT
CGTGTGGGCTGCTGTAATTACCGTAGTTCTTCTTTTACTATCACTTCCTGTGTTTGCCGG
AGCAATTACAATGCTGCTAACCGACCGAAACTTCAATACTAGATTTTTCGACCCGGCTGG
TGGTGGGG----ACCCTGTCCTATACCAGCATTTATTC----------------------
----
>JQ798688_Halichaetonotus_aculifer
------------------------------------CATGCTTTATTTTATTTT-TGGTA
TGTGATCTGCTATGGTGGGCACTGCCTTAAGACTTTTAATTCGAATTGAGCTAAGAGTCG
CAAATAGCTGAATAGGAGATGACCAGCTTTACAATGTGATTGTAACGGCTCACGCCTTTG
TTATGATTTTCTTCTTCGTAATGCCATTTATGATTGGGGGATTTGGTAATACGCTTCTTC
CTCTTATGATTGGTGCGCCAGACATGGCGTTTCCTCGGCTTAACAACATGAGATTCTGGC
TACTACCACCTGCTATCACTCTACTACTAGTTTCTAGACTAGTTGAAAGAGGGGCGGGTA
CCGGTTGGACAGTTTACCCACCACTTTCTAGGATTATTGCC---CACGGAGGTGGGAGGG
TAGACTTTGCTATTTTTTCTTTACACCTTGCAGGTGCCTCGTCGATTTTGGGTGCAGTGA
ACTTCATTTCTACCTCA-ATCAATATGCGAGGCCCAG--------------------GGG
TAACTTTCGAGCGAATG-----------------------------------CCTCTATT
CGTCTGAGCTGCTGTAATTACAGTCGTACTTCTTCTACTATCGCTTCCGGTATTTGCCGG
TGCGATTACTATGCTGCTAACGGACCGAAACTTTAACACTAGATTTTTCGACCCANCAGG
GGGAGGAN----ACNNTGTGCTATACCAGCACCTATTCGCAGGGGGTGGTGACCCTATTC
TTTA
>JQ798691_Heterolepidoderma_sp1
------------------------------------CATGCTTTATTTCTTTTT-CGGTA
TGTGATCTGCTATGGTAGGTACTGCCCTAAGACTTTTAATTCGAATTGAGCTAAGAGTTG
CAAATAGCTGAATGGGAGACGATCAGCTTTATAATGTAATTGTTACAGCTCACGCTTTCG
TAATGATTTTCTTCTTTGTTATGCCATTCATGGTAGGTGGATTAGGTAACACTCTTCTAC
CTTTAATGATTGGAGCCCCTGATATGGCTTTTCCTCGACTAAATAATATGAGATTCTGAC
TTCTTCCTCCTTCTATTACTCTTCTACTAGTTTCAAGACTTGTAGAAAGAGGGGCGGGGA
CAGGATGAACAGTTTACCCTCCTTTAGCAGGAATCGTTGCC---CACGGTGGTGGGAGAG
TTGATTTTGCGATTTTCTCTCTACACATCGCAGGTATTTCATCTATTCTAGGTGCAATTA
ACTTCATTGCTACAACT-CTTAACATGCGAGGACCTG--------------------GGG
TTACTTTCGAGCGACTC-----------------------------------CCTCTTTT
CGTATGGGCTGCAGTAATTACAGTAGTTCTTCTACTTCTTTCTCTTCCAGTATTTGCTGG
TGGGCTTACAATGCTTCTAACTGATCGAAACTTAAATACTAGGTTTTTCGACCCAGCAGG
GGGTGGTG----ACCCTATTCTATACCAGCACTTATTC----------------------
----
>KP713406_Bifidochaetus_arcticus
------------------------------------TATGTTATACTTTATCTT-TGGTC
TATGAGCAGCCATGGTAGGCACAGCTCTTAGGCTATTAATTCGAATTGAGCTAAGAGTAG
CTACAAGGTGAATGGGCGACGACCAGCTTTACAACGTGCTGGTTACAGCTCACGCTTTTG
TGATGATTTTCTTTTTCGTTATGCCCTTTATGATTGGTGGATTCGGTAACAGGCTGCTTC
CTTTAATGGTTGGAGCCCCTGATATGGCATTCCCCCGTCTTAACAATATGAGATTCTGAC
TTCTACCTCCCGCGCTAACACTTCTTCTAGTTTCAGCACTAGTTGAAAGAGGGGCTGGTA
CAGGTTGGACAGTATACCCTCCTCTGGCGGGTATTGTCGCC---CACGGAGGTGGTAGAG
TTGATTTTGCTATTTTCTCTCTTCATTTAGCTGGTATTTCTTCTATTTTAGGTGCAGTTA
ATTTCATTTCTACTACT-GTTAACATGCGAGGAGCTG--------------------GGG
TAACTTTCGAGCGTCTC-----------------------------------CCTCTTTT
TGTGTGAGCTGCTGTAATTACTGTGGTTCTTTTACTTTTATCACTTCCAGTATTTGCTGG
TGGTATTACCATGCTTCTTACGGATCGAAACTTCAACACCAGATTTTTCGACCCAGCGGG
GGGTGGTG----ATCCTGTTCTTTACCAGCACTTGTTCTGGTT-----------------
----
>KP713405_Bifidochaetus_arcticus
------------------------------------TATGTTATACTTTATCTT-TGGTC
TATGAGCAGCCATGGTAGGCACAGCTCTTAGGCTATTAATTCGAATTGAGCTAAGAGTAG
CTACAAGGTGAATGGGCGACGACCAGCTTTACAACGTGCTGGTTACAGCTCACGCTTTTG
TGATGATTTTCTTTTTCGTTATGCCCTTTATGATTGGTGGGTTCGGTAACAGGCTGCTTC
CTTTAATGGTTGGAGCCCCTGATATGGCATTCCCCCGTCTTAACAATATGAGATTCTGAC
TTCTACCTCCCGCGCTAACACTTCTTCTAGTTTCAGCACTAGTTGAAAGAGGGGCTGGTA
CAGGTTGGACAGTATACCCTCCTCTGGCGGGTGTTGTCGCC---CACGGAGGTGGTAGAG
TTGATTTTGCTATTTTCTCTCTTCATTTAGCTGGTATTTCTTCTATTTTAGGTGCAGTTA
ACTTCATTTCTACTACT-GTTAACATGCGAGGAGCTG--------------------GGG
TAACTTTCGAGCGTCTC-----------------------------------CCTCTTTT
TGTGTGAGCTGCTGTAATTACTGTGGTTCTTTTACTTTTATCACTTCCAGTATTTGCTGG
TGGTATTACCATGCTTCTTACGGATCGAAACTTCAACACCAGATTTTTCGACCCAGCGGG
GGGTGGTG----ATCCTGTTCTTTACCAGCACTTGTTCTGGTT-----------------
----
>JQ798725_Chaetonotus_schultzei
------------------------------------TATGCTTTATTTTATCTT-CGGGC
TTTGGTCTGCCATGCTTGGTACAGGGCTTAGTCTTCTAATTCGAATTGAGCTTAGTGTAG
CTACTAGTTGAATGGGGGACGACCAGCTTTATAACGTTTTAGTTACAGCTCACGCTTTTG
TAATGATTTTCTTTTTCGTAATGCCGTTCATGATTGGTGGGTTTGGAAACAGGCTACTCC
CTTTAATGATTGGGGCACCTGACATGGCTTTTCCTCGTCTTAATAACATGAGATTCTGGC
TTATGCCCCCTTCTCTTACGCTCCTTCTGGTGTCTGCCCTAGTTGAAAGAGGGGCAGGAA
CGGGTTGAACCGTATACCCGCCCCTGTCTGGGATTGTGTCC---CACGCTGGGGGTAGAG
TTGATTTTGCTATTTTTTCTCTTCACCTTGCTGGTGCCTCATCGATTTTAGGTGCCGTAA
ACTTCATTTCAACTACA-CTTAACATGCGTGGGGCAG--------------------GAG
TAACTTTTGAGCGACTT-----------------------------------CCGTTGTT
TGTGTGAGCAGCAGTAATTACTGTTGTCCTACTGATTCTTTCTCTTCCTGTTTTCGCAGG
AGGAATTACTATGCTTTTAACTGACCGAAACTTCAATACTAGCTTTTTCGACCCTGCCGG
AGGGGGTG----ATCCTGTTCTTTATCAGCACCTTTTC----------------------
----
>JQ798724_Chaetonotus_neptuni
------------------------------------TATGCTTTATTTTATCTT-CGGGC
TTTGGTCTGCCATGCTTGGTACAGGGCTTAGTCTTCTAATTCGAATTGAGCTTAGTGTAG
CTACTAGTTGAATGGGGGACGACCAGCTTTATAACGTTTTAGTTACAGCTCACGCTTTTG
TAATGATTTTCTTTTTCGTAATGCCGTTCATGATTGGTGGGTTTGGAAACAGGCTACTCC
CTTTAATGATTGGGGCACCTGACATGGCTTTTCCTCGTCTTAATAACATGAGATTCTGGC
TTATGCCCCCTTCTCTTACGCTCCTTCTGGTGTCTGCCCTAGTTGAAAGAGGGGCAGGAA
CGGGTTGAACCGTATACCCGCCCCTGTCTGGGATTGTGTCC---CACGCTGGGGGTAGAG
TTGATTTTGCTATTTTTTCTCTTCACCTTGCTGGTGCCTCATCGATTTTAGGTGCCGTAA
ACTTCATTTCAACTACA-CTTAACATGCGTGGGGCAG--------------------GAG
TAACTTTTGAGCGACTT-----------------------------------CCGTTGTT
TGTGTGAGCAGCAGTAATTACTGTTGTCCTACTGATTCTTTCTCTTCCTGTTTTCGCAGG
AGGAATTACTATGCTTTTAACTGACCGAAACTTCAATACTAGCTTTTTCGACCCTGCCGG
AGGGGGTG----ATCCTGTTCTTTATCAGCACCTTTTC----------------------
----
>MF374700_Chaetonotus_subtilis
----------TTTTCCACTAACCACAAAGACATCGGTATGCTTTATTTCATCTT-TGGTC
TGTGATCTGCTATGGTAGGTACCGGCCTAAGACTACTTATTCGAACCGAACTGAGTGTTG
CTAACAGCTGAATGGGCGACGACCAGCTGTATAACGTGCTTGTAACAGCCCACGGCTTTA
TTATGATTTTCTTTTTCGTAATGCCTTTCACAATTGGGGGATTTGGAAATACACTTGTTC
CACTAATGATTGGAGCACCTGACATGGCATTCCCTCGACTTAACAACATGAGATTCTGGC
TTATGCCCCCTTCTCTAACGCTCCTTCTGGTTTCTGCTCTAATTGAGTCAGGGGCAGGAA
CTGGTTGAACTGTTTATCCTCCACTAGCAGGGATTGTCTCC---CACGCCGGCGGAAGGG
TAGATTTTGCTATTTTTTCTCTACATTTAGCCGGAATTGCTTCAATTCTAGGGGCAGTTA
ACTTCATTTCTACAGCC-CTAAACATGCGAGGAGCAG--------------------GTG
TAACCTTTGAGCGAATG-----------------------------------CCTCTCTT
CGTGTGATCTGTAGTTATTACAGTTTTACTATTAATTCTTTCTCTTCCCGTATTTGCTGG
AGGGATTACAATGCTACTAACGGATCGAAACTTTAACACAAGATTCTTCGACCCCGCTGG
TGGTGGTG----ATCCTATTCTATATCAGCATTTATTCTGATTTTTTGGACATCCGA---
----
>MF374699_Chaetonotus_subtilis
----------TTTTCCACTAACCACAAAGACATCGGTATGCTTTATTTCATCTT-TGGTC
TGTGATCTGCTATGGTAGGTACCGGCCTAAGACTACTTATTCGAACCGAACTGAGTGTTG
CTAACAGCTGAATGGGCGACGACCAGCTGTATAACGTGCTTGTAACAGCCCACGGCTTTA
TTATGATTTTCTTTTTCGTAATGCCTTTCACAATTGGGGGATTTGGAAATACACTTGTTC
CACTAATGATTGGAGCACCTGACATGGCATTCCCTCGACTTAACAACATGAGATTCTGGC
TTATGCCCCCTTCTCTAACGCTCCTTCTGGTTTCTGCTCTAATTGAGTCAGGGGCAGGAA
CTGGTTGAACTGTTTATCCTCCACTAGCAGGGATTGTCTCC---CACGCCGGCGGAAGGG
TAGATTTTGCTATTTTTTCTCTACATTTAGCCGGAATTGCTTCAATTCTAGGGGCAGTTA
ACTTCATTTCTACAGCC-CTAAACATGCGAGGAGCAG--------------------GTG
TAACCTTTGAGCGAATG-----------------------------------CCTCTCTT
CGTGTGATCTGTAGTTATTACAGTTTTACTATTAATTCTTTCTCTTCCCGTATTTGCTGG
AGGGATTACAATGCTACTAACGGATCGAAACTTTAACACAAGATTCTTCGACCCCGCTGG
TGGTGGTG----ATCCTATTCTATATCAGCATTTATTCTGATTTTTTGGACATCCGA---
----
>JQ798733_Chaetonotus_sphagnophilus
------------------------------------TATGCTTTACTTTATCTT-CGGTC
TGTGATCCGCCATGGTGGGAACAGGTCTAAGGTTTCTTATTCGAACTGAGCTGAGAATTG
CTAACAGCTGAATGGGTGACGACCAGCTGTATAACGTGCTTGTGACAGCCCACGGTTTTA
TTATGATTTTCTTCTTTGTAATGCCTTTTACAATTGGGGGGTTTGGAAACACACTTCTCC
CACTGATGATTGGGGCCCCTGATATGGCTTTTCCTCGACTTAATAACATGAGATTTTGAC
TTATGCCATTTTCTCTAACGCTTCTACTAGTATCCGCCCTAATTGAATCTGGGGCAGGAA
CTGGGTGGACTGTTTACCCCCCACTTGCTGGGATTGTATCC---CACGCAGGCGGAAGGG
TTGACTTTGCCATTTTCTCACTCCACCTTGCTGGGATTGCTTCCATTCTAGGTGCTGTAA
ACTTTATTTCAACTGCT-CTTAACATGCGAGCAGCAG--------------------GAA
TCACTTTCGAGCGACTC-----------------------------------CCTCTCTT
CGTGTGGTCTGTGGTAATTACAGTTTTACTTTTAATCCTCTCCCTCCCTGTGTTCGCTGG
CGGGATTACAATGCTACTAACTGACCGAAACTTTAACACCAGATTTTTCGACCCTGCTGG
GGGTGGTG----ACCCAATTCTTTATCAGCACTTGTTC----------------------
----
>JQ798695_Halichaetonotus_sp4
------------------------------------TATGCTTTACTTCATTTT-TGGTA
TGTGGTCTGCTATGGTGGGAACAGCTCTTAGGCTTTTAATTCGAATTGAGCTTAGAGTGG
CTTCTTCATGAATAGGGGACGATCAGCTTTACAACGTGATTGTAACAGCCCACGCCTTCG
TGATGATTTTCTTTTTTGTAATGCCATTTATGATTGGTGGTTTCGGTAACACTCTTCTTC
CTTTGATGATTGGTGCTCCCGATATGGCATTTCCTCGGCTTAATAATATAAGATTCTGGC
TTCTACCTCCGGCCCTTACGCTTCTTCTAGTCTCTAGATTAGTTGAAAGAGGGGCAGGGA
CTGGTTGAACAGTTTACCCTCCTCTTTCAGGAATTATTGCC---CATGGGGGTGGGAGGG
TAGATTTTGCTATTTTCTCTCTACACTTAGCCGGTGCATCTTCAATTCTAGGTGCAGTAA
ATTTTATTTCAACTTCT-CTTAATATGCGAGGACCTG--------------------GTG
TAACATTCGAACGAATG-----------------------------------CCTCTATT
CGTTTGAGCAGCTGTGATTACAGTTGTACTTCTGCTTCTGTCATTGCCAGTACTAGCTGG
AGCTATTACTATGCTTTTAACTGACCGAAACCTAAACACCAGATTCTTTGATCCAGCTGG
TGGGGGTG----ACCCTATTCTGTATCAACACCTTTTC----------------------
----
>KR822121_Neogossea_acanthocolla
------------------------------------TATGCTTTATTTCCTTTT-TGGGC
TATGGTCTGGTATGGTAGGTGCCGGCCTAAGAGTAATTATTCGAACTGAGCTGAGTGTTA
CTAACAGATGGCTGGGAGACGATCAGCTTTATAACGTAGTTACTACTGCCCACGGTCTTA
TTATGCTTTTCTATTTCGTTATGCCTTTTACTATGGGCGGATTCGGAAACACGCTTGTGC
CTCTGATGATTGGAGCCCCTGATATGGCCTTTCCTCGACTTAACAACCTAAGGTTCTGGC
TTATGCCTCCTTCTATGCTTCTTCTTCTAGTATCGGCCCTAGTTGAATCCGGGGCAGGAA
CTGGTTGAACTGTATATCCCCCTCTTTCAGCTGGTGTTTCC---CATGCCGGAGGAAGGG
TAGATTTTGCAATTTTCGCTCTTCATTTAGCTGGAGTTTCTACAATTATTGGTACAATTA
ACTTCCTAACCACAGCA-TTCAACATGCGTGGCCCAG--------------------GGA
TGACTTTCGAACGACTT-----------------------------------CCTCTTTT
TGTTTGATCTGTCGTAATTACTGCAGTTCTCTTAATTCTGTCTCTTCCTGTATTTGCCGG
AGGGATTACAATGTTGCTAACAGATCGAAACTTTAACACAAGATTCTTCGACCCTGCTGG
GGGTGGGG----ACCCTATTCTGTATCAGCACCTTTTC----------------------
----
>KR822120_Kijanebalola_devestiva
------------------------------------TATACTTTACTTTCTTTT-TAGCC
TGTGAGCCGGAATCGTGGGCACGGGCCTAAGAGTTTTAATTCGAACTGAACTAAGTGTTG
CTAATAGCTGACTAGGAGATGATCAGCTCTATAATGTACTTGTGACGGCCCACGGCCTTG
TTATGCTTTTTTACTTCGTAATGCCTTTTGCAATGGGGGGGTTCGGGAACACCCTTGTCC
CTCTTATGCTGGGGGCCCCTGACATGGCCTTCCCTCGGCTTAACAACATGAGATTTTGAA
TGATGCCTCCTTCAATGGCTCTCCTTTTAGTATCTGCTCTGGTAGAATCCGGAGCCGGGA
CGGGGTGGACTGTTTACCCCCCGCTATCGTCTGTTGTTGCT---CACGCGGGGGGTAGAG
TAGACTTTGCAATTTTCGCTCTCCACTTGGCTGGGATTTCTTCAATTATGGCAAGAGTTA
ATTTTTTAACAACAGCG-CTTAATATGCGGGGCCCTG--------------------GTG
TAACTTTCGAACGACTT-----------------------------------CCGCTTTT
CGTCTGATCAATGATTATTACTGTGGTGCTTTTAATTCTGTCCTTGCCTGTTTTTGCTGG
AGGGATCACTATGCTTTTAACTGATCGAAACTTCAATACGAGATTCTTCGACCCTGCAGG
GGGTGGTG----ACCCAATTTTGTACCAGCACTTATTT----------------------
----
>JQ798681_Chaetonotus_heterocanthus
------------------------------------CATGCTTTATTTTATCTT-CGGCT
TGTGATCCGCTATGGTGGGGACAGGCCTAAGACTGCTCATTCGAACAGAACTAAGCGTCG
CTAATAGTTGAATGGGGGACGATCAGCTCTATAATGTGCTTGTGACGGCTCACGCCTTTA
TTATAATCTTCTTCTTTGTAATGCCGTTCTCTGTCGGAGGCTTCGGCAACACGCTTGTGC
CGTTAATAATTGGAGCCCCAGACATGGCATTCCCTCGACTTAACAATATGAGATTCTGAC
TCATGCCGCCCTCTCTTGTCCTGCTGCTAATTTCAGCCTTAGTAGAATCTGGGGCCGGAA
CGGGCTGAACTGTTTATCCGCCCCTTGCTGGCATCGTGTCC---CACGCAGGCGGGAGGG
TGGACTTTGCCATCTTTTCTTTACACTTGGCCGGTGCCTCGTCTATTTTGGGCGCAGTAA
ACTTTATTTCAACAGCC-CTAAATATGCGCAGCCCAG--------------------GGA
TAACCTTCGAACGGCTC-----------------------------------CCTCTTTT
CGTCTGGTCAGTTATCATCACTGTTTTATTACTAATCCTTTCGCTTCCTGTTTTTGCAGG
AGGGATCACAATGCTTTTAACGGACCGAAACTTCAACACAAGCTTCTTTGACCCAGCAGG
GGGAGGAG----ACCCGATTCTCTACCAGCACCTTTTC----------------------
----
>JQ798718_Chaetonotus_spTK216
------------------------------------CATGTTATACTTTGTTTT-TGGCC
TGTGGTCCGCTATAGTAGGGACTGGTCTTAGACTTTTAATCCGAACAGAACTCAGAGTTG
CTAATAGATGAATGGGTGACGATCAGCTGTACAATGTTCTTGTCACAGCCCACGGCTTTA
TCATGATTTTCTTTTTTGTTATGCCATTCACGATTGGGGGCTTTGGCAACACGTTAGTGC
CCTTAATAATCGGAGCGCCAGACATGGCCTTTCCTCGTCTCAACAACATAAGGTTTTGGC
TTATGCCGCCATCCCTGGTCCTTCTAGCCGTATCTGCCCTTGTAGAGTCCGGGGCAGGAA
CCGGATGAACAGTCTACCCGCCTCTCGCAAGTGTTGTGTCT---CACGCCGGAGGAAGGG
TAGATTTTGCCATCTTTTCCCTTCACTTGGCAGGAATCGCTTCCATTCTTGGCGGGGTGA
ATTTTATTTCAACAGTT-TTGAACATGCGAAGGCCCG--------------------GCA
TGACCTTCGAGCGGTTG-----------------------------------CCCCTATT
CGTCTGGTCGGTTGTGATCACTGTGCTGCTGCTTCTCCTCTCACTCCCGGTGTTTGCCGG
CGGAATCACAATGCTTTTAACAGATCGAAACTTTAACACCAGATTCTTCGACCCTGCCGG
GGGTGGCG----ACCCCATTTTATACCAACATCTGTTT----------------------
----
>JQ798689_Polymerurus_nodicaudus
------------------------------------TATGCTTTATTTCATCTT-TGGCC
TTTGATCAGCAATGCTGGGCACCGGCCTTAGGCTTCTGATTCGAACAGAGCTAAGCGTTG
CCAACAGTTGAATGGGTGACGACCAGCTTTACAATGTGCTGGTAACCGCCCACGGCCTCG
TGATGCTTTTCTTTTTCGTGATACCCTTCAGAATTGGTGGCTTCGGAAACACTCTGGTAC
CGCTTATGATCGGAGCCCCCGACATGGCATTCCCACGACTTAACAATGTAAGATTTTGAC
TCATGCCCCCAGCCATGATCTTGCTGCTCATTTCTGCTCTGGTGGAATCTGGAGCAGGGA
CCGGATGGACAGTCTACCCTCCTTTGTCTAGAGCCATCTCT---CACGCAGGGGGCAGAG
TAGACTTTGCAATTTTCTCTTTGCACCTAGCAGGGGTCTCATCCATTCTCGGAGCTATTA
ATTTTATTTCCACCATC-TTAAATATGCGCAGTCCTG--------------------GAA
TAACCTTCGAACGGGTC-----------------------------------CCGCTATT
CGTCTGATCCGTGGGGGTGACTGTTTTACTTTTAATCCTTTCTCTCCCGGTCTTTGCAGG
GGGCATTACGATGCTTTTAACAGATCGGAATTTTAATACAAGGTTTTTCGACCCCGCTGG
AGGGGGCG----ACCCTGTTTTATACCAACACCTTTTC----------------------
----
>JN185552_Polymerurus_nodicaudus
------------------------------------TATGCTTTACTTTATTTT-CGGCT
TGTGGTCAGCTATGCTGGGCACCGGCCTTAGGCTCCTTATCCGAACAGAACTGAGCGTCG
CCAACAGTTGGATGGGCGACGACCAACTCTACAATGTACTGGTTACCGCCCACGGTCTGG
TCATGCTTTTCTTCTTTGTAATGCCCTTCAGGATTGGTGGTTTTGGGAACACGCTCGTCC
CACTGATAATCGGAGCACCCGACATGGCGTTCCCCCGTCTTAATAACATGAGGTTCTGAC
TCATGCCGCCAGCAATGGTCCTGCTGCTCATCTCCGCCTTAGTGGAGTCGGGAGCAGGCA
CAGGCTGAACAGTGTATCCCCCTTTGTCTAGAATCGTCTCC---CACGCTGGGGGTAGGG
TAGATTTTGCGATCTTCTCGCTGCACCTGGCCGGAATTTCTTCCATCCTTGGGTCGATTA
ACTTCATCTCCACTATC-TTAAACATACGCAGCCCAG--------------------GAA
TGACTTTTGAACGAGTG-----------------------------------CCGCTATT
TGTCTGATCAATGGGCGTGACTGTACTGCTTCTAATTCTTTCCCTTCCGGTTTTTGCCGG
AGGTATTACAATGCTTTTAACCGACCGAAACTTTAACACAAGGTTCTTTGACCCAGCAGG
AGGCGGAG----ACCCGATTCTGTACCAACACCTCTTC----------------------
----
>JN185542_Polymerurus_nodicaudus
------------------------------------CATGCTTTACTTCATTTT-CGGTT
TGTGGTCTGCAATACTGGGCACAGGCCTGAGACTACTGATTCGAACAGAACTAAGCGTCG
CTAATAGCTGAATGGGCGACGACCAGCTCTACAACGTACTTGTAACTGCCCACGGCTTTG
TCATAATCTTCTTTTTTGTCATACCCTTTAGCCTTGGGGGGTTTGGAAACACCCTTGTCC
CATTAATAATCGGAGCCCCCGATATGGCTTTCCCCCGCCTTAATAATATAAGATTCTGGC
TCATGCCCCCTGCTATAGTCTTACTACTTATCTCTGCCTTAGTGGAGTCTGGGGCTGGGA
CTGGGTGAACAGTGTACCCTCCCCTGGCCGGTATCGTCTCT---CATGCAGGGGGCAGAG
TGGATTTTGCAATCTTCTCGTTACATCTAGCCGGAATTTCCTCCATCCTCGGAGCAATTA
ACTTCATCTCCACAATC-CTTAACATACGAAGGCCCG--------------------GAA
TAACTTTTGAACGAGTG-----------------------------------CCGCTATT
TGTTTGATCTGTAGCGGTAACCGTTCTACTACTAATTCTTTCCCTCCCGGTCTTTGCCGG
TGGAATCACTATGCTCCTAACCGACCGTAATTTTAACACGAGCTTCTTCGACCCAGCCGG
GGGCGGAG----ACCCCGTCCTGTATCAGCATCTCTTC----------------------
----
>JN185573_Polymerurus_nodicaudus
------------------------------------TATGCTTTATTTTATTTT-TGGTC
TGTGATCAGCTATGTTGGGCACCGGCCTGAGAGTTTTGATTCGAACCGAGCTGAGTGTCG
CCAACAGCTGAATGGGTGACGACCAGCTCTATAACGTGCTGGCAACCGCTCACGGACTTA
TTATGCTCTTCTTCTTTGTAATGCCTTTTAGAATTGGGGGATTTGGTAACACCCTAGTTC
CACTAATAATCGGAGCGCCAGACATGGCGTTTCCACGTATAAACAACATGAGGTTTTGGC
TTATGCCCCCTTCTCTGATCTTGCTGCTCGTCTCTGCCTTAGTAGAATCTGGAGCTGGGA
CAGGTTGGACAGTATACCCCCCTCTTTCTGGGATTGTATCT---CACGCCGGAGGCAGGG
TGGACTTTGCGATTTTCTCCCTACACTTAGCCGGGATTTCTTCTATTCTAGGATCAATCA
ACTTCATGACTACTATC-TTAAACATGCGCAGCCCAG--------------------GGA
TGACCTTTGAGCGGATT-----------------------------------CCGCTATT
TGTCTGGTCCATGGGGGTAACTGTTCTTTTACTAATCCTTTCTCTGCCGGTTTTCGCCGG
AGGGATTACTATGCTCCTAACGGACCGAAACTTTAATACAAGGTTTTTCGACCCGGCAGG
AGGTGGTG----ACCCAATTCTATA-----------------------------------
----
>JN185566_Stylochaeta_scirtetica
------------------------------------TATACTTTACTTTATTTT-CAGTC
TATGAGCTGCCATGGTAGGTGCAGGCCTAAGAATGATTATTCGAACAGAATTAGGCGTTG
CCTCCAGATGGCTAGGAGACGATCAAATTTACAACGTTGTTGTTACGGCCCACGGGTTGA
TCATGCTTTTCTTCTTCGTAATGCCCATGGGAATGGGAGGGTTTGGGAACAGGCTTGTTC
CTTTACTTATTGGTTCCCCAGATATGGCATTCCCACGACTTAACAACCTAAGATTCTGGC
TTCTGCCCCCTTCTCTTCTCTTGCTTTTAGTGTCCGCCCTAGTTGAGTCTGGGGCAGGTA
CAGGTTGAACCGTCTACCCCCCACTTTCTAGGGTTGTGGCC---CACGCAGGAGGTAGGG
TGGACTTTGCTATTTTCTCGCTTCACTTATCCGGAATTAGATCGATTGTATCAAGGATTA
ACTTCCTAGCTACGGCG-TTCAATATGCGAGGTCCCG--------------------GGA
TGACTTTTGAACGACTC-----------------------------------CCCCTATT
TGTGTGGTCCGTTGTGGTCACCGTAATTCTGCTACTTCTGTCTCTTCCCGTATTTGCCGG
AGGGATTACAATGTTGCTTACAGATCGAAACTTTAACACAAGATTTTTCGACCCCGCAGG
GGGAGGGG----ACCCGATCCTTTACCAGCACTTATTC----------------------
----
>JN185550_Stylochaeta_fusiformis
------------------------------------TATGCTTTACTTTATTTT-TAGTC
TATGAGCTGCTATGGTAGGTGCAGGCCTAAGAATGATTATTCGGACAGAATTAGGTGTTG
CCTCCAGCTGATTAGGAGACGATCAAATTTATAACGTTGTTGTTACGGCACACGGGTTAA
TTATGCTTTTCTTCTTTGTTATGCCCATGGGACTTGRTGGGTTCGGAAACRRGCTTGTCC
CTCTTCTAATTGGCTCCCCARACATGGCATTCCCTCSACTTAACAATTTAAGATTTTGGC
TTTTGCCTCCTTCTCTACTTCTTCTTCTAGTGTCCGCCTTAGTTGAATCTGGGGCAGGCA
CAGGTTGAACTGTATACCCTCCACTTTCTAGAATTGTAGCC---CACGCAGGTGGAAGGG
TAGATTTTGCTATTTTCTCGCTTCACCTTTCCGGGATTAGTTCAATTGTTTCAAGAATTA
ACTTCTTGGCCACAGCC-TTCAACATGCGAGGGCCAG--------------------GAA
TGACTTTCGAACGGCTT-----------------------------------CCTCTGTT
CGTCTGATCTGTAGTAGTTACTGTAATTCTACTACTTCTCTCCCTACCAGTATTTGCTGG
AGGAATTACAATGTTACTTACAGACCGAAACTTTAATACAAGGTTTTTCGACCC------
------------------------------------------------------------
----
>JN185567_Polymerurus_rhomboides
------------------------------------CATGCTCTACTTCATCTT-CGGAA
TGTGATCGGCAATATTGGGCACGGGTCTAAGAATGCTGATTCGAACAGAGCTCAGAGTCG
CTGGTAGTTGAATGGGTGACGACCAGGTGTATAATGTATTAGTGACCGCCCATGGCCTCG
TCATGCTTTTCTACTTCGTAATGCCGTTCAGGCTCGGCGGGCTCGGAAACACTCTAGTCC
CGCTAATAATTGGAGCCCCTGACATAGCCTTCCCGCGCCTAAACAACGCGAGATTTTGAC
TCATACCGCCCTCTCTAGTCCTTTTACTAATCTCCGCTCTGGTAGAGGCCGGCGCGGGCA
CTGGGTGGACGGTTTACCCCCCGCTATCAGGAGCCATGTGC---CATGCTGGGAGAAGCG
TAGACTTTGCGATTTTCGCCCTGCACTTGGCGGGCATCTCCTCCATTCTGGGCAGAATTA
ACTTTATTTCTACCATC-CTTAATATGCGGAGGCCTG--------------------GAA
TAACTTTCGAACGGACC-----------------------------------CCGCTTTT
CGTCTGGTCAATCGTCGTCACGGTCCTCTTGCTAATCCTGTCCCTCCCCGTATTTGCCGG
CGGGATTACAATACTCCTAACCGACCGCAATCTTAACACAAGATTTTTTGACCCGGCCGG
AGGGGGCG----ACCCTGTCCTGTATCAGCACCTGTTT----------------------
----
>JN185546_Polymerurus_rhomboides
------------------------------------CATACTTTACTTTATATT-TGGAA
TATGATCAGCAATGCTAGGCACAAGCTTAAGAATGCTCATCCGAACAGAGCTGAGCATTG
CTAGCAGCTGACTGGGTGACGACCAACTATATAATGTTTTGGTAACCGCTCACGGCCTTA
TTATGCTCTTTTATTTCGTAATGCCTTTCAGGCTGGGAGGTTTCGGAAATACGTTAGTTC
CGCTAATAATCGGGGCCCCTGATATGGCCTTTCCGCGGCTTAACAACATAAGATTTTGGC
TTATGCCCCCATCTCTCGTTCTCCTGCTTGCTTCCGCCCTAGTAGAAGCTGGGGCGGGAA
CCGGATGAACAGTTTACCCGCCACTCTCTAGAACACTCTGC---CACACAGGAAGAAGTG
TAGATTTGGCAATCTTCGCTCTCCACCTAGCGGGCATCTCTTCCATTATCGGAAGAATCA
ACTTTATCTCTACTATT-CTCAACATACGAAGACCCG--------------------GAA
TAACCTTTGAACGGACC-----------------------------------CCTCTTTT
CGTTTGATCTATTATTGTCACTATCCTACTTCTAATCTTATCCCTTCCTGTCTTTGCTGG
CGGAATCACAATGCTCCTAACAGATCGAAACCTCAATACGAGATTCTTCGACCCCGCTGG
CGGTGGGG----ATCCTATCCTGTACCAACACCTGTTC----------------------
----
>KX159487_Cephalionotus_kisielewskii
-------------------------------------------------------CGGGC
TATGATCTGCTATGGTGGGCACAGCCCTAAGACTTTTGATCCGAGTAGAGTTAAGGGTCG
CCGGCGGCTGAATAGGAGATGATCAGCTCTACAACGTTTTGGTTACTGCTCATGCTTTCG
TGATAATTTTCTTTTTTGTTATGCCTTTTATAATTGGGGGATTCGGAAATAGCTTGATCC
CCATTATAATCGGTTCTCCAGATATGGCGTTTCCGCGTCTAAATAATATAAGATTTTGAC
TTTTACCGCCATCCTTAACACTTCTTTTGGTTTCTGCCTTAGTTGAAAGGGGGGCTGGAA
CTGGTTGAACTGTCTACCCCCCTTTAGCCGGAATTGTTGCC---CATGCTGGCGGAAGAG
TGGATTTTGCTATTTTTTCTTTGCATTTGGCCGGTGCCTCTTCAATTCTTGGTGCCGTAA
ATTTCATCACTACCACT-GTAAACATGCGCGGGGCGG--------------------GAA
TCACTTTTGAGCGGCTA-----------------------------------CCTCTTTT
CGTTTGAGCAGCAGTAATTACTGTAGTTCTTCTTTTACTGTCTTTGCCAGTTTTAGCTGG
TGGTATTACAATGCTTCTTACTGACCGAAATTTTAACACCAGGTTCTTTGATCCGGCGGG
TGGAGGGG----ACCCGGTCCTTTATCAGCACTTATTC----------------------
----
>MH211120_Chaetonotus_semovitus
--------------CCACTAACCACAAAGACATCGGGATGCTGTACTTCCTATT-TGGCC
TGTGATCGGCCATGATCGGCACAGGCCTTAGAATACTGATCCGAATTGAGCTAAGTGCAG
CCACCAGTTGAATGGGGGACGACCAGCTTTACAACGTGCTAGTCACAGCCCACGGCTTCG
TGATAATTTTCTTTTTCGTGATGCCTTTTATAATTGGAGGGTTTGGAAACACCTTAGTCC
CCTTAATAATCGGGGCGCCGGACATAGCCTTCCCTCGGCTCAACAATCTTAGATTCTGGC
TTCTGCCACCCGCTCTTACCCTTCTTTTGGTATCTGCATTAGTGGAAGGAGGGGCTGGCA
CTGGCTGGACGGTCTACCCGCCCCTTGCCGGGGCGGTATCC---CATGCCGGAGGCAGAG
TGGACTTGGCCATTTTTTCCCTGCACTTGGCGGGGATCTCCTCCGTCCTGGGGGCGGTAA
ACTTCATCTCCACTGTG-CTTAATATGCGCGGGGCGG--------------------GAA
TGACTTTTGAGCGGTTG-----------------------------------CCTCTGTT
TGTCTGAGCTGTTGTTGTCACGGTTTTACTGCTGATTTTGTCCCTCCCCGTATTCGCCGG
GGGCCTCACCATGCTTTTAACAGACCGCAACTTCAACACAAGGTTTTTCGACCCCGCCGG
TGGGGGCG----ACCCTGTTCTATACCAACACCTGTTCTGGTTTTTTGGCA---------
----
>MH211119_Chaetonotus_semovitus
--------------CCACTAACCACAAAGACATCGGGATGCTGTACTTCCTATT-TGGCC
TGTGATCGGCCATGATCGGCACAGGCCTTAGAATACTGATCCGAATTGAGCTAAGTGCAG
CCACCAGTTGAATGGGGGACGACCAGCTTTACAACGTGCTAGTCACAGCCCACGGCTTCG
TGATAATTTTCTTTTTCGTGATGCCTTTTATAATTGGAGGGTTTGGAAACACCTTAGTCC
CCTTAATAATCGGGGCGCCGGACATAGCCTTCCCTCGGCTCAACAATCTTAGATTCTGGC
TTCTGCCACCCGCTCTTACCCTTCTTTTGGTATCTGCATTAGTGGAAGGAGGGGCTGGCA
CTGGCTGGACGGTCTACCCGCCCCTTGCCGGGGCGGTATCC---CATGCCGGAGGCAGAG
TGGACTTGGCCATTTTTTCCCTGCACTTGGCGGGGATCTCCTCCGTCCTGGGGGCGGTAA
ACTTCATCTCCACTGTG-CTTAATATGCGCGGGGCGG--------------------GAA
TGACTTTTGAGCGGTTG-----------------------------------CCTCTGTT
TGTCTGAGCTGTTGTTGTCACGGTTTTACTGCTGATTTTGTCCCTCCCCGTATTCGCCGG
GGGCCTCACCATGCTTTTAACAGACCGCAACTTCAACACAAGGTTTTTCGACCCCGCCGG
TGGGGGCG----ACCCTGTTCTATACCAACACCTGTTCTGGTTTTTTGGCA---------
----
>JQ798727_Aspidiophorus_polystictos
------------------------------------TATGCTTTATTTTATTTT-TGCTA
CCTGATCTGGAATGGTGGCTACAGGTTTAAGAGTTCTAATTCGAATTGAGCTAAGCGTTG
CTACAGGCTGAATAGGAGACGATCAGCTTTACAACGTAATTGTTACGGCTCACGCTTTAA
TTATGTTATTTTTCTTTCTAATGCCTTTCCTTATGGGAGGATTTGGTAATACTCTTGTTC
CTCTTATGATTGGAGCTCCAGACATGGCGTTCCCTCGAATGAACAACATGAGATTCTGAA
TGCTTCCCCCTTCTATGACACTTCTTCTAACATCTGCCCTAATTGAAAGAGGGGCAGGTA
CAGGATGGACTGTTTACCCTCCGCTATCAGGGATTGTATCC---CATGCTGGTGGAAGGG
TAGACTTGGCGATTTTTTCGTTACACCTTTCCGGTGCGTCTTCAATTTTAGGTACTGTAA
ATTTTCTTGCCACAGTG-TTTAATATGCGAGGGCCTG--------------------GAA
TCACTTTCGAGCGAACC-----------------------------------CCTCTATT
TGTATGAGCTATGGTAGTTACAGTTGTTCTGTTACTTTTATCCCTTCCGGTATTTGCTGG
TGGGATTACTATGCTACTTACAGATCGAAACTTCAATACTAGATTTTTCGATCCTGCTGG
GGGTGGTG----ATCCTATTTTATTCCAGCACTTATTT----------------------
----
>JQ798726_Aspidiophorus_polystictos
------------------------------------TATGCTTTATTTTATTTT-TGCTA
CCTGATCTGGAATGGTGGCTACAGGTTTAAGAGTTCTAATTCGAATTGAGCTAAGCGTTG
CTACAGGCTGAATAGGAGACGATCAGCTTTACAACGTAATTGTTACGGCTCACGCTTTAA
TTATGTTATTTTTCTTTCTAATGCCTTTCCTTATGGGAGGATTTGGTAATACTCTTGTTC
CTCTTATGATTGGAGCTCCAGACATGGCGTTCCCTCGAATGAACAACATGAGATTCTGAA
TGCTTCCCCCTTCTATGACACTTCTTCTAACATCTGCCCTAATTGAAAGAGGGGCAGGTA
CAGGATGGACTGTTTACCCTCCGCTATCAGGGATTGTATCC---CATGCTGGTGGAAGGG
TAGACTTGGCGATTTTTTCGTTACACCTTTCCGGTGCGTCTTCAATTTTAGGTACTGTAA
ATTTTCTTGCCACAGTG-TTTAATATGCGAGGGCCTG--------------------GAA
TCACTTTCGAGCGAACC-----------------------------------CCTCTATT
TGTATGAGCTATGGTAGTTACAGTTGTTCTGTTACTTTTATCCCTTCCGGTATTTGCTGG
TGGGATTACTATGCTACTTACAGATCGAAACTTCAATACTAGATTTTTCGATCCTGCTGG
GGGTGGTG----ATCCTATTTTATTCCAGCACTTATTT----------------------
----
>JQ798690_Aspidiophorus_tentaculatus
------------------------------------TATTCTTTATTTTATCTT-TGCCG
CCTGAGCAGGAATGATTGCTACAGGGCTTAGGATTCTTATTCGAATTGAACTGAGAGCCG
CTACAGGTTGAATAGGAGACGATCAGCTTTATAACGTAATTGTTACAGCTCACGGTTTAC
TTATGATTTTTTTCTTCCTTATGCCTTTTACTATAGGAGGGTTTGGAAACACGCTAATTC
CAATTATGATTGGGGCTCCTGATATGGCATTCCCTCGAATGAACAACATGAGTCTATGGC
TCCTCCCTCCTGCACTTTCACTTCTACTGGTGTCTGCTATAATTGAAAGAGGGGCGGGTA
CTGGTTGAACAATCTACCCTCCTCTTTCATCATTAGTGTCC---CACGCAGGAGGGAGAG
TAGATTTAGCAATTTTCTCTCTTCACCTGTCGGGGGCCTCTTCTGTTCTGGCGACTGTGA
ACTTCTTAGCTACAATT-TTTAACATGCGCTCAGCCG--------------------GTA
TTACTTTCGAGCGATTG-----------------------------------CCGCTATT
CGCATGAGCAATTGTTATTACAGCAGTTCTTTTACTTTTCTCTCTTCCAGTGTTTGCTGG
TGGTATTACTATGCTACTGACGGATCGAAACTTTAATACTAGATTTTTCGATCCCGCCGG
AGGTGGGG----ACCCAGTGCTGTTCCAGCACTTATTC----------------------
----
>JQ798678_Aspidiophorus_paramediterraneus
------------------------------------TATGCTTTACTTTCTTTA-TGCTG
CCTGGGCAGGTCTAGTTGCTGCAGGCCTTAGAGTTCTTATTCGAATTGAGCTAAGAGTTG
CATCAAGCTGAATGGGGGATGATCAGCTTTATAACGTAGTTGTTACAGCTCATGGGCTTC
TTATGCTTTTCTTTTTCCTTATGCCTTTTTTTATGGGTGGGTTCGGTAACACCCTGGTTC
CCCTTATGATTGGAGCGCCTGACATGGCTTTTCCGCGAATGAATAACATGAGATTTTGAA
TGCTTCCGCCTTCTCTTAGTCTGTTACTAGTATCAGCACTAATTGAAAGAGGGGCAGGTA
CAGGATGAACCGTGTACCCTCCTCTCTCTACAACCCTGTCA---CACGCGGGGGGTAGTG
TGGACTTGGCCATTTTTTCTTTACACCTTTCAGGTGTTTCCTCTGTTTTAGGGAGGGTAA
ACTTTCTAGCAACAATT-TTCAATATGCGGTCCGCCG--------------------GTG
TTACCTTCGAGCGGATC-----------------------------------CCTTTATT
TGCATGGTCTATAGCAGTAACAGTAGTGTTACTACTATTTTCTCTTCCTGTCTTTGCAGG
CGGGATTACTATGCTTCTAACAGATCGAAATTTTAACACTAGATTTTTCGACCCTGCTGG
AGGAGGAG----ATCCTGTGCTATACCAGCACTTGTTC----------------------
----
>JQ798694_Aspidiophorus_sp3
------------------------------------TATGCTTTATTTTATTTT-TGCCG
CCTGGGCAGGCTTTGTTGCCACAGGTCTAAGGCTTATTATCCGAATTGAGCTTAGAGTCG
CCACAAGTTGAATAGGGGACGATCAACTTTACAACGTAATTGTGACCGCTCACGGGTTAA
TAATAATTTTCTTTTTCCTTATGCCCTTTCTCATAGGAGGGTTCGGTAACACACTTATCC
CTGTCATGATTGGAGCGCCTGACATGGCATTTCCACGAATGAACAACATAAGTTTCTGAA
TGCTACCTCCTTCTTTAACGCTTCTACTTGTATCCGCCTTAATTGAAAGAGGTGCTGGTA
CAGGGTGAACAGTTTATCCGCCTCTGTCAGCAATTGTGTCT---CACGCGGGAGGAAGGG
TGGATTTAGCAATTTTCTCCTTACACCTTTCAGGTGTGTCATCCGTTCTAGCATCTGTAA
ATTTTATGGCAACAATT-ATTAACATGCGATCTGCTG--------------------GGA
TCACATTTGAGCGAATT-----------------------------------CCTCTATT
TGCATGGGCTTTGTTTGTTGCCACAGTATTACTTCTTTTCTCTTTGCCAGTATTTGCAGG
GGGAAT------------------------------------------------------
------------------------------------------------------------
----
>JQ798719_Dasydytes_elongatus
------------------------------------TTTACTTTACTTTATTTT-TGGGC
TATGGGCCGGGATTTTGGCTGCCGGTCTTAGAGTAGTCATCCGTACCGAGCTGTGCGTTG
CAAGAAGCTGGCTTGGAGATGACCAGCTTTACAACGTTGTCACAACAGCCCACGGACTTA
TTATGCTATTTTTCTTTGCCATGCCGATTGGCATGGGAGCCTTCGGGAACACCTTAGTTC
CTCTGATGATCGGAGCCCCTGACATGGCATTCCCGCGACTTAACAACTTAAGATTTTGAC
TTTTACCACCTTCTTTGCTATTGCTTCTACTATCAGCTCTAATTGAATCTGGTGCTGGGA
CCGGATGAACTGTGTACCCCCCGCTGTCCAGGTTTGTTTCC---CATGCAGGCGGGAGAG
TAGATTTTGCCATTTTCTCTCTCCACCTGTCCGGAGTTAGAAGAATTGCTAGATGCGTGA
ACTTTCTTGCCACCGTG-ATCAACATGCGAGGGCCCG--------------------GGG
TCACCTTCGAGCGGCTG-----------------------------------CCCCTTTT
TGTATGATCAATTGTAATTACGGTTGTTTTGCTAATCCTGTCCCTGCCTGTTTTCGCTGG
CGGGGTGACAATGCTGCTTACCGATCGAAACTTTAACACCAGATTTTTCGACCCAGCAGG
TGGTGGGG----ACCCGATCCTCTACCAGCACCTATTT----------------------
----
>JQ798700_Dasydytes_elongatus
------------------------------------TTTACTTTACTTTATTTT-TGGGC
TGTGGGCCGGGATTCTGGCTGCCGGTCTTAGAGTGGTCATCCGTACCGAGCTGTGCGTTG
CAAGAAGCTGGTTGGGGGACRACCAGCTTTACAACGTTGTTACAACAGCCCACGGGCTTA
TCATGCTATTTTTCTTTGCCATGCCGATTGGTATGGGGGCCTTCGGGAACACCCTTGTCC
CGCTAATGATCGGTGCTCCGGATATGGCATTCCCACGACTTAACAATCTGAGATTTTGGC
TTTTGCCCCCTTCTTTACTGTTACTTTTGCTATCAGCTCTAATCGAGTCAGGGGCTGGGA
CCGGATGAACCGTGTACCCTCCCCTGTCTAGTTTCGTCTCC---CACGCAGGTGGAAGAG
TAGATTTTGCTATTTTTTCTCTCCACCTGTCCGGAGTTAGAAGAATCGCTAGAAGTGTGA
ACTTTCTTGCCACCGTG-ATCAACATGCGGGGGCCTG--------------------GGG
TCACTTTTGAGCGGCTT-----------------------------------CCCCTATT
CGTGTGGTCGCTGGTCATTACAGTTGTACTACTAATCCTGTCTTTGCCTGTTTTCGCTGG
CGGTGTTACAATGCTACTTACAGATCGAAACTTTAACACTAGATTTTTCGACCCCGCAGG
------------------------------------------------------------
----
>JQ798703_Dasydytes_papaveroi
------------------------------------TTTACTTTATTTCATTTT-TGGTC
TGTGGGCAGGTATGCTAGCAGCAGGCTTAAGAGTAATTATTCGTACAGAACTAAGTGTTG
CTAGAAGCTGACTAGGGGACGATCAGCTTTACAACGTTGTTGTGACAGCTCACGGGCTTA
TTATGCTTTTCTTCTTTGCCATGCCAATTGGGATGGGAGCTTTTGGTAACTCCCTTGTTC
CTCTGATGATTGGGGCTCCTGATATGGCCTTCCCACGACTTAACAACTTAAGATTTTGGC
TTCTGCCACCTTCAATTCTGATGCTTCTTCTTTCAGCATTAATTGAGTCTGGGGCCGGAA
CTGGGTGAACAGTTTACCCTCCGCTTTCAAGGCTAGTATCT---CACGCAGGAGGAAGAG
TCGATTTTGCTATTTTCTCTCTCCACCTTTCCGGAGTTAGTACACTTGCAAGATGCGTAA
ACTTCCTGGCAACTGTT-ATGAACATGCGAGGACCAG--------------------GAA
TCACATTCGAACGAATG-----------------------------------CCGCTTTT
CGTTTGGTCAATTATCATTACAGTAGTACTTCTTATTCTATCGCTTCCTGTTTTCGCCGG
AGGGGTGACAATGCTTCTAACGGACCGAAACTTCAACACTAGGTTTTTCGACCCTGCTGG
GGGAGGCG----ACCCAATTCTATATCAGCACTTGTTC----------------------
----
>JQ798702_Dasydytes_carvalhoae
------------------------------------CATTCTTTACTTTATTTA-TGGCC
TTTGATTCGCTTTCGTCGGAGCTGGTCTGAGAGTTATTATTCGGACTGAACTAAGCGTTG
CTGGCAGCTGACTTGGAGACGATCAGGTGTACAACGTAGTTATTACGGCCCATGGTCTTA
TTATGCTTTTTTATTTCGTGATGCCCTTTTCACTGGGAGGATTTGGCAACAGGATGCTCC
CTCTAATGCTGGGGGCCCCTGACATGGCATTCCCTCGATTAAATAACCTAAGATTCTGGC
TAATGCCGCCTTCTGGGCTTTTACTTTTGGTCTCTGCTTTAATCGAGTCTGGAGCGGGGA
CTGGTTGAACTGTCTACCCCCCTCTTTCTAGAGTGCTCTCT---CACGCAGGAGGGAGGG
TCGACTTAGCGATTTTCGCTCTCCACCTTGCCGGTGTAAGTTCTATTCTGAGAAGAATTA
ACTACTTAACGACAATT-CTTAACATGCGAAGCCCAG--------------------GAA
TGACGCTTGAGCGGCTT-----------------------------------CCGCTCTT
CGCATGGGCGATTATTGTTACCGTCCTGCTACTGATCCTTTCCCTTCCAGTTTTTGCAGG
AGCAATTACTATGCTTCTAACAGATCGAAACTTCAACACCAGATTCTTCGACCCTGCTGG
GGGCGGCG----ACCCGATTCTTTACCAGCACCTGTTT----------------------
----
>KX531007_Diuronotus_aspetos
-CGTTGGCTTTACTCTACAAATCATAAAGATATTGGTGTTTTATATATGGTTTT-TGGTG
CTTGATCTGGTATGGTAGGTGCAGGTCTTAGTATGTTGATTCGTTTGGAGTTGTCACAAC
CTGGAAGATTTTTGGGGGATGATCAGCTTTATAATGTTGTTGTTACTGCTCATGCTTTTG
TCATAATTTTTTTTTTTGTTATACCCTTTTTTATTGGTGGTTTTGGAAATTGGTTACTTC
CTTTGATGTTAGGTGCTCCTGATATGGCCTTTCCACGTATGAATAATATAAGATTTTGGC
TACTTCCCCCTGCTTTAACTCTTTTAACTTGTTCTTCTCTTATTGAGAGGGGGGTTGGTA
CTGGATGGACTGTATATCCTCCTTTAGCTAATATTGTTTCA---CATAGAGGTGCTGGAG
TAGATTTAGGAATTTTTTCCCTTCATTTGGCCGGAGTATCTTCTATTTTGGGTGCAGTAA
ATTTTATTTCTACTGTA-CTTAATATGCGTTCAGATG--------------------GTT
TAACATTTGAACGACTT-----------------------------------CCTCTTTT
TGTTTGGGCTATTTTAATTACAGTTGTTCTTCTTTTATTGTCTTTGCCGGTATTGGCTGG
CGGTATTACAATGCTTTTAACTGATCGTAATTTTAATACAACTTTTTTTGATCCTGCTGG
TGGGGGTG----ATCCTATTTTGTTCCAGCATTTGTTTTGATTTTTTGGTCATCCTGAGG
TTTA
>KP878770_Draculiciteria_tesselata
------------------------------------------------------------
-----------------------------AGAGCCCTAATTCGAGCTGAGTTATCTCAGC
CAGGAGGTTTAGTTGGGGATGATCAGATTTATAATGTGGTAGTAACTGCTCATGCTTTTG
TTATAATTTTTTTCTTTGTTATACCTTTTTTAATTGGGGGGCTAGGTAATTGACTATTGC
CTATTATATTAGGGGCTCCTGATATAGCGTTTCCTCGAATAAATAATATGAGGTTTTGAC
TTTTACCTCCCGCTTTATTTATGTTGTTAGGGAGGTCATTAGTAGGGGTTGGTGCTGGTA
CAGGGTGAACTGTTTACCCTCCATTAGCTAGGGGGGAGTTT---CATTCAGGGGGAAGAG
TAGATTTAGCTATTTTTTCTTTGCATTTAGCGGGGGTTTCATCTATTTTAGGGGGTATTA
ACTTTATTGTAACTGTA-GTCAATATACGAGCYAAAG--------------------GAA
TAAGRGGGGATCGTATT-----------------------------------CCTCTGTT
TGTTTGATCTCTAGTAATTACAGTAGTTTTATTRGTATTATCTTTACCTGTGTTGGCTGG
G-----------------------------------------------------------
------------------------------------------------------------
----
>KP878766_Draculiciteria_tesselata
------------------------------------------------------------
-----------------------------AGAGCATTAATTCGAGCAGAGTTGTCTCAGC
CAGGAGGTTTAGTTGGCGATGATCAGATTTACAATGTAATTGTAACTGCTCATGCTTTTG
TTATGATTTTCTTTTTTGTTATACCTTTTTTAATTGGGGGATTAGGTAATTGATTGTTGC
CTATTATATTAGGGGCTCCTGATATAGCTTTTCCTCGTATAAATAATATAAGGTTTTGGT
TATTACCCCCTGCATTATTTATATTATTGGGCAGATCTTTAGTGGGGGTGGGGGCAGGTA
CAGGTTGAACTGTTTATCCTCCATTATCAAGGGGAGAATTT---CATTCTGGTGGTAGAG
TGGATTTGGCTATTTTTTCTTTACATTTAGCTGGTGTTTCATCTATTTTAGGGGGTATTA
ATTTTATTGTAACTGTT-GTAAATATGCGAGCTAAGG--------------------GGA
TAAGAGGAGAGCGAATT-----------------------------------CCTTTATT
TGCTTGGTCATTAGTTATNNNAGTCGTATTATTAGTTTTATCTTTACCTGTTTTAGCAGG
G-----------------------------------------------------------
------------------------------------------------------------
----
>JN185541_Draculiciteria_tesselata
------------------------------------TACTTTATATTTAATTTT-TGGGA
GGTGGGCGGGAGCAGCGGGGGCTTCTTTGAGAGCTTTAATTCGGGCTGAGTTGTCTCAGC
CTGGTGGCTTAGTTGGGGATGATCAGATTTATAATGTGGTGGTAACTGCTCATGCTTTTG
TGATAATTTTTTTCTTTGTTATGCCTTTTTTAATTGGGGGGTTAGGCAATTGATTGTTGC
CTTTAATATTAGGAGCTCCTGATATAGCATTTCCACGTATGAATAATATGAGGTTTTGAT
TATTGCCTCCGGCTTTGTTTATATTATTAGGGAGATCTTTAGTAGGAGTTGGGGCGGGGA
CAGGTTGAACAGTTTATCCTCCATTGGCTAGGGGAGAGTTT---CATTCTGGAGGAAGAG
TAGATTTGGCTATTTTTTCTTTACATTTGGCTGGGGTGTCATCCATTTTAGGTGGGATTA
ATTTTATTGTTACGGTT-ATTAACATGCGAGCTAAGG--------------------GAA
TAAGTGGGGATCGTATT-----------------------------------CCTTTATT
TGTTTGATCTCTTTTAATTACAGTAGTTTTATTAGTTTTGTCTTTACCTGTATTAGCAGG
GGGTATTACTATGTTATTAACTGACCGAAATTTAAATACTAGATTTTTTGACCCAAGAGG
GGGTGGGG----ATCCTATTTTGTATCAGCATTTGTTT----------------------
----
>JN185549_Draculiciteria_tesselata
------------------------------------AACTTTATATTTAATTTT-TGGAA
GGTGGGCTGGAGCTGCGGGTGCTTCTTTGAGGGCATTAATTCGGGCGGAATTGTCTCAGC
CAGGGGGGTTAATTGGGGATGATCAGATTTATAATGTGATTGTAACTGCTCATGCTTTTG
TGATAATTTTTTTTTTCGTTATGCCTTTTTTAATTGGGGGTTTGGGAAATTGGTTGTTGC
CTATTATGTTAGGGGCTCCTGATATAGCGTTTCCTCGAATAAATAATATAARATTTTGGT
TGTTACCACCTGCTTTGTTTATATTATTAGGCAGGTCTTTAGTGGGTGTGGGGGCAGGGA
CTGGGTGGACGGTTTACCCGCCTTTGTCTAGGGGTGAGTTT---CATTCTGGGGGTAGGG
TTGATTTAGCTATTTTTTCTTTGCATTTAGCTGGTGTATCGTCTATTTTAGGTGGGATTA
ATTTTATTGTTACTGTT-GTCAATATGCGAGCTAAGG--------------------GTA
TGACAGGAGACCGAATT-----------------------------------CCTTTATT
TGTTTGGTCTTTAGTCATTACGGTTGTATTATTAGTATTATCTTTGCCTGTTTTAGCGGG
TGGGATTACCATATTGTTGACAGATCGGAATTTAAACACAAGGTTTTTTGACCCTAGAGG
GGGTGGTG----ATCCAATTTTATACCAACATTTGTTT----------------------
----
>JF432048_Xenotrichula_intermedia
------------------------------------GACTTTATACATAATCTT-TGCTA
GATGAGCTGGGTTTATAGGAGCAGGGCTTAGATCTATAATTCGATGGGAATTAACAGTTC
CAGGAGCTTTAATTAGTAGAGACCAAATCTTTAATGTTATAGTGACAGCCCATGCTTTTG
TTATAATTTTCTTCTTTGTTATGCCATTCATAATTGGGGGATTTGGAAATTGGCTATTGC
CTCTCATGATTGTTGCCCCAGATATGTCTTTCCCTCGCCTTAATAACCTGAGATTTTGAG
CAATTATTCCTGCTAGGATATCTCTTATTGCATCCTCTACTTTAGGGGGGGGAGCAGGAA
CAGGTTGGACAGTCTACCCCCCTCTATCTAATAGGCTTTTC---CACAGAAATGCTAGAG
TAGACTTTGCTATCTTTAGGCTACATTTAGCTGGGATTTCTTCTATTCTGGGGGCTGTTA
ATTTTATCTCGACTGTA-CTAAATATACGTCCTATAG--------------------GGC
TGTATTTAGATTTTGTC-----------------------------------CCTATCTT
TGTTTGGGCTATTTTAGTAACAGTTGTGCTATTATTACTTTCTCTCCCAGTCTTAGCTGG
GGGAATTACTATACTCTTAACTGATCGTAATTTCTCAACCTCCTTTTTTGATCCAAGAGG
AGGGGGAG----ATCCAATTTTATATCAACACCTTTTT----------------------
----
>KY778231_Neodasys_chaetonotoideus
-----------GGTCAACAAATCATAAAGATATTGGAGCTGTCTATATTATTTT-TGGAG
TTTGGTGAGGTATTTTAGGCGCATCTTTGAGGAGGTTAATTCGAAGAGAGTTAAGAGCCC
CGGGATTAGTTCTGGGTAGAGAGCAGTTTTACAATGTAACAATTACAGCTCACGGGCTTA
TTATAATTTTCTTTTTTGTTATGCCTGTTTTTATTGGGGGCTTTGGAAATTGATTTTTAC
CTTTATTGTTACCTTGCCCTGACATAAGATTTCCACGTTTAAACAACTTAAGACTGTGGG
CTGTTTTTCCTGCCTCTGTTTTATTGACTATTTCTGCTTTAACGGGCACAGGAGTTGGTG
CTGGTTGAACAATTTATCCACCCTTAAGAAGAGGTCTTGGT---CAACCAGGGCCACCTG
TTGATTTTGCTATTGTTTCTTTACATTTAGCGGGAGCCTCATCAATTTTAGGGGCTATTA
ACTTTATGGTCACTTTA-AGCAATATGCGTCCTCCCG--------------------GTT
TATCCCCGGAACGAGTT-----------------------------------CCTTTATT
TGTTTGATCAATTTTTTTAACTGTTTTATTGCTTTTATTAAGTTTACCTGTTTTTGCTGG
GGGTATTACAATGCTTTTGACTGATCGTAATCTTAATACAAGATTTTTTGATCCTTTGGG
GGGAGGTG----ATC---------------------------------------------
----
>JQ798675_Neodasys_chaetonotoideus
------------------------------------AGCTGTCTATATTATTTT-TGGGG
TTTGGTGAGGTATTTTAGGTGCATCTTTGAGGAGGTTAATTCGAAGAGAGTTAAGAGCCC
CGGGATTAGTTCTGGGTAGAGAGCAGTTTTACAATGTAACAATTACAGCTCACGGGCTTA
TTATAATTTTCTTTTTTGTTATGCCTGTTTTTATTGGGGGCTTTGGAAATTGATTTTTAC
CTTTATTGTTACCTTGCCCTGACATAAGATTTCCACGTTTAAACAACTTAAGACTGTGGG
CTGTTTTTCCTGCCTCTGTTTTATTGACTATTTCTGCTTTAACGGGCACAGGAGTTGGTG
CTGGTTGAACAATTTATCCACCCTTAAGAAGAGGTCTTGGT---CAACCAGGGCCGCCTG
TTGATTTTGCTATTGTTTCTTTACATTTAGCGGGAGCCTCATCAATTTTAGGGGCTATTA
ACTTTATGGTCACTTTA-AGCAATATGCGTCCTCCCG--------------------GTT
TATCCCCGGAACGAGTT-----------------------------------CCTTTATT
TGTTTGATCAATTTTTTTAACTGTTTTATTGCTTTTATTAAGTTTACCTGTTTTTGCTGG
GGGTATTACAATGCTTTTAACTGATCGTAATCTTAATACAAGATTTTTTGATCCTTTGGG
GGGAGGTG----ATCCAATTTTATTTCAACATCTATTT----------------------
----
>MF374704_Turbanella_pilosum
--------------------AACATAAAGATATTGGTTCTCTTTATTTATACAG-GGGGG
TTTGATCTGGAATCTCAGGAATGTTGATGAGATTATTAATTCGGATAGAACTTTCTCACC
CCAGCCAAAACTTTATATCCGAGCAATTTTATAATAGGTTAGTGACAGCTCACGCTATAG
TTATAATTTTTTTTATAGTTATGCCCATTTTAATCGGAGGGTTTGGAAATTGAATCTTAC
CTTTAATACTTTTTGCTCCCGATATAAGGTATCCGCGTACCAATAATTTAAGGTATTGAC
TGCTACCAGCTTCTTTTTTATTTATGTATATAACATTAAATGTTGAAAGAGGTGTAGGGA
CCGGATGAACTGTTTATCCGCCCCTTTCAAGGACTGTATCT---CATTCTTCTCCTGGAG
TGGATATAGCAATTTTTTCTCTTCATTTAGCCGGTATATCCTCAATTTTAGGGGCTATTA
ACTTTATATCCACTACT-ATAAACATATCTAACCCAA-------------------TAAA
TGTTTTTAAAAAAAGAAAAGATACTAATGCAAAGTCTTATAACTATGTTTGGCCTTTATT
TGTTTGAGCTATTTTTATCACTGCTGTATTGCTTTTACTTTCTCTCCCAGTTTTAGCCGG
GGGTATTACTATGCTTTTACTAGACCGCAATTTTAATTCTTCTTTTTTTGAGTTCGGGGG
GGGAGGAG----ACCCTCTTTTATTCCAACACTTATTTTGATTTTTTGGTCACCCTGAAG
TTTA
>MF374703_Turbanella_pilosum
--------------------AACATAAAGATATTGGTTCTCTTTATTTATACAG-GGGGG
TTTGATCTGGAATCTCAGGAATGTTGATGAGATTATTAATTCGGATAGAACTTTCTCACC
CCAGCCAAAACTTTATATCCGAGCAATTTTATAATAGGTTAGTGACAGCTCACGCTATAG
TTATAATTTTTTTTATAGTTATGCCCATTTTAATCGGAGGGTTTGGAAATTGAATCTTAC
CTTTAATACTTTTTGCTCCCGATATAAGGTATCCGCGTACCAATAATTTAAGGTATTGAC
TGCTACCAGCTTCTTTTTTATTTATGTATATAACATTAAATGTTGAAAGAGGTGTAGGGA
CCGGATGAACTGTTTATCCGCCCCTTTCAAGGACTGTATCT---CATTCTTCTCCTGGAG
TGGATATAGCAATTTTTTCTCTTCATTTAGCCGGTATATCCTCAATTTTAGGGGCTATTA
ACTTTATATCCACTACT-ATAAACATATCTAACCCAA-------------------TAAA
TGTTTTTAAAAAAAGAAAAGATACTAATGCAAAGTCTTATAACTATGTTTGGCCTTTATT
TGTTTGAGCTATTTTTATCACTGCTGTATTGCTTTTACTTTCTCTCCCAGTTTTAGCCGG
GGGTATTACTATGCTTTTACTAGACCGCAATTTTAATTCTTCTTTTTTTGAGTTCGGGGG
GGGAGGAG----ACCCTCTTTTATTCCAACACTTATTTTGATTTTTTGGTCACCCTGAAG
TTTA
>JN099959_Turbanella_hyalina
-----------GGTCAACAAATCATAAAGATATTGGGTCTCTTTATTTATTTGC-TGGAG
TTTGATCTGGGCTCTCTGGTATAATAATGAGTCTTTTAATCCGAATAGAGCTATCCCACC
CAAGAAAAAACTTAATGTCTGAACAATTCTACAACAGATTAGTAACAGCTCATGCTATAG
TAATAATTTTTTTCATAGTGATGCCTATTCTTATTGGGGGATTCGGAAATTGACTTCTCC
CTCTTTTAATCGCATCTCCAGATATAAGGTACCCGCGAACTAATAACTTAAGTTATTGGC
TCTTACCTGCCTCTTTTCTGTTTATATATATAACTTTAAATGTAGAGTCGGGAGTGGGGA
CAGGGTGAACGGTTTATCCCCCTCTCTCTGGTAACTTAACT---CACTCCTCTCCTAGAG
TGGATATAGCAATTTTTAGACTCCATTTAGCAGGGATGTCTTCCATTTTAGGTGCTATTA
ATTTTATAACTACTACT-ATAAACATGTCAACTCCTC---------------TTAATATA
AAATCTATAAATAATCAAGA--------TCAATTTTATGTTTTT--GCATGGCCTCTATT
CGTATGGGCTATTTTTGTAACCGCACTTTTATTATTGCTCTCATTACCTGTTTTAGCTGG
GGGAATTACTATGCTCCTGTTAGATCGAAACTTTAACTCTTCCTTTTTTGAGTTTGGGGG
AGGAGGAG----ACCCCCTTCTATTTCAACACTTATTTTGATTTTTTGGTCACCCTGAAG
TTTA
>JN099957_Turbanella_hyalina
-----------GGTCAACAAATCATAAAGATATTGGGTCTCTTTATTTATTTGC-TGGAG
TTTGATCTGGGCTCTCTGGTATAATAATGAGTCTTTTAATCCGAATAGAGCTATCCCACC
CAAGAAAAAACTTAATGTCTGAACAATTCTACAACAGATTAGTAACAGCTCATGCTATAG
TAATAATTTTTTTCATAGTGATGCCTATTCTTATTGGGGGATTCGGAAATTGACTTCTTC
CTCTTTTAATCGCATCTCCAGATATAAGGTACCCGCGAACTAATAACTTAAGTTATTGGC
TCTTACCTGCCTCTTTTCTGTTTATATATATAACTTTAAATGTAGAGTCGGGAGTGGGGA
CAGGGTGAACGGTTTATCCCCCTCTCTCTGGTAACTTAACT---CACTCCTCTCCTAGAG
TGGATATAGCAATTTTTAGACTCCATTTAGCAGGGATGTCTTCCATTTTAGGTGCTATTA
ATTTTATAACTACTACT-ATAAACATGTCAACTCCTC---------------TTAATATA
AAATCTATAAATAATCAAGA--------TCAATTTTATGTTTTT--GCATGGCCTCTATT
CGTATGGGCTATTTTTGTAACCGCACTTTTATTATTGCTCTCATTACCTGTTTTAGCTGG
GGGAATTACTATGCTCCTGTTAGATCGAAACTTTAACTCTTCCTTTTTTGAGTTTGGGGG
AGGAGGAG----ACCCCCTTCTATTTCAACACTTATTTTGATTTTTTGGTCACCCTGAAG
TTTA
>JN099911_Turbanella_cornuta
-----------GGTCAACAAATCATAAAGATATTGGGTCTCTATATCTAATTCT-AGGCT
CTTGAGCAGGGGTTTCAGGGATGTTAATAAGACTCTTGATCCGTATAGAGTTATCTCACC
CAAGGGTTAATCTAATGTCTGAACAGTTTTATAACAGGCTTGTCACAGCCCATGCAATAG
TAATAATTTTTTTTATAGTCATGCCAACAATAATTGGTGGGTTTGGTAATTGGATTTTAC
CTTTAATATTAGGGGCCCCGGATATAAGGTATCCTCGTACTAATAATTTAAGTTATTGGT
TGTTACCAGCATCCTTTTTATTTATGTACATAACATTAAATATTGAGTCAGGCGTGGGGA
CAGGTTGAACAGTTTATCCCCCCCTATCAAGAAATTTAGCC---CACTCTTCACCTAGAG
TGGATATAGCTATTTTTTCTTTACATTTAGCCGGTCTTTCTTCAATTTTAGGGGCCATTA
ATTTTATAACGACAGCT-ATAAACATGTCTAATCAAT---------TAAATGTTAGTCTG
TGATCTTGGGAAATGCA-----------CTATACCTTAA--------TGTGGCCTCTATT
TGTTTGGGCAATTTTTATTACAGCCCTTTTGCTTCTTTTATCCCTTCCAGTACTTGCGGG
CGGGATTACTATACTCCTACTGGATCGAAACTTTAATGCGTCCTTTTTTGAGTTTAGGGG
TGGGGGGG----ACCCTTTATTGTTCCAACACTTATTCTGATTTTTTGGTCACCCTGAAG
TTTA
>JN099910_Turbanella_cornuta
-----------GGTCAACAAATCATAAAGATATTGGCTCTCTCTACCTGGTCCT-AGGCT
CTTGAGCCGGAATTTCAGGCATGCTGATAAGCTTGCTAATTCGAATAGAACTGTCCCACC
CAAGAGTAAACTTAATATCAGAGCAATTTTATAACAGTCTTGTCACAGCTCACGCTATAG
TAATAATTTTCTTTATGGTGATACCCACAATAATCGGTGGATTTGGTAATTGAATTTTAC
CTTTAATGTTGGGGGCCCCAGATATGAGGTACCCCCGCACCAATAACTTAAGTTATTGAC
TATTACCTTCATCTTTCTTATTTATGTATATAACTCTAAATATTGAATCAGGGGTAGGGA
CAGGCTGAACAGTGTACCCCCCTCTATCAAGAAATTTGGCT---CACTCCTCACCCAGGG
TGGATATAGCCATTTTTTCCTTACATTTAGCAGGTCTTTCTTCAATCTTAGGGGCAATTA
ACTTTATAACAACAGCC-ATAAATATATCTAATCAGC---------TTAATGTTAGTCTC
TGAACCTGGGAAATGCA-----------CTACACTCTGA--------TATGACCCTTATT
TGTTTGAGCAATCTTTATCACAGCTTTACTATTACTTTTATCCCTCCCAGTTCTTGCAGG
AGGGATTACTATACTCTTGTTAGATCGGAATTTTAACGCATCATTCTTTGAGTTTAGGGG
TGGAGGAG----ACCCTTTGCTATTTCAACATTTATTTTGATTTTTTGGTCACCCTGAAG
TTTA
>JN086971_Turbanella_mustela
-----------GGTCAACAAATCATAAAGATATTGGATCCTTGTACCTTTATGC-AGGTA
CTTGAGCAGGTATTTCAGGGATGCTAATAAGATTAGTCATCCGAATTGAACTTTCTCACC
CTAGAAGGGCCATCATGTCTGAACAGTTTTATAATAGCCTTGTAACAGCTCATGCTATAG
TAATAATTTTTTTCATGGTAATACCTATTTTAATTGGGGGTTTTGGTAATTGGTTATTAC
CTCTAATACTGTCTTGTCCGGATATAAGGTACCCTCGTACAAATAATTTAAGGTACTGAT
TAATCCCGGCATCTTTTTTTTTTATGTACATAACTTTAAATGTAGAAGGGGGGGTAGGAA
CTGGTTGAACAGTTTATCCCCCCCTTTCAGGTAATATCACC---CACTCTTCATCAGGAG
TGGATATAGCTATTTTTTCCCTGCATTTAGCAGGGATGTCTTCAATTTTAGGGGCTATTA
ATTTTATAACTACAACA-ATAAACATGTGTAACCCTT-------TATCACTAACCGCTAG
TTCTTTTTCATTGGGTTTAA---------------------------TATGACCTTTATT
TGTTTGAGCTATTTTTATTACAGCCTTATTGTTACTTCTTTCTCTTCCGGTATTAGCAGG
GGGCATTACTATGTTATTATTGGACCGAAACTTTAATTCAAGGTTTTTTGAGTTCGGGGG
AGGAGGAG----ACCCTTTACTTTTTCAGCANTTATCTTGATTTTTTGGTCACCCTGAAG
TTTA
>JN086970_Turbanella_mustela
-----------GGTCAACAAATCATAAAGATATTGGATCCTTATACCTTTATGC-GGGTA
CTTGAGCAGGTATTTCAGGGATGCTGATAAGATTAGTCATCCGAATTGAACTTTCTCACC
CTAGAAGGGCCATCATATCTGAACAGTTTTATAATAGCCTTGTAACAGCTCATGCTATAG
TGATAATTTTTTTCATGGTAATACCTATTTTAATTGGGGGTTTTGGTAATTGGTTATTAC
CTCTAATACTGTCTTGTCCGGATATAAGGTACCCTCGTACAAATAATTTAAGGTACTGAT
TAATCCCGGCATCTTTTTTTTTTATGTACATAACTTTAAATGTAGAAGGGGGAGTAGGAA
CTGGTTGAACAGTTTATCCCCCCCTTTCAGGTAATATTACC---CACTCTTCATCAGGAG
TGGATATAGCTATTTTTTCCCTGCATTTAGCAGGGATGTCTTCAATTTTAGGGGCTATTA
ATTTTATAACTACAACA-ATAAACATATGTAATCCTT-------TATCACTAACCGCTAG
TTCTTTTTCATTGGGTTTAA---------------------------TATGACCGTTGTT
TGTTTGAGCTATTTTTATTACAGCCTTATTGTTACTTCTTTCTCTTCCGGTATTAGCAGG
GGGCATTACTATGTTATTATTGGACCGAAACTTTAATTCAAGGTTTTTTGAGTTCGGGGG
AGGGGGAG----ACCCTTTACTTTTTCAGCATTTATTTTGATTTTTTGGTCACCCTGAAG
TTTA
>JN086988_Turbanella_bocqueti
-----------GGTCAACAAATCATAAAGATATTGGTTCTTTATATTTATTTAC-TGGAG
CTTGAGCAGGTTTATCTGGTATGTTTATGAGAATGCTTATTCGCATTGAATTATCTCACC
CAAGAAAAAATATTATAACAGAACAATTTTACAATAGTATTGTAACAGCTCATGCTATAG
TAATAATTTTTTTTATAGTAATGCCAATTTTAATTGGAGGATTTGGTAATTGATTGTTAC
CACTTATATTAATTGCGCCAGACATAAGATATCCTCGAACTAATAATTTAAGATATTGGT
TATTGCCTGCAGCTTTTATATTCATATATTTAACTTTAAATATTGAGTCTGGTGTAGGAA
CTGGGTGAACTGTTTATCCCCCTTTGTCTATAAATATAAGA---CATTCTGCCTCTAATG
TTGATATAGCTATCTTTTCTCTTCATTTAGCTGGAATGTCTTCTATTTTAGGGGGTATCA
ATTTTATAACTACTACT-ATAAATATATCATTCTCAT----------------TAATAAA
AAAACAAATAAAAAATA-----------TTAAATTTTTATAT----GTTTGACCTATATT
TGTATGGGCAACTTTTGTTACAGCTTTATTATTAGTATTGTCTTTACCTGTTTTAGCAGG
TGGTATTACTATATTACTTTTAGATCGAAATTTTAACTCTTCTTTTTTTGAATTTAGAGG
AGGGGGAG----ATCCCCTCCTTTTCCAACACTTATTTTGATTTTTTGGTCACCCTGAAG
TTTA
>JN086987_Turbanella_bocqueti
-----------GGTCAACAAATCATAAAGATATTGGTTCTTTATATTTATTTAC-AGGAG
CTTGAGCAGGTTTATCTGGTATATTTATAAGGATGCTTATTCGTATTGAATTATCACATC
CAAGAAAAAATATTATAACAGAACAATTTTATAATAGAATTGTAACAGCTCATGCCATAG
TAATAATTTTTTTTATAGTAATACCAATCTTAATTGGTGGTTTTGGAAATTGATTATTAC
CACTTATATTAATTGCACCTGATATGAGATATCCTCGAACTAATAATTTAAGATATTGAT
TATTACCTGCAGCTTTTATGTTTATATATTTAACTTTAAATATTGAATCTGGTGTAGGAA
CTGGGTGAACTGTCTATCCGCCCCTATCTATAAATATAAGA---CATTCTGCTCCTAATG
TTGATATAGCTATTTTTTCTCTTCATTTAGCAGGAATATCTTCTATTTTAGGGGGTATCA
ACTTTATAACAACTACT-ATAAACATATCATTTTCAT----------------TAATAAA
AAAACAAATAAAAAATA-----------TTAAATTTTTATAT----GTTTGGCCTATATT
TGTATGAGCAACTTTTGTTACAGCTTTACTATTAGTATTATCTCTACCTGTTTTAGCAGG
GGGTATTACTATATTGTTATTAGATCGAAATTTTAATTCTTCTTTTTTTGAATTTAGGGG
AGGAGGTG----ATCCTCTTTTATTTCAACATTTATTCTGATTTTTTGGTCACCCTGAAG
TTTA
>JF432046_Turbanella_bocqueti
------------------------------------TTCTTTATATTTATTTAC-AGGAG
CTTGAGCAGGTTTATCTGGTATATTTATAAGGATGCTTATTCGTATTGAATTATCACATC
CAAGAAAAAATATTATAACAGAACAATTTTATAATAGAATTGTAACAGCTCATGCCATAG
TAATAATTTTTTTTATAGTAATACCAATCTTAATTGGTGGTTTTGGAAATTGATTATTAC
CACTTATATTAATTGCACCTGATATGAGATATCCTCGAACTAATAATTTAAGATATTGAT
TATTACCTGCAGCTTTTATGTTTATATATTTAACTTTAAATATTGAATCTGGTGTAGGAA
CTGGGTGAACTGTCTATCCGCCCCTATCTATAAATATAAGA---CATTCTGCTCCTAATG
TTGATATAGCTATTTTTTCTCTTCATTTAGCAGGAATATCTTCTATTTTAGGGGGTATCA
ACTTTATAACAACTACT-ATAAACATATCATTTTCAT----------------TAATAAA
AAAACAAATAAAAAATA-----------TTAAATTTTTATAT----GTTTGGCCTATATT
TGTATGAGCAACTTTTGTTACAGCTTTACTATTAGTATTATCTCTACCTGTTTTAGCAGG
GGGTATTACTATATTGTTATTAGATCGAAATTTTAATTCTTCTTTTTTTGAATTTAGGGG
AGGAGGTG----ATCCTCTTTTATTTCAACATTTATTC----------------------
----
>JF432049_Diplodasys_ankeli
------------------------------------TTCGTTGTATTTGATTAT-GGGAG
CTTGGGCAGGTATTTCGGGGGGTATAGCAAGGATTTTGATTCGTTTAGAGTTGGCGTATC
CTGGAAGAGTATTAATAAATGAACAATTTTATAATAGTCTAGTAACCGCGCATGCTATGG
TAATAATTTTTTTTATGGTGATACCTGTCTTAATTGGGGGTTTTGGAAATTGGTTTTTGC
CGTTGATATTAGGAGCTCCGGATATAATTTATCCTCGGGCTAATAATTTGAGTTATTGGT
TATTGCCAGCAGCTTTTTTTTTTATGTATTATACTTTAAATGTGGAGTCAGGTGTAGGAA
CGGGGTGGACTGTTTATCCTCCTTTATCTAGTAAAATAAGT---CATTCTAGTATAGCAG
TTGATTTAGCTATTTTTTCTTTACATTTAGCGGGCGTTTCTTCTATTTTAGGTGGTATTA
ATTTTATAACAACAGTTAATATGTATAGA-------------------------------
-------CGAGAAGGTT-----------TTATTTCATTG-------TTATGAACATTATT
TGTTTGGGCTATTTTTGTTACTGCTTTATTATTACTAATATCCTTACCCGTTTTGGCAGG
GGGTATTACAATATTATTGTTGGATCGTAATTTTAATTGTTCTTTTTTTGAATTTGGGGG
TGGGGGTG----ATGTTTTATTATTTCAACATTTATTT----------------------
----
>JF432031_Diplodasys_meloriae
------------------------------------ATCTTTATATTTAATTAG-AGGTG
GATGAGCTGGTTTATCCGGAAGAATAGCTAGAATTTTAATACGAGTAGAAATAACTTATC
CTGGGAGAGTTTTAATAAATGAACAATTTTATAATAGATTAGTAACAGCTCATGCTATAA
TTATAATTTTTTTTATAGTAATACCAATTTTAATTGGGGGATTTGGAAATTGATTTTTAC
CTTTAATATTAAGAACTCCTGATATATCTTATCCTCGAGCAAATAATTTAAGATATTGAT
TATTACCTGGGGCTTTTATATTTATATATTCAACTTTAAATATTGAGTCTGGGGTAGGAA
CCGGATGAACAATTTATCCTCCATTATCAAGTAAAATAGGT---CATTCTAGGATATCTG
TAGATTTAGCTATTTTTTCATTACACCTAGCTGGGATTTCTTCTATTTTAGGGGGAATTA
ATTTTATAGCTACAGTTAACGGGTATAGTA-----------------------------A
AGAATTTATAAAATCTA-----------TCA----------------TGTGAACTTTATT
TATTTGGGCTATTTTTATTACGGCTCTATTATTAATTTTATCTTTACCTGTTTTAGCTGG
GGGTATTACTATGTTATTAATAGATCGAAATTTTAATTGTTCTTTTTTTGAATTTAGGGG
GGGAGGTG----ATGTATTATTATTTCAACATTTATTT----------------------
----
>JF432032_Diplodasys_spTK2011
------------------------------------TTCCTTGTATTTGTTAAC-TGGGG
CCTGAGCAGGTCTTTCTGGGATAATGGCAAGGGTTTTGATTCGTATGGAATTGGCGTATC
CTGGAAGTATTCTTATAAATGAACAGTTTTATAACAGTTTGGTTACGGCCCATGCGATAG
TAATAATTTTTTTTATAGTGATACCGGTTCTGATTGGAGGGTTTGGTAATTGGTTTTTAC
CTTTAATATTAGGGAGCCCTGATATAATCTATCCCCGTGCTAATAATTTGAGTTATTGAT
TATTGCCTGGAGCATTTTTTATAATATACTCTACTTTGAATATTGAATCAGGAGTGGGGA
CGGGGTGAACGGTGTATCCTCCTTTGTCTTCCTTAAGGGGG---CATTCCAGTCCAGCTG
TAGATGCGGGAATTTTTTCATTGCATCTGGCTGGGGCTTCTTCTATTTTAGGAGGGATTA
ATTTCATAACTACC----GTAGGGGTATATGGTCG-------------------------
-------AGAGGGAGCA----------------CGTTCATTG----GCATGGTCTTTATT
TGTTTGAGCTCTTTTTGTAACAGCGCTTTTATTAGTTTTATCTTTGCCAGTTTTAGCTGG
GGGGATTACAATACTTTTGATAGACCGGAACTTTGGTTGTTCTTTTTTTGAATTTGGGGG
TGGTGGGG----AT----------------------------------------------
----
>JF432045_Paraturbanella_pallida
------------------------------------TACTTTATATATTTTTATGGGGTG
GTTGATGTGGTGCATCAGGAATATTTATAAGTGTAATAATTCGTGTTGAATTAGCCCATC
CAAGACAAAATATTTTTTCTGAACAATTTTACAATAGATTAGTTACTGCTCATGCTATGG
TAATAATTTTTTTTATAGTAATACCAATTTTAATTGGGGGTTTTGGTAATTGATTAATTC
CACTTTTTTTATATGCACCTGATATGGCATATCCACGAACAAATAATTTTAGGTTTTGAT
TACTACCTTTTTCTTTTATATTAATATATATAACACTTCATATTGAACAAGGACCCGGAA
CGGGGTGAACAGTATATCCCCCTTTAGCCGGTAATATTAGA---CATTCTAGTCCAGCAG
TAGATGTGGCTATTTTTTCTCTTCATTTAGCTGGTATTTCTTCTATTTTAGGATCTATTA
ATTTTATAACAACTATT-GTTAATATGTGATCTGATAATTTTTTAGTGGTTGATGATAAA
TGAACTTTAAGTGGATATGA--------ATATTTTTTAA--------TATACCCACTATT
TATTTGAGCTATATTTATTACTTCTCTCCTATTACTACTTTCTCTTCCTGTTTTAGCTGG
TGGGATTACTATACTTTTACTCGATCGAAATTTTAATTCTTCATTTTTTGAATTTAGAGG
AGGGGGAG----ATTGCNTTTTATTTCAACATTTATTT----------------------
----
>JF432042_Megadasys_sp1
------------------------------------AACATTATATATTTTAAG-AGGTG
CATGAGCAGGTATTTCAGGTATAATAATAAGAATATTAATTCGTATAGAACTGAGACACC
CTAGTTTTAATATTATAAATGAACAATTTTATAACAGTTTAGTTACTGCCCATGCTTTGG
TTATAATTTTTTTTATAGTTATACCTATTTTAATTGGGGGTTTTGGTAATTGATTATTAC
CCATATTTTTAGGTGCTCCAGATATAATATACCCACGAACTAATAATTTAAGTTATTGAT
TATTACCTTGTGCTTTTTTTTTATTGTATAGATCATTAAATATTGAATCTGGTGTAGGAA
CCGGATGAACCATTTATCCTCCTATTTCTTATACAATATCC---CATAGATCTTCTAGAG
TAGATTTAGCTATTTTTAGATTGCATGCTGCTGGTGCATCAAGAATTATAGGAGCAATTA
ATTTTATAACCACTATT-ATAAATATAAGAAAATCAC--------------------AAC
TATCATCAGTAAGATGA-----------------------------------AGATTATT
TATTTGAGCAGTTTTTATTACTGCCTTTCTATTAGTTTTATCTCTTCCTGTTTTAGCAGG
GGGTATTACTATATTATTATTAGATCGAAATTTTAATACTTCATTTTTTGAATTTGCTGG
AGGAGGTG----ATGTTTTATTATTTCAACATTTATTT----------------------
----
>JF432041_Megadasys_sp2
------------------------------------AACATTATATATTTTAAG-AGGTG
CATGAGCAGGTATTTCAGGTATAATAATAAGAATATTAATTCGTATAGAACTGAGACACC
CTAGTTTTAATATTATAAATGAACAATTTTATAACAGTTTAGTTACTGCCCATGCTTTGG
TTATAATTTTTTTTATAGTTATACCTATTTTAATTGGGGGTTTTGGTAATTGATTATTAC
CCATATTTTTAGGTGCTCCAGATATAATATACCCACGAACTAATAATTTAAGTTATTGAT
TATTACCTTGTGCTTTTTTTTTATTGTATAGATCATTAAATATTGAATCTGGTGTAGGAA
CCGGATGAACCATTTATCCTCCTATTTCTTATACAATATCC---CATAGATCTTCTAGAG
TAGATTTAGCTATTTTTAGATTGCATGCTGCTGGTGCATCAAGAATTATAGGAGCAATTA
ATTTTATAACCACTATT-ATAAATATAAGAAAATCAC--------------------AAC
TATCATCAGTAAGATGA-----------------------------------AGATTATT
TATTTGAGCAGTTTTTATTACTGCCTTTCTATTAGTTTTATCTCTTCCTGTTTTAGCAGG
GGGTATTACTATATTATTATTAGATCGAAATTTTAATACTTCATTTTTTGAATTTGCTGG
AGGAGGTG----ATGTTTTATTATTTCAACATTTATTT----------------------
----
>JF432052_Macrodasys_sp2
------------------------------------GTCGTTATATTTAATTAC-AGGTG
CTTGAGCTGGAATTGTAGGTTTAGTTATAAGTTCAATAATTCGTGTTGAATTGCTATTTC
CTGGCACTATTATAAACAATAGTCATTTTTATAATACTTTGGTTACAGCACATGCTTTAT
TGATAATTTTTTTTATGGTTATACCTATTTTGATTGGGGGTTTTGGTAATTGAATGTTGC
CTATTATATTGGGAGCTCCGGATATAAGTTATCCTCGGGCAAATAATTTAAGTTATTGAT
TATTGCCTATGGCACTTCTATTATTATATATTTCTTCAGGTGTAGAGTCAGGGGTTGGAA
CTGGATGGACTGTATACCCTCCTTTGTCTTCTAATTTATTT---CATTCTTCTTTGGGAG
TGGATTTGGCTATTTTTTCTTTACATATGGCAGGGGCATCTTCTATTTTAGGAGCTATTA
ATTTTATAACTACTTGT-ATAAATATAAGAAAATATG--------------------ATT
TTAGTACAAAAGCGTGA-----------------------------------TCTTTATT
TGTTTGGGCTATGTTTGTAACTGTTATTATATTATTATTATCTCTTCCAGTATTTGCTGG
GGGTATTACCATGTTACTATTAGATCGTAATTTTAATTCATCTTTTTTTGATAGTAGGGG
TGGTGGGGGGATGGTTTTTATTATTTCAGCATTTATTT----------------------
----
>JF432040_Macrodasys_sp1
------------------------------------TTCACTTTATTTAGTTAC-AGGGG
CGTGGGCTGGAATTGTGGGTTTAGTAATAAGCTCGTTGATTCGAGTGGAGTTAATGTATC
CTGGAAGTTTTATGAATAATTCTCAGTACTATAATTCATTAGTTACAGCTCATGCTTTAG
TCATGATTTTTTTTATAGTGATGCCAGTATTAATTGGCGGGTTTGGTAATTGGATGTTAC
CTATCATGCTGGGTGCCCCGGATATGAGGTACCCTCGTGCTAATAATTTGAGTTATTGGC
TGTTGCCTATGGCATTAGTGTTGTTGTATGTTTCATCTAGGGTGGAGTCAGGTGTGGGGA
CTGGGTGAACTGTTTATCCTCCGCTTTCTTCAAATATGTTT---CACTCTTCATTGAATG
TAGATTTAGCTATTTTTTCATTACATATGGCTGGTGCATCATCAATTTTAGGGGCTATTA
ATTTTATAACCACTTGT-ATAAATATAAGAAAGTACG--------------------ATT
TTAGTGCAAAGGGGTGA-----------------------------------AGATTATT
TATTTGGGCTGTTTTTATTACAGTGATCTTATTATTGCTGTCGTTGCCGGTTTTAGCTGG
TGCCATTACTATGTTGTTATTAGATCGTAATTTTAGATCTTCTTTTTTTGATGGGAGAGG
AGGAGGGG----ATGCATTGTTGTTTCAGCATTTATTT----------------------
----
>JN086980_Turbanella_ambronensis
-----------GGTCAACAAATCATAAAGATATTGGTTCTTTATATTTATTGAC-TGGAA
CCTGAGGAGGAGTGATAGGCACTATAATAAGTTTACTTATTCGAATTGAATTAACCCACC
CATCTCCCAATACAATAAGAGAGCAGTTTTATAACTCTGTGGTAACTTCACATGCTCTAG
TAATAATTTTTTTTATAGTAATACCAATTTTAATTGGAGCTTTTGGAAATTGATTAATTC
CTCTTCTTTTACAAGGACCAGATATAAGTTTTCCTCGAATAAACAATTTAAGATTTTGAC
TATTGCCAGCTTCTATACTACTTTTAATAACTAGGTTAAATATAGAGTCTGGTGTAGGCA
CAGGATGAACAATTTACCCCCCTCTTAGAACTAAAGTTTTT---CATAATACTGTAGGAG
TGGACTTAGCAATTTTTTCTTTACATGTTGCAGGCTTATCTTCAATTTTAGGCTCATTAA
ATTTTTTAACATCCATA-TTAAATTTAAGCTTAGGTT----------------------A
TTCTTTGCGAAGGTATTAT---------TTATCATTTTTT------TTGTTTCCATTATT
TATTTGAGCAATAATTGTTACTTCATTCTTATTACTTCTTTCTCTTCCTGTATTAGCAGG
AGCTATTACCATGTTATTAATAGACCGTAATTTTAATACCTCTTTTTTTGAGCATAGAGG
AGGTGGGG----ACCCCCTACTTTTTCAACACTTATTTTGATTTTTTGGTCACCCTGAAG
TTTA
>JN086979_Turbanella_ambronensis
-----------GGTCAACAAATCATAAAGATATTGGTTCTTTATATTTATTGAC-TGGAA
CCTGAGGAGGAGTGATAGGCACTATAATAAGTTTACTTATTCGAATTGAATTAACCCACC
CATCTCCCAATACAATAAGAGAGCAGTTTTATAACTCTGTGGTAACTTCACATGCTCTAG
TAATAATTTTTTTTATAGTAATACCAATTTTAATTGGAGCTTTTGGAAATTGATTAATTC
CTCTTCTTTTACAAGGACCAGATATAAGTTTTCCTCGAATAAACAATTTAAGATTTTGAC
TATTGCCAGCTTCTATACTACTTTTAATAACTAGGTTAAATATAGAGTCTGGTGTAGGCA
CAGGATGAACAATTTACCCCCCTCTTAGAACTAAAGTTTTT---CATAATACTGTAGGAG
TGGACTTAGCAATTTTTTCTTTACATGTTGCAGGCTTATCTTCAATTTTAGGCTCATTAA
ATTTTTTAACATCCATA-TTAAATTTAAGCTTAGGTT----------------------A
TTCTTTGCGAAGGTATTAT---------TTATCATTTTTT------TTGTTTCCATTATT
TATTTGAGCAATAATTGTTACTTCATTCTTATTACTTCTTTCTCTTCCTGTATTAGCAGG
AGCTATTACCATGTTATTAATAGACCGTAATTTTAATACCTCTTTTTTTGAGCATAGAGG
AGGTGGGG----ACCCCCTACTTTTTCAACACTTATTTTGATTTTTTGGTCACCCTGAAG
TTTA
>LC383935_Cephalodasys_mahoae
------------------------------------AACTTTATATTTTCTTTT-TGGGG
GGTGGGGGGGTATTGTTGGTATAGTTTTTAGAACCCAAATTCGTATAGAACTTTTATACC
CCGGCTCATTTATAAATGACGACCATTTTTTTAATAGAATTGTGACAGGCCACGGCCTTT
TAATAGTTTTTTTTATAATTATGCCAATTTTAATCGGGGGCTTCGGAAATTGGCTAATTC
CGCTTCTTATTGGAATTCCCGATCTTTCATACCCACGTTTAAATAACATGAGTTATTGGT
TTGTTGCCCCAGCCCTTTGACTAATTTTAGCTTCAATGCTTTTTGGTGGTGGGGCTGGAA
CAGGGTGAACTGTTTATCCGCCTCTCTCATCTATTCCATTT---CACAGCCAACCTTCGG
TTGATTTCGCTATTTTTTCTCTCCATGTTGCTGGGGCCTCCTCTATTGCTGGTGCGATTA
ATTTTATAGTAAGGATT-TTTAATTCTAGCCCCCATA-----------------------
TAGCTATAAAAAGTTCA-----------------------------------ACAGTTTT
TATTTGGGCCATGCTTGTTACTGTCCTTCTTTTGCTCCTCACACTTCCTGTTTTAGCAGG
AGCTATTACAATACTTTTAACTGATCGAAATATTAGAACAAGATTCTATGATCCATCGGG
GGGAGGGG----ACCCGATTTTATTCATACATCTTTTT----------------------
----
>KJ950123_Redudasys_spTK2014
------------------------------------TACTTTATATTTTCTATT-TGGTA
TTTGATCTGGGTTAGTAGGACTTACTTTAAGAATTTTTATTCGTTTTGAACTTTTGTTTC
CTGGCTCTTATTTCATAAATGACCAGTTTTTTAATGCTTCTGTTACAGCCCATGGCTTAA
TTATAGTATTTTTCATAATTATGCCAATTCTAATTGGGGGGTTTGGAAATTGATTAATTC
CATTATTTCTTGGAACACCAGATATAATTTACCCGCGGACTAATAATATAAGATTTTGAC
TCGTAGTTCCTGCCCTACTATTGTTATATTTATCTTTATTTGTGGGAATTGGGGCAGGAA
CTGGATGAACAGTTTATCCACCCCTTTCAAATGGTGTCTTT---CATAGGGAAGGCTCCG
TAGATTTAGCTATTTTTAGCCTGCATATTGCAGGTGCTTCTTCTATTGCAGGGGCAATTA
ATTTTATAACTACTGTA-ATAAATTGCAGAAATTTAG-----------------------
TTTTAGCTAAGAGTATA-----------------------------------AGTATTTT
TGTATGAGCTACTTTTGTTACTGTATTGTTGCTTTTATTAAGTCTCCCCGTACTAGCAGG
AGCAATTACTATGCTTTTAACAGATCGAAATTTAAGAACTTCTTTTTTTGACCCTGCAGG
GGGAGGGG----ATCCTGTTTTATTTCAACATCTGTTC----------------------
----
>KJ950122_Redudasys_fornerise
------------------------------------AACTTTATACTTTTTATT-TGGGA
TTTGATCTGGATTAGTAGGATTAATCTTAAGAATTTTTATTCGCTTAGAGTTAATGTTTC
CTGGGTCTTACTTTATAAATGACCAGTTTTATAATGCTTCTGTAACAGCTCATGGGTTTA
TTATAGTTTTTTTTATAATTATACCAATTTTAATTGGCGGATTTGGAAATTGACTCATTC
CGTTGTTTCTTGGGACTCCAGATATAATTTATCCTCGAACTAATAATATAAGATTCTGAT
TGGTTGTACCGGCTTTATTGTTGCTTTACCTATCTTTATTTGTTGGAGCAGGAGCAGGGA
CTGGATGGACTGTTTACCCACCATTAGCAAATGGGGTATTT---CATAGAGAAGGATCTG
TAGATTTGGCTATTTTTAGACTTCATATTGCTGGAGCTTCATCAATTGCAGGAGCGATTA
ATTTTATAACTACAGTT-ATAAATTGTAGAAACTTTT-----------------------
TATTAGCAAAAAGAATA-----------------------------------AGAATTTT
TGTATGGGCTACTTTTGTAACAGTATTACTACTGTTACTAAGATTACCAGTCCTGGCTGG
GGCAATTACGATACTTTTAACAGATCGAAATATTAGTACTTCATTTTTTGACCCTGCTGG
GGGTGGGG----ATCCTATTTTATACCAACATTTATT-----------------------
----
>JN003636_Dactylopodola_baltica
-----------GGTCAACAAATCATAAAGATATTGGTACACTATATTTTATTTT-TGGGG
TGTGAGCAGGTTTAAATGGTATATGCATAAGATTTTTAATTCGTTTAGAGCTAATATTCC
CAGGCTCTTATTTAATAAATGAGCAATTTTATAATACATTAGTTACAGGACATGGCCTTA
TTATAGTTTTCTTTATAATTATACCTATTTTAATTGGGGGCTTTGGAAATTGATTAATTC
CTTTTATAATCATGACACCAGATATAATTTATCCACGAACTAACAATATAAGATTTTGAT
TAATTGTTCCCGCTTTTTCATTACTTTACTTGTCATTATTTTTTAATTCAGGTGCAGGTA
CAGGATGAACTATTTATCCCCCTCTTTCTTCGGGTTTATTC---CATAGACAAAGATCAG
TAGATTTAGCTATTTTTTCTTTACATTTAGCTGGTGCATCTTCTATTGCAGGAGCTATTA
ATTTTATAACTAGAGTT-TTTAATTGTAATTACTCTA-----------------------
TTAATATAAAAAACATT-----------------------------------CCTATTTT
TGTTTGAGCTGCTCTAGTTACAGTAATTTTATTATTATTAACTTTACCTGTTTTAGCTGG
TGCAATCACTATATTATTAACTGATCGAAATGTTAATACATCATTTTTTGACCCCTCAGG
AGGCGGTG----AACCTATTTTATTTCAGCATCTTTTTTGATTTTTTGGTCACCCTGAAG
TTTA
>JN003635_Dactylopodola_baltica
-----------GGTCAACAAATCATAAAGATATTGGTACACTATATTTTATTTT-TGGGG
TGTGAGCAGGTTTAAATGGTATATGCATAAGATTTTTAATTCGTTTAGAGCTAATATTCC
CAGGCTCTTATTTAATAAATGAGCAATTTTATAATACATTAGTTACAGGACATGGCCTTA
TTATAGTTTTCTTTATAATTATACCTATTTTAATTGGGGGCTTTGGAAATTGATTAATTC
CTTTTATAATCATGACACCAGATATAATTTATCCCCGAACTAACAATATAAGATTTTGAT
TAATTGTTCCCGCTTTTTCATTACTTTACTTGTCATTATTTTTTAATTCAGGTGCAGGTA
CAGGATGAACTATTTATCCCCCTCTTTCTTCGGGTTTATTC---CATAGACAAAGATCAG
TAGATTTAGCTATTTTTTCTTTACATTTAGCTGGTGCATCTTCTATTGCAGGAGCTATTA
ATTTTATAACTAGAGTT-TTTAATTGTAATTACTCTA-----------------------
TTAATATAAAAAACATC-----------------------------------CCTATTTT
TGTTTGAGCTGCTCTAGTTACAGTAATTTTATTATTATTAACTTTACCTGTTTTAGCTGG
TGCAATCACTATATTATTAACTGATCGAAATGTTAATACATCATTTTTTGACCCCTCAGG
AGGCGGTG----AACCTATTTTATTCCAGCATCTTTTTTGATTTTTTGGTCACCCTGAAG
TTTA
>JF432038_Dactylopodola_typhle
------------------------------------GACATTATATTTAATTTT-TGGTA
TTTGAGCAGGATTAAATGGGATAGGAATAAGGTTTTTAATTCGAATAGAGTTATTATTTC
CTGGGACTTTTTTAAATAATGAGCAATTTTATAATACATTAGTAACAGGGCATGGTTTAG
TTATAGTTTTTTTTATAATTATACCTATTGTTATTGGAGGATTTGGAAATTGATTATTGC
CTTTAATAATTATAACTCCTGATATAATTTATCCTCGGACAAATAATATAAGATTTTGAT
TAGTTGTACCAGCGTTTTTGCTATTATATACTTCAATATTTTTTAATTCTGGAGCTGGGA
TTGGATGAACTGCATATCCTCCATTATCAAGAGGAGTTTTT---CATAGACAAAGAGCAG
TGGATTTAGCTATTTTTTCATTACATTTAGCTGGGGCTTCTTCTATTGCAGGAGCAATTA
ATTTTATAACAAGAATT-TTAAATAGTAATACGGGGA-----------------------
TTAATATAAAAAATATT-----------------------------------CCTATTTT
TGTTTGAGCTTCTTTTATTACTGTTATTTTACTATTATTAACTTTACCTGTTTTAGCTGG
AGCAATTACAATATTATTAACTGATCGAAATGTGAATACTAGATTTTTTGATCCTTCTGG
AGGAGGAG----AACCTATTTTATTTCAACATTTGTTT----------------------
----
>JF432037_Dactylopodola_typhle
------------------------------------AACATTATATTTGATTTT-TGGTA
TTTGAGCAGGGTTAAATGGAATAGGGATAAGTTTTTTAATTCGAATAGAGTTATTATTTC
CTGGAACTTTTTTAAATAACGAACAATTTTATAATACATTAGTGACAGGGCACGGGTTAG
TAATAGTTTTTTTTATAATTATACCTATTGTTATTGGAGGATTTGGAAATTGATTATTGC
CTCTAATAATTATAACTCCAGATATAATTTATCCTCGAACAAACAATATAAGATTTTGAT
TAGTTGTACCAGCGTTTTTATTATTATATACTTCAATATTTTTTAATTCTGGGGCTGGGA
TTGGATGAACTGCATATCCTCCATTATCAAGAGGAGTTTTT---CATAGGCAAAGAGCAG
TAGATTTGGCTATTTTTGCATTACATTTAGCTGGAGCATCTTCTATTGCAGGGGCCATTA
ATTTTATAACAAGAATT-TTAAATAGCAATACAGGGA-----------------------
TTAACATAAAAAATATT-----------------------------------CCTATTTT
TGTTTGAGCTTCTTTTATTACTGTTATTTTATTATTATTAACTTTACCAGTTTTAGCTGG
AGCGATTACAATATTATTGACGGATCGGAATGTAAATACTAGATTTTTTGATCCTTCTGG
AGGAGGGG----AGCCTATTTTATTTCAACATTTATTT----------------------
----
>JF432036_Dactylopodola_mesotyphle
------------------------------------TACAATTTATTTAATTTT-TGGGG
GATGAGCAGGTTTAAATGGTATAAGAATAAGATCTTTAATCCGTATAGAATTAATATTCC
CTGGATCTTTCTTAATAAATGAGCATTTTTACAATACTTTAGTTACTGGGCATGGTTTAA
CAATAGTTTTTTTTATAATTATGCCTGTTTTAATTGGAGGGTTTGGAAATTGATTAATCC
CATTAATAATCTTAACACCAGATATAATTTATCCTCGAGCGAATAATATAAGTTTTTGAA
TAGTTGTTCCAGCTTTTTTATTATTATATTTATCAATGTTCTTTAATTCAGGAGCCGGGA
CAGGATGAACAGTTTACCCACCTTTGTCAAATAGTGTATAC---CATAGTCAAAATTCAG
TTGATATAGCGATTTTTTCTTTACATTTAGCAGGAGCTTCATCTATTGCTGGGGCCATTA
ATTTTATAACAAGAATT-TTTAATAGGAAAAACTGCG-----------------------
TTAATCTGAAAAACATT-----------------------------------ATAGTTTT
TGTTTGAGCCATCTTAATTACTGTTTTTTTACTTCTTTTATCTTTACCTGTTTTAGCGGG
GGCTATTACCATATTATTAACAGATCGAAATATTAATACTTCTTTTTTTGATCCCTCTGG
CGGTGGGG----AACCTATTTTATTTCAACATTTATTT----------------------
----
>JF432051_Turbanella_lutheri
------------------------------------GACATTATATTTGTTAGT-TGGTG
CTTGAGCAGGAATTATTGGTGTATTAATAAGGGTTTTTATCCGAATAGAGTTATTATTCC
CGGGGAGAGTTCTTTTTAATGAACATTTTTATAATACTGTTGTTACTGCGCATGGGTTTG
TAATAGTATTTTTTGTTGTAATGCCAATTTTAATTGGTGGCTTTGGTAACTGACTACTTC
CTTTAATATTAGGGACACCAGACATAATTTACCCACGAACGAATAATTTGAGATTTTGAC
TAGTTATTCCTGCTTTTATACTGTTAGTAATTTCATTATTTATTGGCGGGGGAGCTGCTA
CAGGGTGAACTGTGTATCCCCCTTTATCAAATAATTTGTTT---CATAGCTTTGGGTCTG
TTGACTTAGCAATTTTTTCTTTGCATATAGCCGGGGCTGCCTCAATTATAGGGGCAATTA
ATTTCATTACAACTATG-TTAAATGTATCAAAATTTG-----------------------
TTAGATTCTCTTCTATT-----------------------------------AGAATTTT
TTGTTGGGCTATATTTGTAACTGTAATTTTATTATTGTTGACACTTCCTGTTCTTGCTGG
AGCTATTACAATGTTACTAACCGATCGGAATTTAAGAACAACTTTTTTTGATCCCGCTGG
TGGAGGGG----ATCCAGTTTTATTCCAACATTTATT-----------------------
----
>JF432039_Lepidodasys_unicarenatus
------------------------------------ATCCTTATATTTATTATT-AGGTT
TATGGTCAGGTGTATGTGGTATAATTCTGAGTGGATTAATTCGTAGAGAACTAATTTTTT
CATCTCATTCCTTTATAAATAATCAGCTATATAATAGAATAATTACAGCTCATGCCTTGC
TTATAATTTTTTTTTTAATTATACCAATTTTAATTGGAACATTTGGTAACTGGCTTTTAC
CAATTCTATCAAGATCACCTGATATAAGATTTCCTCGAACAAATAATTTAAGGTTTTGGA
TATTACCTATATCCTTATTATTTTTATTATTTTCATTACTTCTTGAATCAGGAGTAGGTG
GCGGATGAACTATTTATCCACCACTAAGGAATAATCTCAGA---CATTCATCTGTAAATA
TAGATCTTGTAATTTTTTCATTGCATTTAGCAGGTGCTTCATCAATTTTAGGATCTATTA
ATTTTATTTCAACTATT-GTTAACTCTTACAGATATA--------------------ACT
CGTTATATGAAACATGA-----------------------------------TCTCTGTA
CACATGAAGAATAATTTTTACAACAATCTTATTAATTATATCTTTACCTGTATTAGCAGG
TGGGATTACTATATTACTTCTTGATCGGAATGTTAATTCGTCATTTTTTGACACTAGTGG
GGGTGGTG----ACTCATTATTATTCCAACATTTATTT----------------------
----
>JN185545_Xenotrichula_sp1
------------------------------------GACTATCTATTTAATTTT-AGCCA
CGTGATCAGGTATTTTAGGTACCGGACTTAGATCCGTTATCCGCATTGAACTTTCCATTT
CCAAAAAATTTTTTGGAAATGATCAAGTATATAATAGAATTGTAACTGCGCATGCCTTTG
TCATAATTTTCTTCTTTGTTATACCCACAATAATTGGAGGATTTGGTAATTGACTTATTC
CCCTAATTATTAGGAGAATTGATATAGCCTTTCCTCGGATGAATAATCTTAGATTTTGGA
TTCTTCCTTCTTCTCTTGTATGTCTAATTATAGCTGGAATCACTAGAAGAGGAACAGGGA
CTGGATGAACAGTCTATCCACCCCTATCTTCATATTTAGGAAGGCATATGAGCCTTAGAG
TCGATTTTGCTATTTTTTCTTTACATCTTGCAGGAGCCTCTTCTATTATGGGGGCTATTA
ATTTTATAGTAACTATT-ATAAATATAGGAGAAGGGA--------------------AAA
AAACAATAAAAATTACA-----------------------------------ACCTTATT
TATTTGAGCCATATTTATTACAATAGTTCTTCTTCTCCTTTCTTTGCCAGTTTTAGCTGC
AGCTATTACTATACTACTAACAGATCGTAATTTTAATACTTCCTTTTTTGAACCTGGGGG
TGGGGGGG----ATCCAGTTCTGT------------------------------------
----
>JF432044_Mesodasys_littoralis
------------------------------------CTCACTGTATCTAATTGC-GGGGA
TTTGATCTGGAATCACCGGGAAAATTATAAGATTAATTATTCGCTGGGAATTATACCATC
CTTCATTTTCTCTGTGTGGGGATCACATATATAATAGAATAGTTACAGCCCACGCATTTG
TAATAATTTTTTTTATAGTTATACCCATTTTAATTGGTGGTTTTGGAAATTGATTTTTAC
CTCTTATAATTGGTAGATTGGATATGGCGTATCCACGAGTAAATAATTTTAGGTTTTGAA
TGTTAAGGGTTAGATTTGTATTTTTATATTTTACTTTATTAATTGAAGGGGGTGTTGCCA
CAGGTTGAACCGTCTACCCCCCACTTTCAAATGAAATTAAT---AGTTCGAGCGTAGCTG
TCGATCTAGCTATTTTTAGTCTCCATCTCGCAGGTGCCAGATCAATTATGGGAGCTATTA
ATTTTATGTCAACAATTATTAATTGTA------------------------------GAA
AGGAATTAAAGCTTTGA-----------------------------------ATATTATT
TATTTGGGCAGTGTTTGTAACTGCAATTTTATTAGTTTTAAGTCTTCCAGTGTTGGCAGG
AACCATTACGATATTGCTATTAGACCGAAATTTCAACTCTGCTTTTTTTGATTTTTGTGG
GGGTGGAG----ATCCAATTTTATTTCAACACTTATTT----------------------
----
>KP878842_Urodasys_viviparus
-------------------------------------ACACTTTATATAATTGT-AGGAA
TATGAACAGGTTTAATAGCAGTAGTGATAAGAACTATTATTCGAATTGAATTATCACATC
CAGGAAATTTAATATTAGATAATATAATATATAATACCTTAGTAACTGCTCATGGACTAT
TGATGTTATTCTTTGTAGTAATACCAATTTTGTTGGGAGGATTTGGAAATTGATTAATTC
CAATAATGCTTGGGTCACCTGATATAGCTTTTCCCCGAATAAATAATTTAAGATTTTGAA
TGTTTATTGGGGGGGTATTATTGCTTTCAGTAACCCTTTTTATTGAAAGAGGGGTAGGGA
CAGGATGAACTATTTATCCTCCTCTTTCTGGTAGAATTTCA---CAATCTAGTTCTGCTA
TAGATTTTGCTATTTTTTCAATTCATGTAGGAGGTTCTTCCAGAATTATAGCATCCATTA
ATTTTATAAGTACTGCT-ATAAATACAAATAAAACCA-----------------------
----TTTATTATAGCTGG----------------------------------ACTTTATA
TATTTGATCAGTCTTTATCACATCACTATTACTAGTATTAGCAATTCCTGTATTAGCTGG
TGGAATTACTATGTTAATATTAGACCGTAATTTTAATACTTCATTCTTTGACTTCGAAGG
AGGAGGGG----ATGTTATTTTGTACCAACACTTATTT----------------------
----
>KP878840_Urodasys_viviparus
-------------------------------------ACACTTTATATAATTGT-AGGAA
TATGAACAGGTTTAATAGCAGTTGTGATAAGAACTATTATTCGAATTGAATTATCACATC
CGGGAAATTTAATATTAGATAATATAATATATAATACCTTAGTAACTGCTCATGGACTAT
TAATGTTATTCTTTGTAGTAATACCAATTTTATTAGGAGGATTTGGAAATTGATTAATTC
CAATAATGCTTGGGTCACCTGATATAGCTTTTCCCCGAATAAATAATTTAAGATTTTGAA
TGTTTATTGGAGGGGTATTATTGCTTTCGGTAACCCTTTTTATTGAAAGAGGAGTAGGGA
CAGGATGAACTATTTATCCTCCTCTTTCTGGTAGAATTTCA---CAATCTAGTTCTGCTA
TAGATTTTGCTATTTTTTCAATTCATGTAGGAGGTTCTTCCAGAATTATAGCATCCATTA
ATTTTATAAGTACTGCT-ATAAACACAAACAAAACCA-----------------------
----TTTATTATAGCTGG----------------------------------ACTTTATA
TATTTGATCAGTTTTTATCACATCACTATTACTAGTATTAGCAATTCCTGTATTAGCTGG
TGGAATTACTATGTTATTATTAGATCGTAATTTTAATACTTCATTCTTTGACTTTGAAGG
AGGGGGGG----ATGTTATTTTATACCAACACTTATTT----------------------
----
>JF432050_Mesodasys_laticaudatus
------------------------------------AACAATTTATTTACTATT-TGGTA
TTTGAAGTGGATTTATTGGTCTAAATCTAAGAATAATAATTCGATTAGAATTAAGCTATT
CAAGAATGACAATTTTTGGTGAAAAAATATATAATTCAATTGTAACAGCTCATGCTTTCA
TTATAATTTTTTTTACTGTCATACCAATATTAATTGGCGGATTTGGGAATTGAATAATTC
CCATTTTTTTAAATGCAGTGGATATAATTTTTCCTCGAGCTAATAATTTGAGTTTTTGAA
TTTTACCATTTAGAATTATAGCTTTAACTATAAATACTCTATTAGATAAAGGGTTGGGAA
CTGGGTGAACAGTTTATCCACCATTGAGAAACAAAACTTTC---CATGATACTCTAGGAG
TTGATTTTGCAATTTTCTCACTTCATTTAGCCGGAATTTCCTCTATTTTAGGTTCATTAA
ATTTTCTTAGGACGGCT------------AGAATTTG---------------TTCTAAAA
GAGAACAAGAAAATTTA-----------------------------GCTTGAAATCTTTT
TATTTGGTCTTTTATGACAACTGCTGTTTTATTAATTCTAAGTTTACCCGTCCTTGCTAG
TGCAATTACAATACTTCTTTTAGATCGAAATTTTAACACTTCTTTTTTTGAATGAAATAT
AGGAGGTG----ACCCTCTGTTATTTCAACATTTATTT----------------------
----
>JF432043_Mesodasys_laticaudatus
------------------------------------TACTCTCTACACAATTTT-CGGTG
TTTGGAGAGGTATAAATGGTATGATTATAAGTATATTAATTCGATTAGAATTAAACTATT
CAAGACATAGAATTTTTGGTGATAAAATATATAATTCAATAGTAACAGCTCATGCATTTG
TTATAATTTTTTTTATAGTTATACCAATTATTATTGGCGGATTTGCAAATTGAATAATTC
CAATTATAATGTCAGTTGTCGATATAATTTTTCCTCGAGCAAATAATCTTTCTTTTTGAT
TTTTACCATCAAGAATTATCTGTTTAGTTATTAGGCTCTTCATTCAAAGGGGGGTAGGAA
CAGGATGAACTGTATACCCACCTTTAAGAATAAAAGCATTT---CATAGATCAATAAATG
TTGATTTTGCAATTTTTAGTTTACATTTAGCTGGAATCTCATCAATTTTGGGAGCAATTA
ACTTTCTAACTACTTCG-ATCACTTCAATTCAAGTCG-----------------------
--AATTACAAATTTTTA------------------------------CTTGATCTTTATT
TATCTGAGCGGTCGCGGTAACTGCAATCCTTTTAATTTTAAGTTTACCTGTTTTAGGGAG
AGCAATTACTATACTTTTATTTGATCGTAATTTTAATACTTCTTTTTTTGAATGAAATTT
AGGCGGGG----ACCCGCTCTTATTTCAACATTTATTT----------------------
----
>JF432029_Tetranchyroderma_pachysomum
------------------------------------AATACTTTATTTAATTTC-AGGAT
TGTGAATAGGAATTTTGGGTTTATATTTATCTTTAAATATTCGTCTTTTACTATTTTTTC
CTATAAAAATTAATTTTATAAATCATTGATTTAATTCAATAGTAACAGCACATGCTCTTA
TTATAATTTTTTTTATATTAATACCAACTCTAATTAGAGGATTTGGAAATTGATTAATTC
CTTTATACATAGGAGAAAAAGACATAATTTATCCACGAGCTAATAATTTAAGTTATTGAT
TTTTTTTTTTTGGATTTTGTCTAATTACAATTAGAGTTTTTATTAGATCAGGAGTTGGAA
CAGGTTGAACTTTGTACCCTCCATTATCAACTTATATTTTT---CATAGAGCTAAAAGAG
TTGATTTTTCAATTTTTTCTCTTCATTTGGCAGGAATTGCTTCAATTTTAGGAAGAATTA
ATTTTCTTGTAACTAGA-ATTATATTAAAAAAAATTG-----------------------
--AGTATAGAAGTTTTTTT---------------------------------TCCGTTTA
TATTTTTTGTATAATTATTACAAGATTTTTATTATTAGTTTCATTACCTGTACTTGCTGG
CGGAATTACAATAATTTTATTAGATCGAAATTTTAATTCTTCTTTTTTTAACGTTAATAG
TGGAGGGG----ATCCTATTTTATTTTCTCATTTATTT----------------------
----
>JF432028_Tetranchyroderma_cirrophorum
------------------------------------AACTTTATATTTTTTAGC-AGGAA
TTTGAATAGGAATTTTAGGACTTAGATTATCACTCTTAATTCGAATATTTTTATTTTTTC
CTATAAAAGTTAATTTTTTACATCAATGATTTAACACTATTGTTACAGGCCATGCTTTAA
TTATAATTTTTTTTATACTTATACCAACTATTATTAGAGGATTTGGAAATTGATTAATTC
CAATTTTTATAATAGAAAAAGATATAATTTTTCCACGTGCTAATAATTTTAGATTTTGAT
TATTTTTTATAGGATTTTTATTACTAGCATTAAGAGTTTTTATTAGATCTGGGGTAGGAA
CAGGATGAACTGTTTATCCTCCTTTATCTTCTTTTGTATTC---CATAATACTAAAAATG
TAGATTTTGCTATTTTTTCTTTACATTTAGCAGGAGTTGCATCAATCTTAGGAAGAATTA
ATTTTATAACAACTAGA-TTTTTAATAAAAAAAGATG-----------------------
--AATTAAGAATTTATTTT---------------------------------TCTATTTA
TATTGTTTGTTTAATAGTAACTTCTTTCCTATTATTAGTTTCATTACCTGTTTTAGCTGG
AGGGATCACTATATTATTAATAGATCGAAATTTCAATACTTCTTTTTTTAATATTAGAAG
AGGAGGGG----ATCCTATTTTATTTTCACATCTTTTT----------------------
----
>JF432025_Tetranchyroderma_thysanophorum
------------------------------------AACTATATATTTATTATC-TAGTT
TATGAATAGGAATTTAGGGTTTAAATTTATCAATTTTAATTCGAATTATTATTTTATTTT
CTCTTAAATTAAATTTTTTTAATCAATTTTTTAACACTATGGTTACGGCCCATGCTTTGA
TTATAATTTTTTTTATATTAATACCTAGACTTATTAGAGGGTTTGGAAATTGATTAATTC
CTATTTTTATATTAGAAAAAGATATAATTTATCCTCGAGCTAATAATTTTAGATATTGAT
TATTTTTTTTTGGTTTTTTGTTATTAGGTAATAGTATGTTTATTAATAGAGGTGTAGGTA
CTGGATGAACAATTTATCCTCCATTGTCTTCTTTTTTATTT---CATAGAAATAAAAGAG
TAGATTTTTCTATTTTTTCTTTACATTTAGCTGGAATTGCTTCAATTTTAGGAAGAATTA
ATTTTTAGGTAACAAGT-ATTTTAGCAAAAAAAGACG-----------------------
--AATTAAGATTATTTTTT---------------------------------TCAATTTA
TATTATTTGTTTAGTAGTAACTTCTTTTTTATTATTAGTATCTTTACCTGTTTAGGCTGG
AGGTATTACTATGCTTTTAATGGATCGAAATTTTAATACTTCTTTTTTTAATGTTAATAG
AGGAGGGG----ATCCTATTCTTTTTTCTCATTTATTT----------------------
----
>JF432023_Tetranchyroderma_hirtum
------------------------------------------------------------
-----ATGGGTATTATTGGGTTTTATTTATCTTTAACTATTCGAATAATATTATCTGTTC
CTTTTAAAGTTTTTTTTCATCACCATTGATATAATACAGTAGTAACTGCACATGCTTTAA
TTATAATTTTTTTTCTATTAATACCTTCTTTAATTAGAGCGTTTGGAAATTGATTAATTC
CTATTTTTATATTGGAAAAAGATATAATTTATCCTCGAGCTAATAATTTAAGGTTTTGAA
TATTCTTTTTTGGGTTTTTATTATTAGCTATTAGAATATTTATCAGAATAGGAGTATCAA
GGGGATGGACTATTTATCCGCCTTTATCTGGAAAAGAATAC---CATAATAGGAAAAGAG
TAGATTTTAGTATTTTTTCTTTACATATAGCAGGAATTGCCTCTATTTTAGGAAGAATTA
ATTTTATAATTACTAGT-ATAATTGCAAAAAAAAAAG-----------------------
--AACTTTCAGAATATTTT---------------------------------TTTATTTA
TATTACATGTATATTTGTGACTTCTTTTCTCTTATTAGTGTCTTTACCTGTTTTAGCGGG
AGGAATTACTATATTATTAATAGATCGAAATTTTAATACTTCATTTTTTAATGTCACAAC
AGGAGGA-----------------------------------------------------
----
>JF432026_Pseudostomella_etrusca
------------------------------------TACATTATATCTTCTTTC-AGGTG
TTTGAATAGGTGTTTTAGGTTTAACCCTTTCTTTAAATATTCGAGGATGACTTATGTTTC
CTCCTAAAAAACCTATTCCTACACAATTATTTAATACTACTGTAACAGCTCATGCTTTTG
TTATAATTTTTTTTATACTCATGCCTATAATTATTAGAGCTATAGGGAATTGATTAATTC
CTATTCTGATAGGAAGAATAGATATAATTTTCCCACGAGCAAATAATTTTAGATTTTGAC
TTTTTTTTACAGGATTTTTACTTTTAGCTATTAGTGTATTTATTGATAATGGTGTTGCAA
CTGGTTGAACTGTCTACCCACCTCTGTCAAATACTATTTTT---AATAAAGCTAAAAATG
TTGATTTTGCTATTTTTAGCCTTCATGTAACAGGATTGGCTTCAATTTTAGGTAGAATTA
ATTTTATATGTACTATA-ATAGTTTTTAAAAAAAGAG-----------------------
--AATTAACTAAATTTTTT---------------------------------CCTATTTA
CATTATATGTTTAATAATAACTTCTTTACTACTAATTTTTTCTTTACCTGTTTTAGCAGG
GGGTATTACAATACTTTTACTTGATCGAAACTTTAATACTAGTTTTTTTGAATCTAGTGG
TGGTGGTG----ATCCAGTTTTATTCTCACATCTTTTT----------------------
----
>JF432022_Tetranchyroderma_esarabdophorum
------------------------------------TACTATTTATATTTTAAT-TGGAA
TATTAATAGGAATTGTTGGTTTATATATATCTGTTATTATTCGTTTATTTTTATATTTTT
TCAGAAAAAGTTACAATATTATACATTTATATAATGTAAATGTTACTGCACATGCCTTAA
TTATAATTTTTTTTTTAATTATGCCAGTTCTTATTTCTGGTTTTGGTAATTTAATTATTC
CATTACACATAAAATCTATTGATATGATTTTTCCTCGTGCTAATAATATAAGATTTTGAT
TTTTCTTTTTTAGCTTTTTTTAGCTTTTTTTAGGAATATTAGTTAAA---GGAGTAGGAG
CTGGATGGACAGTATATCCACCTTTAACTAATAAAGTTTTT---CACTCAGACCTGAGAA
CAGATCTTTCTATTTTTTCATTGCATATAGTAGGTTTATCTTCTGTCTTAGGTAGAATTA
ATTTTATAGTGACTGCT-AATTTTTCATTAACA---------------------------
-------TTATTTTTTTAT---------------------------------TCTATTTA
TATAATATGTATATAGATTACAGCCTTTCTGTTAGTTGTTTCTTTACCTGTTTTAGCTGG
GGGTGTAACTATATTACTCTTTGATCGAAATTTTTTGACTGGCTTTTTTAATTCAAATTT
TTCAGGAG----ATCCAATTTTATTTAGGCATTTATTT----------------------
----
