# Supplementary material for: Biodiversity between sand grains: Meiofauna composition across southern and western Sweden assessed by metabarcoding
Source: Biodivers Data J. 2020 Apr 27;8:e51813. doi: 10.3897/BDJ.8.e51813 (PMC7198628; doi:10.3897/BDJ.8.e51813)
Supplement: Supplementary material 8 — Supplemental Data 8 [file bdj-08-e51813-s008.fasta]

>Myozona_KP730501
-----------------------------------------------------------c
tagtacacaccttcatacggtgaaaccgcgaatggctcattaaat-cagctatggttcct
tagatcgtaccat-ttacttggataactgtagtaattctagagctaataca-tgcagcaa
agccccgactgca---aaggaagggcgcatttattagatcaaaaccaa--ccgggttc--
----gcccgttgttgttggtgactctggataa-ctttttagctgatcgcatggc--cttg
gagccggcgacgtatctttcaaatgtctgccctatcaacctacgatggtaggtgacctgc
ctaccatggttataacgggtaacggggaatcagggttcgattccggagagggagcctgag
aaacggctaccacatccaaggaaggcagcaggcgcgcaaattacccactcccggcacggg
gaggtagtgacgaaaaataacgatacgggactcatttgaggccccgtaattggaatgagt
acactttaaatcctttaacgag-gatcta-ttggagggcaagtctggtgccagcagccgc
ggtaattccagctccaatagcgtatattaaagttgttgcagttaaaacgctcgtagttgg
atctgagga-tgacagtccggtggtccgtctcgtgacg-tgactgccgg-ctgtgcctgg
ctagcc-ggtgc-tgctcttggtgctcttagttgagtgccctgggtgcccggcgtgttta
ctttgaaaaaattagagtgctcaaagcaggccgtg---tgcctgaatagtggtgcatgga
ataatggaatagga-cttcggttctatttt-gttggttttcggaa-gccgaggtaatgat
tattagagacagccgggggcattcgtattgtggtgttagaggtgaaattcttggatcgcc
gcaag--acgaacaactgcgaaagcatttgccaagaatgtcttcattaatcaagaacgaa
agtcagaggttcgaagacgatcagataccgtcctagttctgaccataaacgatgccgact
ggcgatccgaggtggttgtctttaatcgaccccgcgggcagcc-tccgggaaaccaaagt
ctttgggttccgggggaagtatggttgcaaagctgaaacttaaaggaattgacggaaggg
caccaccaggagtggagcctgcggcttaatttgactcaacacgggaaaactcacccggcc
cggacactgtgaggattgacagattgagagctctttcttgattcggtgggtggtggtgca
tggccgttcttagttggtggag-cgatttgtctggttaattccgataacgaacgagactc
tagcctgctaactagtccgcctatgttt-catggtaggcgc-tgacttcttagagggaca
a-gcggcaactagtcgcacgagattgagcaataacaggtctgtgatgcccttagatgttc
ggggccgcacgcgcgctacactgaagggatcagcgagt-tttttcctggctctagcgagt
cgggtaacctgttgaatccccttcgtgacagggatcggggcttgcaattattccccgtga
acgaggaattcccagtaagcgcaagtca-taagcttgcgttgattacgtccctgcccttt
gtacacaccgcccgtcgctactaccgatt--gaatggtttagtgaggtcctcggatcgg-
tgccgactgcctgttccgcaggcggtcgga-tgctgagaagacgatcaaacttgatcatt
tagaggaagtaaaagtc-gtaacaaggtttccgtaggtgaacctgcagatggatcaa
>Myolut_KP730491
------------------------------------------------------------
----------------------------------gctcaataaat-cagctatggttcct
tagatcgtacca--atacttggataactgtagtaattctagagctaataca-tgcagcaa
agccccgacttca---caggaagggcgcatttattagatcaaaaccaa--ccgggcttc-
--g-gtccgctggc-ttggtgactctggataa-ctttgt-gctgatcgcatggc--cat-
gagccggcgacgtatctttcaaatgtctgccctatcaacttacgatggtaggtgatatgc
ctaccatggttataacgggtaacggggaatcagggttcgattccggagagggagcctgag
aaacggctaccacatccaaggaaggcagcaggcgcgcaaattacccactcccggcacggg
gaggtagtgacgaaaaataacgatacgggactcatttgaggccccgtaattggaatgagt
acactttaaatcctttaacgag-gatcta-ttggagggcaagtctggtgccagcagccgc
ggtaattccagctccaatagcgtatattaaagttgttgcagttaaaacgctcgtagttgg
atctgagga-tatgagt-tggtggttcgacaatcgtcg-tgactgctaa-ctctgcctac
ctagcc-ggtgcttgcccctggtgctcttaactgagtgtcttgggtgcccggcgcgttta
ctttgaaaaaattagagtgctcaaagcaggctata---tgcctgaatagtggtgcatgga
ataatagaatagga-cttcggttctatttt-gttggttttcggaa-cccgaggtaatgat
tattagagacagacgggggcattcgtattgtggtgttagaggtgaaattcttggatcgcc
gcaag--acgaacaactgcgaaagcatttgccaagaatgtattcattaatcaagaacgaa
agtcagaggttcgaagacgatcagataccgtcctagttctgaccataaacgatgccgact
ggcgatccgtggcagttgtc-taattcgactccgcgggcagcc-tccgggaaaccaaagt
cttcaggttccgggggaagtatggttgcaaagctgaaacttaaaggaattgacggaaggg
caccaccaggagtggagcctgcggcttaatttgactcaacacgggaaaactcacccggcc
cggacactgtgaggattgacagattgagagctctttcttgattcggtggttggtggtgca
tggccgttcttagttggtggag-cgatttgtctggttaattccgataacgaacgagactc
tagcctgctaaatagtacacccatatcc-atttgtgggtgc-agacttcttagagggaca
a-gcggcaactagtcgcacgagattgagcaataacaggtctgtgatgcccttagatgttc
ggggccgcacgcgcgctacactgaagggatcaacgagt-tctttcctggcccgagagggt
cgggtaacctgttgaatccccttcgtgacagggatcggggcttgcaattcttccccgtga
acgaggaattcccagtaagcgcaagtca-taagcttgcgttgattacgtccctgcccttt
gtacacaccgcccgtcgctactaccgatt--gaatggtttagtgaggtcctcggattgg-
tcccgacagggcgtt-cgcgttcggtcgga-tgccgagaagacgatcaaacttgatcatt
tagaggaagtaaaa-------------------------------------------
>Bradster_KP730515
------------------------------------------------------------
---------------------------gcgaatggctcattaaat-cagctatggttcct
tagatcgtaccatcctacttggataactgtagcaattctagagctaataca-tgcaacca
agccccgacctta---cgggaagggcgcatttattagatcaaaaccaa--ccggacttc-
--g-gtccgattgt-ttgatgactctggataa-cttt---gctgatcgcatggc--cttt
gtgccggcgacgtatctttcaaatgtctgccctatcaactttcgatggtaggtgatatgc
ctaccatggttataacgggtaacggggaatcagggttcgattccggagagggagcctgag
aaacggctaccacatccaaggaaggcagcaggcgcgcaaattacccactcccggcacggg
gaggtagtgacgaaaaataacgatacgggactcttttgaggccccgtaattggaatgagt
acaatttaaatcctttaacgag-gatcca-ttggagggcaagtctggtgccagcagccgc
ggtaattccagctccaatagcgtataccaatrttgctgcagttaaaaagctcgtagttgg
atctgagga-tatgagt-tggtggtccttcacgcgaag-cgactaccaa-ttctgcctac
gcagtc-ggtgcttgtcttctgtgctcttaattgagtgcattggatgcccgatgagttta
ctttgaaaaaattagagtgctcaaagcaagcgctt---tgcttgaatagtgttgcatgga
ataatggaatagga-cttcggttctatttt-gttggttttcggaa-cccgaggtaatgat
taagagagacagacgggggcattcgtattgtggtgttagaggtgaaattcttggatcgcc
gcaag--acgaacaactgcgaaagcatttgccaagcatgccttcattaatcaagaacgaa
agtcagaggttcgaagacgatcagataccgtcctagttctgaccataaacgatgccaact
ggcgatccgtggtggttgta-tctatcgaccccgcgggcagcc-tccgggaaaccaaagt
ctttgggttctggggggaatatggttgcaaagctgaaacttaaaggaattgacggaaggg
caccaccaggagtggagcctgcggcttaatttgactcaacacgggaaaactcacccggcc
cggacactgttaggattgacagattgagagctctttcttgattcggtgggtggtggtgca
tggccgttcttagttggtggag-cgatttgtctggttaattccgataacgaacgagactc
tagcctgctaaatagtacacccatatcc-atttgtgggtgcttgacttcttagagggaca
a-gcggcaactagtcgcacgagattgagcaataacaggtctgtgatgcccttagatgttc
ggggccgcacgcgcgctacactgcagggagcaacgag--tctatccttgcccg-aagggt
cggggaacctgttgaaacccactggtgactgggatcggggcttgcaattcttccccgtga
acgaggaattcccagtaagcgcaagtca-taagcttgcgttgattacgtccctgcccttt
gtacacaccgcccgtcgctactaccgatt--gaatggtttagcgaggtcctcggatcgg-
cgccgactgggtggttcccattcggtcgga-tgctgagaagacgatcaaacttgatcatt
tagaggaagtaaaagtc-gtaacaag-------------------------------
>Bradster_KP730507
------------------------------------------------------------
---------------------------gcgaatggctcattaaat-cagctatggttcct
tagatcgtaccatcctacttggataactgtagcaattctagagctaataca-tgcaacca
agccccgacctta---cgggaagggcgcatttattagatcaaaaccaa--ccggacttc-
--g-gtccgattgt-ttgatgactctggataa-cttt---gctgatcgcatggc--cttt
gtgccggcgacgtatctttcaaatgtctgccctatcaactttcgatggtaggtgatatgc
ctaccatggttataacgggtaacggggaatcagggttcgattccggagagggagcctgag
aaacggctaccacatccaaggaaggcagcaggcgcgcaaattacccactcccggcacggg
gaggtagtgacgaaaaataacgatacgggactcttttgaggccccgtaattggaatgagt
acaatttaaatcctttaacgag-gatcca-ttggagggcaagtctggtgccagcagccgc
ggtaattccagctccaatagcgtataccaatrttgctgcagttaaaaagctcgtagttgg
atctgagga-tatgagt-tggtggtccttcacgcgaag-cgactaccaa-ttctgcctac
gcagtc-ggtgcttgtcttctgtgctcttaattgagtgcattggatgcccgatgagttta
ctttgaaaaaattagagtgctcaaagcaagcgctt---tgcttgaatagtgttgcatgga
ataatggaatagga-cttcggttctatttt-gttggttttcggaa-cccgaggtaatgat
taagagagacagacgggggcattcgtattgtggtgttagaggtgaaattcttggatcgcc
gcaag--acgaacaactgcgaaagcatttgccaagcatgccttcattaatcaagaacgaa
agtcagaggttcgaagacgatcagataccgtcctagttctgaccataaacgatgccaact
ggcgatccgtggtggttgta-tctatcgaccccgcgggcagcc-tccgggaaaccaaagt
ctttgggttctggggggaatatggttgcaaagctgaaacttaaaggaattgacggaaggg
caccaccaggagtggagcctgcggcttaatttgactcaacacgggaaaactcacccggcc
cggacactgttaggattgacagattgagagctctttcttgattcggtgggtggtggtgca
tggccgttcttagttggtggag-cgatttgtctggttaattccgataacgaacgagactc
tagcctgctaaatagtacacccatatcc-atttgtgggtgcttgacttcttagagggaca
a-gcggcaactagtcgcacgagattgagcaataacaggtctgtgatgcccttagatgttc
ggggccgcacgcgcgctacactgcagggagcaacgag--tctatccttgcccg-aagggt
cggggaacctgttgaaacccactggtgactgggatcggggcttgcaattcttccccgtga
acgaggaattcccagtaagcgcaagtca-taagcttgcgttgattacgtccctgcccttt
gtacacaccgcccgtcgctactaccgatt--gaatggtttagcgaggtcctcggatcgg-
cgccgactgggtggttcccattcggtcgga-tgctgagaagacgatcaaacttgatcatt
tagaggaagtaaaagtc-gtaacaag-------------------------------
>Acan_KC869788
-----------------------tcatatgcttgtctcaaagattaagccatgcatgtct
aagtacacgcctttgaacggcgaaaccgcgaatggctcattaaat-cagctatggtttat
tggatcttttcaa-ttactcggataactgcagaaattctggagctaatacg-tgcaacaa
agccccgacctcc----ggtaagggcgcatttattagatcaaaatcat--ccgtacctt-
--gtgtgcgacctcgttgatgactctggataa-cttt---gctgatcgcatggc--ctct
gcgccggcgacgtatctttcaaatgtctgccctatcaacttacgatggtaggtgatatgc
ctaccatggttgtaacgggtaacggggaatcagggttcgattccggagagggagcctgag
aaacggctaccacatctaaggaaggcagcaggcgcgcaaattacccactcccggcacggg
gaggtagtgacgaaaaataacgatacggaactcttttgaggctccgtaattggaatgagt
acaacttaaatcctttaacgag-gatcca-ttggagggcaagtctggtgccagcagccgc
ggtaattccagctccaatagcgtatattaaagttgttgcagttaaaaagctcgtagttgg
atctgagga-ttagagt-cggcgg-tgcgataatatcg-cgactgccgg-ctctgcctac
gtagac-ggcgcttggctctggtgctcttcgttgagtgcctctgctgcccgtcaagttta
ctttgaaaaaattagagtgctcaaagcaggcgctt---tgtctgaatagtggtgcatgga
ataatggaatagga-cttcggttctatttt-gttggttttcggaa-gccgaggtaatgat
taagagagacagacgggggcattcgtattgtggtgttagaggtgaaattcttggatcgcc
gcaag--acgaacaactgcgaaagcatttgccaagcatgttttcattaatcaagaacgaa
agtcagaggttcgaagacgatcagataccgtcctagttctgaccataaacgatgccaact
ggcgatccgcggcggttgtt-tttctcgaccccgcgggcagcc-tccgggaaaccaaagt
ctttaggttccgggggaagtatggttgcaaaggcgaaacttaaaggaattgacggaaggg
caccaccaggagtggagcctgcggcttaatttgactcaacacgggaaaactcacccggcc
cggacactgtgaggattgacagattgaaagctctttctcgattcggtgggtggtggtgca
tggccgttcttagttggtggag-cgatttgtctggttaattccgataacgaacgagactc
tagcctgctaaatagtcgggtc--ttga-tttggaggcctatcgacttcttagagggaca
a-gcggcaactagtcgcacgagattgagcaataacaggtctgtgatgcccttagatgttc
ggggccgcacgcgcgctacactgaagggaacagcgagtagttttcctggctcgagagagt
cgggtaacctgttgaatacccttcgtgacagggatcggggcttgcaattattccccgtga
acgaggaattcccagtaagcgcaagtca-taagcttgcgttgattacgtccctgcccttt
gtacacaccgcccgtcgctactaccgatt--gaatgttctggtgaaatcattggaatgg-
ttccgatggggtggtctccactcgatcgga-tactgcaaagatgcttaaacctgagcatt
tagaggaagtaaaagatcgtaacaaggtttcc-------------------------
>Acanth_KC869788
------------------------------------------------------------
------------------------------------------------------------
-------------------------actgcagaaattctggagctaatacg-tgcaacaa
agccccgacctcc----ggtaagggcgcatttattagatcaaaatcat--ccgtacctt-
--gtgtgcgacctcgttgatgactctggataa-cttt---gctgatcgcatggc--ctct
gcgccggcgacgtatctttcaaatgtctgccctatcaacttacgatggtaggtgatatgc
ctaccatggttgtaacgggtaacggggaatcagggttcgattccggagagggagcctgag
aaacggctaccacatctaaggaaggcagcaggcgcgcaaattacccactcccggcacggg
gaggtagtgacgaaaaataacgatacggaactcttttgaggctccgtaattggaatgagt
acaacttaaatcctttaacgag-gatcca-ttggagggcaagtctggtgccagcagccgc
ggtaattccagctccaatagcgtatattaaagttgttgcagttaaaaagctcgtagttgg
atctgagga-ttagagt-cggcgg-tgcgataatatcg-cgactgccgg-ctctgcctac
gtagac-ggcgcttggctctggtgctcttcgttgagtgcctctgctgcccgtcaagttta
ctttgaaaaaattagagtgctcaaagcaggcgctt---tgtctgaatagtggtgcatgga
ataatggaatagga-cttcggttctatttt-gttggttttcggaa-gccgaggtaatgat
taagagagacagacgggggcattcgtattgtggtgttagaggtgaaattcttggatcgcc
gcaag--acgaacaactgcgaaagcatttgccaagcatgttttcattaatcaagaacgaa
agtcagaggttcgaagacgatcagataccgtcctagttctgaccataaacgatgccaact
ggcgatccgcggcggttgtt-tttctcgaccccgcgggcagcc-tccgggaaaccaaagt
ctttaggttccgggggaagtatggttgcaaaggcgaaacttaaaggaattgacggaaggg
caccaccaggagtggagcctgcggcttaatttgactcaacacgggaaaactcacccggcc
cggacactgtgaggattgacagattgaaagctctttctcgattcggtgggtggtggtgca
tggccgttcttagttggtggag-cgatttgtctggttaattccgataacgaacgagactc
tagcctgctaaatagtcgggtc--ttga-tttggaggcctatcgacttcttagagggaca
a-gcggcaactagtcgcacgagattgagcaataacaggtctgtgatgcccttagatgttc
ggggccgcacgcgcgctacactgaagggaacagcgagtagttttcctggctcgagagagt
cgggtaacctgttgaatacccttcgtgacagggatcggggcttgcaattattccccgtga
acgaggaattcccagtaagcgcaagtca-taagcttgcgttgattacgtccctgcccttt
gtacacaccgcccgtcgctactaccgatt--gaatgttctggtgaaatcattggaatgg-
ttccgatggggtggtctccactcgatcgga-tactgc-----------------------
---------------------------------------------------------
>Ala_S78
------------------------------------------------------------
------------------------------------------------------------
-------------------------actgcagtaattctggagctaatacg-tgcaacta
agcctagaccttta--cggaatgggcgcatttattagatcaaaaccaa--ccacacttc-
--g-gtgtgtccttatggatgactctggataa-cttt---gctgatcgcatggc--cttg
gagccggcgacgtatctttcaaatgtctgccctatcaacttacgatggtaggtgatatgc
ctaccatggttgtaacgggtaacggggaatcagggttcgattccggagagggagcctgag
aaacggctaccacatctaaggaaggcagcaggcgcgcaaattacccactcccggcacggg
gaggtagtgacgaaaaataacgatacggaactcttttgaggctccgtaattggaatgagt
acaatttaaatcctttaacgag-gatcca-ttggagggcaagtctggtgccagcagccgc
ggtaattccagctccaatagcgtatattaaagttgttgcagttaaaaagctcgtagttgg
atctgagga-ctagaga-tgatgg-tgcgataacttcg-taactgttat-ttctgcctaa
aaagac-ggtgctaggctttggtgctcttaactgagtgcctctgctgcccgtcaagttta
ctttgaaaaaattagagtgctcaaagcaggcgatt---tgcctgaatagtggtgcatgga
ataatggaataagatcttcggatctatttt-gttggttttcggaa-gccgaggtaatgat
taagagagacagacgggggcattcgtattgtggtgttagaggtgaaattcttggatcgcc
gcaag--acgaacaactgcgaaagcatttgccaagcatgttttcattaatcaagaacgaa
agtcagaggttcgaagacgatcagataccgtcctagttctgaccataaacgatgccagct
ggcgatccgcggtcgttgtt-tttttcgaccccgcgggcagcc-tccgggaaaccaaagc
ctttaggttccgggggaagtatgattgcaaagtcgaaacttaaaggaattgacggaaggg
caccaccaggagtggagcctgcggcttaatttgactcaacacgggaaaactcacccggcc
cggacactgtgaggattgacagattgaaagctctttctcgattcggtgggtggtggtgca
tggccgttcttagttggtggag-cgatttgtctggttaattccgataacgaacgagactc
tagcctgctaaatagtcgggtcgtatac-tttagcgtccttttgacttcttagagggaca
a-gcggcaactagtcgcacgagattgagcaataacaggtctgtgatgcccttagatgttc
ggggccgcacgcgcgctacactgaagggaacaacgagtagttttcctgacccgaatgggt
cgggtaacctgttgaatacccttcgtgacagggatcggggcttgcaattattccccgtga
acgaggaattcctagtaagcgcaagtca-taagcttgcgttgattacgtccctgcccttt
gtacacaccgcccgtcgctactaccgatt--gaatgttctggtgaaatcatcagagtgg-
tgccgatggagt-gttatcactccatggga-aactgc-----------------------
---------------------------------------------------------
>Ala_S79
------------------------------------------------------------
------------------------------------------------------------
-------------------------actgcagtaattctggagctaatacg-tgcaacta
agcctagaccttta--cggaatgggcgcatttattagatcaaaaccaa--ccacacttc-
--g-gtgtgtccttatggatgactctggataa-cttt---gctgatcgcatggc--cttg
gagccggcgacgtatctttcaaatgtctgccctatcaacttacgatggtaggtgatatgc
ctaccatggttgtaacgggtaacggggaatcagggttcgattccggagagggagcctgag
aaacggctaccacatctaaggaaggcagcaggcgcgcaaattacccactcccggcacggg
gaggtagtgacgaaaaataacgatacggaactcttttgaggctccgtaattggaatgagt
acaatttaaatcctttaacgag-gatcca-ttggagggcaagtctggtgccagcagccgc
ggtaattccagctccaatagcgtatattaaagttgttgcagttaaaaagctcgtagttgg
atctgagga-ctagaga-tgatgg-tgcgataacttcg-taactgttat-ttctgcctaa
aaagac-ggtgctaggctttggtgctcttaactgagtgcctctgctgcccgtcaagttta
ctttgaaaaaattagagtgctcaaagcaggcgatt---tgcctgaatagtggtgcatgga
ataatggaataagatcttcggatctatttt-gttggttttcggaa-gccgaggtaatgat
taagagagacagacgggggcattcgtattgtggtgttagaggtgaaattcttggatcgcc
gcaag--acgaacaactgcgaaagcatttgccaagcatgttttcattaatcaagaacgaa
agtcagaggttcgaagacgatcagataccgtcctagttctgaccataaacgatgccagct
ggcgatccgcggtcgttgtt-tttttcgaccccgcgggcagcc-tccgggaaaccaaagc
ctttaggttccgggggaagtatgattgcaaagtcgaaacttaaaggaattgacggaaggg
caccaccaggagtggagcctgcggcttaatttgactcaacacgggaaaactcacccggcc
cggacactgtgaggattgacagattgaaagctctttctcgattcggtgggtggtggtgca
tggccgttcttagttggtggag-cgatttgtctggttaattccgataacgaacgagactc
tagcctgctaaatagtcgggtcgtatac-tttagcgtccttttgacttcttagagggaca
a-gcggcaactagtcgcacgagattgagcaataacaggtctgtgatgcccttagatgttc
ggggccgcacgcgcgctacactgaagggaacaacgagtagttttcctgacccgaatgggt
cgggtaacctgttgaatacccttcgtgacagggatcggggcttgcaattattccccgtga
acgaggaattcctagtaagcgcaagtca-taagcttgcgttgattacgtccctgcccttt
gtacacaccgcccgtcgctactaccgatt--gaatgttctggtgaaatcatcagagtgg-
tgccgatggagt-gttatcactccatggga-aactgc-----------------------
---------------------------------------------------------
>Ala_S81
------------------------------------------------------------
------------------------------------------------------------
-------------------------actgcagtaattctggagctaatacg-tgcaacta
agcctagaccttta--cggaatgggcgcatttattagatcaaaaccaa--ccacacttc-
--g-gtgtgtccttatggatgactctggataa-cttt---gctgatcgcatggc--cttg
gagccggcgacgtatctttcaaatgtctgccctatcaacttacgatggtaggtgatatgc
ctaccatggttgtaacgggtaacggggaatcagggttcgattccggagagggagcctgag
aaacggctaccacatctaaggaaggcagcaggcgcgcaaattacccactcccggcacggg
gaggtagtgacgaaaaataacgatacggaactcttttgaggctccgtaattggaatgagt
acaatttaaatcctttaacgag-gatcca-ttggagggcaagtctggtgccagcagccgc
ggtaattccagctccaatagcgtatattaaagttgttgcagttaaaaagctcgtagttgg
atctgagga-ctagaga-tgatgg-tgcgataacttcg-taactgttat-ttctgcctaa
aaagac-ggtgctaggctttggtgctcttaactgagtgcctctgctgcccgtcaagttta
ctttgaaaaaattagagtgctcaaagcaggcgatt---tgcctgaatagtggtgcatgga
ataatggaataagatcttcggatctatttt-gttggttttcggaa-gccgaggtaatgat
taagagagacagacgggggcattcgtattgtggtgttagaggtgaaattcttggatcgcc
gcaag--acgaacaactgcgaaagcatttgccaagcatgttttcattaatcaagaacgaa
agtcagaggttcgaagacgatcagataccgtcctagttctgaccataaacgatgccagct
ggcgatccgcggtcgttgtt-tttttcgaccccgcgggcagcc-tccgggaaaccaaagc
ctttaggttccgggggaagtatgattgcaaagtcgaaacttaaaggaattgacggaaggg
caccaccaggagtggagcctgcggcttaatttgactcaacacgggaaaactcacccggcc
cggacactgtgaggattgacagattgaaagctctttctcgattcggtgggtggtggtgca
tggccgttcttagttggtggag-cgatttgtctggttaattccgataacgaacgagactc
tagcctgctaaatagtcgggtcgtatac-tttagcgtccttttgacttcttagagggaca
a-gcggcaactagtcgcacgagattgagcaataacaggtctgtgatgcccttagatgttc
ggggccgcacgcgcgctacactgaagggaacaacgagtagttttcctgacccgaatgggt
cgggtaacctgttgaatacccttcgtgacagggatcggggcttgcaattattccccgtga
acgaggaattcctagtaagcgcaagtca-taagcttgcgttgattacgtccctgcccttt
gtacacaccgcccgtcgctactaccgatt--gaatgttctggtgaaatcatcagagtgg-
tgccgatggagt-gttatcactccatggga-aactgc-----------------------
---------------------------------------------------------
>Ala_S82
------------------------------------------------------------
------------------------------------------------------------
-------------------------actgcagtaattctggagctaatacg-tgcaacta
agcctagaccttta--cggaatgggcgcatttattagatcaaaaccaa--ccacacttc-
--g-gtgtgtccttatggatgactctggataa-cttt---gctgatcgcatggc--cttg
gagccggcgacgtatctttcaaatgtctgccctatcaacttacgatggtaggtgatatgc
ctaccatggttgtaacgggtaacggggaatcagggttcgattccggagagggagcctgag
aaacggctaccacatctaaggaaggcagcaggcgcgcaaattacccactcccggcacggg
gaggtagtgacgaaaaataacgatacggaactcttttgaggctccgtaattggaatgagt
acaatttaaatcctttaacgag-gatcca-ttggagggcaagtctggtgccagcagccgc
ggtaattccagctccaatagcgtatattaaagttgttgcagttaaaaagctcgtagttgg
atctgagga-ctagaga-tgatgg-tgcgataacttcg-taactgttat-ttctgcctaa
aaagac-ggtgctaggctttggtgctcttaactgagtgcctctgctgcccgtcaagttta
ctttgaaaaaattagagtgctcaaagcaggcgatt---tgcctgaatagtggtgcatgga
ataatggaataagatcttcggatctatttt-gttggttttcggaa-gccgaggtaatgat
taagagagacagacgggggcattcgtattgtggtgttagaggtgaaattcttggatcgcc
gcaag--acgaacaactgcgaaagcatttgccaagcatgttttcattaatcaagaacgaa
agtcagaggttcgaagacgatcagataccgtcctagttctgaccataaacgatgccagct
ggcgatccgcggtcgttgtt-tttttcgaccccgcgggcagcc-tccgggaaaccaaagc
ctttaggttccgggggaagtatgattgcaaagtcgaaacttaaaggaattgacggaaggg
caccaccaggagtggagcctgcggcttaatttgactcaacacgggaaaactcacccggcc
cggacactgtgaggattgacagattgaaagctctttctcgattcggtgggtggtggtgca
tggccgttcttagttggtggag-cgatttgtctggttaattccgataacgaacgagactc
tagcctgctaaatagtcgggtcgtatac-tttagcgtccttttgacttcttagagggaca
a-gcggcaactagtcgcacgagattgagcaataacaggtctgtgatgcccttagatgttc
ggggccgcacgcgcgctacactgaagggaacaacgagtagttttcctgacccgaatgggt
cgggtaacctgttgaatacccttcgtgacagggatcggggcttgcaattattccccgtga
acgaggaattcctagtaagcgcaagtca-taagcttgcgttgattacgtccctgcccttt
gtacacaccgcccgtcgctactaccgatt--gaatgttctggtgaaatcatcagagtgg-
tgccgatggagt-gttatcactccatggga-aactgc-----------------------
---------------------------------------------------------
>Ausaru_KP730495
------------------------------------------------------------
--------------------------ggcgaatggctcattaaat-cagctatggtttat
tggatcttttcca-ttactcggataactgcagtaattctggagctaatacg-tgcaacaa
agcctcgacctttt--cgggaagggcgcatttattagatcaaaaccaa--tagcgcttc-
--g-gcgtttatagtttgatgactctggataa-cttt---gctgatcgcatggc--cttc
gagccggcgacgtatctttcaaatgtctgccctatcaacttacgatggtaggtgatatgc
ctaccatggttttaacgggtaacggggaatcagggttcgattccggagagggagcctgag
aaacggctaccacatctaaggaaggcagcaggcgcgcaaattacccactcccggcacggg
gaggtagtgacgaaaaataacgatacagaactcttttgaggctctgtaattggaatgagt
acaatttaaatcctttaacgag-gatcca-ttggagggcaagtctggtgccagcagccgc
ggtaattccagctccaatagcgtatattaaagttgttgcagttaaaaagctcgtagttga
atctgagga-tttgagt-aagcgg-tgcaataacattg-taactgctga-ctctgcctac
atagac-ggtgcctggtactggtgctcttaattgagtgcctttactgcccgtcaagttta
ctttgaaaaaattagagtgctcaaagcaggcgctt---tgcctgaatagtggtgcatgga
ataatagaatagga-cttctgttctatttt-gttggttttcggaa-gcagaggtaatgat
taaaagagacagtcgggggcattcgtattgtggtgttagaggtgaaattcttggatcgcc
gcaag--acgaacaactgcgaaagcatttgccaagcatgttttcattaatcaagaacgaa
agtcagaggttcgaagacgatcagataccgtcctagttctgaccataaacgatgtcaact
ggcgatccgtggtggttgtt-attctcgaccccacgggcagcc-tccgagaaatcaaagt
ctttggattccgggggtagtatggttgcaaatctgaaacttaaaggaattgacggaaggg
caccaccaggagtggagcctgcggcttaatttgactcaacacgggaaatctcacccggcc
cggacactgttaggattgacagattgaaagctctttctcgattcggtgggtggtggtgca
tggccgttcttagttggtggag-cgatttgtctggttaattccgataacgaacgagactc
tagcctgctaaatagtcgggtcgtattc-tttagcggcctctcgacttcttagagggaca
a-gcggcaactagtcgcacgagattgagcaataacaggtctgtgatgcccttagatgttc
ggggccgcacgcgcgctacactgaaaggaacaacgagtagttctccttgcctgagaaggt
cgggtaacctgttaaatacctttcgtgacagggatcggggcttgcaattattccccgtga
acgaggaattcccagtaggtgcaagtca-taagcttgcgccgattacgtccctgcccttt
gtacacaccgcccgtcgctactaccgatt--gaatgttctggtgaaatcattggagtga-
agcttatcgagtggtctccactcgatcgga-catcgcgaagaggattaaacctgagcatt
tagaggaagtaaaag------------------------------------------
>Bradster_FJ715298
------------------------------------------------------------
---------------------------gcgaatggctcattaaat-cagctatggttcct
tagatcgtaccatcctacttggataactgtagcaattctagagctaataca-tgcaacca
agccctgaccttg---cgggaggggcgcatttattagatcaaaaccaa--ccggactt--
----gtccgtttgt-ttgatgactctggataa-cttt---gctgatcgcatggc--ctta
gtgccggcgacgtatctttcaaatgtctgccctatcaactttcgatggtaggtgatatgc
ctaccatggttataacgggtaacggggaatcagggttcgattccggagagggagcctgag
aaacggctaccacatccaaggaaggcagcaggcgcgcaaattacccactcccggcacggg
gaggtagtgacgaaaaataacgatacgggactcttttgaggccccgtaattggaatgagt
acactttaaatcctttaacgag-gatcca-ttggagggcaagtctggtgccagcagccgc
ggtaattccagctccaatagcgtataccaatgttgctgcagttaaaaagctcgtagttgg
atctgagga-tatgagt-tggtggttcttcacacgaag-ttactgccaa-ttctgcctac
gcagtc-ggtgcttgtccctcgtgctcttaactgagtgcgttggatgcccgatgagttta
ctttgaaaaaattagagtgcttaaagcaagctctt---tgcttgaatagtgttgcatgga
ataatggaatagga-cttcggttctatttt-gttggttttcggaa-cccgaggtaatgat
taagagagacagacgggggcattcgtattgtggtgttagaggtgaaattcttggatcgcc
gcaag--acgaacaactgcgaaagcatttgccaagcatgccttcattaatcaagaacgaa
agtcagaggttcgaagacgatcagataccgtcctagttctgaccataaacgatgccaact
ggcgatccgtggtggttgta-tctatcgaccccgcgggcagcc-tccgggaaaccaaagt
ctttgggttctggggggaatatggttgcaaagctgaaacttaaaggaattgacggaaggg
caccaccaggagtggagcctgcggcttaatttgactcaacacgggaaaactcacccggcc
cggacactgttaggattgacagattgagagctctttcttgattcggtgggtggtggtgca
tggccgttcttagttggtggag-cgatttgtctggttaattccgataacgaacgagactc
tagcctgctaaatagtacatccatatct-atttgtgggtgcttgacttcttagagggaca
a-gcggcaactagtcgcacgagattgagcaataacaggtctgtgatgcccttagatgttc
ggggccgcacgcgcgctacactgaagggagcaacgag--tctatccttacccgaaagggt
cggggaacctgttgaaaccccttcgtgacagggatcggggcttgcaattcttccccgtga
acgaggaattcctagtaagcgcaagtca-taagcttgcgttgattacgtccctgcccttt
gtacacaccgcccgtcgctactaccgatt--gaatggtttagcgaggtcctcggatcgg-
cgccgacctagtgtttcacattcggtcgga-ggctgagaagacgatcaaacttgatcatt
tagaggaagtaaaagtc-gtaacaag-------------------------------
>Cylnot_KP730488
------------------------------------------------------------
---------------------------gcgaatggctcattaaat-cagctatggtttat
tggatcttttcca-ttactcggataactgcagtaattctggagctaatacg-tgctacaa
agccctgac---ga--aagtaagggcgcatttattagatcaaaaccag--ccacgtttc-
--g-gcgtgtccttgttgatgactctggataa-cttt---gctgatcgcatggc--ct-t
gcgccggcgacgtatctttcaaatgtctgccctatcaacttacgatggtaggtaatatgc
ctaccatggtttttacgggtaacggggaatcagggttcgattccggagagggagcctgag
aaacggctaccacatctaaggaaggcagcaggcgcgcaaattacccactcccggcacggg
gaggtagtgacgaaaaataacgatgcggaactctattgaggctccgtaattggaatgagt
acaatttaaatcctttaacgag-gatcca-ttggagggcaagtctggtgccagcagccgc
ggtaattccagctccaatagcgtatattaaagttgttgcagttaaaaagctcgtagttgg
atctgagga-ctagagt-cagcgg-tgcgacaatgtcg-taactgttgg-ttctgcctac
atagac-ggtgcttggttttggtgctctttattgagtgccttaactgcccgtcaagttta
ctttgaaaaaattagagtgctcaaagcaggcgatt---tgcctgaatagtggtgcatgga
ataatggaatagga-cttctggtccatttt-gttggttttcggaa-acagaggtaatgat
taaaagagacagtcgggggcattcgtattgtggtgttagaggtgaaattcttggatcgcc
gcaag--acgaacaactgcgaaagcatttgccaagcatgttttcattaatcaagaacgaa
agtcagaggttcgaagacgatcagataccgtcctagttctgaccataaacgatgtcaact
ggcgatccgtggcggttgtt-attctcgaccccacgggcagcc-tccgggaaaccaaagt
ctttggattccgggggaagtatggttgcaaatctgaaacttaaaggaattgacggaaggg
caccaccaggagtggagcctgcggcttaatttgactcaacacgggaaaactcacccggcc
cggacactgttaggattgacagattgaaagctctttctcgattcggtgggtggtggtgca
tggccgttcttagttggtggag-cgatttgtctggttaattccgataacgaacgagactc
tagcctgctaaatagtcacgccgtatta-tttggcggcgtcttgacttcttagagggaca
a-gcggcaactagtcgcacgagattgagcaataacaggtctgtgatgcccttagatgttc
ggggccgcacgcgcgctacactgaaaggaacaacgagtagtt-tcctggcgtgaaaacgt
cgggtaacctgttaaatacctttcgtgacagggatcggggcttgcaattattccccgtga
acgaggaattcccagtaagcgcaagtca-taagcttgcgttgattacgtccctgcccttt
gtacacaccgcccgtcgctactaccgatt--gaatgttctggtgaaatcattggagtga-
cgcctagcgagtggtctccactcgatagga-tgttgcgaagaggcttaaacctgagcatt
tagaggaagtaaaagtc-gtaacaag-------------------------------
>Cylrie_KP730485
------------------------------------------------------------
--------------------------------------actaaat-cagctattgtttat
tggatcttttcaa-ttactcggataactgcagtaattctggagctaatacg-tgcaacga
agccctgac---gc--aagtaagggcgcatttattagatcaaaacctg--ccacgtttc-
--g-gcgtgtcctcgttgatgactctggataa-cttt---gctgatcgcatagc--ct-t
gcgctggcgacgtatctttcaaatgtctgccctatcaacttacgatggtaggtaatatgc
ctaccatggtttttacgggtaacggggaatcagggttcgattccggagagggagcctgag
aaacggctaccacatctaaggaaggcagcaggcgcgcaaattacccactcccggcacggg
gaggtagtgacgaaaaataacgatacggaactctattgaggctccgtaattggaatgagt
acaatttaaatcctttaacgag-gatcca-ttggagggcaagtctggtgccagcagccgc
ggtaattccagctccaatagcgtatattaaagttgttgcagttaaaaagctcgtagttgg
atctgagga-ttaaggt-gactgg-tgcgattacgtcg-ttactaggta-ccttacctac
agagac-agtgcttggttctggtgctcttcgctgagtgccttagctgcctgtcaagttta
ctttgaaaaaattagagtgctcaaagcaggcgatt---tgcctgaatagtggtgcatgga
ataatggaatagga-cttctggtccatttt-gttggttttgggaa-acagaggtaatgat
taaaagagacagtcgggggcattcgtattgtggtgttagaggtgaaattcttggatcgcc
gcaag--acgaacaactgcgaaagcatttgccaagcatgttttcattaatcaagaacgaa
agtcagaggttcgaagacgatcagataccgtcctagttctgaccataaacgatgtcaact
ggcgatccgtggcggttgtt-tttctcgaccccacgggcagcc-tccgggaaaccaaagt
ctttggattccgggggtagtatggttgcaaatctgaaacttaaaggaattgacggaaggg
caccaccaggagtggagcctgcggcttaatttgactcaacacgggaaaactcacccggcc
cggacactgttaggattgacagattgaaagctctttctcgattcggtgggtggtggtgca
tggccgttcttagttggtggag-cgatttgtctggttaattccgataacgaacgagactc
tagcctgctaaatagtcacgccgtattc-tttggcggcgtctcgacttcttagagggaca
a-gcggcaactagtcgcgcgagattgagcaataacaggtctgtgatgcccttagatgttc
ggggccgcacgcgcgctacactgaaaggaacaacgagtagttttcctggcctgaaaaggt
cgggtaacctgttaaatacctttcgtgacagggatcggggcttgcaattattccccgtga
acgaggaattcccagtaagcgcaagtca-taagcttgcgttgattacgtccctgcccttt
gtacacaccgcccgtcgctactaccgatt--gaatgttctggtgaaatcattggagcgac
taactgcctggtggtctccactgggtagca-tgttgcgaagaggcttaaacctgagcatt
tagaggaagtaaaa-------------------------------------------
>Doliuni_FJ715295
------------------------------------------------------------
---------------------------gcgaatggctcattaaat-cagctatggtttat
tggatcttttcca-ttactcggataactgcagtaattctggagctaatacg-tgcaacaa
agccccgacc-tca--cgggaagggcgcatttattagatcaaaaccag--ccacgcttc-
--g-gcgtgtcctcgttgatgactctggataa-cttt---gctgatcgcatggc--ctta
gagccggcgacgtatctttcaaatgtctgccctatcaacttacgatggtaggtgatatgc
ctaccatggtttttacgggtaacggggaatcagggttcgattccggagagggagcctgag
aaacggctaccacatctaaggaaggcagcaggcgcgcaaattacccactcccggcacggg
gaggtagtgacgaaaaataacgatacggaactcttttgaggctccgtaattggaatgagt
acaatttaaatcctttaacgag-gatcca-ttggagggcaagtctggtgccagcagccgc
ggtaattccagctccaatagcgtatattaaagttgttgcagttaaaaagctcgtagttgg
atctgagga-ctagagt-gagtgg-tgcgataacctcg-taactgctga-ctctgcctac
atagac-ggtgcttggttctggtgctctttactgagtgcctttactgcccgtcaagttta
ctttgaaaaaattagagtgctcaaagcaggcgatt---tgcctgaatagtggtgcatgga
ataatggaatagga-cttctgttctatttt-gttggttttcggaa-gcagaggtaatgat
taaaagagacagtcgggggcattcgtattgtggtgttagaggtgaaattcttggatcgcc
gcaag--acgaacaactgcgaaagcatttgccaagcatgttttcattaatcaagaacgaa
agtcagaggttcgaagacgatcagataccgtcctagttctgaccataaacgatgtcaact
ggcgatccgtggtggttgtt-attctcgaccccacgggcagcc-tccgggaaaccaaagt
ctttggattccgggggaagtatggttgcaaatctgaaacttaaaggaattgacggaaggg
caccaccaggagtggagcctgcggcttaatttgactcaacacgggaaaactcacccggcc
cggacactgtgaggattgacagattgaaagctctttctcgattcggtgggtggtggtgca
tggccgttcttagttggtggag-cgatttgtctggttaattccgataacgaacgagactc
tagcctgctaaatagtcgggccgtattc-tttggcggcctctcgacttcttagagggaca
a-gcggtaactaatcgcacgagattgagcaataacaggtctgtgatgcccttagatgttc
ggggccgcacgcgcgctacactgaaaggaacaacgagtagttttcctggcctgaaaaggt
cgggtaacctgttaaatacctttcgtgacagggatcggggcttgcaattattccccgtga
acgaggaattcccagtaagcgcaattcattcagattgcgttgattacgtccctgcccttt
gtacacaccgcccgtcgctactaccgatt--gaatgttctggtgaaatcattgaagtga-
tacttatcgggtggtctccactcgatcgga-tgtcgcgaagaggcttaaacctgagcatt
tagaggaagtaaaagtc-gtaacaag-------------------------------
>Hap_KC869787
-----------------------tcatatgcttgtctcaaagattaagccatgcatgtct
aagtacacactttaatacagtgaaaccgcgaatggctcattaaatccagctatggttcct
tagatcgtacct--atacttggataactgtagtaattctagagctaataca-tgcaacaa
aaccctgaccttg---cgggaagggtgcgtttattagatcaaaactaa--tacagcttc-
----ggctgttcgt-ttggtgactctggataa-ctttgt-gtggatcgcatggc--ctt-
gtgccggcgacgtatctttcaaatgtctgccctatcaactttcgatggtaggtgacatgc
ctaccatggttataacgggtaacggggaatcagggttcgattccggagagggagcctgag
aaacggctaccacatccaaggaaggcagcaggcgcgcaaattacccactcccggcacggg
gaggtagtgacgaaaaataacgatacggaactcttatgaggctccgtaattggaatgagc
acactttaaatcctttcgcgag-gatcca-ttggagggcaagtctggtgccagcagccgc
ggtaattccagctccaatagcgtatattaacgatgttgcggttaaaaagctcgtagttgg
atctcagga-ctagaat-ttgtggtttacctttcggta-tgactacaag-ttctgcctac
ccagtt-ggtgcttgctcttggtgatcttcatcggttgccttgggtgcccaacgcgttta
ctttgaaaaaattagagtgcttaaagcaggccatg---agcctgaatagtccagcatgga
ataatagaatagga-cttcggttctatttt-gttggttttcagaa--ctgaggtaatgat
taagagagacagacgggggcattcgtattgtggtgttagaggtgaaattcttggatcgcc
gcaag--acgaacaactgcgaaagcatttgccaagaatgttttcattaatcaagaacgaa
agtcagaggttcgaagacgatcagataccgtcctagttctgaccataaacgatgccaact
ggcgatccgtggtggttgt--ttctacgaccccgcgggcagcc-tccgggaaaccaaagt
ctttgggttccgggggaagtatggttgcaaagctgaaacttaaaggaattgacggaaggg
caccaccaggagtggagcctgcggcttaatttgactcaacacgggaaaactcacccggcc
cggacactgtgaggattgacagattgaaagctctttcttgattcggtgggtggtggtgca
tggccgttcttagttggtggag-cgatttgtctggttaattccgataacgaacgagactc
tagcctgctaaatagtacgcccatatca-attcgtgggtgc-tgacttcttagagggaca
a-acggcgcctagccgcacgagattgagcaataacaggtctgtgatgcccttagatgttc
ggggccgcacgcgcgctacactgaagggatcaacgagt-tttttccttgtccgataggac
tgggtaacctgttgaatccccttcgtgacagggatcggagcttgcaatttttctccgtga
acgaggaattcccagtaagcgcaagtca-taagcttgcgttgattacgtccctgcccttt
gtacacaccgcccgtcgctactaccgatt--gaatggtttagcaaggtcctcggattgg-
tattgaccgag---tttgcgcttagtcaaa-taccgagaagacgatcaaacttgatcatt
tagaggaagtaaaagtc-gtaacaaggtttcc-------------------------
>Happap_KP730502
------------------------------------------------------------
--------ttccaagtatggagaaactgcgaatggctcattatat-ccaactttgtttat
tagatcgtgccag-ttacttggataactgtggtaattctagagctaataca-tgcatcga
agccccgaccgtt---tggaaggggtgcacttattagatcaaaaccga--ccgttcttc-
--t-gaacgtgact-ttgatgactctggataa-cttt---gttgatcgcatggc--ctt-
gagctggcgacgtatctttcaagtgttggccctatcaactttcgatggtaggtgatatgc
ctaccatggtgataacgggtaacggggaatcagggttcgattccggagaaggagcctgag
agacggctactacatccaaggaaggcagcaggcgcgcaaattacccactcccgacacggg
gaggtagtgacgaaaaataacgatgcgggactctttcgaggcctcgcaattggaatgagt
acactttaaatcctttaacgag-gatcca-ttggagggcaagtctggtgccagcagccgc
ggtaattccagctccaatagcgtatattaaagttgctgcagttaaaaagctcgtagttgg
atctgagga-tacactt-tggtggtccactaaccggtg-gtactattaa-agtggcctac
ctggtc-ggtgctagcc-tgcgtgccattaagttggtgcgtagggtgcccggcatgttta
ctttgaaaaaattagagtgctcaaagcaggccatg---agcctgtatagtgttgcatgga
ataatggaaaagga-cttcggttctatttt-gttggttttgagaa-tatgaggtaatgat
taagagagactgccgggagcattactactccagtgctagaggtgaaattcttagatcact
ggagg--agtggccgccgcgaaagcatttgctaaggatgttttcattaatcaagaacgaa
agtcagaggttcgaagacgatcagataccgtcctagttctgaccataaacgatgccagct
aacaatccgtgctggttgct--ctagcgacctcgcgggaggtccctcgggaaaccaaagc
ctatgggatccgggggaagtatggttgcaaaagcgaaacttaaaggaattgacggaaggg
caccaccaggagtggagcctgcggcttaatttgactcaacacgggaaaactcacccggcc
cggacactgtaaggattgacagattgagagctctttcatgattcagtgggtggtggtgca
tggccgttcttagttggtggag-tgatttgtctggttaattccgataacgaacgagactc
tagcctgctaaatagtacgtcagtattt-actcgctggcg-ctgacttcttagagggact
c-gggctgtctaagcctacgagattgagcaataacaggtctgtgatgcccttagatgttc
ggggccgcacgcgcgctacactgaagggaacaacgagtgtttatcctcttccggaaggaa
tgggtaatctgatgaatccccttcgtgacagggatcggagcttgcaattattctccgtga
acgaggaattcccagtaagcgcaagtca-taagcttgtgctgattacgtccctgcccttt
gtacacaccgcccgtcgctactatcgatt--ggatgtcttagcaagatctatggattgg-
tctcgcggttgctgttcgcagcgaccacaa-gatcgagaagcagatcaaa----------
---------------------------------------------------------
>Hapros_AJ012511
--------------------tagtcatatgcttgtctcaaagattaagccatgcatgtct
aagtacacttccttgtatggagaaactgcgaatggctcattatat-ccaacattgtttat
tagatcgtaccag-ttacttggataactgtggtaattctagagctaataca-tgcctcga
gtccctgtccgta---aggtcagggcgcacttattagatcaaaaccaa--ccgtctttc-
--g-gggcgctggt-ttgatgactctggataa-tttt---gctgatcgcatggc--ctt-
gtgctggcgacgtatctttcaagtgttggccctatcaactttcgatggtaggttacatgc
ctaccatggttataacgggtaacggggaatcagtgttcgattccggagaaggagcctgag
agacggctactacatccaaggaaggcagcaggcgcgcaaattacccactctcgatacgag
gaggtagtgacgaaaaataacgatgcggaactctttcgaggcttcgcaatcggaatgagt
acactttaaatcctttaacgag-gatcaa-ttggagggcaagtctggtgccagcagccgc
ggtaattccagctccaatagcgtatattaaagttgttgcagttaaaaagctcgtagttgg
atctgagga-ttcattt-tggtggttcggcctcggttg-tgactgctga-aatgacctac
ctggtc-ggagcttgcctttcgtgccatttgtttggtgcgattggtgcccggcatgttta
ctttgaaaaaattagagtgctcaaagcaggccgtg---agcctgtatagtgttgcatgga
ataatggaaaagga-cttcggttctattttcgttggttttgagaa-tatgaggtaatgat
taagagagactgccgggagcatttgtatttcggtgttagaggtgaaattcttagatcatc
gaaag--acaagctacggcgaaagcatttgctaaggatgttttcattaatcaagaacgaa
agtcagaggttcgaagacgatcagataccgtcctagttctgaccataaacgatgccagct
ggcgatccgtggcggttgct--tgtacgacctcgcgggcag-cctccgggaaaccaaagc
ctacgggatccgggggaagtatggttgcaaaagcgaaacttaaaggaattgacggaaggg
caccaccaggagtggagcctgcggcttaatttgactcaacacgggaaaactcacccggcc
cggacactgtaaggattgacagattgaaagctctttcttgattcagtgggtggtggtgca
tggccgttcttagttggtggag-tgatttgtctggttaattccgataacgaacgagactc
tagcctgctaaatagtacatcggtatcc-atttgccgatg-atgacttcttagagggact
c-aggctttccaagcctacgagattgagcaataacaggtctgtgatgcccttagatgttc
ggggccgcacgcgcgctacactgaagggagcaacgagtattattcctgctccggaaggag
tgggtaacctgttgaatccccttcgtgacagggatcggagcttgcaattattctccgtga
acgaggaattcccagtaagcgcaagtca-taagcttgtgctgattacgtccctgcccttt
gtacacaccgcccgtcgctactatcgatt--ggatgtcttagcgagatctatggattgg-
ctttgtggttgt--ttaattacgaccgcca-ggccgagaaacagatcaaacttggtcatt
tagagaaagtaaaagtc-gtaacaaggtttccgt-----------------------
>Hapros_KP730509
------------------------------------------------------------
-------cttccttgtatggagaaactgcgaatggctcattatat-ccaacattgtttat
tagatcgtaccag-ttacttggataactgtggtaattctagagctaataca-tgcctcga
gtccctgtccgta---aggtcagggcgcacttattagatcaaaaccaa--ccgtctttc-
--g-gggcgctggt-ttgatgactctggataa-tttt---gctgatcgcatggc--ctt-
gtgctggcgacgtatctttcaagtgttggccctatcaactttcgatggtaggttacatgc
ctaccatggttataacgggtaacggggaatcagtgttcgattccggagaaggagcctgag
agacggctactacatccaaggaaggcagcaggcgcgcaaattacccactctcgatacgag
gaggtagtgacgaaaaataacgatgcggaactctttcgaggcttcgcaatcggaatgagt
acactttaaatcctttaacgag-gatcaa-ttggagggcaagtctggtgccagcagccgc
ggtaattccagctccaatagcgtatattaaagttgttgcagttaaaaagctcgtagttgg
atctgagga-ttcattt-tggtggttcggcctcggttg-tgactgctga-aatgacctac
ctggtc-ggagcttgcctttcgtgccatttgtttggtgcgattggtgcccggcatgttta
ctttgaaaaaattagagtgctcaaagcaggccgtg---agcctgtatagtgttgcatgga
ataatggaaaagga-cttcggttctattttcgttggttttgagaa-tatgaggtaatgat
taagagagactgccgggagcatttgtatttcggtgttagaggtgaaattcttagatcatc
gaaag--acaagctacggcgaaagcatttgctaaggatgttttcattaatcaagaacgaa
agtcagaggttcgaagacgatcagataccgtcctagttctgaccataaacgatgccagct
ggcgatccgtggcggttgct--tgtacgacctcgcgggcag-cctccgggaaaccaaagc
ctacgggatccgggggaagtatggttgcaaaagcgaaacttaaaggaattgacggaaggg
caccaccaggagtggagcctgcggcttaatttgactcaacacgggaaaactcacccggcc
cggacactgtaaggattgacagattgaaagctctttcttgattcagtgggtggtggtgca
tggccgttcttagttggtggag-tgatttgtctggttaattccgataacgaacgagactc
tagcctgctaaatagtacatcggtatcc-atttgccgatg-atgacttcttagagggact
c-aggctttccaagcctacgagattgagcaataacaggtctgtgatgcccttagatgttc
ggggccgcacgcgcgctacactgaagggagcaacgagtattattcctgctccggaaggag
tgggtaacctgttgaatccccttcgtgacagggatcggagcttgcaattattctccgtga
acgaggaattcccagtaagcgcaagtca-taagcttgtgctgattacgtccctgcccttt
gtacacaccgcccgtcgctactatcgatt--ggatgtcttagcgagatctatggattgg-
ctttgtggttgt--ttaattacgaccgcca-ggccgagaaacagatc-------------
---------------------------------------------------------
>Karlut_KP730490
------------------------------------------------------------
-------------------------------------------------------tttat
tggatcttttcca-ttactcggataactgcagtaattctggagctaatacg-tgcaacga
agccctgacctct----gggaagggcgcatttattagatcaaaaccag--ccacacttc-
--g-gtgtgtccttgttgatgactctggataa-cttt---gctgatcgcatggc--cttc
gtgccggcgacgtatctttcaaatgtctgccctatcaacttacgatggtaggtgatatgc
ctaccatggtttttacgggtaacggggaatcagggttcgattccggagagggagcctgag
aaacggctaccacatctaaggaaggcagcaggcgcgcaaattacccactcccggcacggg
gaggtagtgacgaaaaataacgatatggaactcttatgaggctccataattggaatgagt
acaacttaaatcctttaacgag-gatcca-ttggagggcaagtctggtgccagcagccgc
ggtaattccagctccaatagcgtatattaaagttgttgcagttaaaaagctcgtagttgg
atctgagga-ctagagt-cggcgg-tgcgataacatcg-taactgccga-ttctgcctac
atagac-ggtgcctggccctggtgctcttaactgagtgccttggctgcccgtcaagttta
ctttgaaaaaattagagtgctcaaagcaggcgatt---tgtctgaatagtggtgcatgga
ataatggaatagga-cttcggttctatttt-gttggttttcggaa-gccgaggtaatgat
taagagagacagacgggggcattcgtattgtggtgttagaggtgaaattcttggatcgcc
gcaag--acgaacaactgcgaaagcatttgccaagcatgttttcattaatcaagaacgaa
agttagaggttcgaagacgatcagataccgtcctagttctaaccataaacgatgccaact
agcgatccgcggtagttgtt-tttctcgactccgcgggcagct-tccgggaaaccaaagt
ctatgggttccgggggtagtatggttgcaaagctgaaacttaaaggaattgacggaaggg
caccaccaggagtggagcctgcggcttaatttgactcaacacgggaaaactcacccggcc
cggacactgtgaggattgacagattgaaagctctttctcgattcggtgggtggtggtgca
tggccgttcttagttggtggag-cgatttgtctggttaattccgataacgaacgagactc
tagcctgctaaatagtcgggtc--ttta-cttagaggcctctcgacttcttagagggaca
a-gcggcaactagtcgcacgagattgagcaataacaggtctgtgatgcccttagatgttc
ggggccgcacgcgcgctacactgaaaggaacagcgagtagttttcctggccagaaatggt
cgggtaacctgttgaatacctttcgtgacagggatcggggcttgcaattattccccgtga
acgaggaattcccagtaagcgcaagtca-taagcttgcgttgattacgtccctgcccttt
gtacacaccgcccgtcgctactaccgatt--gaatgttctggtgaaatcattggagtgg-
tgccgatgaggtggtctccacctcaccgga-tatcgcgaagacgcttaaacctgagcatt
tagaggaagtaaaagtc----------------------------------------
>Macacus_KY579351
-----gattgatcctgccagt---------------------------------------
------------------------------------------agt-gatctatggttcct
tagatcgtctcatcctactcggataactgtggaaaatctagagctaatacg-tgcttaca
agccctgaccgca---aggaaggggcgcatttattagatcaaaaccaat-cggggctt--
--g-ctccgtctgc-ttggtgactctggataa-cttttgtgctgatcgcatggc--ctct
gcgctggcgacgtatctttcaagtgtctgccctatcaacttacgatggtaggtgatatgc
ctaccatggttataacgggtaacggggaatcagggttcgattccggagagggagcctgag
aaacggctaccacatctaaggaaggcagcaggcgcgcaaattacccactcccagcacggg
gaggtagtggcgaaaaataacgatacgggactcttttgaggccccgcaattggaatgagt
acactttaaatccgttaacaag-tatcta-ttggagggcaagtctggtgccagcagccgc
ggtaattccagctccaatagcgtatattaatgttgctgcagttaaaaagctcgtagttgg
atctgagga-ctcgaat-tggtggtgcagcaaatgctg-ttactgccga-ttcggcctac
ctagtc-ggtgctcgctcttggtgttcttaattgaatgccctgagtgcccgacaagttta
ctttgaaaaaattagagtgctcaaagcaggccatt---agccggaatacttcagcatgga
ataatggaatagga-cttcggttctatttt-gttggttttcggaa-cccgaggtgatgat
taagagagacagacgggggcattcgtactgcggtgttagaggtgaaattcttggatcgcc
gcaag--acgaacaactgcgaaagcatttgccaagaatgttttcattaatcaagaacgaa
agtcagaggttcgaagacgatcagataccgtcctagttctgaccataaacgatgccaact
ggcgatccgagatcgtttgc--tttttgacctctcgggcagcc-tccgggaaaccaaagt
ctttaggttccgggggaagtatggttgcaaagctggaacttaaaggaattgacggaaggg
caccaccaggagtggagcctgcggcttaatttgactcaacacgggaaaactcacccggcc
cggacactgttaggattgacagattgagagctctttcttgattcggtgggtggtggtgca
tggccgttcttagttggtggag-cgatttgtctggttaattccgataacgaacgagactc
tagcctgctaaatagtacgccgata-ccttttcgtcggtg-ctgacttcttagagggaca
a-gcgtcttgaagacgcacgagattgagcaataacaggtctgtgatgcccttagatgttc
ggggccgcacgcgcgctacactgaaggggacagcgagt--ttttcctggtttgaaagaac
cgggtaatctgttgaattcccttcgtgacagggatcggggcttgcaattattccccgtga
acgaggaattcccagtaagcgcaagtca-tcagcttgcgttgattacgtccctgcccttt
gtacacaccgcccgtcgctactaccgatt--gaatggtttagcaaggtcctcggattgg-
tgccgactaggtggc-aacacttggtcgga-tgctgagaagaagatcaaacttgatcatt
tagaggaagtaaaagtc-gtaacaaggtttctgta---gaatc--------------
>Macacus_KY579352
-----gattgatcctgccagt---------------------------------------
------------------------------------------aat-catctatggttcct
tagatcgtctcatcctactcggataactgtggaaaatctagagctaatacg-tgcttaca
agccctgaccgca---aggaaggggcgcatttattagatcaaaaccaat-cggggctt--
--g-ctccgtctgc-ttggtgactctggataa-cttttgtgctgatcgcatggc--ctct
gcgctggcgacgtatctttcaagtgtctgccctatcaacttacgatggtaggtgatatgc
ctaccatggttataacgggtaacggggaatcagggttcgattccggagagggagcctgag
aaacggctaccacatctaaggaaggcagcaggcgcgcaaattacccactcccagcacggg
gaggtagtgacgaaaaataacgatacgggactcttttgaggccccgtaattggaatgagt
acactttaaatccgttaacaag-tatcta-ttggagggcaagtctggtgccagcagccgc
ggtaattccagctccaatagcgtatattaatgttgctgcagttaaaaagctcgtagttgg
atctgagga-ctcgaat-tggtggtgcagcaaatgctg-ttactgccga-ttcggcctac
ctagtc-ggtgctcgctcttggtgttcttaattgaatgccctgagtgcccgacaagttta
ctttgaaaaaattagagtgctcaaagcaggccatt---agccggaatacttcagcatgga
ataatggaatagga-cttcggttctatttt-gttggttttcggaa-cccgaggtaatgat
taagagagacagacgggggcattcgtactgcggtgttagaggtgaaattcttggatcgcc
gcaag--acgaacaactgcgaaagcatttgccaagaatgttttcattaatcaagaacgaa
agtcagaggttcgaagacgatcagataccgtcctagttctgaccataaacgatgccaact
ggcgatccgagatcgtttgc--tttttgacctctcgggcagcc-tccgggaaaccaaagt
ctttaggttccgggggaagtatggttgcaaagctggaacttaaaggaattgacggaaggg
caccaccaggagtggagcctgcggcttaatttgactcaacacgggaaaactcacccggcc
cggacactgttaggattgacagattgagagctctttcttgattcggtgggtggtggtgca
tggccgttcttagttggtggag-cgatttgtctggttaattccgataacgaacgagactc
tagcctgctaaatagtacgccgata-ccttttcgtcggtg-ctgacttcttagagggaca
a-gcgtcttgaagacgcacgagattgagcaataacaggtctgtgatgcccttagatgttc
ggggccgcacgcgcgctacactgaaggggacagcgagt--ttttcctggtttgaaagaac
cgggtaatctgttgaattcccttcgtgacagggatcggggcttgcaattattccccgtga
acgaggaattcccagtaagcgcaagtca-tcagcttgcgttgattacgtccctgcccttt
gtacacaccgcccgtcgctactaccgatt--gaatggtttagcaaggtcctcggattgg-
tgccgactaggtggc-aacacttggtcgga-tgctgagaagaagatcaaacttgatcatt
tagaggaagtaaaagtc-gtaacaaggtttctgta---gaatc--------------
>Macacus_KY579353
-----gattgatcctgccagc---------------------------------------
------------------------------------------aat-catctatggttcct
tagatcgtctcatcctactcggataactgtggaaaatctagagctaatacg-tgcttaca
agccctgaccgca---aggaaggggcgcatttattagatcaaaaccaat-cggggctt--
--g-ctccgtctgc-ttggtgactctggataa-cttttgtgctgatcgcatggc--ctct
gcgctggcgacgtatctttcaagtgtctgccctatcaacttacgatggtaggtgatatgc
ctaccatggttataacgggtaacggggaatcagggttcgattccggagagggagcctgag
aaacggctaccacatctaaggaaggcagcaggcgcgcaaattacccactcccagcacggg
gaggtagtgacgaaaaataacgatacgggactcttttgaggccccgtaattggaatgagt
acactttaaatccgttaacaag-tatcta-ttggagggcaagtctggtgccagcagccgc
ggtaattccagctccaatagcgtatattaatgttgctgcagttaaaaagctcgtagttgg
atctgagga-ctcgaat-tggtggtgcagcaaacgctg-ttactgctga-ttcggcctac
ctagtc-ggtgctcgctcttggtgttcttaattgaatgccctgagtgcccgacaagttta
ctttgaaaaaattagagtgctcaaagcaggccatt---agccggaatacttcagcatgga
ataatggaatagga-cttcggttctatttt-gttggttttcggaa-cccgaggtaatgat
taagagagacagacgggggcattcgtactgcggtgttagaggtgaaattcttggatcgcc
gcaag--acgaacaactgcgaaagcatttgccaagaatgttttcattaatcaagaacgaa
agtcagaggttcgaagacgatcagataccgtcctagttctgaccataaacgatgccaact
ggcgatccgagatcgtttgc--tttttgacctctcgggcagcc-tccgggaaaccaaagt
ctttaggttccgggggaagtatggttgcaaagctggaacttaaaggaattgacggaaggg
caccaccaggagtggagcctgcggcttaatttgactcaacacgggaaaactcacccggcc
cggacactgttaggattgacagattgagagctctttcttgattcggtgggtggtggtgca
tggccgttcttagttggtggag-cgatttgtctggttaattccgataacgaacgagactc
tagcctgctaaatagtacgccgata-ccttttcgtcggtg-ctgacttcttagagggaca
a-gcgtcttgaagacgcacgagattgagcaataacaggtctgtgatgcccttagatgttc
ggggccgcacgcgcgctacactgaaggggacagcgagt--ttttcctggtttgaaagaac
cgggtaatctgttgaattcccttcgtgacagggatcggggcttgcaattattccccgtga
acgaggaattcccagtaagcgcaagtca-tcagcttgcgttgattacgtccctgcccttt
gtacacaccgcccgtcgctactaccgatt--gaatggtttagcaaggtcctcggattgg-
tgccgactaggtggc-aacacttggtcgga-tgctgagaagaagatcaaacttgatcatt
tagaggaagtaaaagtc-gtaacaaggtttccgta---gaatc--------------
>Macbalt_FJ715310
------------------------------------------------------------
---------------------------gcgaatggctcattaaat-cagctatggttcct
tagatcgtctcatcctactcggataactgtggaaaatctagagctaatacg-tgcttaca
agccctgacctca---cgggaggggcgcatttattagatcaaaaccaat-cggggctt--
--g-ctccgtctgc-ttggtgactctggataa-cttttgtgctgatcgcatggc--ctct
gcgctggcgacgtatctttcaagtgtctgccctatcaacttacgatggtaggtgatatgc
ctaccatggttataacgggtaacggggaatcagggttcgattccggagagggagcctgag
aaacggctaccacatctaaggaaggcagcaggcgcgcaaattacccactcccggcacggg
gaggtagtgacgaaaaataacgatacgggactcttttgaggccccgtaattggaatgagt
acactttaaatccgttaacaag-tatcta-ttggagggcaagtctggtgccagcagccgc
ggtaattccagctccaatagcgtatattaatgttgctgcagttaaaaagctcgtagttgg
atctgagga-ctcgaat-tggtggtgcagcatacgctg-ttactgctga-ttcggcctac
ctagtc-ggtgctcgctcttggtgttcttaattgaatgccctgagtgcccgacatgttta
ctttgaaaaaattagagtgctcaaagcaggccatt---agccggaatacttcagcatgga
ataatggaatagga-cttcggttctatttt-gttggttttcggaa-cccgaggtaatgat
taagagagacagacgggggcattcgtactgcggtgttagaggtgaaattcttggatcgcc
gcaag--acgaacaactgcgaaagcatttgccaagaatgttttcattaatcaagaacgaa
agtcagaggttcgaagacgatcagataccgtcctagttctgaccataaacgatgccaact
ggcgatccgagatcgtttgc--tttttgacctctcgggcagcc-tccgggaaaccaaagt
ctttaggttccgggggaagtatggttgcaaagctggaacttaaaggaattgacggaaggg
caccaccaggagtggagcctgcggcttaatttgactcaacacgggaaaactcacccggcc
cggacactgttaggattgacagattgagagctctttcttgattcggtgggtggtggtgca
tggccgttcttagttggtggag-cgatttgtctggttaattccgataacgaacgagactc
tagcctgctaaatagtacgccgata-ccttttcgtcggtg-ctgacttcttagagggaca
a-gcgtcttcaagacgcacgagattgagcaataacaggtctgtgatgcccttagatgttc
ggggccgcacgcgcgctacactgaaggggacagcgagt--ttttcctggtttgaaagaac
cgggtaatctgttgaattcccttcgtgacagggatcggggcttgcaattattccccgtga
acgaggaattcccagtaagcgcaagtca-tcagcttgcgttgattacgtccctgcccttt
gtacacaccgcccgtcgctactaccgatt--gaatggtttagcaaggtcctcggatcgg-
tgccgactaggtggc-aacacttggtcgga-tgctgagaagaagatcaaacttgatcatt
tagaggaagtaaaagtc-gtaacaag-------------------------------
>Macchon_KX769149
------------------------------------------------------------
-------------------------------------------------ctatggttcct
tagatcgtctcatcctactcggataactgtggaaaatctagagctaatacg-tgcttaca
agccctgaccgta---agggaggggcgcatttattagatcaaaaccaatacggggctt--
--g-ctccgtcttg-ttggtgactctggataa-cttctgtgctgatcgcatggc--ctct
gcgctggcgacgtatctttcaagtgtctgccctatcaacttacgatggtaggtgatatgc
ctaccatggttataacgggtaacggggaatcagggttcgattccggagagggagcctgag
aaacggctaccacatctaaggaaggcagcaggcgcgcaaattacccactcccggcacggg
gaggtagtgacgaaaaataacgatacgggactcttttgaggccccgtaattggaatgagt
acactttaaatccgttaacaag-tatcta-ttggagggcaagtctggtgccagcagccgc
ggtaattccagctccaatagcgtatattaatgttgctgcagttaaaaagctcgtagttgg
atctgagga-ctcgaat-tgatggtgcagcaaacgctg-ttactgttga-ttcggcctac
ctagcc-ggtgctcgctcttggtgttcttaattgaatgccctgagtgcccggcaagttta
ctttgaaaaaattagagtgctcaaagcaggccatt---agccggaatacttcagcatgga
ataatggaatagga-cttcggttctatttt-gttggttttcggaa-cccgaggtaatgat
taagagagacagacgggggcattcgtactgcggtgttagaggtgaaattcttggatcgcc
gcaag--acgaacaactgcgaaagcattcgccaagaatgttttcattaatcaagaacgaa
agtcagaggttcgaagacgatcagataccgtcctagttctgaccataaacgatgccaact
ggcgatccgcgatcgtttgc--tttttgacctcgcgggcagcc-tccgggaaaccaaagt
ctttaggttccgggggaagtatggttgcaaagctggaacttaaaggaattgacggaaggg
caccaccaggagtggagcctgcggcttaatttgactcaacacgggaaaactcacccggcc
cggacactgttaggattgacagattgagagctctttctcgattcggtgggtggtggtgca
tggccgttcttagttggtggag-cgatttgtctggttaattccgataacgaacgagactc
tagcctgctaaatagtacgccgata-ccttttagtcggtg-ctgacttcttagagggaca
a-gcgtcttgaagacgcacgagattgagcaataacaggtctgtgatgcccttagatgttc
ggggccgcacgcgcgctacactgaagaggacagcgagt--ttttcctggtttgaaagaac
cgggtaatctgttgaattctcttcgtgacagggatcggggcttgcaattattccccgtga
acgaggaattcccagtaagcgcaagtca-tcagcttgcgttgattacgtccctgcccttt
gtacacaccgcccgtcgctactaccgatt--gaatggtttagcaaggtcctcggattgg-
tgccgactaggtggc-aacatttggtcgga-tgctgagaagaagatcaaacttgatcatt
taga-----------------------------------------------------
>Macchong_KX769148
------------------------------------------------------------
-------------------------------------------------ctatggttcct
tagatcgtctcatcctactcggataactgtggaaaatctagagctaatacg-tgcttaca
agccctgaccgta---agggaggggcgcatttattagatcaaaaccaatacggggctt--
--g-ctccgtcttg-ttggtgactctggataa-cttttgtgctgatcgcatggc--ctct
gcgctggcgacgtatctttcaagtgtctgccctatcaacttacgatggtaggtgatatgc
ctaccatggttataacgggtaacggggaatcagggttcgattccggagagggagcctgag
aaacggctaccacatctaaggaaggcagcaggcgcgcaaattacccactcccggcacggg
gaggtagtgacgaaaaataacgatacgggactcttttgaggccccgtaattggaatgagt
acactttaaatccgttaacaag-tatcta-ttggagggcaagtctggtgccagcagccgc
ggtaattccagctccaatagcgtatattaatgttgctgcagttaaaaagctcgtagttgg
atctgagga-ctcgaat-tgatggtgcagcaaacgctg-ttactgttga-ttcggcctac
ctagcc-ggtgctcgctcttggtgttcttaattgaatgccctgagtgcccggcaagttta
ctttgaaaaaattagagtgctcaaagcaggccatt---agccggaatacttcagcatgga
ataatggaatagga-cttcggttctatttt-gttggttttcggaa-cccgaggtaatgat
taagagagacagacgggggcattcgtactgcggtgttagaggtgaaattcttggatcgcc
gcaag--acgaacaactgcgaaagcatttgccaagaatgttttcattaatcaagaacgaa
agtcagaggttcgaagacgatcagataccgtcctagttctgaccataaacgatgccaact
ggcgatccgcgatcgtttgc--tttttgacctcgcgggcagcc-tccgggaaaccaaagt
ctttaggttccgggggaagtatggttgcaaagctggaacttaaaggaattgacggaaggg
caccaccaggagtggagcctgcggcttaatttgactcaacacgggaaaactcacccggcc
cggacactgttaggattgacagattgagagctctttcttgattcggtgggtggtggtgca
tggccgttcttagttggtggag-cgatttgtctggttaattccgataacgaacgagactc
tagcctgctaaatagtacgccgata-ccttttagtcggtg-ctgacttcttagagggaca
a-gcgtcttgaagacgcacgagattgagcaataacaggtctgtgatgcccttagatgttc
ggggccgcacgcgcgctacactgaagaggacagcgagt--ttttcctggtttgaaagaac
cgggtaatctgttgaattctcttcgtgacagggatcggggcttgcaattattccccgtga
acgaggaattcccagtaagcgcaagtca-tcagcttgcgttgattacgtccctgcccttt
gtacacaccgcccgtcgctactaccgatt--gaatggtttagcaaggtcctcggattgg-
tgccgactaggtggc-aacatttggtcgga-tgctgagaagaagatcaaacttgatcatt
taga-----------------------------------------------------
>Macclav_FJ715304
------------------------------------------------------------
---------------------------gcgaatggctcattaaat-cagctatggttcct
tagatcgtctcatcctactcggataactgtggaaaatctagagctaatacg-tgcttaca
agccctgacctca---cgggaggggcgcatttattagatcaaaaccaat-cggggtttc-
-gg-ccccgtctgc-ttggtgactctggataa-cttttgtgctgatcgcatggc--ctct
gcgctggcgacgtatctttcaagtgtctgccctatcaacttacgatggtaggtgatatgc
ctaccatggttataacgggtaacggggaatcagggttcgattccggagagggagcctgag
aaacggctaccacatctaaggaaggcagcaggcgcgcaaattacccactcccggcacggg
gaggtagtgacgaaaaataacgatacgggactcttttgaggccccgtaattggaatgagt
acactttaaatccgttaacgag-tatcta-ttggagggcaagtctggtgccagcagccgc
ggtaattccagctccaatagcgtatattaatgttgctgcagttaaaaagctcgtagttgg
atctgagga-ctcgaat-tggtggtgcagcatacgctg-ttactgccga-ttcggcctac
ctagtc-ggtgctcgctcttggtgttcttaattgaatgccctgagtgcccgacatgttta
ctttgaaaaaattagagtgctcaaagcaggccatt---agccggaatacttcagcatgga
ataatggaatagga-cttcggttctatttt-gttggttttcggaa-cccgaggtaatgat
taagagagacagacgggggcattcgtactgcggtgttagaggtgaaattcttggatcgcc
gcaag--acgaacaactgcgaaagcatttgccaagaatgttttcattaatcaagaacgaa
agtcagaggttcgaagacgatcagataccgtcctagttctgaccataaacgatgccaact
ggcgatccgagatcgtttgc--tttttgacctctcgggcagcc-tccgggaaaccaaagt
ctttaggttccgggggaagtatggttgcaaagctggaacttaaaggaattgacggaaggg
caccaccaggagtggagcctgcggcttaatttgactcaacacgggaaaactcacccggcc
cggacactgttaggattgacagattgagagctctttcttgattcggtgggtggtggtgca
tggccgttcttagttggtggag-cgatttgtctggttaattccgataacgaacgagactc
tagcctgctaaatagtacgccgata-tcttctagtcggtg-ctgacttcttagagggaca
a-gcgtcttgaagacgcacgagattgagcaataacaggtctgtgatgcccttagatgttc
ggggccgcacgcgcgctacactgaaggggacagcgagt--ttttcctggttcgaaagaac
cgggtaatctgttgaattcccttcgtgacagggatcggggcttgcaattattccccgtga
acgaggaattcccagtaagcgcaagtca-tcagcttgcgttgattacgtccctgcccttt
gtacacaccgcccgtcgctactaccgatt--gaatggtttagcaaggtcctcggattgg-
tgccgactaggtggc-aacacctggtcgga-tactgaaaagaagatcaaacttgatcatt
tagaggaagtaaaagtc-gtaacaag-------------------------------
>Macdong_KY652216
-----gattgatcctgccagcaatcatatgcttgtctcaaagattaagccatgcatgtct
aagtacaaaccttcatacggtgaaaccgcgaatggctcattaaat-cagctatggttcct
tagatcgtctcatcctactcggataactgtggaaaatctagagctaatacg-tgcttaca
agccctgaccgca---aggaaggggcgcatttattagatcaaaaccaat-cggggctt--
--g-ctccgtctgc-ttggtgactctggataa-cttttgtgctgatcgcatggc--ctct
gcgctggcgacgtatctttcaagtgtctgccctatcaacttacgatggtaggtgatatgc
ctaccatggttataacgggtaacggggaatcagggttcgattccggagagggagcctgag
aaacggctaccacatctaaggaaggcagcaggcgcgcaaattacccactcccagcacggg
gaggtagtgacgaaaaataacgatacgggactcttttgaggccccgtaattggaatgagt
acactttaaatccgttaacaag-tatcta-ttggagggcaagtctggtgccagcagccgc
ggtaattccagctccaatagcgtatattaatgttgctgcagttaaaaagctcgtagttgg
atctgagga-ctcgaat-tggtggtgcagcaaacgctg-ttactgctga-ttcggcctac
ctagtc-ggtgctcgctcttggtgttcttaattgaatgccctgagtgcccgacaagttta
ctttgaaaaaattagagtgctcaaagcaggccatt---agccggaatacttcagcatgga
ataatggaatagga-cttcggttctatttt-gttggttttcggaa-cccgaggtaatgat
taagagagacagacgggggcattcgtactgcggtgttagaggtgaaattcttggatcgcc
gcaag--acgaacaactgcgaaagcatttgccaagaatgttttcattaatcaagaacgaa
agtcagaggttcgaagacgatcagataccgtcctagttctgaccataaacgatgccaact
ggcgatccgagatcgtttgc--tttttgacctctcgggcagcc-tccgggaaaccaaagt
ctttaggttccgggggaagtatggttgcaaagctggaacttaaaggaattgacggaaggg
caccaccaggagtggagcctgcggcttaatttgactcaacacgggaaaactcacccggcc
cggacactgttaggattgacagattgagagctctttcttgattcggtgggtggtggtgca
tggccgttcttagttggtggag-cgatttgtctggttaattccgataacgaacgagactc
tagcctgctaaatagtacgccgata-ccttttcgtcggtg-ctgacttcttagagggaca
a-gcgtcttgaagacgcacgagattgagcaataacaggtctgtgatgcccttagatgttc
ggggccgcacgcgcgctacactgaaggggacagcgagt--ttttcctggtttgaaagaac
cgggtaatctgttgaattcccttcgtgacagggatcggggcttgcaattattccccgtga
acgaggaattcccagtaagcgcaagtca-tcagcttgcgttgattacgtccctgcccttt
gtacacaccgcccgtcgctactaccgatt--gaatggtttagcaaggtcctcggattgg-
tgccgactaggtggc-aacacttggtcgga-tgctgagaagaagatcaaacttgatcatt
tagaggaagtaaaagtc-gtaacaaggtttctgta---gaatc--------------
>Macdong_KY652217
-----gattgatcctgccagtagttatatgcttctctcaaagattaagccatgcatgtct
aagtacaaaccttcatacggtgaaaccgcgaatggctcattaaat-cagctatggttcct
tagatcgtctcatcctactcggataactgtggaaaatctagagctaatacg-tgcttaca
agccctgaccgca---aggaaggggcgcatttattagatcaaaaccaat-cggggctt--
--g-ctccgtctgc-ttggtgactctggataa-cttttgtgctgatcgcatggc--ctct
gcgctggcgacgtatctttcaagtgtctgccctatcaacttacgatggtaggtgatatgc
ctaccatggttataacgggtaacggggaatcagggttcgattccggagagggagcctgag
aaacggctaccacatctaaggaaggcagcaggcgcgcaaattacccactcccagcacggg
gaggtagtgacgaaaaataacgatacgggactcttttgaggccccgtaattggaatgagt
acactttaaatccgttaacaag-tatcta-ttggagggcaagtctggtgccagcagccgc
ggtaattccagctccaatagcgtatattaatgttgctgcagttaaaaagctcgtagttgg
atctgagga-ctcgaat-tggtggtgcagcaaacgctg-ttactgctga-ttcggcctac
ctagtc-ggtgctcgctcttggtgttcttaattgaatgccctgagtgcccgacaagttta
ctttgaaaaaattagagtgctcaaagcaggccatt---agccggaatacttcagcatgga
ataatggaatagga-cttcggttctatttt-gttggttttcggaa-cccgaggtaatgat
taagagagacagacgggggcattcgtactgcggtgttagaggtgaaattcttggatcgcc
gcaag--acgaacaactgcgaaagcatttgccaagaatgttttcattaatcaagaacgaa
agtcagaggttcgaagacgatcagataccgtcctagttctgaccataaacgatgccaact
ggcgatccgagatcgtttgc--tttttgacctctcgggcagcc-tccgggaaaccaaagt
ctttaggttccgggggaagtatggttgcaaagctggaacttaaaggaattgacggaaggg
caccaccaggagtggagcctgcggcttaatttgactcaacacgggaaaactcacccggcc
cggacactgttaggattgacagattgagagctctttcttgattcggtgggtggtggtgca
tggccgttcttagttggtggag-cgatttgtctggttaattccgataacgaacgagactc
tagcctgctaaatagtacgccgata-ccttttcgtcggtg-ctgacttcttagagggaca
a-gcgtcttgaagacgcacgagattgagcaataacaggtctgtgatgcccttagatgttc
ggggccgcacgcgcgctacactgaaggggacagcgagt--ttttcctggtttgaaagaac
cgggtaatctgttgaattcccttcgtgacagggatcggggcttgcaattattccccgtga
acgaggaattcccagtaagcgcaagtca-tcagcttgcgttgattacgtccctgcccttt
gtacacaccgcccgtcgctactaccgatt--gaatggtttagcaaggtcctcggattgg-
tgccgactaggtggc-aacacttggtcgga-tgctgagaagaagatcaaacttgatcatt
tagaggaagtaaaagtc-gtaacaaggtttctgta---gaatc--------------
>Macfin_FJ715302
------------------------------------------------------------
---------------------------gcgaatggctcattaaat-cagctatggttcct
tagatcgtctcatcctactcggataactgtggaaaatctagagctaatacg-tgcttaca
agccctgacctca---cgggaggggcgcatttattagatcaaaaccaatacggggctt--
--g-ctccgtctgc-ttggtgactctggataa-cttttgtgctgatcgcatggc--ctct
gcgctggcgacgtatctttcaagtgtctgccctatcaacttacgatggtaggtgatatgc
ctaccatggttataacgggtaacggggaatcagggttcgattccggagagggagcctgag
aaacggctaccacatctaaggaaggcagcaggcgcgcaaattacccactcccggcacggg
gaggtagtgacgaaaaataacgatacgggactcttttgaggccccgtaattggaatgagt
acactttaaatccgttaacaag-tatcta-ttggagggcaagtctggtgccagcmgccgc
ggtaattccagctccaatagcgtatattaatgttgctgcagttaaaaagctcgtagttgg
atctgagga-ctcgaat-tggtggtgcagcaaacgctg-ttactgctga-ttcggcctac
ctagtc-ggtgctcgctcttggtgttcttaattgaatgccctgagtgcccgacatgttta
ctttgaaaaaattagagtgctcaaagcaggccatt---agccggaatacttcagcatgga
ataatggaatagga-cttcggttctatttt-gttggttttcggaa-cccgaggtaatgat
taagagagacagacgggggcattcgtactgcggtgttagaggtgaaattcttggatcgcc
gcaag--acgaacaactgcgaaagcatttgccaagaatgttttcattaatcaagaacgaa
agtcagaggttcgaagacgatcagataccgtcctagttctgaccataaacgatgccaact
ggcgatccgagatcgtttgc--tttttgacctctcgggcagcc-tccgggaaaccaaagt
ctttaggttccgggggaagtatggttgcaaagctggaacttaaaggaattgacggaaggg
caccaccaggagtggagcctgcggcttaatttgactcaacacgggaaaactcacccggcc
cggacactgttaggattgacagattgagagctctttcttgattcggtgggtggtggtgca
tggccgttcttagttggtggag-cgatttgtctggttaattccgataacgaacgagactc
tagcctgctaaatagtacgccgata-ccttttcgtcggtg-ctgacttcttagagggaca
a-gcgtcttgaagacgcacgagattgagcaataacaggtctgtgatgcccttagatgttc
ggggccgcacgcgcgctacactgaaggggacagcgagt--ttttcctggtttgaaagaac
cgggtaatctgttgaattcccttcgtgacagggatcggggcttgcaattattccccgtga
acgaggaattcccagtaagcgcaagtca-tcagcttgcgttgattacgtccctgcccttt
gtacacaccgcccgtcgctactaccgatt--gaatggtttagcaaggtgctcggattgg-
tgccgactaggtggc-aacatttggtcgga-tactgagaagaatatcaaacttgatcatt
tagaggaagtaaaagtc-gtaacaag-------------------------------
>Macgie_FJ715301
------------------------------------------------------------
---------------------------gcgaatggctcattaaat-cagctattgttcct
tagatcgtctca-cttactcggataactgtggaaaatctagagctaatacg-tgcttaca
agccctgaccgca---aggaaggggcgcatttattagatcaaaaccaat-cggggctt--
--g-ctccgtctgc-ttggtgactctggataa-cttttgtgctgatcgcatggc--ctct
gcgctggcgacgtatctttcaagtgtctgccctatcaacttacgatggtaggtgatatgc
ctaccatggttataacgggtaacggggaatcagggttcgattccggagagggagcctgag
aaacggctaccacatctaaggaaggcagcaggcgcgcaaattacccactcccagcacggg
gaggtagtgacgaaaaataacgatacgggactcttttgaggccccgtaattggaatgagt
acactttaaatccgttaacaag-tatcta-ttggagggcaagtctggtgccagcagccgc
ggtaattccagctccaatagcgtatattaatgttgctgcagttaaaaagctcgtagttgg
atctgagga-ctcgaat-tggtggtgcagcaaacgctg-ttactgctga-ttcggcctac
ctagtc-ggtgctcgctcttggtgttcttaattgaatgccctgagtgcccgacatgttta
ctttgaaaaaattagagtgctcaaagcaggccatt---agccggaatacttcagcatgga
ataatggaatagga-cttcggttctatttt-gttggttttcggaa-cccgaggtaatgat
taagagagacagacgggggcattcgtactgcggtgttagaggtgaaattcttggatcgcc
gcaag--acgaacaactgcgaaagcatttgccaagaatgttttcattaatcaagaacgaa
agtcagaggttcgaagacgatcagataccgtcctagttctgaccataaacgatgccaact
ggcgatccgagatcgtttgc--tttttgacctctcgggcagcc-tccgggaaaccaaagt
ctttaggttccgggggaagtatggttgcaaagctggaacttaaaggaattgacggaaggg
caccaccaggagtggagcctgcggcttaatttgactcaacacgggaaaactcacccggcc
cggacactgttaggattgacagattgagagctctttcttgattcggtgggtggtggtgca
tggccgttcttagttggtggag-cgatttgtctggttaattccgataacgaacgagactc
tagcctgctaaatagtacgccgata-ccttttcgtcggtg-ctgacttcttagagggaca
a-gcgtcttgaagacgcacgagattgagcaataacaggtctgtgatgcccttagatgttc
ggggccgcacgcgcgctacactgaaggggacagcgagt--ttttcctggtttgaaagaac
cgggtaatctgttgaattcccttcgtgacagggatcggggcttgcaattattccccgtga
acgaggaattcccagtaagcgcaagtca-tcagcttgcgttgattacgtccctgcccttt
gtacacaccgcccgtcgctactaccgatt--gaatggtttagcaaggtcctcggattgg-
tgccgactaggtggc-aacacttggtcgga-tgctgagaagaagatcaaacttgatcatt
tagaggaagtaaaagtc-gtaacaag-------------------------------
>Machey_KX755246
-------------ctgccagtaatgatatccttgtctcaaagattaagccatgcatgtct
aagtacaaaccttcatacggtgaaactgcgaatggctcattaaat-cagctatggttcct
tagatcgtctcatcctactcggataactgtggaaaatctagagctaatacg-tgcttaca
agccctgacctca---cgggaggggcgcatttattagatcaaaaccaatacggggctt--
--g-ctccgtctgc-ttggtgactctggataa-cttttgtgctgatcgcatggc--ctct
gcgctggcgacgtatctttcaagtgtctgccctatcaacttacgatggtaggtgatatgc
ctaccatggttataacgggtaacggggaatcagggttcgattccggagagggagcctgag
aaacggctaccacatctaaggaaggcagcaggcgcgcaaattacccactcccggcacggg
gaggtagtgacgaaaaataacgatacgggactcttttgaggccccgtaattggaatgagt
acactttaaatccgttaacaag-tatcta-ttggagggcaagtctggtgccagcagccgc
ggtaattccagctccaatagcgtatattaatgttgctgcagttaaaaagctcgtagttgg
atctgagga-ctcgaat-cggtggtgcagcaaacgctg-ttactgctga-ttcggcctac
ctagcc-ggtgctcgctcttggtgttcttaattgaatgccctgagtgcccggcaagttta
ctttgaaaaaattagagtgctcaaagcaggccatt---agccggaatacttcagcatgga
ataatggaatagga-cttcggttctatttt-gttggttttcggaa-cccgaggtaatgat
taagagagacagacgggggcattcgtactgcggtgttagaggtgaaattcttggatcgcc
gcaag--acgaacaactgcgaaagcatttgccaagaatgttttcattaatcaagaacgaa
agtcagaggttcgaagacgatcagataccgtcctagttctgaccataaacgatgccaact
ggcgatccgcgatcgtttgc--tttttgacctcgcgggcagcc-tccgggaaaccaaagt
ctttaggttccgggggaagtatggttgcaaagctggaacttaaaggaattgacggaaggg
caccaccaggagtggagcctgcggcttaatttgactcaacacgggaaaactcacccggcc
cggacactgttaggattgacagattgagagctctttcttgattcggtgggtggtggtgca
tggccgttcttagttggtggag-cgatttgtctggttaattccgataacgaacgagactc
tagcctgctaaatagtacgccgata-ccttttagtcggtg-ctgacttcttagagggaca
a-gcgtcttgaagacgcacgagattgagcaataacaggtctgtgatgcccttagatgttc
ggggccgcacgcgcgctacactgaagaggacagcgagt--ttttcctggtttgaaagaac
cgggtaatctgttgaattctcttcgtgacagggatcggggcttgcaattattccccgtga
acgaggaattcccagtaagcgcaagtca-tcagcttgcgttgattacgtccctgcccttt
gtacacaccgcccgtcgctactaccgatt--gaatggtttagcaaggtcctcggattgg-
tgccgactaggtggc-aacacttggtcgga-tgctgagaagaagatcaa-----------
---------------------------------------------------------
>Machys_AF051329
------------------------------------------------ctaagcatttct
aattacaaccctttacacggtgaaaccgcgaatggctcattaaat-cagctatggttcct
tagatcgtctctycctactcggataactgtggaaaatctagagctaatacg-tgcttaca
aaccctgacctca---cgggaggggtgcatttattagatcaaaaccaat-cggggctt--
--g-ccccgtctgc-ttggtgactctggataa-cttttgtgctgatcgcatggc--ctct
gcgccggcgacgtatctttcaagtgtctgccctatcaacttacgatggtaggtgatatgc
ctaccatggttataacgggtaacggggaatcagggttcgattccggagagggagcctgag
aaacggctaccacatctaaggaaggcagcaggcgcgcaaattacccactcccggcacggg
gaggtagtgacgaaaaataacgatacgggactcatttgaggccccgtaattggaatgagt
acactttaaatccgttaacgag-aatcta-ttggagggcaagtctggtgccagcagccgc
ggtaattccagctccaatagcgtatattaatgttgttgcagttaaaaagctcgtagttgg
atctgagga-ttcgaat-tggtggtgcagtcaacgctg-ttactgccga-ttcggcctac
ctagtc-ggtgctcgctcttggtgttcttaattgaatgccctgagtgcccgacatgtttt
cattggaaaaattagggtgctcaaagcaggccatt---acccggaatacttcagcatggg
ataatggaatagga-cttcggttctatttt-gttggttttcggaa-cccgaggtaatgat
taagagagacagacgggggcattcgtactgcggtgttagaggtgaaattcttggatcgcc
gcaag--acgaacaactgcgaaagcatttgccaagaatgttttcattaatcaagaacgaa
agtcagaggttcgaagacgatcagataccgtcctagttctgaccataaacgatgccaact
ggcgatccgagatcgtttgc--tatttgacctctcgggcagccttccgggaaaccaaagt
ctttaggttccgggggaagtatggttgcaaagctggaacttaaaggaattgacggaaggg
caccaccaggagtggagcctgcggcttaatttgactcaacacgggaaaactcacccggcc
cggacactgttaggattgacagattgagagctctttcttgattcggtgggtggtggtgca
tggccgttcttagttggtggag-cgatttgtctggttaattccgataacgaacgagactc
tagcctgctaaatagtacgtcgatatccttcttgtcggcg-ctgacttcttagagggaca
a-gcgtcttgaagacgcacgagattgagcaataacaggtctgtgatgcccttagatgttc
ggggccgcacgcgcgctacactgaaggggacagcgagt--ttttcctggtttgaaaaaac
cgggtaatctgttgaattcccttcgtgacagggatcggggcttgcaattattccccgtga
acgaggaattcccagtaagcgcaagtca-tcagcttgcgttgattacgtccctgcccttt
gtacacaccgcccgtcgctactaccgatt--gaatggtttagcaaggtcctcggattgg-
tgccgactaggtggc-aacacttggtcgga-tactgagaagaagatcaaacttgatcatt
tagaagaagtaaaagtc-gtaacaaggtttccgtaggtgaacctgcggaag------
>Machys_FJ715303
------------------------------------------------------------
---------------------------gcgaatggctcattaaat-cagctatggttcct
tagatcgtctcatcccactcggataactgtggaaaatctagagctaatacg-tgcttaca
agccctgacctcg---cgggaggggcgcatttattagatcaaaaccaat-cggggctt--
--g-ctccgtctgt-ttggtgactctggataa-cttttgtgctgatcgcatggc--cttt
gcgctggcgacgtatctttcaagtgtctgccctatcaacttacgatggtaggtgatatgc
ctaccatggttataacgggtaacggggaatcagggttcgattccggagagggagcctgag
aaacggctaccacatctaaggaaggcagcaggcgcgcaaattacccactcccggcacggg
gaggtagtgacgaaaaataacgatacgggactcttttgaggccccgtaattggaatgagt
acactttaaatccgttaacaag-tatcta-ttggagggcaagtctggtgccagcagccgc
ggtaattccagctccaatagcgtatattaatgttgctgcagttaaaaagctcgtagttgg
atctgagga-ctcgaat-tggtggtgcaccatacggtg-ttactgctga-ttcggcctac
ctagtc-ggtgctcgctcttggtgttcttaattgaatgccctgagtgcccggcaagttta
ctttgaaaaaattagagtgctcaaagcaggccatt---agccggaatacttcagcatgga
ataatggaatagga-cttcggttctatttt-gttggttttcggaa-cccgaggtaatgat
taagagagacagacgggggcattcgtactgcggtgttagaggtgaaattcttggatcgcc
gcaag--acgaacaactgcgaaagcatttgccaagaatgttttcattaatcaagaacgaa
agtcagaggttcgaagacgatcagataccgtcctagttctgaccataaacgatgccaact
ggcgatccgagatcgtttgc--ttattgacctctcgggcagcc-tccgggaaaccaaagt
ctttaggttccgggggaagtatggttgcaaagctggaacttaaaggaattgacggaaggg
caccaccaggagtggagcctgcggcttaatttgactcaacacgggaaaactcacccggcc
cggacactgttaggattgacagattgagagctctttcttgattcggtgggtggtggtgca
tggccgttcttagttggtggag-cgatttgtctggttaattccgataacgaacgagactc
tagcctgctaaatagtacgccgata-ccttttcgtcggtg-ctgacttcttagagggaca
a-gcgtcttgaagacgcacgagattgagcaataacaggtctgtgatgcccttagatgttc
ggggccgcacgcgcgctacactgaaggggacagcgagt--ttttcctggttcgaaagaat
cgggtaatctgttgaattcccttcgtgacagggatcggggcttgcaattattccccgtga
acgaggaattcccagtaagcgcaagtca-tcagcttgcgttgattacgtccctgcccttt
gtacacaccgcccgtcgctactaccgatt--gaatggtttagcaaggtcctcggattgg-
tgccgacctgatgga-aacattaggtcgga-tgctgagaagaagatcaaacttgatcatt
tagaggaagtaaaagtc-gtaacaag-------------------------------
>Machys_FJ715311
------------------------------------------------------------
---------------------------gcgaatggctcattaaat-cagctatggttcct
tagatcgtctcttcctactcggataactgtggaaaatctagagctaatacg-tgcttaca
aaccctgacctca---cgggaggggtgcatttattagatcaaaaccaat-cggggctt--
--g-ccccgtctgc-ttggtgactctggataa-cttttgtgctgatcgcatggc--ctct
gcgccggcgacgtatctttcaagtgtctgccctatcaacttacgatggtaggtgatatgc
ctaccatggttataacgggtaacggagaatcagggttcgattccggagagggagcctgag
aaacggctaccacatctaaggaaggcagcaggcgcgcaaattacccactcccggcacggg
gaggtagtgacgaaaaataacgatacgggactcatttgaggccccgtaattggaatgagt
acactttaaatccgttaacgag-aatcta-ttggagggcaagtctggtgccagcagccgc
ggtaattccagctccaatagcgtatattaatgttgttgcagttaaaaagctcgtagttgg
atctgagga-ttcgaat-tggtggtgcagtcaacgctg-ttactgccga-ttcggcctac
ctagtc-ggtgctcgctcttggtgttcttaattgaatgccctgagtgcccgacatgttta
ctttgaaaaaattagagtgctcaaagcaggccatt---agccggaatacttcagcatgga
ataatggaatagga-cttcggttctatttt-gttggttttcggaa-cccgaggtaatgat
taagagagacagacgggggcattcgtactgcggtgttagaggtgaaattcttggatcgcc
gcaag--acgaacaactgcgaaagcatttgccaagaatgttttcattaatcaagaacgaa
agtcagaggttcgaagacgatcagataccgtcctagttctgaccataaacgatgccaact
ggcgatccgagatcgtttgc--tttttgacctctcgggcagccttccgggaaaccaaagt
ctttaggttccgggggaagtatggttgcaaagctggaacttaaaggaattgacggaaggg
caccaccaggagtggagcctgcggcttaatttgactcaacacgggaaaactcacccggcc
cggacactgttaggattgacagattgagagctctttcttgattcggtgggtggtggtgca
tggccgttcttagttggtggag-cgatttgtctggttaattccgataacgaacgagactc
tagcctgctaaatagtacggcgatatcctttttgtcgccg-ctgacttcttagagggaca
a-gcgtcttgaagacgcacgagattgagcaataacaggtctgtgatgcccttagatgttc
ggggccgcacgcgcgctacactgaaggggacagcgagt--ttttcctggtttgaaaaaac
cgggtaatctgttgaattcccttcgtgacagggatcggggcttgcaattattccccgtga
acgaggaattcccagtaagcgcaagtca-tcagcttgcgttgattacgtccctgcccttt
gtacacaccgcccgtcgctactaccgatt--gaatggtttagcaaggtcctcggattgg-
tgccgactaggtggt-aacacttggtcgga-tactgagaagaagatcaaacttgatcatt
tagaggaagtaaaagtc-gtaacaag-------------------------------
>Mackep_FJ715307
------------------------------------------------------------
---------------------------gcgaatggctcattaaat-cagctatggttcct
tagatcgtctcatcctactcggataactgtggaaaatctagagctaatacg-tgcttaca
agccctgacctca---cgggaggggcgcatttattagatcaaaaccaat-cggggc----
--a-acccgtctgc-ttggtgactctggataa-cttttgtgctgatcgcatggc--ctct
gcgctggcgacgtatctttcaagtgtctgccctatcaacttacgatggtaggtgatatgc
ctaccatggttataacgggtaacggggaatcagggttcgattccggagagggagcctgag
aaacggctaccacatctaaggaaggcagcaggcgcgcaaattacccactcccggcacggg
gaggtagtgacgaaaaataacgatacgggactcttttgaggccccgtaattggaatgagt
acactttaaatccgttaacaag-tatcta-ttggagggcaagtctggtgccagcagccgc
ggtaattccagctccaatagcgtatattaatgttgctgcagttaaaaagctcgtagttgg
atctgagga-ctcgaat-tggtggtgcggcatacgtcg-ttactgctga-ttcggcctac
ctagtc-ggtgctcgctcttggtgttcttaattgaatgccctgagtgcccggcaagttta
ctttgaaaaaattagagtgctcaaagcaggccatt---agccggaatacttcagcatgga
ataatggaatagga-cttcggttctatttt-gttggttttcggaa-cccgaggtaatgat
taagagagacagacgggggcattcgtactgcggtgttagaggtgaaattcttggatcgcc
gcaag--acgaacaactgcgaaagcatttgccaagaatgttttcattaatcaagaacgaa
agtcagaggttcgaagacgatcagataccgtcctagttctgaccataaacgatgccaact
ggcgatccgagatcgtttgc--ttattgacctctcgggcagcc-tccgggaaaccaaagt
ctttaggttccgggggaagtatggttgcaaagctggaacttaaaggaattgacggaaggg
caccaccaggagtggagcctgcggcttaatttgactcaacacgggaaaactcacccggcc
cggacactgttaggattgacagattgagagctctttcttgattcggtgggtggtggtgca
tggccgttcttagttggtggag-cgatttgtctggttaattccgataacgaacgagactc
tagcctgctaaatagtacgccgata-tctctttgtcggtg-ctgacttcttagagggaca
a-gcgtcttgaagacgcacgagattgagcaataacaggtctgtgatgcccttagatgttc
ggggccgcacgcgcgctacactgaaggggacagcgagt--ttttcctggtttgaaaaaat
cgggtaatctgttgaattcccttcgtgacagggatcggggcttgcaattattccccgtga
acgaggaattcccagtaagcgcaagtca-tcagcttgcgttgattacgtccctgcccttt
gtacacaccgcccgtcgctactaccgatt--gaatggtttagcaaggtcctcggattgg-
tgccgacttggtggc-aacattgagtcgga-tactgaaaagaagatcaaacttgatcatt
tagaggaagtaaaagtc-gtaacaag-------------------------------
>Maclig_FJ715306
------------------------------------------------------------
---------------------------gcgaatggctcattaaat-cagctatggttcct
tagatcgtctcatcctactcggataactgtggaaaatctagagctaatacg-tgcttaca
agccctgacctca---cgggaggggcgcatttattagatcaaaaccaat-cggggctt--
--g-ccccgtctgc-ttggtgactctggataa-cttttgtgctgatcgcatggc--ctct
gcgctggcgacgtatctttcaagtgtctgccctatcaacttacgatggtaggtgatatgc
ctaccatggttataacgggtaacggggaatcagggttcgattccggagagggagcctgag
aaacggctaccacatctaaggaaggcagcaggcgcgcaaattacccactcccggcacggg
gaggtagtgacgaaaaataacgatacgggactcttttgaggccccgtaattggaatgagt
acactttaaatccgttaacaag-tatcta-ttggagggcaagtctggtgccagcagccgc
ggtaattccagctccaatagcgtatattaatgttgctgcagttaaaaagctcgtagttgg
atctgagga-ctcgaat-tggtggtgcaccatacggtg-ttactgccga-ttcggcctac
ctagtc-ggtgctcgctcttggtgttcttaattgaatgccctgagtgcccggcaagttta
ctttgaaaaaattagagtgctcaaagcaggccatt---agccggaatacttcagcatgga
ataatggaatagga-cttcggttctatttt-gttggttttcggaa-cccgaggtaatgat
taagagagacagacgggggcattcgtactgcggtgttagaggtgaaattcttggatcgcc
gcaag--acgaacaactgcgaaagcatttgccaagaatgttttcattaatcaagaacgaa
agtcagaggttcgaagacgatcagataccgtcctagttctgaccataaacgatgccaact
ggcgatccgagatcgtttgc--ttattgacctctcgggcagcc-tccgggaaaccaaagt
ttttaggttccgggggaagtatggttgcaaagctggaacttaaaggaattgacggaaggg
caccaccaggagtggagcctgcggcttaatttgactcaacacgggaaaactcacccggcc
cggacactgttaggattgacagattgagagctctttcttgattcggtgggtggtggtgca
tggccgttcttagttggtggag-cgatttgtctggttaattccgataacgaacgagactc
tagcctgctaaatagtacgccgata-ccttttcgtcggtg-ctgacttcttagagggaca
a-gcgtcttgaagacgcacgagattgagcaataacaggtctgtgatgcccttagatgttc
ggggccgcacgcgcgctacactgaaggggacagcgagt--ttttcctggttcgaaagaac
cgggtaatctgttgaattcccttcgtgacagggatcggggcttgcaattattccccgtga
acgaggaattcccagtaagcgcaagtca-tcagcttgcgttgattacgtccctgcccttt
gtacacaccgcccgtcgctactaccgatt--gaatggtttagcaaggtcctcggattgg-
tgccgacttggtggc-aacactaggtcgga-tactgaaaagaagatcaaacttgatcatt
tagaggaagtaaaagtc-gtaacaag-------------------------------
>Maclong_FJ715309
------------------------------------------------------------
---------------------------gcgaatggctcattaaat-cagctatggttcct
tagatcgtctcatcctactcggataactgtggaaaatctagagctaatacg-tgcttaca
agccctgacctca---cgggaggggcgcatttattagatcaaaaccaat-cggggctt--
--g-ctccgtctgc-ttggtgactctggataa-cttttgtgctgatcgcatggc--ctct
gcgctggcgacgtatctttcaagtgtctgccctatcaacttacgatggtaggtgatatgc
ctaccatggttataacgggtaacggggaatcagggttcgattccggagagggagcctgag
aaacggctaccacatctaaggaaggcagcaggcgcgcaaattacccactcccggcacggg
gaggtagtgacgaaaaataacgatacgggactcttttgaggccccgtaattggaatgagt
acactttaaatccgttaacaag-tatcta-ttggagggcaagtctggtgccagcagccgc
ggtaattccagctccaatagcgtatattaatgttgctgcagttaaaaagctcgtagttgg
atctgagga-ctcgaat-tggtggtgcagcatatgctg-ttactgccga-ttcggcctac
ctagtc-ggtgctcgctcttggtgttcttaattgaatgccctgagtgcccgacatgttta
ctttgaaaaaattagagtgctcaaagcaggccatt---agccggaatacttcagcatgga
ataatggaatagga-cttcggttctatttt-gttggttttcggaa-cccgaggtaatgat
taagagagacagacgggggcattcgtactgcggtgttagaggtgaaattcttggatcgcc
gcaag--acgaacaactgcgaaagcatttgccaagaatgttttcattaatcaagaacgaa
agtcagaggttcgaagacgatcagataccgtcctagttctgaccataaacgatgccaact
ggcgatccgagatcgtttgc--tttttgacctctcgggcagcc-tccgggaaaccaaagt
ctttaggttccgggggaagtatggttgcaaagctggaacttaaaggaattgacggaaggg
caccaccaggagtggagcctgcggcttaatttgactcaacacgggaaaactcacccggcc
cggacactgttaggattgacagattgagagctctttcttgattcggtgggtggtggtgca
tggccgttcttagttggtggag-cgatttgtctggttaattccgataacgaacgagactc
tagcctgctaaatagtacgccgata-ccttttcgtcggtg-ctgacttcttagagggaca
a-gcgtcttcaagacgcacgagattgagcaataacaggtctgtgatgcccttagatgttc
ggggccgcacgcgcgctacactgaaggggacagcgagt--ttttcctggtttgaaagaac
cgggtaatctgttgaattcccttcgtgacagggatcggggcttgcaattattccccgtga
acgaggaattcccagtaagcgcaagtca-tcagcttgcgttgattacgtccctgcccttt
gtacacaccgcccgtcgctactaccgatt--gaatggtttagcaaggtcctcggatcgg-
tgccgactaggtggc-aacacttggtcgga-tgctgagaagaagatcaaacttgatcatt
tagaggaagtaaaagtc-gtaacaag-------------------------------
>Macmys_FJ715305
------------------------------------------------------------
---------------------------gcgaatggctcattaaat-cagctatggttcct
tagatcgtctcatcctactcggataactgtggaaaatctagagctaatacg-tgcttaca
agccctgacctcg---cgggaggggcgcatttattagatcaaaaccaat-cggggctt--
--g-ctccgtctgc-ttggtgactctggataa-cttttgtgctgatcgcatggc--ctct
gcgctggcgacgtatctttcaagtgtctgccctatcaacttacgatggtaggtgatatgc
ctaccatggttataacgggtaacggggaatcagggttcgattccggagagggagcctgag
aaacggctaccacatctaaggaaggcagcaggcgcgcaaattacccactcccggcacggg
gaggtagtgacgaaaaataacgatacgggactcttttgaggccccgtaattggaatgagt
acactttaaatccgttaacaag-tatcta-ttggagggcaagtctggtgccagcagccgc
ggtaattccagctccaatagcgtatattaatgttgctgcagttaaaaagctcgtagttgg
atctgagga-ctcgaat-tggtggtgcaccaactggtg-ttactgctga-ttcggcctac
ctagtc-ggtgctcgctcttggtgttcttaattgaatgccctgagtgcccggcaagttta
ctttgaaaaaattagagtgctcaaagcaggccatt---agccagaatacttcagcatgga
ataatggaatagga-cttcggttctatttt-gttggttttcggaa-cccgaggtaatgat
taagagagacagacgggggcattcgtactgcggtgttagaggtgaaattcttggatcgcc
gcaag--acgaacaactgcgaaagcatttgccaagaatgttttcattaatcaagaacgaa
agtcagaggttcgaagacgatcagataccgtcctagttctgaccataaacgatgccaact
ggcgatccgagatcgtttgc--ttattgacctctcgggcagcc-tccgggaaaccaaagt
ctttaggttccgggggaagtatggttgcaaagctggaacttaaaggaattgacggaaggg
caccaccaggagtggagcctgcggcttaatttgactcaacacgggaaaactcacccggcc
cggacactgttaggattgacagattgagagctctttcttgattcggtgggtggtggtgca
tggccgttcttagttggtggag-cgatttgtctggttaattccgataacgaacgagactc
tagcctgctaaatagtacgccgata-ccttttcgtcggtg-ctgacttcttagagggaca
a-gcgtcttgaagacgcacgagattgagcaataacaggtctgtgatgcccttagatgttc
ggggccgcacgcgcgctacactgaaggggacagcgagt--ttttcctggtttgaaagaac
cgggtaatctgttgaattcccttcgtgacagggatcggggcttgcaattattccccgtga
acgaggaattcccagtaagcgcaagtca-tcagcttgcgttgattacgtccctgcccttt
gtacacaccgcccgtcgctactaccgatt--gaatggtttagcaaggtcctcggattgg-
tgccgacttgatggc-aacattaggtcgga-tactgagaagaagatcaaacttgatcatt
tagaggaagtaaaagtc-gtaacaag-------------------------------
>Macob_KY579349
------------------------------------------------------------
-------------------------------------------------ctatggttcct
tagatcgtctcatcctactcggataactgtggaaaatctagagctaatacg-tgcttaca
agccctgaccgca---aggaaggggcgcatttattagatcaaaaccaat-cggggctt--
--g-ctccgtctgc-ttggtgactctggataa-cttttgtgctgatcgcatggc--ctct
gcgctggcgacgaatctttcaagtgtctgccctatcaacttacgatggtaggtgatatgc
ctaccatggttataacgggtaacggggaatcagggttcgattccggagagggagcctgag
aaacggctaccacatctaaggaaggcagcaggcgcgcaaattacccactcccagcacggg
gaggtagtgacgaaaaataacgatacgggactcttttgaggccccgtaattggaatgagt
acactttaaatccgttaacaag-tatcta-ttggagggcaagtctggtgccagcagccgc
ggtaattccagctccaatagcgtatattaatgttgctgcagttaaaaagctcgtagttgg
atctgagga-ctcgaat-tggtggtgcagcaaatgctg-ttactgccga-ttcggcctac
ctagtc-ggtgctcgctcttggtgttcttaattgaatgccctgagtgcccgacaagttta
ctttgaaaaaattagagtgctcaaagcaggccatt---agccggaatgcttcagcatgga
ataatggaatagga-cttcggttctatttt-gttggttttcggaa-cccgaggtaatgat
taagagagacagacgggggcattcgtactgcggtgttagaggtgaaattcttggatcgcc
gcaag--acgaacaactgcgaaagcatttgccaagaatgttttcattaatcaagaacgaa
agtcagaggttcgaagacgatcagataccgtcctagttctgaccataaacgatgccaact
ggcgatccgagatcgtttgc--tttttgacctctcgggcagcc-tccgggaaaccaaagt
ctttaggttccgggggaagtatggttgcaaagctggaacttaaaggaattgacggaaggg
caccaccaggagtggagcctgcggcttaatttgactcaacacgggaaaactcacccggcc
cggacactgttaggattgacagattgagagctctttcttgattcggtgggtggtggtgca
tggccgttcttagttggtggag-cgatttgtctggttaattccgataacgaacgagactc
tagcctgctaaatagtacgccgata-ccttttcgtcggtg-ctgacttcttagagggaca
a-gcgtcttgaagacgcacgagattgagcaataacaggtctgtgatgcccttagatgttc
ggggccgcacgcgcgctacactgaaggggacagcgagt--ttttcctggtttgaaagaac
cgggtaatctgttgaattcccttcgtgacagggatcggggcttgcaattattccccgtga
acgaggaattcccagtaagcgcaagtca-tcagcttgcgttgattacgtccctgcccttt
gtacacaccgcccgtcgctactaccgatt--gaatggtttagcaaggtcctcggattgg-
tgccgactaggtggc-aacacttggtcgga-tgctgagaagaagatcaaacttgatcatt
tagaggaagtaaaagtc-gtaacaaggtttccgta---gaatc--------------
>Macobt_KY579348
------------------------------------------------------------
-------------------------------------------------ctatggttcct
tagatcgtctcatcctactcggataactgtggaaaatctagagctaatacg-tgcttaca
agccctgaccgca---aggaaggggcgcatttattagatcaaaaccaat-cggggctt--
--g-ctccgtctgc-ttggtgactctggataa-cttttgtgctgatcgcatggc--ctct
gcgctggcgacgaatctttcaagtgtctgccctatcaacttacgatggtaggtgatatgc
ctaccatggttataacgggtaacggggaatcagggttcgattccggagagggagcctgag
aaacggctaccacatctaaggaaggcagcaggcgcgcaaattacccactcccagcacggg
gaggtagtgacgaaaaataacgatacgggactcttttgaggccccgtaattggaatgagt
acactttaaatccgttaacaag-tatcta-ttggagggcaagtctggtgccagcagccgc
ggtaattccagctccaatagcgtatattaatgttgctgcagttaaaaagctcgtagttgg
atctgagga-ctcgaat-tggtggtgcagcaaatgctg-ttactgccga-ttcggcctac
ctagtc-ggtgctcgctcttggtgttcttaattgaatgccctgagtgcccgacaagttta
ctttgaaaaaattagagtgctcaaagcaggccatt---agccggaatgcttcagcatgga
ataatggaatagga-cttcggttctatttt-gttggttttcggaa-cccgaggtaatgat
taagagagacagacgggggcattcgtactgcggtgttagaggtgaaattcttggatcgcc
gcaag--acgaacaactgcgaaagcatttgccaagaatgttttcattaatcaagaacgaa
agtcagaggttcgaagacgatcagataccgtcctagttctgaccataaacgatgccaact
ggcgatccgagatcgtttgc--tttttgacctctcgggcagcc-tccgggaaaccaaagt
ctttaggttccgggggaagtatggttgcaaagctggaacttaaaggaattgacggaaggg
caccaccaggagtggagcctgcggcttaatttgactcaacacgggaaaactcacccggcc
cggacactgttaggattgacagattgagagctctttcttgattcggtgggtggtggtgca
tggccgttcttagttggtggag-cgatttgtctggttaattccgataacgaacaagactc
tagcctgctaaatagtacgccgata-ccttttcgtcggtg-ctgacttcttagagggaca
a-gcgtcttgaagacgcacgagattgagcaataacaggtctgtgatgcccttagatgttc
ggggccgcacgcgcgctacactgaaggggacagcgagt--ttttcctggtttgaaagaac
cgggtaatctgttgaattcccttcgtgacagggatcggggcttgcaattattccccgtga
acgaggaattcccagtaagcgcaagtca-tcagcttgcgttgattacgtccctgcccttt
gtacacaccgcccgtcgctactaccgatt--gaatggtttagcaaggtcctcggattgg-
tgccgactaggtggc-aacacttggtcgga-tgctgagaagaagatcaaacttgatcatt
tagaggaagtaaaagtc-gtaacaaggtttccgta---gaatc--------------
>Macobt_KY579350
------------------------------------------------------------
-------------------------------------------------ctatggttcct
tagatcgtctcatcctactcggataactgtggaaaatctagagctaatacg-tgcttaca
agccctgaccgca---aggaaggggcgcatttattagatcaaaaccaat-cggggctt--
--g-ctccgtctgc-ttggtgactctggataa-cttttgtgctgatcgcatggc--ctct
gcgctggcgacgtatctttcaagtgtctgccctatcaacttacgatggtaggtgatatgc
ctaccatggttataacgggtaacggggaatcagggttcgattccggagagggagcctgag
aaacggctaccacatctaaggaaggcagcaggcgcgcaaattacccactcccagcacggg
gaggtagtgacgaaaaataacgatacgggactcttttgaggccccgtaattggaatgagt
acactttaaatccgttaacaag-tatcta-ttggagggcaagtctggtgccagcagccgc
ggtaattccagctccaatagcgtatattaatgttgctacagttaaaaagctcgtagttgg
atctgagga-ctcgaat-tggtggtgcagcaaatgctg-ttactgccga-ttcggcctac
ctagtc-ggtgctcgctcttggtgttcttaattgaatgccctgagtgcccgacaagttta
ctttgaaaaaattagagtgctcaaagcaggccatt---agccggaatacttcagcatgga
ataatggaatagga-cttcggttctatttt-gttggttttcggaa-cccgaggtaatgat
taagagagacagacgggggcattcgtactgcggtgttagaggtgaaattcttggatcgcc
gcaag--acgaacaactgcgaaagcatttgccaagaatgttttcattaatcaagaacgaa
agtcagaggttcgaagacgatcagataccgtcctagttctgaccataaacgatgccaact
ggcgatccgagatcgtttgc--tttttgacctctcgggcagcc-tccgggaaaccaaagt
ctttaggttccgggggaagtatggttgcaaagctggaacttaaaggaattgacggaaggg
caccaccaggagtggagcctgcggcttaatttgactcaacacgggaaaactcacccggcc
cggacactgttaggattgacagattgagagctctttcttgattcggtgggtggtggtgca
tggccgttcttagttggtggag-cgatttgtctggttaattccgataacgaacgagactc
tagcctgctaaatagtacgccgata-ccttttcgtcggtg-ctgacttcttagagggaca
a-gcgtcttgaagacgcacgagattgagcaataacaggtctgtgatgcccttagatgttc
ggggccgcacgcgcgctacactgaaggggacagcgagt--ttttcctggtttgaaagaac
cgggtaatctgttgaattcccttcgtgacagggatcggggcttgcaattattccccgtga
acgaggaattcccagtaagcgcaagtca-tcagcttgcgttgattacgtccctgcccttt
gtacacaccgcccgtcgctactaccgatt--gaatggtttagcaaggtcctcggattgg-
tgccgactaggtggc-aacacttggtcgga-tgctgagaagaagatcaaacttgatcatt
tagaggaagtaaaagtc-gtaacaaggtttccgta---gaatc--------------
>Macpus_FJ715313
------------------------------------------------------------
---------------------------gcgaatggctcattaaat-cagctatggttcct
tagatcgtctcttcctactcggataactgtggaaaatctagagctaatacg-tgcttaca
agccctgacctca---cgggaggggcgcatttattagatcaaaaccaat-cggggctt--
--g-ctccgtctgc-ttggtgactctggataa-cttttgtgctgatcgcatggc--ctct
gcgccggcgacgtatctttcaagtgtctgccctatcaacttacgatggtaggtgatatgc
ctaccatggttataacgggtaacggggaatcagggttcgattccggagagggagcctgag
aaacggctaccacatctaaggaaggcagcaggcgcgcaaattacccactcccggcacggg
gaggtagtgacgaaaaataacgatatgggactcattagaggccccataattggaatgagt
acactttaaatccgttaacgag-aatcta-ttggagggcaagtctggtgccagcagccgc
ggtaattccagctccaatagcgtatattaatgttgttgcagttaaaaagctcgtagttgg
atctgagga-ttcgaat-tggtggtgcagtcaacgctg-ttactgctga-ttcggcctac
ctagtc-ggagctcgctcttggtgttcttaattgaatgccctgagtgcccgacatgttta
ctttgaaaaaattagagtgctcaaagcaggccatt---agccggaatacttcagcatgga
ataatggaatagga-cttcggttctatttt-gttggttttcggaa-cccgaggtaatgat
taagagagacagacgggggcattcgtactgcggtgttagaggtgaaattcttggatcgcc
gcaag--acgaacaactgcgaaagcatttgccaagaatgttttcattaatcaagaacgaa
agtcagaggttcgaagacgatcagataccgtcctagttctgaccataaacgatgccaact
ggcgatccgagatcgtttgc--aatttgacctctcgggcagcc-tccgggaaaccaaagt
ctataggttccgggggaagtatggttgcaaagctggaacttaaaggaattgacggaaggg
caccaccaggagtggagcctgcggcttaatttgactcaacacgggaaaactcacccggcc
cggacactgttaggattgacagattgagagctctttcttgattcggtgggtggtggtgca
tggccgttcttagttggtggag-cgatttgtctggttaattccgataacgaacgagactc
tagcctgctaaatagtacgccgatatcctttttgtcggtg-ctgacttcttagagggaca
a-gcgtcttgaagacgcacgagattgagcaataacaggtctgtgatgcccttagatgttc
ggggccgcacgcgcgctacactggagggtacagcgagt--ttctcctggtttgaaaaaac
cgggtaatctgttgaattcccttcgtgacagggatcggggcttgcaattattccccgtga
acgaggaattcccagtaagcgcaagtca-tcagcttgcgttgattacgtccctgcccttt
gtacacaccgcccgtcgctactaccgatt--gaatggtttagcaaggtcctcggattgg-
tgccaactaggtggc-aacacctggtcgga-tgctgagaagaagatcaaacttgatcatt
tagaggaagtaaaagtc-gtaacaag-------------------------------
>Macpus_FJ715314
------------------------------------------------------------
---------------------------gcgaatggctcattaaat-cagctatggttcct
tagatcgtctcttcctactcggataactgtggaaaatctagagctaatacg-tgcttaca
agccctgacctca---cgggaggggcgcatttattagatcaaaaccaat-cggggctt--
--g-ctccgtctgc-ttggtgactctggataa-cttttgtgctgatcgcatggc--ctct
gcgccggcgacgtatctttcaagtgtctgccctatcaacttacgatggtaggtgatatgc
ctaccatggttataacgggtaacggggaatcagggttcgattccggagagggagcctgag
aaacggctaccacatctaaggaaggcagcaggcgcgcaaattacccactcccggcacggg
gaggtagtgacgaaaaataacgatacgggactcattagaggccccgtaattggaatgagt
acactttaaatccgttaacgag-aatcta-ttggagggcaagtctggtgccagcagccgc
ggtaattccagctccaatagcgtatattaatgttgttgcagttaaaaagctcgtagttgg
atctgagga-ttcgaat-tggtggtgcagtcaacgctg-ttactgctga-ttcggcctac
ctagtc-ggagctcgctcttggtgttcttaattgaatgccctgagtgcccgacatgttta
ctttgaaaaaattagagtgctcaaagcaggccatt---agccggaatacttcagcatgga
ataatggaatagga-cttcggttctatttt-gttggttttcggaa-cccgaggtaatgat
taagagagacagacgggggcattcgtactgcggtgttagaggtgaaattcttggatcgcc
gcaag--acgaacaactgcgaaagcatttgccaagaatgttttcattaatcaagaacgaa
agtcagaggttcgaagacgatcagataccgtcctagttctgaccataaacgatgccaact
ggcgatccgagatcgtttgc--aatttgacctctcgggcagcc-tccgggaaaccaaagt
ctttaggttccgggggaagtatggttgcaaagctggaacttaaaggaattgacggaaggg
caccaccaggagtggagcctgcggcttaatttgactcaacacgggaaaactcacccggcc
cggacactgttaggattgacagattgagagctctttcttgattcggtgggtggtggtgca
tggccgttcttagttggtggag-tgatttgtctggttaattccgataacgaacgagactc
tagcctgctaaatagtacgccgatatcctttttgtcggtg-ctgacttcttagagggaca
a-gcgtcttgaagacgcacgagattgagcaataacaggtctgtgatgcccttagatgttc
ggggccgcacgcgcgctacactggagggtacagcgagt--ttttcctggtttgaaaaaac
cgggtaatctgttgaattcccttcgtgacagggatcggggcttgcaattattccccgtga
acgaggaattcccagtaagcgcaagtca-tcagcttgcgttgattacgtccctgcccttt
gtacacaccgcccgtcgctactaccgatt--gaatggtttagcaaggacctcggattgg-
tgccgactaggtggc-aacacttggtcgga-taccgagaagaagttcaaacttggccatt
tagaggaagtaaaagtc-gtaacaag-------------------------------
>Macqui_FJ715299
------------------------------------------------------------
---------------------------gcgaatggctcattaaat-cagctatggttcct
tagatcgtctcatcctactcggataactgtggaaaatctagagctaatacg-tgcttaca
agccctgaccgca---aggaaggggcgcatttattagatcaaaaccaat-cggggctt--
--g-ctccgtctgc-ttggtgactctggataa-cttttgtgctgatcgcatggc--ctct
gcgctggcgacgtatctttcaagtgtctgccctatcaacttacgatggtaggtgatatgc
ctaccatggttataacgggtaacggggaatcagggttcgattccggagagggagcctgag
aaacggctaccacatctaaggaaggcagcaggcgcgcaaattacccactcccagcacggg
gaggtagtgacgaaaaataacgatacgggactcttttgaggccccgtaattggaatgagt
acactttaaatccgttaacaag-tatcta-ttggagggcaagtctggtgccagcagccgc
ggtaattccagctccaatagcgtatattaatgttgctgcagttaaaaagctcgtagttgg
atctgagga-ctcgaat-tggtggtgcagcaaacgctg-ttactgctga-ttcggcctac
ctagtc-ggtgctcgctcttggtgttcttaattgaatgccctgagtgcccgacaagttta
ctttgaaaaaattagagtgctcaaagcaggccatt---agccggaatacttcagcatgga
ataatggaatagga-cttcggttctatttt-gttggttttcggaa-cccgaggtaatgat
taagagagacagacgggggcattcgtactgcggtgttagaggtgaaattcttggatcgcc
gcaag--acgaacaactgcgaaagcatttgccaagaatgttttcattaatcaagaacgaa
agtcagaggttcgaagacgatcagataccgtcctagttctgaccataaacgatgccaact
ggcgatccgagatcgtttgc--tttttgacctctcgggcagcc-tccgggaaaccaaagt
ctttaggttccgggggaagtatggttgcaaagctggaacttaaaggaattgacggaaggg
caccaccaggagtggagcctgcggcttaatttgactcaacacgggaaaactcacccggcc
cggacactgttaggattgacagattgagagctctttcttgattcggtgggtggtggtgca
tggccgttcttagttggtggag-cgatttgtctggttaattccgataacgaacgagactc
tagcctgctaaatagtacgccgata-ccttttcgtcggtg-ctgacttcttagagggaca
a-gcgtcttgaagacgcacgagattgagcaataacaggtctgtgatgcccttagatgttc
ggggccgcacgcgcgctacactgaaggggacagcgagt--ttttcctggtttgaaagaac
cgggtaatctgttgaattcccttcgtgacagggatcggggcttgcaattattccccgtga
acgaggaattcccagtaagcgcaagtca-tcagcttgcgttgattacgtccctgcccttt
gtacacaccgcccgtcgctactaccgatt--gaatggtttagcaaggtcctcggattgg-
tgccgactaggtggc-aacacttggtcgga-tgctgagaagaagatcaaacttgatcatt
tagaggaagtaaaagtc-gtaacaag-------------------------------
>Macrub_KC869789
-----------------------tcatatgc-tgtctcaaaga-taagccatgcatgtct
aagtacaaacctttacacggtgaaaccgcgaatggctcattaaat-cagctatggttcct
tagatcgtctcttcctactcggataactgtggaaaatctagagctaatacg-tgcttaca
agccctgacctcg---cgggaggggcgcatttattagatcaaaaccaat-cgaggctt--
--g-cctcgtctgc-ttggtgactctggataa-cttttgtgctgatcgcatggc--ctct
gcgccggcgacgtatctttcaagtgtctgccctatcaacttacgatggtaggtgatatgc
ctaccatggttataacgggtaacggggaatcagggttcgattccggagagggagcctgag
aaacggctaccacatctaaggaaggcagcaggcgcgcaaattacccactcccggcacggg
gaggtagtgacgaaaaataacgatacgggactcttttgaggccccgtaattggaatgagt
acactttaaatccgttaacgag-aatcta-ttggagggcaagtctggtgccagcagccgc
ggtaattccagctccaatagcgtatattaatgttgttgcagttaaaaagctcgtagttgg
atctgagga-ctcgaat-cgtcggtgcagtcaacgctg-ttactgttga-ttcggcctac
ctagtc-ggtgctcgctcttggtgttcttaattgaatgccctgagtgcccgacatgttta
ctttgaaaaaattagagtgctcaaagcaggccatt---agccggaatacttcagcatgga
ataatggaatagga-cttcggttctatttt-gttggttttcggaa-cccgaggtaatgat
taagagagacagacgggggcattcgtactgcggtgttagaggtgaaattcttggatcgcc
gcaag--acgaacaactgcgaaagcatttgccaagaatgttttcattaatcaagaacgaa
agtcagaggttcgaagacgatcagataccgtcctagttctgaccataaacgatgccaact
ggcgatccgagatcgtttgc--tatttgacctctcgggcagcc-tccgggaaaccaaagt
ctttaggttccgggggaagtatggttgcaaagctggaacttaaaggaattgacggaaggg
caccaccaggagtggagcctgcggcttaatttgactcaacacgggaaaactcacccggcc
cggacactgttaggattgacagattgagagctctttcttgattcggtgggtggtggtgca
tggccgttcttagttggtggag-cgatttgtctggttaattccgataacgaacgagactc
tagcctgctaaatagtacgccgatatccattttgtcggtg-ccgacttcttagagggaca
a-gcgtcttgaagacgcacgagattgagcaataacaggtctgtgatgcccttagatgttc
ggggccgcacgcgcgctacactgaaggggacagcgagt--ttttcctggtttgaaaaaac
cgggtaatctgttgaattcccttcgtgacagggatcggggcttgcaattattccccgtga
acgaggaattcccagtaagcgcaagtca-tcagcttgcgttgattacgtccctgcccttt
gtacacaccgcccgtcgctactaccgatt--gaatggtttagcaaggtcctcggattgg-
tgccaactaggtggt-aacacttggtcgga-tactgaaaagaagatcaaacttgatcatt
tagaggaagtaaaagtc-gtaacaaggtttcc-------------------------
>Macsin_KY579354
------------------------------------------------------------
----------------------------agaatggctcattaaat-cagctatggttcct
tagatcgtctcatcctactcggataactgtggaaaatctagagctaatacg-tgcttaca
agccctgaccgta---agggaggggcgcatttattagatcaaaaccaatacggggctt--
--g-ctccgtcttg-ttggtgactctggataa-cttctgtgctgatcgcatggc--ctct
gcgctggcgacgtatctttcaagtgtctgccctatcaacttacgatggtaggtgatatgc
ctaccatggttataacgggtaacggggaatcagggttcgattccggagagggagcctgag
aaacggctaccacatctaaggaaggcagcaggcgcgcaaattacccactcccggcacggg
gaggtagtgacgaaaaataacgatacgggactcttttgaggccccgtaattggaatgagt
acactttaaatccgttaacaag-tatcta-ttggagggcaagtctggtgccagcggccgc
ggtaattccagctccaatagcgtatattaatgttgctgcagttaaaaagctcgtagttgg
atctgagga-ctcgaat-tgatggtgcagcaaacgctg-ttactgttga-ttcggcctac
ctagcc-ggtgctcgctcttggtgttcttaattgaatgccctgagtgcccggcaagttta
ctttgaaaaaattagagtgctcaaagcaggccatt---agccggaatacttcagcatgga
ataatggaatagga-cttcggttctatttt-gttggttttcggaa-cccgaggtaatgat
taagagagacagacgggggcattcgtactgcggtgttagaggtgaaattcttggatcgcc
gcaag--acgaacaactgcgaaagcatttgccaagaatgttttcattaatcaagaacgaa
agtcagaggttcgaagacgatcagataccgtcctagttctgaccataaacgatgccaact
ggcgatccgagatcgtttgc--tttttgacctctcgggcagcc-tccgggaaaccaaagt
ccttaggttccgggggaagtatggttgcaaagctggaacttaaaggaattgacggaaggg
caccaccaggagtggagcctgcggcttaatttgactcaacacgggaaaactcacccggcc
cggacactgttaggattgacagattgagagctctttcttgattcggtgggtggtggtgca
tggccgttcttagttggtggag-cgatttgtctggttaattccgataacgaacgagactc
tagcctgctaaatagtacgccgata-ccttttagtcggtg-ctgacttcttagagggaca
a-gcgtcttgaagacgcacgagattgagcaataacaggtctgtgatgcccttagatgttc
ggggccgcacgcgcgccacactgaagaggacagcgagt--ttttcctggtttgaaagaac
cgggtaatctgttgaattctcttcgtgacagggatcggggcttgcaattattccccgtga
acgaggaattcccagtaagcgcaagtca-tcagcttgcgttgattacgtccctgcccttt
gtacacaccgcccgtcgctactaccgatt--gaatggtttagcaaggtcctcggattgg-
tgccgactaggtggc-aacatttggtcgga-tgctgagaagaagatcaaacttgatcatt
tagaggaagtaaaagtc-gtaacaaggtttctgta---gaatc--------------
>Macsin_KY579355
------------------------------------------------------------
----------------------------agaatggctcattaaat-cagctatggttcct
tagatcgtctcatcctactcggataactgtggaaaatctagagctaatacg-tgcttaca
agccctgaccgta---agggaggggcgcatttattagatcaaaaccaatacggggctt--
--g-ctccgtcttg-ttggtgactctggataa-cttctgtgctgatcgcatggc--ctct
gcgctggcgacgtatctttcaagtgtctgccctatcaacttacgatggtaggtgatatgc
ctaccatggttataacgggtaacggggaatcagggttcgattccggagagggagcctgag
aaacggctaccacatctaaggaaggcagcaggcgcgcaaattacccactcccggcacggg
gaggtagtgacgaaaaataacgatacgggactcttttgaggccccgtaattggaatgagt
acactttaaatccgttaacaag-tatcta-ttggagggcaagtctggtgccagcagccgc
ggtaattccagctccaatagcgtatattaatgttgctgcagttaaaaagctcgtagttgg
atctgagga-ctcgaat-tgatggtgcagcaaacgctg-ttactgttga-ttcggcctac
ctagcc-ggtgctcgctcttggtgttcttaattgaatgccctgagtgcccggcaagttta
ctttgaaaaaattagagtgctcaaagcaggccatt---agccggaatacttcagcatgga
ataatggaatagga-cttcggttctatttt-gttggttttcggaa-cccgaggtaatgat
taagagagacagacgggggcattcgtactgcggtgttagaggtgaaattcttggatcgcc
gcaag--acgaacaactgcgaaagcatttgccaagaatgttttcattaatcaagaacgaa
agtcagaggttcgaagacgatcagataccgtcctagttctgaccataaacgatgccaact
ggcgatccgagatcgtttgc--tttttgacctctcgggcagcc-tccgggaaaccaaagt
ctttaggttccgggggaagtatggttgcaaagctggaacttaaaggaattgacggaaggg
caccaccaggagtggagcctgcggcttaatttgactcaacacgggaaaactcacccggcc
cggacactgttaggattgacagattgagagctctttcttgattcggtgggtggtggtgca
tggccgttcttagttggtggag-cgatttgtctggttaattccgataacgaacgagactc
tagcctgctaaatagtacgccgata-ccttttagtcggtg-ctgacttcttagagggaca
a-gcgtcttgaagacgcacgagattgagcaataacaggtctgtgatgcccttagatgttc
ggggccgcacgcgcgctacactgaagaggacagcgagt--ttttcctggtttgaaagaac
cgggtaatctgttgaattctcttcgtgacagggatcggggcttgcaattattccccgtga
acgaggaattcccagtaagcgcaagtca-tcagcttgcgttgattacgtccctgcccttt
gtacacaccgcccgtcgctactaccgatt--gaatggtttagcaaggtcctcggattgg-
tgccgactaggtggc-aacatttggtcgga-tgctgagaagaagatcaaacttgatcatt
tagaggaagtaaaagtc-gtaacaaggtttctgta---gaatc--------------
>Macsin_KY579356
------------------------------------------------------------
----------------------------agaatggcttattaaat-cagctatggttcct
tagatcgtctcatcctactcggataactgtggaaaatctagagctaatacg-tgcttaca
agccctgaccgta---agggaggggcgcatttattagatcaaaaccaatacggggctt--
--g-ctccgtcttg-ttggtgactctggataa-cttctgtgctgatcgcatggc--ctct
gcgctggcgacgtatctttcaagtgtctgccctatcaacttacgatggtaggtgatatgc
ctaccatggttataacgggtaacggggaatcagggttcgattccggagagggagcctgag
aaacggctaccacatctaaggaaggcagcaggcgcgcaaattacccactcccggcacggg
gaggtagtgacgaaaaataacgatacgggactcttttgaggccccgtaattggaatgagt
acactttaaatccgttaacaag-tatcta-ttggagggcaagtctggtgccagcagccgc
ggtaattccagctccaatagcgtatattaatgttgctgcagttaaaaagctcgtagttgg
atctgagga-ctcgaat-tgatggtgcagcaaacgctg-ttactgttga-ttcggcctac
ctagcc-ggtgctcgctcttggtgttcttaattgaatgccctgagtgcccggcaagttta
ctttgaaaaaattagagtgctcaaagcaggccatt---agccggaatacttcagcatgga
ataatggaatagga-cttcggttctatttt-gttggttttcggaa-cccgaggtaatgat
taagagggacagacgggggcattcgtactgcggtgttagaggtgaaattcttggatcgcc
gcaag--acgaacaactgcgaaagcatttgccaagaatgttttcattaatcaagaacgaa
agtcagaggttcgaagacgattagataccgtcctagttctgaccataaacgatgccaact
ggcgatccgagatcgtttgc--tttttgacctctcgggcagcc-tccgggaaaccaaagt
ctttaggttccgggggaagtatggttgcaaagctggaacttaaaggaattgacggaaggg
caccaccaggagtggagcctgcggcttaatttgactcaacacgggaaaactcacccggcc
cggacactgttaggattgacagattgagagctctttcttgattcggtgggtggtggtgca
tggccgttcttagttggtggag-cgatttgtctggttaattccgataacgaacgagactc
tagcctgctaaatagtacgccgata-ccttttagtcggtg-ctgacttcttagagggaca
a-gcgtcttgaagacgcacgagattgaacaataacaggtctgtgatgcccttagatgttc
ggggccgcacgcgcgctacactgaagaggacagcgagt--ttttcctggtttgaaagaac
cgggtaatctgttgaattctcttcgtgacagggatcggggcttgcaattattccccgtga
acgaggaattcccagtaagcgcaagtca-tcagcttgcgttgattacgtccctgcccttt
gtacacaccgcccgtcgctactaccgatt--gaatggtttagcaaggtcctcggattgg-
tgccgactaggtggc-aacatttggtcgga-tgctgagaagaagatcaaacttgatcatt
tagaggaagtaaaagtc-gtaacaaggtttccgta---gaatc--------------
>Macspi_FJ715308
------------------------------------------------------------
---------------------------gcgaatggctcattaaat-cagctatggttcct
tagatcgtctcatcctactcggataactgtggaaaatctagagctaatacg-tgcttaca
agccctgacctca---cgggaggggcgcatttattagatcaaaaccaat-cggggctt--
--g-ctccgtctgc-ttggtgactctggataa-cttttgtgctgatcgcatggc--ctct
gcgctggcgacgtatctttcaagtgtctgccctatcaacttacgatggtaggtgatatgc
ctaccatggttataacgggtaacggggaatcagggttcgattccggagagggagcctgag
aaacggctaccacatctaaggaaggcagcaggcgcgcaaattacccactcccggcacggg
gaggtagtgacgaaaaataacgatacgggactcttttgaggccccgtaattggaatgagt
acactttaaatccgttaacaag-tatcta-ttggagggcaagtctggtgccagcagccgc
ggtaattccagctccaatagcgtatattaatgttgctgcagttaaaaagctcgtagttgg
atctgagga-ctcgaat-tggtggtgcagcatatgctg-ttactgccga-ttcggcctac
ctagtc-ggtgctcgctcttggtgttcttaattgaatgccctgagtgcccgacatgttta
ctttgaaaaaattagagtgctcaaagcaggccatt---tgccggaatacttcagcatgga
ataatggaatagga-cttcggttctatttt-gttggttttcggaa-cccgaggtaatgat
taagagagacagacgggggcattcgtactgcggtgttagaggtgaaattcttggatcgcc
gcaag--acgaacaactgcgaaagcatttgccaagaatgttttcattaatcaagaacgaa
agtcagaggttcgaagacgatcagataccgtcctagttctgaccataaacgatgccaact
ggcgatccgagatcgtttgc--tttttgacctctcgggcagcc-tccgggaaaccaaagt
ctttaggttccgggggaagtatggttgcaaagctggaacttaaaggaattgacggaaggg
caccaccaggagtggagcctgcggcttaatttgactcaacacgggaaaactcacccggcc
cggacactgttaggattgacagattgagagctctttcttgattcggtgggtggtggtgca
tggccgttcttagttggtggag-cgatttgtctggttaattccgataacgaacgagactc
tagcctgctaaatagtacgccgata-ccttttcgtcggtg-ctgacttcttagagggaca
a-gcgtcttcaagacgcacgagattgagcaataacaggtctgtgatgcccttagatgttc
ggggccgcacgcgcgctacactgaaggggacagcgagt--ttttcctggtttgaaagaac
cgggtaatctgttgaattcccttcgtgacagggatcggggcttgcaattattccccgtga
acgaggaattcccagtaagcgcaagtca-tcagcttgcgttgattacgtccctgcccttt
gtacacaccgcccgtcgctactaccgatt--gaatggtttagcaaggtcctcggatcgg-
tgccgactaggtggc-aacacttggtcgga-tgctgagaagaagatcaaacttgatcatt
tagaggaagtaaaagtc-gtaacaag-------------------------------
>Mactuba_D85091
----------------------------------------------------------ct
aagtacaaaccttcatacggtgaagccgcgaatggctcattaaat-cagctatggttcct
tagatcgtctcatcctactcggataactgtggaaaatctagagctaatacg-tgcttaca
agccctgaccgca-----gaaggggcgcatttattagatcaaaaccaat-cggggctt--
--g-ctccgtctgc-ttggtgactctggataa-cttttgtgctgatcgcatggc--ctct
gcgctggcgacgtatctttcaagtgtctgccctatcaacttacgatggtaggtgatatgc
ctaccatggttataacgggtaacggggaatcagggttcgattccggagagggagcctgag
aaacggctaccacatctaaggaaggcagcaggcgcgcaaattacccactcccagcacggg
gaggtagtgacgaaaaataacgatacgggactcttttgaggccccgtaattggaatgagt
acactttaaatccgttaacaag-tatcta-ttggagggcaagtctggtgccagcagccgc
-gtaattccagctccaatagcgtatattaatgttgctgcagttaaaaagctcgtagttgg
at-tgcaga-tcgcatg-tggtggtgcagcaaacgctg-ttactgctga-ttcggcctac
ctagtctggtgctcgctcttggtgctcttaattgaatgccctgagtgcccgacaagttta
ctttgaaaaaattagagtgctcaaagcaggccatt---agccggaatacttcagcatgga
ataatggaatagga-cttcggttctatttt-gttggttttcggaa-cccgaggtaatgat
taagagagacagacgggggcattcgtactgcggtgttagaggtgaaattcttggatcgcc
gcaag--acgaacaactgcgaaagcatttgccaagaatgttttcattaatcaagaacgaa
agtcagaggttcgaagacgatcagataccgtcctagttctgaccataaacgatgccaact
gcggatccgagatcgtttgc--tttttgacctctcgggcagcc-tccgggaaaccaaagt
ctttaggttccgggggaagtatggttgcgaagctggaacttaaaggaattgacggaaggg
caccaccaggagtgagcctggc--cttaatttgactcaacacgggaaaactcacccggcc
cggacactgggatgattgacagattgaaagctctttcttgattggctgggtggtggtgca
tggccgttgttagttggtggag-gcatttgtctggttaattccgataacgaacgagactc
tagcctactaaatagtacacctata--cctttcgtcggtgactgacttcttagaggacaa
g---ctcttgaagacgtccgagattgagcaataacaggtctgtgatgcccttagatgttc
ggggccgcacgcgcgctacactgaaggggacagcgagt--ttttcctggtttgaaagaac
cgggtaatctgttgaattcccttcgtgacagggatcggggcttgcaattattccccgtga
acgaggaattcccagtaagcgcaagtca-tcagcttcgcttgattacgtccctgcccttt
gtacacaccgcccgtcgctactaccgatt--gaatggtttagcaaggtcctcggattgg-
tgccgtctaggtggc-aacac---------------------------------------
---------------------------------------------------------
>Mactuba_FJ715300
------------------------------------------------------------
---------------------------gcgaatggctcattaaat-cagctatggttcct
tagatcgtctcatcctactcggataactgtggaaaatctagagctaatacg-tgcttaca
agccctgaccgca---aggaaggggcgcatttattagatcaaaaccaat-cggggctt--
--g-ctccgtctgc-ttggtgactctggataa-cttttgtgctgatcgcatggc--ctct
gcgctggcgacgtatctttcaagtgtctgccctatcaacttacgatggtaggtgatatgc
ctaccatggttataacgggtaacggggaatcagggttcgattccggagagggagcctgag
aaacggctaccacatctaaggaaggcagcaggcgcgcaaattacccactcccagcacggg
gaggtagtgacgaaaaataacgatacgggactcttttgaggccccgtaattggaatgagt
acactttaaatccgttaacaag-tatcta-ttggagggcaagtctggtgccagcagccgc
ggtaattccagctccaatagcgtatattaatgttgctgcagttaaaaagctcgtagttgg
atctgagga-ctcgaat-tggtggtgcagcaaacgctg-ttactgctga-ttcggcctac
ctagtc-ggtgctcgctcttggtgttcttaattgaatgccctgagtgcccgacaagttta
ctttgaaaaaattagagtgctcaaagcaggccatt---agccggaatacttcagcatgga
ataatggaatagga-cttcggttctatttt-gttggttttcggaa-cccgaggtaatgat
taagagagacagacgggggcattcgtactgcggtgttagaggtgaaattcttggatcgcc
gcaag--acgaacaactgcgaaagcatttgccaagaatgttttcattaatcaagaacgaa
agtcagaggttcgaagacgatcagataccgtcctagttctgaccataaacgatgccaact
ggcgatccgagatcgtttgc--tttttgacctctcgggcagcc-tccgggaaaccaaagt
ctttaggttccgggggaagtatggttgcaaagctggaacttaaaggaattgacggaaggg
caccaccaggagtggagcctgcggcttaatttgactcaacacgggaaaactcacccggcc
cggacactgttaggattgacagattgagagctctttcttgattcggtgggtggtggtgca
tggccgttcttagttggtggag-cgatttgtctggttaattccgataacgaacgagactc
tagcctgctaaatagtacgccgata-ccttttcgtcggtg-ctgacttcttagagggaca
a-gcgtcttgaagacgcacgagattgagcaataacaggtctgtgatgcccttagatgttc
ggggccgcacgcgcgctacactgaaggggacagcgagt--ttttcctggtttgaaagaac
cgggtaatctgttgaattcccttcgtgacagggatcggggcttgcaattattccccgtga
acgaggaattcccagtaagcgcaagtca-tcagcttgcgttgattacgtccctgcccttt
gtacacaccgcccgtcgctactaccgatt--gaatggtttagcaaggtcctcggattgg-
tgccgactaggtggc-aacacttggtcgga-tgctgagaagaagatcaaacttgatcatt
tagaggaagtaaaagtc-gtaacaag-------------------------------
>Mactuba_KP730496
------------------------------------------------------------
------------------------------------------------------------
-----------------------taactgtgg-aaatctagagctaatacg-tgcttaca
agccctgaccgca---aggaaggggcgcatttattagatcaaaaccaat-cggggctt--
--g-ctccgtctgc-ttggtgactctggataa-cttttgtgctgatcgcatggc--ctct
gcgctggcgacgtatctttcaagtgtctgccctatcaacttacgatggtaggtgatatgc
ctaccatggttataacgggtaacggggaatcagggttcgattccggagagggagcctgag
aaacggctaccacatctaaggaaggcagcaggcgcgcaaattacccactcccagcacggg
gaggtagtgacgaaaaataacgatacgggactcttttgaggccccgtaattggaatgagt
acactttaaatccgttaacaag-tatcta-ttggagggcaagtctggtgccagcagccgc
ggtaattccagctccaatagcgtatattaatgttgctgcagttaaaaagctcgtagttgg
atctgagga-ctcgaat-tggtggtgcagcaaacgctg-ttactgctga-ttcggcctac
ctagtc-ggtgctcgctcttggtgttcttaattgaatgccctgagtgcccgacaagttta
ctttgaaaaaattagagtgctcaaagcaggccatt---agccggaatacttcagcatgga
ataatggaatagga-cttcggttctatttt-gttggttttcggaa-cccgaggtaatgat
taagagagacagacgggggcattcgtactgcggtgttagaggtgaaattcttggatcgcc
gcaag--acgaacaactgcgaaagcatttgccaagaatgttttcattaatcaagaacgaa
agtcagaggttcgaagacgatcagataccgtcctagttctgaccataaacgatgccaact
ggcgatccgagatcgtttgc--tttttgacctctcgggcagcc-tccgggaaaccaaagt
ctttaggttccgggggaagtatggttgcaaagctggaacttaaaggaattgacggaaggg
caccaccaggagtggagcctgcggcttaatttgactcaacacgggaaaactcacccggcc
cggacactgttaggattgacagattgagagctctttcttgattcggtgggtggtggtgca
tggccgttcttagttggtggag-cgatttgtctggttaattccgataacgaacgagactc
tagcctgctaaatagtacgccgata-ccttttcgtcggtg-ctgacttcttagagggaca
a-gcgtcttgaagacgcacgagattgagcaataacaggtctgtgatgcccttagatgttc
ggggccgcacgcgcgctacactgaaggggacagcgagt--ttttcctggtttgaaagaac
cgggtaatctgttgaattcccttcgtgacagggatcggggcttgcaattattccccgtga
acgaggaattcccagtaagcgcaagtca-tcagcttgcgttgattacgtccctgcccttt
gtacacaccgcccgtcgctactaccgatt--gaatggtttagcaaggtcctcggattgg-
tgccgactaggtggc-aacacttggtcgga-tgctgagaagaagatcaaacttgatcatt
tagaggaagtaaa--------------------------------------------
>Mactuba_U70080
tacctggttgatcctgccagtagtcatatgcttgtctcaaagattaagccatgcatgtct
aagtacaaaccttcatacggtgaaacnrcgaatggctcattaaat-cagctatggttcct
tagatcgtctcatcctactcggataactgtggaaaatctagagctaatacgttgcttaca
agccctgaccgca----agaaggggcgcatttattagatcaaaaccaat-cggggctt--
--g-ctccgtctgc-ttggtgactctggataa-cttttgtr-tgatcgcatggc--ctct
gcgctggcgacgtatctttcaagtgtctgccctatcaacttacgatggtaggtgatatgc
ctaccatggttataacgggtaacggggaaatcaggttcgattccggagagggagcctgag
aaacggctaccacatctaaggaaggcagcaggcgcgcaaattacccactcccagcacggg
gaggtagtgacgaaaaataacgatacgggactcttttgaggccccgtaattggaatgagt
acactttaaatccgttaacaagctatcta-ttggagggcaagtctggtgccagcagccgc
-gtaattccagctccaatagcgtatattaatgttgctgcagttaaaaagctcgtagttgg
atctgagga-ctcgaay-tggtggtgcagcaaacgctg-ttactgctga-ttcggcctac
ctagtc-ggtgctcgctcttggtgttcttaattgaatgccctgagtgcccgacaagttta
ctttgaaaaaattagagtgctcaaagcaggccatt---agccggaatacttcagcatgga
ataatggaatagga-mttcggttctatttt-gttggttttcggaa-cccgaggtaatgat
taagagagacagacgggggcattcgtactgcggtgttagaggtgaaattcttggatcgcc
gcaag--acgaacaactgcgaaagcatttgccaagaatgttttcattaatcaagaacgaa
agtcagaggttcgaagacgatcagataccgtcctagttctgaccataaacgatgccaact
ggcgatccgagatcgtttgc--tttttgacctctcgggcagcc-tccgggaaaccaaagt
ctttaggttccgggggaagtatggttgcaaagctggaacttaaaggaattgacggaaggg
caccaccaggagtggagcctgc-gcttaatttgactcaacacgggaaaactcacccggcc
cggacactgt--ggattgacagattgagagctctttcttgattcggtgggtggtggtgca
tggccgttcttagttggtggag-cgatttgtctggttaattccgataacgaacgagactc
tagcctgctaaatagtacgccgata-ccttttcgtcggtg-ctgacttcttagagggaca
annnnncttgaagacgcacgagattgagcaataacaggtctgtgatgcccttagatgttc
ggggccgcacgcgcgctacactgaaggggacrgcgagt--ttttcctggtttgaaagaac
cgggtaatctgttgaattcccttcgtgacagggatcggggcttgcaattattccccgtga
acgaggaattcccagtaagcgcaagtca-tcggcttgcgttgattacgtccctgcccttt
gtacacaccgcccgtcgctactaccgatt--gaatggtttagcaaggtcctcggattgg-
tgccgactaggtggc-aacacttggtcgga-tgctgagaagaagatcaaayttgatcatt
tagaggaagtaaaagtc-gtaacaaggtttcc-------------------------
>Maczhao_KX769146
------------------------------------------------------------
-------------------------------------------------ctatggttcct
tagatcgtctcatcctactcggataactgtggaaaatctagagctaatacg-tgcttaca
agccctgaccgta---agggaggggcgcatttattagatcaaaaccaatacggggctt--
--g-ctccgtcttg-ttggtgactctggataa-cttctgtgctgatcgcatggc--ctct
gcgctggcgacgtatctttcaagtgtctgccctatcaacttacgatggtaggtgatatgc
ctaccatggttataacgggtaacggggaatcagggttcgattccggagagggagcctgag
aaacggctaccacatctaaggaaggcagcaggcgcgcaaattacccactcccggcacggg
gaggtagtgacgaaaaataacgatacgggactcttttgaggccccgtaattggaatgagt
acactttaaatccgttaacaag-tatcta-ttggagggcaagtctggtgccagcagccgc
ggtaattccagctccaatagcgtatattaatgttgctgcagttaaaaagctcgtagttgg
atctgagga-ctcgaat-tgatggtgcagcaaacgctg-ttactgttga-ttcggcctac
ctagcc-ggtgctcgctcttggtgttcttaattgaatgccctgagtgcccggcaagttta
ctttgaaaaagttagagtgctcaaagcaggccatt---agccggaatacttcagcatgga
ataatggaatagga-cttcggttctatttt-gttggttttcggaa-cccgaggtaatgat
taagagagacagacgggggcattcgtactgcggtgttagaggtgaaattcttggatcgcc
gcaag--acgaacaactgcgaaagcatttgccaagaatgttttcattaatcaagaacgaa
agtcagaggttcgaagacgatcagataccgtcctagttctgaccataaacgatgccaact
ggcgatccgagatcgtttgc--tttttgacctctcgggcagcc-tccgggaaaccaaagt
ctttaggttccgggggaagtatggttgcaaagctggaacttaaaggaattgacggaaggg
caccaccaggagtggagcctgcggcttaatttgactcaacacgggaaaactcacccggcc
cggacactgttaggattgacagattgagagctctttcttgattcggtgggtggtggtgca
tggccgttcttagttggtggag-cgatttgtctggttaattccgataacgaacgagactc
tagcctgctaaatagtacgccgata-ccttttcgtcggtg-ctgacttcttagagggaca
a-gcgtcttgaagacgcacgagattgagcaataacaggtctgtgatgcccttagatgttc
ggggccgcacgcgcgctacactgaagaggacagcgagt--ttttcctggtttgaaagaac
cgggtaatctgttgaattctcttcgtgacagggatcggggcttgcaattattccccgtga
acgaggaattcccagtaagcgcaagtca-tcagcttgcgttgattacgtccctgcccttt
gtacacaccgcccgtcgctactaccgatt--gaatggtttagcaaggtcctcggattgg-
tgccgactaggtggc-aacatttggtcgga-tgctgagaagaagatcaaaggtgatcatt
taga-----------------------------------------------------
>Maczhao_KX769147
------------------------------------------------------------
-------------------------------------------------ctatggttcct
tagatcgtctcatcctactcggataactgtggaaaatctagagctaatacg-tgcttaca
agccctgaccgta---agggaggggcgcatttattagatcaaaaccaatacggggctt--
--g-ctccgtcttg-ttggtgactctggataa-cttctgtgctgatcgcatggc--ctct
gcgctggcgacgtatctttcaagtgtctgccctatcaacttacgatggtaggtgatatgc
ctaccatggttataacgggtaacggggaatcagggttcgattccggagagggagcctgag
aaacggctaccacatctaaggaaggcagcaggcgcgcaaattacccactcccggcacggg
gaggtagtgacgaaaaataacgatacgggactcttttgaggccccgtaattggaatgagt
acactttaaatccgttaacaag-tatcta-ttggagggcaagtctggtaccagcagccgc
ggtaattccagctccaatagcgtatattaatgttgctgcagttaaaaagctcgtagttgg
atctgagga-ctcgaat-tgatggtgcagcaaacgctg-ttactgttga-ttcggcctac
ctagcc-ggtgctcgctcttggtgttcttaattgaatgccctgagtgcccggcaagttta
ctttgaaaaaattagagtgctcaaagcaggccatt---agccggaatacttcagcatgga
ataatggaatagga-cttcggttctatttt-gttggttttcggaa-cccgaggtaatgat
taagagagacagacgggggcattcgtactgcggtgttagaggtgaaattcttggatcgcc
gcaag--acgaacaactgcgaaagcatttgccaagaatgttttcattaatcaagaacgaa
agtcagaggttcgaagacgatcagataccgtcctagttctgaccataaacgatgccaact
ggcgatccgagatcgtttgc--tttttgacctctcgggcagcc-tccgggaaaccaaagt
ctttaggttccgggggaagtatggttgcaaagctggaacttaaaggaattgacggaaggg
caccaccaggagtggagcctgcggcttaatttgactcaacacgggaaaactcacccggcc
cggacactgttaggattgacagattgagagctctttcttgattcggtgggtggtggtgca
tggccgttcttagttggtggag-cgatttgtctggttaattccgataacgaacgagactc
tagcctgctaaatagtacgccgata-ccttttagtcggtg-ctgacttcttagagggaca
a-gcgtcttgaagacgcacgagattgagcaataacgggtctgtgatgcccttagatgttc
ggggccgcacgcgcgctacactgaagaggacggcgagt--ttttcctggtttgaaagaac
cgggtaatctgttgaattctcttcgtgacagggatcggggcttgcaattattccccgtga
acgaggaattcccagtaagcgcaagtca-tcagcttgcgttgattacgtccctgcccttt
gtacacaccgcccgtcgctactaccgatt--gaatggtttagcaaggtcctcggattgg-
tgccgactaggtggc-aacatttggtcgga-tgctgagaagaagatcaaacttgatcatt
taga-----------------------------------------------------
>Maczhu_KX771196
--------tgatcctgccagtaatcatatgcttgtctcaaagattaagccatgcatgtct
aagtacaaaccttaatacggtgaaaccgcgaatggctcattaaat-cagctatggttcct
tagatcgtctcatcctactcggataactgtggaaaatctagagctaatacg-tgcttaca
agccctgacctcg---cgggaggggcgcatttattagatcaaaaccaat-cggggctt--
--g-ctccgtctgc-ttggtgactctggataa-cttttgtgctgatcgcatggc--ctct
gcgctggcgacgtatctttcaagtgtctgccctatcaacttacgatggtaggtgatatgc
ctaccatggttataacgggtaacggggaatcagggttcgattccggagagggagcctgag
aaacggctaccacatctaaggaaggcagcaggcgcgcaaattacccactcccggcacggg
gaggtagtgacgaaaaataacgatacgggactcttttgaggccccgtaattggaatgagt
acactttaaatccgttaacgag-tatcta-ttggagggcaagtctggtgccagcagccgc
ggtaattccagctccaatagcgtatattaatgttgctgcagttaaaaagctcgtagttgg
atctgagga-ctcgaat-tggtggtgcaccatacggtg-ttactgctga-ttcggcctac
ctagtc-ggtgctcgctcttggtgttcttaattgaatgccctgagtgcccggcaagttta
ctttgaaaaaattagagtgctcaaagcaggccatt---agccggaatacttcagcatgga
ataatggaatagga-cttcggttctatttt-gttggttttcggaa-cccgaggtaatgat
taagagagacagacgggggcattcgtactgcggtgttagaggtgaaattcttggatcgcc
gcaag--acgaataactgcgaaagcatttgccaagaatgttttcattaatcaagaacgaa
agtcagaggttcgaagacgatcagataccgtcctagttctgaccataaacgatgccaact
ggcgatccgagatcgtttgc--ttattgacctctcgggcagcc-tccgggaaaccaaagt
ctttaggttccgggggaagtatggttgcaaagctggaacttaaaggaattgacggaaggg
caccaccaggagtggagcctgcggcttaatttgactcaacacgggaaaactcacccggcc
cggacactgttaggattgacagattgagagctctttcttgattcggtgggtggtggtgca
tggccgttcttagttggtggag-cgatttgtctggttaattccgataacgaacgagactc
tagcctgctaaatagtacgccgata-ccttttcgtcggtg-ctgacttcttagagggaca
a-gcgtcttgaagacgcacgagattgagcaataacaggtctgtgatgcccttagatgttc
ggggccgcacgcgcgctacactgaaggggacagcgagt--ttttcctggtttgaaagaac
cgggtaatctgttgaattcccttcgtgacagggatcggggcttgcaattattccccgtga
acgaggaattcccagtaagcgcaagtca-tcagcttgcgttgattacgtccctgcccttt
gtacacaccgcccgtcgctcctaccgatttcgagtggtcaggtgaaccatctggattga-
t----------cagc-aatg------------gtcgaaaagtttagtaaaccttatcact
tagaggaagtaaaagtc-g--------------------------------------
>Maczhu_KX771197
------------------------------------------------------------
---------------------------gcgaatggctcattaaat-cagctatggttcct
tagatcgtctcatcctactcggataactgtggaaaatctagagctaatacg-tgcttaca
agccctgacctcg---cgggaggggcgcatttattagatcaaaaccaat-cggggctt--
--g-ctccgtctgc-ttggtgactctggataa-cttttgtgctgatcgcatggc--ctct
gcgctggcgacgtatctttcaagtgtctgccctatcaacttacgatggtaggtgatatgc
ctaccatggttataacgggtaacggggaatcagggttcgattccggagagggagcctgag
aaacggctaccacatctaaggaaggcagcaggcgcgcaaattacccactcccggcacggg
gaggtagtgacgaaaaataacgatacgggactcttttgaggccccgtaattggaatgagt
acactttaaatccgttaacgag-tatcta-ttggagggcaagtctggtgccagcagccgc
ggtaattccagctccaatagcgtatattaatgttgctgcagttaaaaagctcgtagttgg
atctgagga-ctcgaat-tggtggtgcaccatacggtg-ttactgctga-ttcggcctac
ctagtc-ggtgctcgctcttggtgttcttaattgaatgccctgagtgcccggcaagttta
ctttgaaaaaattagagtgctcaaagcaggccatt---agccggaatacttcagcatgga
ataatggaatagga-cttcggttctatttt-gttggttttcggaa-cccgaggtaatgat
taagagagacagacgggggcattcgtactgcggtgttagaggtgaaattcttggatcgcc
gcaag--acgaacaactgcgaaagcatttgccaagaatgttttcattaatcaagaacgaa
agtcagaggttcgaagacgatcagataccgtcctagttctgaccataaacgatgccaact
ggcgatccgagatcgtttgc--ttattgacctctcgggcagcc-tccgggaaaccaaagt
ctttaggttccgggggaagtatggttgcaaagctggaacttaaaggaattgacggaaggg
caccaccaggagtggagcctgcggcttaatttgactcaacacgggaaaactcacccggcc
cggacactgttaggattgacagattgagagctctttcttgattcggtgggtggtggtgca
tggccgttcttagttggtggag-cgatttgtctggttaattccgataacgaacgagactc
tagcctgctaaatagtacgccgata-ccttttcgtcggtg-ctgacttcttagagggaca
a-gcgtcttgaagacgcacgagattgagcaataacaggtctgtgatgcccttagatgttc
ggggccgcacgcgcgctacactgaaggggacagcgagt--ttttcctggtttgaaagaac
cgggtaatctgttgaattcccttcgtgacagggatcggggcttgcaattattccccgtga
acgaggaattcccagtaagcgcaagtca-tcagcttgcgttgattacgtccctgcccttt
gtacacaccgcccgtcgctactaccgatt--gaatggtttagcaaggtcctcggattgg-
tgccgacttgatggc-aacattaggtcgga-tactgagaagaagatcaaacttgatcatt
tagaggaagtaaaagtc-gtaacaaga------------------------------
>Maczhu_KX771198
--------tgatcctgccagtagttatatgcttgtctcaaagattaagccatgcatgtct
aagtacaaaccttaatacggtgaaaccgcgaatggctcattaaat-cagctatggttcct
tagatcgtctcatcctactcggataactgtggaaaatctagagctaatacg-tgcttaca
agccctgacctcg---cgggaggggcgcatttattagatcaaaaccaat-cggggctt--
--g-ctccgtctgc-ttggtgactctggataa-cttttgtgctgatcgcatggc--ctct
gcgctggcgacgtatctttcaagtgtctgccctatcaacttacgatggtaggtgatatgc
ctaccatggttataacgggtaacggggaatcagggttcgattccggagagggagcctgag
aaacggctaccacatctaaggaaggcagcaggcgcgcaaattacccactcccggcacggg
gaggtagtgacgaaaaataacgatacgggactcttttgaggccccgtaattggaatgagt
acactttaaatccgttaacgag-tatcta-ttggagggcaagtctggtgccagcagccgc
ggtaattccagctccaatagcgtatattaatgttgctgcagttaaaaagctcgtagttgg
atctgagga-ctcgaat-tggtggtgcaccatacggtg-ttactgctga-ttcggcctac
ctagtc-ggtgctcgctcttggtgttcttaattgaatgccctgagtgcccggcaagttta
ctttgaaaaaattagagtgctcaaagcaggccatt---agccggaatacttcagcatgga
ataatggaatagga-cttcggttctatttt-gttggttttcggaa-cccgaggtaatgat
taagagagacagacgggggcattcgtactgcggtgttagaggtgaaattcttggatcgcc
gcaag--acgaacaactgcgaaagcatttgccaagaatgttttcattaatcaagaacgaa
agtcagaggttcgaagacgatcagataccgtcctagttctgaccataaacgatgccaact
ggcgatccgagatcgtttgc--ttattgacctctcgggcagcc-tccgggaaaccaaagt
ctttaggttccgggggaagtatggttgcaaagctggaacttaaaggaattgacggaaggg
caccaccaggagtggagcctgcggcttaatttgactcaacacgggaaaactcacccggcc
cggacactgttaggattgacagattgagagctctttcttgattcggtgggtggtggtgca
tggccgttcttagttggtggag-cgatttgtctggttaattccgataacgaacgagactc
tagcctgctaaatagtacgccgata-ccttttcgtcggtg-ctgacttcttagagggaca
a-gcgtcttgaagacgcacgagattgagcaataacaggtctgtgatgcccttagatgttc
ggggccgcacgcgcgctacactgaaggggacagcgagt--ttttcctggtttgaaagaac
cgggtaatctgttgaattcccttcgtgacagggatcggggcttgcaattattccccgtga
acgaggaattcccagtaagcgcaagtca-tcagcttgcgttgattacgtccctgcccttt
gtacacaccgcccgtcgctactaccgatt--gaatggtttagcaaggtcctcggattgg-
tgccgacttgatggc-aacattaggtcgga-tactgagaagaagatcaaacttgatcatt
tagaggaagtaaaagtc-g--------------------------------------
>Micart_B1_28j
------------------------------------------------------------
------------------------------------------------------------
-------------------------actgcagtaattctggagctaatacg-tgcaacta
agcctagaccttca--tggaatgggcgcatttattagatcaaaaccaa--ccacacttc-
--g-gtgtgtccttgttgatgactctggataa-cttt---gctgatcgcatggc--ctta
gagccggcgacgtatctttcaaatgtctgccctatcaacttacgatggtaggtgatatgc
ctaccatggttgtaacgggtaacggggaatcagggttcgattccggagagggagcctgag
aaacggctaccacatctaaggaaggcagcaggcgcgcaaattacccactcccggcacggg
gaggtagtgacgaaaaataacgatacggaactcttttgaggctccgtaattggaatgagt
acaatttaaatcctttaacgag-gatcca-ttggagggcaagtctggtgccagcagccgc
ggtaattccagctccaatagcgtatattaaagttgttgcagttaaaaagctcgtagttgg
atctgagga-ctagaga-taatgg-tgcgataacttcg-ttactgttat-ttctgcctaa
aaagac-agtgctaggcattggtgctcttaattgagtgcttttgctgcctgtcaagttta
ctttgaaaaaattagagtgctcaaagcaggcgctt---tgcctgaatagtggtgcatgga
ataatggaataagatcttcggatctatttt-gttggttttcggaa-gccgaggtaatgat
taagagagacagacgggggcattcgtattgtggtgttagaggtgaaattcttggatcgcc
gcaag--acgaacaactgcgaaagcatttgccaagcatgttttcattaatcaagaacgaa
agtcagaggttcgaagacgatcagataccgtcctagttctgaccataaacgatgccagct
ggcgatccgcggtggttgtt-attttcgaccccgcgggcagcc-tccgggaaaccaaagc
ctttgggttccgggggaagtatgattgcaaagtcgaaacttaaaggaattgacggaaggg
caccaccaggagtggagcctgcggcttaatttgactcaacacgggaaaactcacccggcc
cggacactgttaggattgacagattgaaagctctttctcgattcggtgggtggtggtgca
tggccgttcttagttggtggag-cgatttgtctggttaattccgataacgaacgagactc
tagcctgctaaatagtcgggtcgtatta-tttagcgactttatgacttcttagagggaca
a-gcggcaactagtcgcacgagattgagcaataacaggtctgtgatgcccttagatgttc
ggggccgcacgcgcgctacactgaagggaacaacgagtagttttcctggcccgaatgggt
cgggtaacctgttgaatacccttcgtgacagggatcggggcttgcaattattccccgtga
acgaggaattcccagtaagcgcaagtca-taagcttgcgttgattacgtccctgcccttt
gtacacaccgcccgtcgctactaccgatt--gaatgttctggtgaaatcatcagagtgg-
tgccgatggggtggtctccactccattgga-aactgc-----------------------
---------------------------------------------------------
>Micart_B2_29j
------------------------------------------------------------
------------------------------------------------------------
-------------------------actgcagtaattctggagctaatacg-tgcaacta
agcctagaccttca--tggaatgggcgcatttattagatcaaaaccaa--ccacacttc-
--g-gtgtgtccttgttgatgactctggataa-cttt---gctgatcgcatggc--ctta
gagccggcgacgtatctttcaaatgtctgccctatcaacttacgatggtaggtgatatgc
ctaccatggttgtaacgggtaacggggaatcagggttcgattccggagagggagcctgag
aaacggctaccacatctaaggaaggcagcaggcgcgcaaattacccactcccggcacggg
gaggtagtgacgaaaaataacgatacggaactcttttgaggctccgtaattggaatgagt
acaatttaaatcctttaacgag-gatcca-ttggagggcaagtctggtgccagcagccgc
ggtaattccagctccaatagcgtatattaaagttgttgcagttaaaaagctcgtagttgg
atctgagga-ctagaga-taatgg-tgcgataacttcg-ttactgttat-ttctgcctaa
aaagac-agtgctaggcattggtgctcttaattgagtgcttttgctgcctgtcaagttta
ctttgaaaaaattagagtgctcaaagcaggcgctt---tgcctgaatagtggtgcatgga
ataatggaataagatcttcggatctatttt-gttggttttcggaa-gccgaggtaatgat
taagagagacagacgggggcattcgtattgtggtgttagaggtgaaattcttggatcgcc
gcaag--acgaacaactgcgaaagcatttgccaagcatgttttcattaatcaagaacgaa
agtcagaggttcgaagacgatcagataccgtcctagttctgaccataaacgatgccagct
ggcgatccgcggtggttgtt-attttcgaccccgcgggcagcc-tccgggaaaccaaagc
ctttgggttccgggggaagtatgattgcaaagtcgaaacttaaaggaattgacggaaggg
caccaccaggagtggagcctgcggcttaatttgactcaacacgggaaaactcacccggcc
cggacactgttaggattgacagattgaaagctctttctcgattcggtgggtggtggtgca
tggccgttcttagttggtggag-cgatttgtctggttaattccgataacgaacgagactc
tagcctgctaaatagtcgggtcgtatta-tttagcgactttatgacttcttagagggaca
a-gcggcaactagtcgcacgagattgagcaataacaggtctgtgatgcccttagatgttc
ggggccgcacgcgcgctacactgaagggaacaacgagtagttttcctggcccgaatgggt
cgggtaacctgttgaatacccttcgtgacagggatcggggcttgcaattattccccgtga
acgaggaattcccagtaagcgcaagtca-taagcttgcgttgattacgtccctgcccttt
gtacacaccgcccgtcgctactaccgatt--gaatgttctggtgaaatcatcagagtgg-
tgccgatggggtggtctccactccattgga-aactgc-----------------------
---------------------------------------------------------
>MicB_KP730505
------------------------------------------------------------
------------------------------------------------------------
-------------------------actgcagtaattctggagctaatacg-tgcaacta
agcccagaccttta--cggaatgggcgcatttattagatcaaaaccaa--ccacacttc-
--g-gtgtgtccttgttgatgactctggataa-cttt---gctgatcgcatggc--ctca
gagccggcgacgtatctttcaaatgtctgccctatcaacttacgatggtaggtgatatgc
ctaccatggttgtaacgggtaacggggaatcagggttcgattccggagagggagcctgag
aaacggctaccacatctaaggaaggcagcaggcgcgcaaattacccactcccggcacggg
gaggtagtgacgaaaaataacgatacggaactcttttgaggctccgtaattggaatgagt
acaatttaaatcctttaacgag-gatcca-ttggagggcaagtctggtgccagcagccgc
ggtaattccagctccaatagcgtatattaaagttgttgcagttaaaaagctcgtagttgg
atctgagga-ttagaaa-taatgg-tgcgataacttcg-taactgttat-ttctgcctaa
aaagac-ggtgctaggctttggtgctcttaactgagtgcctctgctgcccgtcaagttta
ctttgaaaaaattagagtgctcaaagcaggcgctt---tgcctgaatagtggtgcatgga
ataatggaataagatcttcggatctatttt-gttggttttcggaa-gccgaggtaatgat
taagagagacagacgggggcattcgtattgtggtgttagaggtgaaattcttggatcgcc
gcaag--acgaacaactgcgaaagcatttgccaagcatgttttcattaatcaagaacgaa
agtcagaggttcgaagacgatcagataccgtcctagttctgaccataaacgatgccagct
ggcgatccgcggtggttgtt-attttcgaccccgcgggcagcc-tccgggaaaccaaagc
ctatgggttccgggggaagtatgattgcaaagtcgaaacttaaaggaattgacggaaggg
caccaccaggagtggagcctgcggcttaatttgactcaacacgggaaaactcacccggcc
cggacactgtgaggattgacagattgaaagctctttctcgattcggtgggtggtggtgca
tggccgttcttagttggtggag-cgatttgtctggttaattccgataacgaacgagactc
tagcctgctaaatagtcgggtcgtattc-tttagcgtcctttcgacttcttagagggaca
a-gcggcaactagtcgcacgagattgagcaataacaggtctgtgatgcccttagatgttc
ggggccgcacgcgcgctacactgaagggaacaacgagtagttttcctggcccgaatgggt
cgggtaacctgttgaatacccttcgtgacagggatcggggcttgcaattattccccgtga
acgaggaattcccagtaagcgcaagtca-taagcttgcgttgattacgtccctgcccttt
gtacacaccgcccgtcgctactaccgatt--gaatgttctggtgaaatcatcagagtgg-
tgccgatggagtggtctccactccatggga-aactgc-----------------------
---------------------------------------------------------
>Micbis_A1
------------------------------------------------------------
------------------------------------------------------------
-------------------------actgcagtaattctggagctaatacg-tgcaaata
agcccagaccttta--cggaatgggcgcatttattagatcaaaaccaa--ccacacttc-
--g-gtgtgtccttgttgatgactctggataa-cttt---gctgatcgcatggc--cttc
gagccggcgacgtatctttcaaatgtctgccctatcaacttacgatggtaggtgatatgc
ctaccatggttgtaacgggtaacggggaatcagggttcgattccggagagggagcctgag
aaacggctaccacatctaaggaaggcagcaggcgcgcaaattacccactcccggcacggg
gaggtagtgacgaaaaataacgatacggaactcttttgaggctccgtaattggaatgagt
acaatttaaatcctttaacgag-gatcca-ttggagggcaagtctggtgccagcagccgc
ggtaattccagctccaatagcgtatattaaagttgttgcagttaaaaagctcgtagttgg
atctgagga-ctagaga-taatgg-tgcgataacctcg-ttactgttat-ttctgcctaa
aaagac-agtgctaggcattggtgctcttaattgagtgcttttgctgcctgtcaagttta
ctttgaaaaaattagagtgctcaaagcaggcgctt---tgcctgaatagtggtgcatgga
ataatggaataagatcttcggatctatttt-gttggttttcggaa-gccgaggtaatgat
taagagagacagacgggggcattcgtattgtggtgttagaggtgaaattcttggatcgcc
gcaag--acgaacaactgcgaaagcatttgccaagcatgttttcattaatcaagaacgaa
agtcagaggttcgaagacgatcagataccgtcctagttctgaccataaacgatgccagct
ggcgatccgcggtggttgtt-attttcgaccccgcgggcagcc-tccgggaaaccaaagc
ctttrggttccgggggaagtatgattgcaaagtcgaaacttaaaggaattgacggaaggg
caccaccaggagtggagcctgcggcttaatttgactcaacacgggaaaactcacccggcc
cggacactgttaggattgacagattgaaagctctttctcgattcggtgggtggtggtgca
tggcctttcttatttggtggag-cgatttgtctggttaattccgataacgaacgagactc
tagcctgctaaatagtcgggtcgtataa-tttagcgactttatgacttcttagagggaca
a-gcggcaactaatcgcacgagattgagcaataacaggtctgtgatgcccttatatgttc
ggggccgcacgcgcgctacactgaagggaacaacgagtatttttcctggcccgaatgggt
cgggcaacctgttgaatacccttcgtgacatggatcggggcttgtaattattccccgcga
acgaggaattcccagtaagcgcaagtca-caagcttgcgttgattacgtccctgcccttt
gtacacaccgcccgtcgctactaccgatt--gaatgttctggtgaaatcatcagagtgg-
tgccgatggggtggtctccactccattgga-aactgc-----------------------
---------------------------------------------------------
>Micbis_A121_25d
------------------------------------------------------------
------------------------------------------------------------
-------------------------actgcagtaattctggagctaatacg-tgcaacta
agcccagaccttta--cggaatgggcgcatttattagatcaaaaccaa--ccacacttc-
--g-gtgtgtccttgttgatgactctggataa-cttt---gctgatcgcatggc--cttc
gagccggcgacgtatctttcaaatgtctgccctatcaacttacgatggtaggtgatatgc
ctaccatggttgtaacgggtaacggggaatcagggttcgattccggagagggagcctgag
aaacggctaccacatctaaggaaggcagcaggcgcgcaaattacccactcccggcacggg
gaggtagtgacgaaaaataacgatacggaactcttttgaggctccgtaattggaatgagt
acaatttaaatcctttaacgag-gatcca-ttggagggcaagtctggtgccagcagccgc
ggtaattccagctccaatagcgtatattaaagttgttgcagttaaaaagctcgtagttgg
atctgagga-ctagaga-taatgg-tgcgataacctcg-ttactgttat-ttctgcctaa
aaagac-agtgctaggcattggtgctcttaattgagtgcttttgctgcctgtcaagttta
ctttgaaaaaattagagtgctcaaagcaggcgctt---tgcctgaatagtggtgcatgga
ataatggaataagatcttcggatctatttt-gttggttttcggaa-gccgaggtaatgat
taagagagacagacgggggcattcgtattgtggtgttagaggtgaaattcttggatcgcc
gcaag--acgaacaactgcgaaagcatttgccaagcatgttttcattaatcaagaacgaa
agtcagaggttcgaagacgatcagataccgtcctagttctgaccataaacgatgccagct
ggcgatccgcggtggttgtt-attttcgaccccgcgggcagcc-tccgggaaaccaaagc
ctttgggttccgggggaagtatgattgcaaagtcgaaacttaaaggaattgacggaaggg
caccaccaggagtggagcctgcggcttaatttgactcaacacgggaaaactcacccggcc
cggacactgttaggattgacagattgaaagctctttctcgattcggtgggtggtggtgca
tggccgttcttagttggtggag-cgatttgtctggttaattccgataacgaacgagactc
tagcctgctaaatagtcgggtcgtataa-tttagcgactttatgacttcttagagggaca
a-gcggcaactagtcgcacgagattgagcaataacaggtctgtgatgcccttagatgttc
ggggccgcacgcgcgctacactgaagggaacaacgagtagttttcctggcccgaatgggt
cgggtaacctgttgaatacccttcgtgacagggatcggggcttgcaattattccccgtga
acgaggaattcccagtaagcgcaagtca-taagcttgcgttgattacgtccctgcccttt
gtacacaccgcccgtcgctactaccgatt--gaatgttctggtgaaatcatcagagtgg-
tgccgatggggtggtctccactccattgga-aactgc-----------------------
---------------------------------------------------------
>Micbis_A13_61h
------------------------------------------------------------
------------------------------------------------------------
-------------------------actgcagtaattctggagctaatacg-tgcaacta
agcccagaccttta--cggaatgggcgcatttattagatcaaaaccaa--ccacacttc-
--g-gtgtgtccttgttgatgactctggataa-cttt---gctgatcgcatggc--cttc
gagccggcgacgtatctttcaaatgtctgccctatcaacttacgatggtaggtgatatgc
ctaccatggttgtaacgggtaacggggaatcagggttcgattccggagagggagcctgag
aaacggctaccacatctaaggaaggcagcaggcgcgcaaattacccactcccggcacggg
gaggtagtgacgaaaaataacgatacggaactcttttgaggctccgtaattggaatgagt
acaatttaaatcctttaacgag-gatcca-ttggagggcaagtctggtgccagcagccgc
ggtaattccagctccaatagcgtatattaaagttgttgcagttaaaaagctcgtagttgg
atctgagga-ctagaga-taatgg-tgcgataacctcg-ttactgttat-ttctgcctaa
aaagac-agtgctaggcattggtgctcttaattgagtgcttttgctgcctgtcaagttta
ctttgaaaaaattagagtgctcaaagcaggcgctt---tgcctgaatagtggtgcatgga
ataatggaataagatcttcggatctatttt-gttggttttcggaa-gccgaggtaatgat
taagagagacagacgggggcattcgtattgtggtgttagaggtgaaattcttggatcgcc
gcaag--acgaacaactgcgaaagcatttgccaagcatgttttcattaatcaagaacgaa
agtcagaggttcgaagacgatcagataccgtcctagttctgaccataaacgatgccagct
ggcgatccgcggtggttgtt-attttcgaccccgcgggcagcc-tccgggaaaccaaagc
ctttgggttccgggggaagtatgattgcaaagtcgaaacttaaaggaattgacggaaggg
caccaccaggagtggagcctgcggcttaatttgactcaacacgggaaaactcacccggcc
cggacactgttaggattgacagattgaaagctctttctcgattcggtgggtggtggtgca
tggccgttcttagttggtggag-cgatttgtctggttaattccgataacgaacgagactc
tagcctgctaaatagtcgggtcgtataa-tttagcgactttatgacttcttagagggaca
a-gcggcaactagtcgcacgagattgagcaataacaggtctgtgatgcccttagatgttc
ggggccgcacgcgcgctacactgaagggaacaacgagtagttttcctggcccgaatgggt
cgggtaacctgttgaatacccttcgtgacagggatcggggcttgcaattattccccgtga
acgaggaattcccagtaagcgcaagtca-taagcttgcgttgattacgtccctgcccttt
gtacacaccgcccgtcgctactaccgatt--gaatgttctggtgaaatcatcagagtgg-
tgccgatggggtggtctccactccattgga-aactgc-----------------------
---------------------------------------------------------
>Micbis_A14_62h
------------------------------------------------------------
------------------------------------------------------------
-------------------------actgcagtaattctggagctaatacg-tgcaacta
agcccagaccttta--cggaatgggcgcatttattagatcaaaaccaa--ccacacttc-
--g-gtgtgtccttgttgatgactctggataa-cttt---gctgatcgcatggc--cttc
gagccggcgacgtatctttcaaatgtctgccctatcaacttacgatggtaggtgatatgc
ctaccatggttgtaacgggtaacggggaatcagggttcgattccggagagggagcctgag
aaacggctaccacatctaaggaaggcagcaggcgcgcaaattacccactcccggcacggg
gaggtagtgacgaaaaataacgatacggaactcttttgaggctccgtaattggaatgagt
acaatttaaatcctttaacgag-gatcca-ttggagggcaagtctggtgccagcagccgc
ggtaattccagctccaatagcgtatattaaagttgttgcagttaaaaagctcgtagttgg
atctgagga-ctagaga-taatgg-tgcgataacctcg-ttactgttat-ttctgcctaa
aaagac-agtgctaggcattggtgctcttaattgagtgcttttgctgcctgtcaagttta
ctttgaaaaaattagagtgctcaaagcaggcgctt---tgcctgaatagtggtgcatgga
ataatggaataagatcttcggatctatttt-gttggttttcggaa-gccgaggtaatgat
taagagagacagacgggggcattcgtattgtggtgttagaggtgaaattcttggatcgcc
gcaag--acgaacaactgcgaaagcatttgccaagcatgttttcattaatcaagaacgaa
agtcagaggttcgaagacgatcagataccgtcctagttctgaccataaacgatgccagct
ggcgatccgcggtggttgtt-attttcgaccccgcgggcagcc-tccgggaaaccaaagc
ctttgggttccgggggaagtatgattgcaaagtcgaaacttaaaggaattgacggaaggg
caccaccaggagtggagcctgcggcttaatttgactcaacacgggaaaactcacccggcc
cggacactgttaggattgacagattgaaagctctttctcgattcggtgggtggtggtgca
tggccgttcttagttggtggag-cgatttgtctggttaattccgataacgaacgagactc
tagcctgctaaatagtcgggtcgtataa-tttagcgactttatgacttcttagagggaca
a-gcggcaactagtcgcacgagattgagcaataacaggtctgtgatgcccttagatgttc
ggggccgcacgcgcgctacactgaagggaacaacgagtagttttcctggcccgaatgggt
cgggtaacctgttgaatacccttcgtgacagggatcggggcttgcaattattccccgtga
acgaggaattcccagtaagcgcaagtca-taagcttgcgttgattacgtccctgcccttt
gtacacaccgcccgtcgctactaccgatt--gaatgttctggtgaaatcatcagagtgg-
tgccgatggggtggtctccactccattgga-aactgc-----------------------
---------------------------------------------------------
>Micbis_A15_63h
------------------------------------------------------------
------------------------------------------------------------
-------------------------actgcagtaattctggagctaatacg-tgcaacta
agcccagaccttta--cggaatgggcgcatttattagatcaaaaccaa--ccacacttc-
--g-gtgtgtccttgttgatgactctggataa-cttt---gctgatcgcatggc--cttc
gagccggcgacgtatctttcaaatgtctgccctatcaacttacgatggtaggtgatatgc
ctaccatggttgtaacgggtaacggggaatcagggttcgattccggagagggagcctgag
aaacggctaccacatctaaggaaggcagcaggcgcgcaaattacccactcccggcacggg
gaggtagtgacgaaaaataacgatacggaactcttttgaggctccgtaattggaatgagt
acaatttaaatcctttaacgag-gatcca-ttggagggcaagtctggtgccagcagccgc
ggtaattccagctccaatagcgtatattaaagttgttgcagttaaaaagctcgtagttgg
atctgagga-ctagaga-taatgg-tgcgataacctcg-ttactgttat-ttctgcctaa
aaagac-agtgctaggcattggtgctcttaattgagtgcttttgctgcctgtcaagttta
ctttgaaaaaattagagtgctcaaagcaggcgctt---tgcctgaatagtggtgcatgga
ataatggaataagatcttcggatctatttt-gttggttttcggaa-gccgaggtaatgat
taagagagacagacgggggcattcgtattgtggtgttagaggtgaaattcttggatcgcc
gcaag--acgaacaactgcgaaagcatttgccaagcatgttttcattaatcaagaacgaa
agtcagaggttcgaagacgatcagataccgtcctagttctgaccataaacgatgccagct
ggcgatccgcggtggttgtt-attttcgaccccgcgggcagcc-tccgggaaaccaaagc
ctttgggttccgggggaagtatgattgcaaagtcgaaacttaaaggaattgacggaaggg
caccaccaggagtggagcctgcggcttaatttgactcaacacgggaaaactcacccggcc
cggacactgttaggattgacagattgaaagctctttctcgattcggtgggtggtggtgca
tggccgttcttagttggtggag-cgatttgtctggttaattccgataacgaacgagactc
tagcctgctaaatagtcgggtcgtataa-tttagcgactttatgacttcttagagggaca
a-gcggcaactagtcgcacgagattgagcaataacaggtctgtgatgcccttagatgttc
ggggccgcacgcgcgctacactgaagggaacaacgagtagttttcctggcccgaatgggt
cgggtaacctgttgaatacccttcgtgacagggatcggggcttgcaattattccccgtga
acgaggaattcccagtaagcgcaagtca-taagcttgcgttgattacgtccctgcccttt
gtacacaccgcccgtcgctactaccgatt--gaatgttctggtgaaatcatcagagtgg-
tgccgatggggtggtctccactccattgga-aactgc-----------------------
---------------------------------------------------------
>Micbis_A16_64h
------------------------------------------------------------
------------------------------------------------------------
-------------------------actgcagtaattctggagctaatacg-tgcaacta
agcccagaccttta--cggaatgggcgcatttattagatcaaaaccaa--ccacacttc-
--g-gtgtgtccttgttgatgactctggataa-cttt---gctgatcgcatggc--cttc
gagccggcgacgtatctttcaaatgtctgccctatcaacttacgatggtaggtgatatgc
ctaccatggttgtaacgggtaacggggaatcagggttcgattccggagagggagcctgag
aaacggctaccacatctaaggaaggcagcaggcgcgcaaattacccactcccggcacggg
gaggtagtgacgaaaaataacgatacggaactcttttgaggctccgtaattggaatgagt
acaatttaaatcctttaacgag-gatcca-ttggagggcaagtctggtgccagcagccgc
ggtaattccagctccaatagcgtatattaaagttgttgcagttaaaaagctcgtagttgg
atctgagga-ctagaga-taatgg-tgcgataacctcg-ttactgttat-ttctgcctaa
aaagac-agtgctaggcattggtgctcttaattgagtgcttttgctgcctgtcaagttta
ctttgaaaaaattagagtgctcaaagcaggcgctt---tgcctgaatagtggtgcatgga
ataatggaataagatcttcggatctatttt-gttggttttcggaa-gccgaggtaatgat
taagagagacagacgggggcattcgtattgtggtgttagaggtgaaattcttggatcgcc
gcaag--acgaacaactgcgaaagcatttgccaagcatgttttcattaatcaagaacgaa
agtcagaggttcgaagacgatcagataccgtcctagttctgaccataaacgatgccagct
ggcgatccgcggtggttgtt-attttcgaccccgcgggcagcc-tccgggaaaccaaagc
ctttgggttccgggggaagtatgattgcaaagtcgaaacttaaaggaattgacggaaggg
caccaccaggagtggagcctgcggcttaatttgactcaacacgggaaaactcacccggcc
cggacactgttaggattgacagattgaaagctctttctcgattcggtgggtggtggtgca
tggccgttcttagttggtggag-cgatttgtctggttaattccgataacgaacgagactc
tagcctgctaaatagtcgggtcgtataa-tttagcgactttatgacttcttagagggaca
a-gcggcaactagtcgcacgagattgagcaataacaggtctgtgatgcccttagatgttc
ggggccgcacgcgcgctacactgaagggaacaacgagtagttttcctggcccgaatgggt
cgggtaacctgttgaatacccttcgtgacagggatcggggcttgcaattattccccgtga
acgaggaattcccagtaagcgcaagtca-taagcttgcgttgattacgtccctgcccttt
gtacacaccgcccgtcgctactaccgatt--gaatgttctggtgaaatcatcagagtgg-
tgccgatggggtggtctccactccattgga-aactgc-----------------------
---------------------------------------------------------
>Micbis_A49_86c
------------------------------------------------------------
------------------------------------------------------------
-------------------------actgcagtaattctggagctaatacg-tgcaacta
agcccagaccttta--cggaatgggcgcatttattagatcaaaaccaa--ccacacttc-
--g-gtgtgtccttgttgatgactctggataa-cttt---gctgatcgcatggc--cttc
gagccggcgacgtatctttcaaatgtctgccctatcaacttacgatggtaggtgatatgc
ctaccatggttgtaacgggtaacggggaatcagggttcgattccggagagggagcctgag
aaacggctaccacatctaaggaaggcagcaggcgcgcaaattacccactcccggcacggg
gaggtagtgacgaaaaataacgatacggaactcttttgaggctccgtaattggaatgagt
acaatttaaatcctttaacgag-gatcca-ttggagggcaagtctggtgccagcagccgc
ggtaattccagctccaatagcgtatattaaagttgttgcagttaaaaagctcgtagttgg
atctgagga-ctagaga-taatgg-tgcgataacctcg-ttactgttat-ttctgcctaa
aaagac-agtgctaggcattggtgctcttaattgagtgcttttgctgcctgtcaagttta
ctttgaaaaaattagagtgctcaaagcaggcgctt---tgcctgaatagtggtgcatgga
ataatggaataagatcttcggatctatttt-gttggttttcggaa-gccgaggtaatgat
taagagagacagacgggggcattcgtattgtggtgttagaggtgaaattcttggatcgcc
gcaag--acgaacaactgcgaaagcatttgccaagcatgttttcattaatcaagaacgaa
agtcagaggttcgaagacgatcagataccgtcctagttctgaccataaacgatgccagct
ggcgatccgcggtggttgtt-attttcgaccccgcgggcagcc-tccgggaaaccaaagc
ctttgggttccgggggaagtatgattgcaaagtcgaaacttaaaggaattgacggaaggg
caccaccaggagtggagcctgcggcttaatttgactcaacacgggaaaactcacccggcc
cggacactgttaggattgacagattgaaagctctttctcgattcggtgggtggtggtgca
tggccgttcttagttggtggag-cgatttgtctggttaattccgataacgaacgagactc
tagcctgctaaatagtcgggtcgtataa-tttagcgactttatgacttcttagagggaca
a-gcggcaactagtcgcacgagattgagcaataacaggtctgtgatgcccttagatgttc
ggggccgcacgcgcgctacactgaagggaacaacgagtagttttcctggcccgaatgggt
cgggtaacctgttgaatacccttcgtgacagggatcggggcttgcaattattccccgtga
acgaggaattcccagtaagcgcaagtca-taagcttgcgttgattacgtccctgcccttt
gtacacaccgcccgtcgctactaccgatt--gaatgttctggtgaaatcatcagagtgg-
tgccgatggggtggtctccactccattgga-aactgc-----------------------
---------------------------------------------------------
>Micbis_A50_5d
------------------------------------------------------------
------------------------------------------------------------
-------------------------actgcagtaattctggagctaatacg-tgcaacta
agcccagaccttta--cggaatgggcgcatttattagatcaaaaccaa--ccacacttc-
--g-gtgtgtccttgttgatgactctggataa-cttt---gctgatcgcatggc--cttc
gagccggcgacgtatctttcaaatgtctgccctatcaacttacgatggtaggtgatatgc
ctaccatggttgtaacgggtaacggggaatcagggttcgattccggagagggagcctgag
aaacggctaccacatctaaggaaggcagcaggcgcgcaaattacccactcccggcacggg
gaggtagtgacgaaaaataacgatacggaactcttttgaggctccgtaattggaatgagt
acaatttaaatcctttaacgag-gatcca-ttggagggcaagtctggtgccagcagccgc
ggtaattccagctccaatagcgtatattaaagttgttgcagttaaaaagctcgtagttgg
atctgagga-ctagaga-taatgg-tgcgataacctcg-ttactgttat-ttctgcctaa
aaagac-agtgctaggcattggtgctcttaattgagtgcttttgctgcctgtcaagttta
ctttgaaaaaattagagtgctcaaagcaggcgctt---tgcctgaatagtggtgcatgga
ataatggaataagatcttcggatctatttt-gttggttttcggaa-gccgaggtaatgat
taagagagacagacgggggcattcgtattgtggtgttagaggtgaaattcttggatcgcc
gcaag--acgaacaactgcgaaagcatttgccaagcatgttttcattaatcaagaacgaa
agtcagaggttcgaagacgatcagataccgtcctagttctgaccataaacgatgccagct
ggcgatccgcggtggttgtt-attttcgaccccgcgggcagcc-tccgggaaaccaaagc
ctttgggttccgggggaagtatgattgcaaagtcgaaacttaaaggaattgacggaaggg
caccaccaggagtggagcctgcggcttaatttgactcaacacgggaaaactcacccggcc
cggacactgttaggattgacagattgaaagctctttctcgattcggtgggtggtggtgca
tggccgttcttagttggtggag-cgatttgtctggttaattccgataacgaacgagactc
tagcctgctaaatagtcgggtcgtataa-tttagcgactttatgacttcttagagggaca
a-gcggcaactagtcgcacgagattgagcaataacaggtctgtgatgcccttagatgttc
ggggccgcacgcgcgctacactgaagggaacaacgagtagttttcctggcccgaatgggt
cgggtaacctgttgaatacccttcgtgacagggatcggggcttgcaattattccccgtga
acgaggaattcccagtaagcgcaagtca-taagcttgcgttgattacgtccctgcccttt
gtacacaccgcccgtcgctactaccgatt--gaatgttctggtgaaatcatcagagtgg-
tgccgatggggtggtctccactccattgga-aactgc-----------------------
---------------------------------------------------------
>Micbis_A52_6d
------------------------------------------------------------
------------------------------------------------------------
-------------------------actgcagtaattctggagctaatacg-tgcaacta
agcccagaccttta--cggaatgggcgcatttattagatcaaaaccaa--ccacacttc-
--g-gtgtgtccttgttgatgactctggataa-cttt---gctgatcgcatggc--cttc
gagccggcgacgtatctttcaaatgtctgccctatcaacttacgatggtaggtgatatgc
ctaccatggttgtaacgggtaacggggaatcagggttcgattccggagagggagcctgag
aaacggctaccacatctaaggaaggcagcaggcgcgcaaattacccactcccggcacggg
gaggtagtgacgaaaaataacgatacggaactcttttgaggctccgtaattggaatgagt
acaatttaaatcctttaacgag-gatcca-ttggagggcaagtctggtgccagcagccgc
ggtaattccagctccaatagcgtatattaaagttgttgcagttaaaaagctcgtagttgg
atctgagga-ctagaga-taatgg-tgcgataacctcg-ttactgttat-ttctgcctaa
aaagac-agtgctaggcattggtgctcttaattgagtgcttttgctgcctgtcaagttta
ctttgaaaaaattagagtgctcaaagcaggcgctt---tgcctgaatagtggtgcatgga
ataatggaataagatcttcggatctatttt-gttggttttcggaa-gccgaggtaatgat
taagagagacagacgggggcattcgtattgtggtgttagaggtgaaattcttggatcgcc
gcaag--acgaacaactgcgaaagcatttgccaagcatgttttcattaatcaagaacgaa
agtcagaggttcgaagacgatcagataccgtcctagttctgaccataaacgatgccagct
ggcgatccgcggtggttgtt-attttcgaccccgcgggcagcc-tccgggaaaccaaagc
ctttgggttccgggggaagtatgattgcaaagtcgaaacttaaaggaattgacggaaggg
caccaccaggagtggagcctgcggcttaatttgactcaacacgggaaaactcacccggcc
cggacactgttaggattgacagattgaaagctctttctcgattcggtgggtggtggtgca
tggccgttcttagttggtggag-cgatttgtctggttaattccgataacgaacgagactc
tagcctgctaaatagtcgggtcgtataa-tttagcgactttatgacttcttagagggaca
a-gcggcaactagtcgcacgagattgagcaataacaggtctgtgatgcccttagatgttc
ggggccgcacgcgcgctacactgaagggaacaacgagtagttttcctggcccgaatgggt
cgggtaacctgttgaatacccttcgtgacagggatcggggcttgcaattattccccgtga
acgaggaattcccagtaagcgcaagtca-taagcttgcgttgattacgtccctgcccttt
gtacacaccgcccgtcgctactaccgatt--gaatgttctggtgaaatcatcagagtgg-
tgccgatggggtggtctccactccattgga-aactgc-----------------------
---------------------------------------------------------
>Micbis_A53_56i
------------------------------------------------------------
------------------------------------------------------------
-------------------------actgcagtaattctggagctaatacg-tgcaacta
agcccagaccttta--cggaatgggcgcatttattagatcaaaaccaa--ccacacttc-
--g-gtgtgtccttgttgatgactctggataa-cttt---gctgatcgcatggc--cttc
gagccggcgacgtatctttcaaatgtctgccctatcaacttacgatggtaggtgatatgc
ctaccatggttgtaacgggtaacggggaatcagggttcgattccggagagggagcctgag
aaacggctaccacatctaaggaaggcagcaggcgcgcaaattacccactcccggcacggg
gaggtagtgacgaaaaataacgatacggaactcttttgaggctccgtaattggaatgagt
acaatttaaatcctttaacgag-gatcca-ttggagggcaagtctggtgccagcagccgc
ggtaattccagctccaatagcgtatattaaagttgttgcagttaaaaagctcgtagttgg
atctgagga-ctagaga-taatgg-tgcgataacctcg-ttactgttat-ttctgcctaa
aaagac-agtgctaggcattggtgctcttaattgagtgcttttgctgcctgtcaagttta
ctttgaaaaaattagagtgctcaaagcaggcgctt---tgcctgaatagtggtgcatgga
ataatggaataagatcttcggatctatttt-gttggttttcggaa-gccgaggtaatgat
taagagagacagacgggggcattcgtattgtggtgttagaggtgaaattcttggatcgcc
gcaag--acgaacaactgcgaaagcatttgccaagcatgttttcattaatcaagaacgaa
agtcagaggttcgaagacgatcagataccgtcctagttctgaccataaacgatgccagct
ggcgatccgcggtggttgtt-attttcgaccccgcgggcagcc-tccgggaaaccaaagc
ctttgggttccgggggaagtatgattgcaaagtcgaaacttaaaggaattgacggaaggg
caccaccaggagtggagcctgcggcttaatttgactcaacacgggaaaactcacccggcc
cggacactgttaggattgacagattgaaagctctttctcgattcggtgggtggtggtgca
tggccgttcttagttggtggag-cgatttgtctggttaattccgataacgaacgagactc
tagcctgctaaatagtcgggtcgtataa-tttagcgactttatgacttcttagagggaca
a-gcggcaactagtcgcacgagattgagcaataacaggtctgtgatgcccttagatgttc
ggggccgcacgcgcgctacactgaagggaacaacgagtagttttcctggcccgaatgggt
cgggtaacctgttgaatacccttcgtgacagggatcggggcttgcaattattccccgtga
acgaggaattcccagtaagcgcaagtca-taagcttgcgttgattacgtccctgcccttt
gtacacaccgcccgtcgctactaccgatt--gaatgttctggtgaaatcatcagagtgg-
tgccgatggggtggtctccactccattgga-aactgc-----------------------
---------------------------------------------------------
>Micbis_A54
------------------------------------------------------------
------------------------------------------------------------
-------------------------actgcagtaattctggagctaatacg-tgcaacta
agcccagaccttta--cggaatgggcgcatttattagatcaaaaccaa--ccacacttc-
--g-gtgtgtccttgttgatgactctggataa-cttt---gctgatcgcatggc--cttc
gagccggcgacgtatctttcaaatgtctgccctatcaacttacgatggtaggtgatatgc
ctaccatggttgtaacgggtaacggggaatcagggttcgattccggagagggagcctgag
aaacggctaccacatctaaggaaggcagcaggcgcgcaaattacccactcccggcacggg
gaggtagtgacgaaaaataacgatacggaactcttttgaggctccgtaattggaatgagt
acaatttaaatcctttaacgag-gatcca-ttggagggcaagtctggtgccagcagccgc
ggtaattccagctccaatagcgtatattaaagttgttgcagttaaaaagctcgtagttgg
atctgagga-ctagaga-taatgg-tgcgataacctcg-ttactgttat-ttctgcctaa
aaagac-agtgctaggcattggtgctcttaattgagtgcttttgctgcctgtcaagttta
ctttgaaaaaattagagtgctcaaagcaggcgctt---tgcctgaatagtggtgcatgga
ataatggaataagatcttcggatctatttt-gttggttttcggaa-gccgaggtaatgat
taagagagacagacgggggcattcgtattgtggtgttagaggtgaaattcttggatcgcc
gcaag--acgaacaactgcgaaagcatttgccaagcatgttttcattaatcaagaacgaa
agtcagaggttcgaagacaatcagataccgtcctagttctgaccataaacgatgccagct
ggcgatccgcggtggttgtt-attttcgaccccgcgggcagcc-tccgggaaaccaaagc
ctttgggttccgggggaagtatgattgcaaagtcgaaacttaaaggaattgacggaaggg
caccaccaggagtggagcctgcggcttaatttgactcaacacgggaaaactcacccggcc
cggacactgttaggattgacagattgaaagctctttctcgattcggtgggtggtggtgca
tggccgttcttagttggtggag-cgatttgtctggttaattccgataacgaacgagactc
tagcctgctaaatagtcgggtcgtataa-tttagcgactttatgacttcttagagggaca
a-gcggcaactagtcgcacgagattgagcaataacaggtctgtgatgcccttagatgttc
ggggccgcacgcgcgctacactgaagggaacaacgagtagttttcctggcccgaatgggt
cgggtaacctgttgaatacccttcgtgacagggatcggggcttgcaattattccccgtga
acgaggaattcccagtaagcgcaagtca-taagcttgcgttgattacgtccctgcccttt
gtacacaccgcccgtcgctactaccgatt--gaatgttctggtgaaatcatcagagtgg-
tgccgatggggtggtctccactccattgga-aactgc-----------------------
---------------------------------------------------------
>Micbis_A6_54i
------------------------------------------------------------
------------------------------------------------------------
-------------------------actgcagtaattctggagctaatacg-tgcaacta
agcccagaccttta--cggaatgggcgcatttattagatcaaaaccaa--ccacacttc-
--g-gtgtgtccttgttgatgactctggataa-cttt---gctgatcgcatggc--cttc
gagccggcgacgtatctttcaaatgtctgccctatcaacttacgatggtaggtgatatgc
ctaccatggttgtaacgggtaacggggaatcagggttcgattccggagagggagcctgag
aaacggctaccacatctaaggaaggcagcaggcgcgcaaattacccactcccggcacggg
gaggtagtgacgaaaaataacgatacggaactcttttgaggctccgtaattggaatgagt
acaatttaaatcctttaacgag-gatcca-ttggagggcaagtctggtgccagcagccgc
ggtaattccagctccaatagcgtatattaaagttgttgcagttaaaaagctcgtagttgg
atctgagga-ctagaga-taatgg-tgcgataacctcg-ttactgttat-ttctgcctaa
aaagac-agtgctaggcattggtgctcttaattgagtgcttttgctgcctgtcaagttta
ctttgaaaaaattagagtgctcaaagcaggcgctt---tgcctgaatagtggtgcatgga
ataatggaataagatcttcggatctatttt-gttggttttcggaa-gccgaggtaatgat
taagagagacagacgggggcattcgtattgtggtgttagaggtgaaattcttggatcgcc
gcaag--acgaacaactgcgaaagcatttgccaagcatgttttcattaatcaagaacgaa
agtcagaggttcgaagacgatcagataccgtcctagttctgaccataaacgatgccagct
ggcgatccgcggtggttgtt-attttcgaccccgcgggcagcc-tccgggaaaccaaagc
ctttrggttccgggggaagtatgattgcaaagtcgaaacttaaaggaattgacggaaggg
caccaccaggagtggagcctgcggcttaatttgactcaacacgggaaaactcacccggcc
cggacactgttaggattgacagattgaaagctctttctcgattcggtgggtggtggtgca
tggccgttcttagttggtggag-cgatttgtctggttaattccgataacgaacgagactc
tagcctgctaaatagtcgggtcgtataa-tttagcgactttatgacttcttagagggaca
a-gcggcaactagtcgcacgagattgagcaataacaggtctgtgatgcccttagatgttc
ggggccgcacgcgcgctacactgaagggaacaacgagtagttttcctggcccgaatgggt
cgggtaacctgttgaatacccttcgtgacagggatcggggcttgcaattattccccgtga
acgaggaattcccagtaagcgcaagtca-taagcttgcgttgattacgtccctgcccttt
gtacacaccgcccgtcgctactaccgatt--gaatgttctggtgaaatcatcagagtgg-
tgccgatggggtggtctccactccattgga-aactgc-----------------------
---------------------------------------------------------
>Micbis_A9_59h
------------------------------------------------------------
------------------------------------------------------------
-------------------------actgcagtaattctggagctaatacg-tgcaacta
agcccagaccttta--cggaatgggcgcatttattagatcaaaaccaa--ccacacttc-
--g-gtgtgtccttgttgatgactctggataa-cttt---gctgatcgcatggc--cttc
gagccggcgacgtatctttcaaatgtctgccctatcaacttacgatggtaggtgatatgc
ctaccatggttgtaacgggtaacggggaatcagggttcgattccggagagggagcctgag
aaacggctaccacatctaaggaaggcagcaggcgcgcaaattacccactcccggcacggg
gaggtagtgacgaaaaataacgatacggaactcttttgaggctccgtaattggaatgagt
acaatttaaatcctttaacgag-gatcca-ttggagggcaagtctggtgccagcagccgc
ggtaattccagctccaatagcgtatattaaagttgttgcagttaaaaagctcgtagttgg
atctgagga-ctagaga-taatgg-tgcgataacctcg-ttactgttat-ttctgcctaa
aaagac-agtgctaggcattggtgctcttaattgagtgcttttgctgcctgtcaagttta
ctttgaaaaaattagagtgctcaaagcaggcgctt---tgcctgaatagtggtgcatgga
ataatggaataagatcttcggatctatttt-gttggttttcggaa-gccgaggtaatgat
taagagagacagacgggggcattcgtattgtggtgttagaggtgaaattcttggatcgcc
gcaag--acgaacaactgcgaaagcatttgccaagcatgttttcattaatcaagaacgaa
agtcagaggttcgaagacgatcagataccgtcctagttctgaccataaacgatgccagct
ggcgatccgcggtggttgtt-attttcgaccccgcgggcagcc-tccgggaaaccaaagc
ctttgggttccgggggaagtatgattgcaaagtcgaaacttaaaggaattgacggaaggg
caccaccaggagtggagcctgcggcttaatttgactcaacacgggaaaactcacccggcc
cggacactgttaggattgacagattgaaagctctttctcgattcggtgggtggtggtgca
tggccgttcttagttggtggag-cgatttgtctggttaattccgataacgaacgagactc
tagcctgctaaatagtcgggtcgtataa-tttagcgactttatgacttcttagagggaca
a-gcggcaactagtcgcacgagattgagcaataacaggtctgtgatgcccttagatgttc
ggggccgcacgcgcgctacactgaagggaacaacgagtagttttcctggcccgaatgggt
cgggtaacctgttgaatacccttcgtgacagggatcggggcttgcaattattccccgtga
acgaggaattcccagtaagcgcaagtca-taagcttgcgttgattacgtccctgcccttt
gtacacaccgcccgtcgctactaccgatt--gaatgttctggtgaaatcatcagagtgg-
tgccgatggggtggtctccactccattgga-aactgc-----------------------
---------------------------------------------------------
>Micbis_C18_80c
------------------------------------------------------------
------------------------------------------------------------
-------------------------actgcagtaattctggagctaatacg-tgcaacta
agcccagaccttta--cggaatgggcgcatttattagatcaaaaccaa--ccacacttc-
--g-gtgtgtccttgttgatgactctggataa-cttt---gctgatcgcatggc--cttc
gagccggcgacgtatctttcaaatgtctgccctatcaacttacgatggtaggtgatatgc
ctaccatggttgtaacgggtaacggggaatcagggttcgattccggagagggagcctgag
aaacggctaccacatctaaggaaggcagcaggcgcgcaaattacccactcccggcacggg
gaggtagtgacgaaaaataacgatacggaactcttttgaggctccgtaattggaatgagt
acaatttaaatcctttaacgag-gatcca-ttggagggcaagtctggtgccagcagccgc
ggtaattccagctccaatagcgtatattaaagttgttgcagttaaaaagctcgtagttgg
atctgagga-ctagaga-taatgg-tgcgataacctcg-ttactgttat-ttctgcctaa
aaagac-agtgctaggcattggtgctcttaattgagtgcttttgctgcctgtcaagttta
ctttgaaaaaattagagtgctcaaagcaggcgctt---tgcctgaatagtggtgcatgga
ataatggaataagatcttcggatctatttt-gttggttttcggaa-gccgaggtaatgat
taagagagacagacgggggcattcgtattgtggtgttagaggtgaaattcttggatcgcc
gcaag--acgaacaactgcgaaagcatttgccaagcatgttttcattaatcaagaacgaa
agtcagaggttcgaagacgatcagataccgtcctagttctgaccataaacgatgccagct
ggcgatccgcggtggttgtt-attttcgaccccgcgggcagcc-tccgggaaaccaaagc
ctttgggttccgggggaagtatgattgcaaagtcgaaacttaaaggaattgacggaaggg
caccaccaggagtggagcctgcggcttaatttgactcaacacgggaaaactcacccggcc
cggacactgttaggattgacagattgaaagctctttctcgattcggtgggtggtggtgca
tggccgttcttagttggtggag-cgatttgtctggttaattccgataacgaacgagactc
tagcctgctaaatagtcgggtcgtataa-tttagcgactttatgacttcttagagggaca
a-gcggcaactagtcgcacgagattgagcaataacaggtctgtgatgcccttagatgttc
ggggccgcacgcgcgctacactgaagggaacaacgagtagttttcctggcccgaatgggt
cgggtaacctgttgaatacccttcgtgacagggatcggggcttgcaattattccccgtga
acgaggaattcccagtaagcgcaagtca-taagcttgcgttgattacgtccctgcccttt
gtacacaccgcccgtcgctactaccgatt--gaatgttctggtgaaatcatcagagtgg-
tgccgatggggtggtctccactccattgga-aactgc-----------------------
---------------------------------------------------------
>Micbis_C4_79c
------------------------------------------------------------
------------------------------------------------------------
-------------------------actgcagtaattctggagctaatacg-tgcaacta
agcccagaccttta--cggaatgggcgcatttattagatcaaaaccaa--ccacacttc-
--g-gtgtgtccttgttgatgactctggataa-cttt---gctgatcgcatggc--cttc
gagccggcgacgtatctttcaaatgtctgccctatcaacttacgatggtaggtgatatgc
ctaccatggttgtaacgggtaacggggaatcagggttcgattccggagagggagcctgag
aaacggctaccacatctaaggaaggcagcaggcgcgcaaattacccactcccggcacggg
gaggtagtgacgaaaaataacgatacggaactcttttgaggctccgtaattggaatgagt
acaatttaaatcctttaacgag-gatcca-ttggagggcaagtctggtgccagcagccgc
ggtaattccagctccaatagcgtatattaaagttgttgcagttaaaaagctcgtagttgg
atctgagga-ctagaga-taatgg-tgcgataacctcg-ttactgttat-ttctgcctaa
aaagac-agtgctaggcattggtgctcttaattgagtgcttttgctgcctgtcaagttta
ctttgaaaaaattagagtgctcaaagcaggcgctt---tgcctgaatagtggtgcatgga
ataatggaataagatcttcggatctatttt-gttggttttcggaa-gccgaggtaatgat
taagagagacagacgggggcattcgtattgtggtgttagaggtgaaattcttggatcgcc
gcaag--acgaacaactgcgaaagcatttgccaagcatgttttcattaatcaagaacgaa
agtcagaggttcgaagacgatcagataccgtcctagttctgaccataaacgatgccagct
ggcgatccgcggtggttgtt-attttcgaccccgcgggcagcc-tccgggaaaccaaagc
ctttgggttccgggggaagtatgattgcaaagtcgaaacttaaaggaattgacggaaggg
caccaccaggagtggagcctgcggcttaatttgactcaacacgggaaaactcacccggcc
cggacactgttaggattgacagattgaaagctctttctcgattcggtgggtggtggtgca
tggccgttcttagttggtggag-cgatttgtctggttaattccgataacgaacgagactc
tagcctgctaaatagtcgggtcgtataa-tttagcgactttatgacttcttagagggaca
a-gcggcaactagtcgcacgagattgagcaataacaggtctgtgatgcccttagatgttc
ggggccgcacgcgcgctacactgaagggaacaacgagtagttttcctggcccgaatgggt
cgggtaacctgttgaatacccttcgtgacagggatcggggcttgcaattattccccgtga
acgaggaattcccagtaagcgcaagtca-taagcttgcgttgattacgtccctgcccttt
gtacacaccgcccgtcgctactaccgatt--gaatgttctggtgaaatcatcagagtgg-
tgccgatggggtggtctccactccattgga-aactgc-----------------------
---------------------------------------------------------
>Micbis_C75_42b
------------------------------------------------------------
------------------------------------------------------------
-------------------------actgcagtaattctggagctaatacg-tgcaacta
agcccagaccttta--cggaatgggcgcatttattagatcaaaaccaa--ccacacttc-
--g-gtgtgtccttgttgatgactctggataa-cttt---gctgatcgcatggc--cttc
gagccggcgacgtatctttcaaatgtctgccctatcaacttacgatggtaggtgatatgc
ctaccatggttgtaacgggtaacggggaatcagggttcgattccggagagggagcctgag
aaacggctaccacatctaaggaaggcagcaggcgcgcaaattacccactcccggcacggg
gaggtagtgacgaaaaataacgatacggaactcttttgaggctccgtaattggaatgagt
acaatttaaatcctttaacgag-gatcca-ttggagggcaagtctggtgccagcagccgc
ggtaattccagctccaatagcgtatattaaagttgttgcagttaaaaagctcgtagttgg
atctgagga-ctagaga-taatgg-tgcgataacctcg-ttactgttat-ttctgcctaa
aaagac-agtgctaggcattggtgctcttaattgagtgcttttgctgcctgtcaagttta
ctttgaaaaaattagagtgctcaaagcaggcgctt---tgcctgaatagtggtgcatgga
ataatggaataagatcttcggatctatttt-gttggttttcggaa-gccgaggtaatgat
taagagagacagacgggggcattcgtattgtggtgttagaggtgaaattcttggatcgcc
gcaag--acgaacaactgcgaaagcatttgccaagcatgttttcattaatcaagaacgaa
agtcagaggttcgaagacgatcagataccgtcctagttctgaccataaacgatgccagct
ggcgatccgcggtggttgtt-attttcgaccccgcgggcagcc-tccgggaaaccaaagc
ctttgggttccgggggaagtatgattgcaaagtcgaaacttaaaggaattgacggaaggg
caccaccaggagtggagcctgcggcttaatttgactcaacacgggaaaactcacccggcc
cggacactgttaggattgacagattgaaagctctttctcgattcggtgggtggtggtgca
tggccgttcttagttggtggag-cgatttgtctggttaattccgataacgaacgagactc
tagcctgctaaatagtcgggtcgtataa-tttagcgactttatgacttcttagagggaca
a-gcggcaactagtcgcacgagattgagcaataacaggtctgtgatgcccttagatgttc
ggggccgcacgcgcgctacactgaagggaacaacgagtagttttcctggcccgaatgggt
cgggtaacctgttgaatacccttcgtgacagggatcggggcttgcaattattccccgtga
acgaggaattcccagtaagcgcaagtca-taagcttgcgttgattacgtccctgcccttt
gtacacaccgcccgtcgctactaccgatt--gaatgttctggtgaaatcatcagagtgg-
tgccgatggggtggtctccactccattgga-aactgc-----------------------
---------------------------------------------------------
>Micbis_E52_74h
------------------------------------------------------------
------------------------------------------------------------
-------------------------actgcagtaattctggagctaatacg-tgcaacta
agcccagaccttta--cggaatgggcgcatttattagatcaaaaccaa--ccacacttc-
--g-gtgtgtccttgttgatgactctggataa-cttt---gctgatcgcatggc--cttc
gagccggcgacgtatctttcaaatgtctgccctatcaacttacgatggtaggtgatatgc
ctaccatggttgtaacgggtaacggggaatcagggttcgattccggagagggagcctgag
aaacggctaccacatctaaggaaggcagcaggcgcgcaaattacccactcccggcacggg
gaggtagtgacgaaaaataacgatacggaactcttttgaggctccgtaattggaatgagt
acaatttaaatcctttaacgag-gatcca-ttggagggcaagtctggtgccagcagccgc
ggtaattccagctccaatagcgtatattaaagttgttgcagttaaaaagctcgtagttgg
atctgagga-ctagaga-taatgg-tgcgataacctcg-ttactgttat-ttctgcctaa
aaagac-agtgctaggcattggtgctcttaattgagtgcttttgctgcctgtcaagttta
ctttgaaaaaattagagtgctcaaagcaggcgctt---tgcctgaatagtggtgcatgga
ataatggaataagatcttcggatctatttt-gttggttttcggaa-gccgaggtaatgat
taagagagacagacgggggcattcgtattgtggtgttagaggtgaaattcttggatcgcc
gcaag--acgaacaactgcgaaagcatttgccaagcatgttttcattaatcaagaacgaa
agtcagaggttcgaagacgatcagataccgtcctagttctgaccataaacgatgccagct
ggcgatccgcggtggttgtt-attttcgaccccgcgggcagcc-tccgggaaaccaaagc
ctttgggttccgggggaagtatgattgcaaagtcgaaacttaaaggaattgacggaaggg
caccaccaggagtggagcctgcggcttaatttgactcaacacgggaaaactcacccggcc
cggacactgttaggattgacagattgaaagctctttctcgattcggtgggtggtggtgca
tggccgttcttagttggtggag-cgatttgtctggttaattccgataacgaacgagactc
tagcctgctaaatagtcgggtcgtataa-tttagcgactttatgacttcttagagggaca
a-gcggcaactagtcgcacgagattgagcaataacaggtctgtgatgcccttagatgttc
ggggccgcacgcgcgctacactgaagggaacaacgagtagttttcctggcccgaatgggt
cgggtaacctgttgaatacccttcgtgacagggatcggggcttgcaattattccccgtga
acgaggaattcccagtaagcgcaagtca-taagcttgcgttgattacgtccctgcccttt
gtacacaccgcccgtcgctactaccgatt--gaatgttctggtgaaatcatcagagtgg-
tgccgatggggtggtctccactccattgga-aactgc-----------------------
---------------------------------------------------------
>Micbis_E56_82c
------------------------------------------------------------
------------------------------------------------------------
-------------------------actgcagtaattctggagctaatacg-tgcaacta
agcccagaccttta--cggaatgggcgcatttattagatcaaaaccaa--ccacacttc-
--g-gtgtgtccttgttgatgactctggataa-cttt---gctgatcgcatggc--cttc
gagccggcgacgtatctttcaaatgtctgccctatcaacttacgatggtaggtgatatgc
ctaccatggttgtaacgggtaacggggaatcagggttcgattccggagagggagcctgag
aaacggctaccacatctaaggaaggcagcaggcgcgcaaattacccactcccggcacggg
gaggtagtgacgaaaaataacgatacggaactcttttgaggctccgtaattggaatgagt
acaatttaaatcctttaacgag-gatcca-ttggagggcaagtctggtgccagcagccgc
ggtaattccagctccaatagcgtatattaaagttgttgcagttaaaaagctcgtagttgg
atctgagga-ctagaga-taatgg-tgcgataacctcg-ttactgttat-ttctgcctaa
aaagac-agtgctaggcattggtgctcttaattgagtgcttttgctgcctgtcaagttta
ctttgaaaaaattagagtgctcaaagcaggcgctt---tgcctgaatagtggtgcatgga
ataatggaataagatcttcggatctatttt-gttggttttcggaa-gccgaggtaatgat
taagagagacagacgggggcattcgtattgtggtgttagaggtgaaattcttggatcgcc
gcaag--acgaacaactgcgaaagcatttgccaagcatgttttcattaatcaagaacgaa
agtcagaggttcgaagacgatcagataccgtcctagttctgaccataaacgatgccagct
ggcgatccgcggtggttgtt-attttcgaccccgcgggcagcc-tccgggaaaccaaagc
ctttgggttccgggggaagtatgattgcaaagtcgaaacttaaaggaattgacggaaggg
caccaccaggagtggagcctgcggcttaatttgactcaacacgggaaaactcacccggcc
cggacactgttaggattgacagattgaaagctctttctcgattcggtgggtggtggtgca
tggccgttcttagttggtggag-cgatttgtctggttaattccgataacgaacgagactc
tagcctgctaaatagtcgggtcgtataa-tttagcgactttatgacttcttagagggaca
a-gcggcaactagtcgcacgagattgagcaataacaggtctgtgatgcccttagatgttc
ggggccgcacgcgcgctacactgaagggaacaacgagtagttttcctggcccgaatgggt
cgggtaacctgttgaatacccttcgtgacagggatcggggcttgcaattattccccgtga
acgaggaattcccagtaagcgcaagtca-taagcttgcgttgattacgtccctgcccttt
gtacacaccgcccgtcgctactaccgatt--gaatgttctggtgaaatcatcagagtgg-
tgccgatggggtggtctccactccattgga-aactgc-----------------------
---------------------------------------------------------
>Micbis_E57_59i
------------------------------------------------------------
------------------------------------------------------------
-------------------------actgcagtaattctggagctaatacg-tgcaacta
agcccagaccttta--cggaatgggcgcatttattagatcaaaaccaa--ccacacttc-
--g-gtgtgtccttgttgatgactctggataa-cttt---gctgatcgcatggc--cttc
gagccggcgacgtatctttcaaatgtctgccctatcaacttacgatggtaggtgatatgc
ctaccatggttgtaacgggtaacggggaatcagggttcgattccggagagggagcctgag
aaacggctaccacatctaaggaaggcagcaggcgcgcaaattacccactcccggcacggg
gaggtagtgacgaaaaataacgatacggaactcttttgaggctccgtaattggaatgagt
acaatttaaatcctttaacgag-gatcca-ttggagggcaagtctggtgccagcagccgc
ggtaattccagctccaatagcgtatattaaagttgttgcagttaaaaagctcgtagttgg
atctgagga-ctagaga-taatgg-tgcgataacctcg-ttactgttat-ttctgcctaa
aaagac-agtgctaggcattggtgctcttaattgagtgcttttgctgcctgtcaagttta
ctttgaaaaaattagagtgctcaaagcaggcgctt---tgcctgaatagtggtgcatgga
ataatggaataagatcttcggatctatttt-gttggttttcggaa-gccgaggtaatgat
taagagagacagacgggggcattcgtattgtggtgttagaggtgaaattcttggatcgcc
gcaag--acgaacaactgcgaaagcatttgccaagcatgttttcattaatcaagaacgaa
agtcagaggttcgaagacgatcagataccgtcctagttctgaccataaacgatgccagct
ggcgatccgcggtggttgtt-attttcgaccccgcgggcagcc-tccgggaaaccaaagc
ctttgggttccgggggaagtatgattgcaaagtcgaaacttaaaggaattgacggaaggg
caccaccaggagtggagcctgcggcttaatttgactcaacacgggaaaactcacccggcc
cggacactgttaggattgacagattgaaagctctttctcgattcggtgggtggtggtgca
tggccgttcttagttggtggag-cgatttgtctggttaattccgataacgaacgagactc
tagcctgctaaatagtcgggtcgtataa-tttagcgactttatgacttcttagagggaca
a-gcggcaactagtcgcacgagattgagcaataacaggtctgtgatgcccttagatgttc
ggggccgcacgcgcgctacactgaagggaacaacgagtagttttcctggcccgaatgggt
cgggtaacctgttgaatacccttcgtgacagggatcggggcttgcaattattccccgtga
acgaggaattcccagtaagcgcaagtca-taagcttgcgttgattacgtccctgcccttt
gtacacaccgcccgtcgctactaccgatt--gaatgttctggtgaaatcatcagagtgg-
tgccgatggggtggtctccactccattgga-aactgc-----------------------
---------------------------------------------------------
>Micbis_E60_75h
------------------------------------------------------------
------------------------------------------------------------
-------------------------actgcagtaattctggagctaatacg-tgcaacta
agcccagaccttta--cggaatgggcgcatttattagatcaaaaccaa--ccacacttc-
--g-gtgtgtccttgttgatgactctggataa-cttt---gctgatcgcatggc--cttc
gagccggcgacgtatctttcaaatgtctgccctatcaacttacgatggtaggtgatatgc
ctaccatggttgtaacgggtaacggggaatcagggttcgattccggagagggagcctgag
aaacggctaccacatctaaggaaggcagcaggcgcgcaaattacccactcccggcacggg
gaggtagtgacgaaaaataacgatacggaactcttttgaggctccgtaattggaatgagt
acaatttaaatcctttaacgag-gatcca-ttggagggcaagtctggtgccagcagccgc
ggtaattccagctccaatagcgtatattaaagttgttgcagttaaaaagctcgtagttgg
atctgagga-ctagaga-taatgg-tgcgataacctcg-ttactgttat-ttctgcctaa
aaagac-agtgctaggcattggtgctcttaattgagtgcttttgctgcctgtcaagttta
ctttgaaaaaattagagtgctcaaagcaggcgctt---tgcctgaatagtggtgcatgga
ataatggaataagatcttcggatctatttt-gttggttttcggaa-gccgaggtaatgat
taagagagacagacgggggcattcgtattgtggtgttagaggtgaaattcttggatcgcc
gcaag--acgaacaactgcgaaagcatttgccaagcatgttttcattaatcaagaacgaa
agtcagaggttcgaagacgatcagataccgtcctagttctgaccataaacgatgccagct
ggcgatccgcggtggttgtt-attttcgaccccgcgggcagcc-tccgggaaaccaaagc
ctttgggttccgggggaagtatgattgcaaagtcgaaacttaaaggaattgacggaaggg
caccaccaggagtggagcctgcggcttaatttgactcaacacgggaaaactcacccggcc
cggacactgttaggattgacagattgaaagctctttctcgattcggtgggtggtggtgca
tggccgttcttagttggtggag-cgatttgtctggttaattccgataacgaacgagactc
tagcctgctaaatagtcgggtcgtataa-tttagcgactttatgacttcttagagggaca
a-gcggcaactagtcgcacgagattgagcaataacaggtctgtgatgcccttagatgttc
ggggccgcacgcgcgctacactgaagggaacaacgagtagttttcctggcccgaatgggt
cgggtaacctgttgaatacccttcgtgacagggatcggggcttgcaattattccccgtga
acgaggaattcccagtaagcgcaagtca-taagcttgcgttgattacgtccctgcccttt
gtacacaccgcccgtcgctactaccgatt--gaatgttctggtgaaatcatcagagtgg-
tgccgatggggtggtctccactccattgga-aactgc-----------------------
---------------------------------------------------------
>Micbis_E78_82h
------------------------------------------------------------
------------------------------------------------------------
-------------------------actgcagtaattctggagctaatacg-tgcaacta
agcccagaccttta--cggaatgggcgcatttattagatcaaaaccaa--ccacacttc-
--g-gtgtgtccttgttgatgactctggataa-cttt---gctgatcgcatggc--cttc
gagccggcgacgtatctttcaaatgtctgccctatcaacttacgatggtaggtgatatgc
ctaccatggttgtaacgggtaacggggaatcagggttcgattccggagagggagcctgag
aaacggctaccacatctaaggaaggcagcaggcgcgcaaattacccactcccggcacggg
gaggtagtgacgaaaaataacgatacggaactcttttgaggctccgtaattggaatgagt
acaatttaaatcctttaacgag-gatcca-ttggagggcaagtctggtgccagcagccgc
ggtaattccagctccaatagcgtatattaaagttgttgcagttaaaaagctcgtagttgg
atctgagga-ctagaga-taatgg-tgcgataacctcg-ttactgttat-ttctgcctaa
aaagac-agtgctaggcattggtgctcttaattgagtgcttttgctgcctgtcaagttta
ctttgaaaaaattagagtgctcaaagcaggcgctt---tgcctgaatagtggtgcatgga
ataatggaataagatcttcggatctatttt-gttggttttcggaa-gccgaggtaatgat
taagagagacagacgggggcattcgtattgtggtgttagaggtgaaattcttggatcgcc
gcaag--acgaacaactgcgaaagcatttgccaagcatgttttcattaatcaagaacgaa
agtcagaggttcgaagacgatcagataccgtcctagttctgaccataaacgatgccagct
ggcgatccgcggtggttgtt-attttcgaccccgcgggcagcc-tccgggaaaccaaagc
ctttgggttccgggggaagtatgattgcaaagtcgaaacttaaaggaattgacggaaggg
caccaccaggagtggagcctgcggcttaatttgactcaacacgggaaaactcacccggcc
cggacactgttaggattgacagattgaaagctctttctcgattcggtgggtggtggtgca
tggccgttcttagttggtggag-cgatttgtctggttaattccgataacgaacgagactc
tagcctgctaaatagtcgggtcgtataa-tttagcgactttatgacttcttagagggaca
a-gcggcaactagtcgcacgagattgagcaataacaggtctgtgatgcccttagatgttc
ggggccgcacgcgcgctacactgaagggaacaacgagtagttttcctggcccgaatgggt
cgggtaacctgttgaatacccttcgtgacagggatcggggcttgcaattattccccgtga
acgaggaattcccagtaagcgcaagtca-taagcttgcgttgattacgtccctgcccttt
gtacacaccgcccgtcgctactaccgatt--gaatgttctggtgaaatcatcagagtgg-
tgccgatggggtggtctccactccattgga-aactgc-----------------------
---------------------------------------------------------
>Micbis_F13
------------------------------------------------------------
------------------------------------------------------------
-------------------------actgcagtaattctggagctaatacg-tgcaacta
agcccagaccttta--cggaatgggcgcatttattagatcaaaaccaa--ccacacttc-
--g-gtgtgtccttgttgatgactctggataa-cttt---gctgatcgcatggc--cttc
gagccggcgacgtatctttcaaatgtctgccctatcaacttacgatggtaggtgatatgc
ctaccatggttgtaacgggtaacggggaatcagggttcgattccggagagggagcctgag
aaacggctaccacatctaaggaaggcagcaggcgcgcaaattacccactcccggcacggg
gaggtagtgacgaaaaataacgatacggaactcttttgaggctccgtaattggaatgagt
acaatttaaatcctttaacgag-gatcca-ttggagggcaagtctggtgccagcagccgc
ggtaattccagctccaatagcgtatattaaagttgttgcagttaaaaagctcgtagttgg
atctgagga-ctagaga-taatgg-tgcgataacctcg-ttactgttat-ttctgcctaa
aaagac-agtgctaggcattggtgctcttaattgagtgcttttgctgcctgtcaagttta
ctttgaaaaaattagagtgctcaaagcaggcgctt---tgcctgaatagtggtgcatgga
ataatggaataagatcttcggatctatttt-gttggttttcggaa-gccgaggtaatgat
taagagagacagacgggggcattcgtattgtggtgttagaggtgaaattcttggatcgcc
gcaag--acgaacaactgcgaaagcatttgccaagcatgttttcattaatcaagaacgaa
agtcagaggttcgaagacgatcagataccgtcctagttctgaccataaacgatgccagct
ggcgatccgcggtggttgtt-attttcgaccccgcgggcagcc-tccgggaaaccaaagc
ctttgggttccgggcgaagtctga-tgcaaagttgaaacttaaaggaatagacggaaggg
caccaccaggattggagcctgctgcttaatttgactcaacacgggaaaactcacccggcc
cggacactgttcggattgacagattgaaagctatttctcgattcggtgggtggtggtgca
tggccgttattagttggtggag-cgatttgtctggttaattccgataacgaacgagactc
tagcctgctaaatagtcgggtcgtataa-tttagcgactttatgacttcttagagggaca
a-gcggcaactagtcgcacgagattgagcaataacaggtctgtgatgcccttagatgttc
ggggccgcacgcgcgctacactgaagggaacaacgagtagttttcctggcccgaatgggt
cgggtaacctgttgaatacccttcgtgacagggatcggggcttgcaattattccccgtga
acgaggaattcccagtaagcgcaagtca-taagcttgcgttgattacgtccctgcccttt
gtacacaccgcccgtcgctactaccgatt--gaatgttctggtgaaatcatcagagtgg-
tgccgatggggtggtctccactccattgga-aactgc-----------------------
---------------------------------------------------------
>Micbis_F14_95i
------------------------------------------------------------
------------------------------------------------------------
-------------------------actgcagtaattctggagctaatacg-tgcaacta
agcccagaccttta--cggaatgggcgcatttattagatcaaaaccaa--ccacacttc-
--g-gtgtgtccttgttgatgactctggataa-cttt---gctgatcgcatggc--cttc
gagccggcgacgtatctttcaaatgtctgccctatcaacttacgatggtaggtgatatgc
ctaccatggttgtaacgggtaacggggaatcagggttcgattccggagagggagcctgag
aaacggctaccacatctaaggaaggcagcaggcgcgcaaattacccactcccggcacggg
gaggtagtgacgaaaaataacgatacggaactcttttgaggctccgtaattggaatgagt
acaatttaaatcctttaacgag-gatcca-ttggagggcaagtctggtgccagcagccgc
ggtaattccagctccaatagcgtatattaaagttgttgcagttaaaaagctcgtagttgg
atctgagga-ctagaga-taatgg-tgcgataacctcg-ttactgttat-ttctgcctaa
aaagac-agtgctaggcattggtgctcttaattgagtgcttttgctgcctgtcaagttta
ctttgaaaaaattagagtgctcaaagcaggcgctt---tgcctgaatagtggtgcatgga
ataatggaataagatcttcggatctatttt-gttggttttcggaa-gccgaggtaatgat
taagagagacagacgggggcattcgtattgtggtgttagaggtgaaattcttggatcgcc
gcaag--acgaacaactgcgaaagcatttgccaagcatgttttcattaatcaagaacgaa
agtcagaggttcgaagacgatcagataccgtcctagttctgaccataaacgatgccagct
ggcgatccgcggtggttgtt-attttcgaccccgcgggcagcc-tccgggaaaccaaagc
ctttgggttccgggggaagtatgattgcaaagtcgaaacttaaaggaattgacggaaggg
caccaccaggagtggagcctgcggcttaatttgactcaacacgggaaaactcacccggcc
cggacactgttaggattgacagattgaaagctctttctcgattcggtgggtggtggtgca
tggccgttcttagttggtggag-cgatttgtctggttaattccgataacgaacgagactc
tagcctgctaaatagtcgggtcgtataa-tttagcgactttatgacttcttagagggaca
a-gcggcaactagtcgcacgagattgagcaataacaggtctgtgatgcccttagatgttc
ggggccgcacgcgcgctacactgaagggaacaacgagtagttttcctggcccgaatgggt
cgggtaacctgttgaatacccttcgtgacagggatcggggcttgcaattattccccgtga
acgaggaattcccagtaagcgcaagtca-taagcttgcgttgattacgtccctgcccttt
gtacacaccgcccgtcgctactaccgatt--gaatgttctggtgaaatcatcagagtgg-
tgccgatggggtggtctccactccattgga-aactgc-----------------------
---------------------------------------------------------
>Micbis_F16_96i
------------------------------------------------------------
------------------------------------------------------------
-------------------------actgcagtaattctggagctaatacg-tgcaacta
agcccagaccttta--cggaatgggcgcatttattagatcaaaaccaa--ccacacttc-
--g-gtgtgtccttgttgatgactctggataa-cttt---gctgatcgcatggc--cttc
gagccggcgacgtatctttcaaatgtctgccctatcaacttacgatggtaggtgatatgc
ctaccatggttgtaacgggtaacggggaatcagggttcgattccggagagggagcctgag
aaacggctaccacatctaaggaaggcagcaggcgcgcaaattacccactcccggcacggg
gaggtagtgacgaaaaataacgatacggaactcttttgaggctccgtaattggaatgagt
acaatttaaatcctttaacgag-gatcca-ttggagggcaagtctggtgccagcagccgc
ggtaattccagctccaatagcgtatattaaagttgttgcagttaaaaagctcgtagttgg
atctgagga-ctagaga-taatgg-tgcgataacctcg-ttactgttat-ttctgcctaa
aaagac-agtgctaggcattggtgctcttaattgagtgcttttgctgcctgtcaagttta
ctttgaaaaaattagagtgctcaaagcaggcgctt---tgcctgaatagtggtgcatgga
ataatggaataagatcttcggatctatttt-gttggttttcggaa-gccgaggtaatgat
taagagagacagacgggggcattcgtattgtggtgttagaggtgaaattcttggatcgcc
gcaag--acgaacaactgcgaaagcatttgccaagcatgttttcattaatcaagaacgaa
agtcagaggttcgaagacgatcagataccgtcctagttctgaccataaacgatgccagct
ggcgatccgcggtggttgtt-attttcgaccccgcgggcagcc-tccgggaaaccaaagc
ctttgggttccgggggaagtatgattgcaaagtcgaaacttaaaggaattgacggaaggg
caccaccaggagtggagcctgcggcttaatttgactcaacacgggaaaactcacccggcc
cggacactgttaggattgacagattgaaagctctttctcgattcggtgggtggtggtgca
tggccgttcttagttggtggag-cgatttgtctggttaattccgataacgaacgagactc
tagcctgctaaatagtcgggtcgtataa-tttagcgactttatgacttcttagagggaca
a-gcggcaactagtcgcacgagattgagcaataacaggtctgtgatgcccttagatgttc
ggggccgcacgcgcgctacactgaagggaacaacgagtagttttcctggcccgaatgggt
cgggtaacctgttgaatacccttcgtgacagggatcggggcttgcaattattccccgtga
acgaggaattcccagtaagcgcaagtca-taagcttgcgttgattacgtccctgcccttt
gtacacaccgcccgtcgctactaccgatt--gaatgttctggtgaaatcatcagagtgg-
tgccgatggggtggtctccactccattgga-aactgc-----------------------
---------------------------------------------------------
>Micbis_F17_97i
------------------------------------------------------------
------------------------------------------------------------
-------------------------actgcagtaattctggagctaatacg-tgcaacta
agcccagaccttta--cggaatgggcgcatttattagatcaaaaccaa--ccacacttc-
--g-gtgtgtccttgttgatgactctggataa-cttt---gctgatcgcatggc--cttc
gagccggcgacgtatctttcaaatgtctgccctatcaacttacgatggtaggtgatatgc
ctaccatggttgtaacgggtaacggggaatcagggttcgattccggagagggagcctgag
aaacggctaccacatctaaggaaggcagcaggcgcgcaaattacccactcccggcacggg
gaggtagtgacgaaaaataacgatacggaactcttttgaggctccgtaattggaatgagt
acaatttaaatcctttaacgag-gatcca-ttggagggcaagtctggtgccagcagccgc
ggtaattccagctccaatagcgtatattaaagttgttgcagttaaaaagctcgtagttgg
atctgagga-ctagaga-taatgg-tgcgataacctcg-ttactgttat-ttctgcctaa
aaagac-agtgctaggcattggtgctcttaattgagtgcttttgctgcctgtcaagttta
ctttgaaaaaattagagtgctcaaagcaggcgctt---tgcctgaatagtggtgcatgga
ataatggaataagatcttcggatctatttt-gttggttttcggaa-gccgaggtaatgat
taagagagacagacgggggcattcgtattgtggtgttagaggtgaaattcttggatcgcc
gcaag--acgaacaactgcgaaagcatttgccaagcatgttttcattaatcaagaacgaa
agtcagaggttcgaagacgatcagataccgtcctagttctgaccataaacgatgccagct
ggcgatccgcggtggttgtt-attttcgaccccgcgggcagcc-tccgggaaaccaaagc
ctttgggttccgggggaagtatgattgcaaagtcgaaacttaaaggaattgacggaaggg
caccaccaggagtggagcctgcggcttaatttgactcaacacgggaaaactcacccggcc
cggacactgttaggattgacagattgaaagctctttctcgattcggtgggtggtggtgca
tggccgttcttagttggtggag-cgatttgtctggttaattccgataacgaacgagactc
tagcctgctaaatagtcgggtcgtataa-tttagcgactttatgacttcttagagggaca
a-gcggcaactagtcgcacgagattgagcaataacaggtctgtgatgcccttagatgttc
ggggccgcacgcgcgctacactgaagggaacaacgagtagttttcctggcccgaatgggt
cgggtaacctgttgaatacccttcgtgacagggatcggggcttgcaattattccccgtga
acgaggaattcccagtaagcgcaagtca-taagcttgcgttgattacgtccctgcccttt
gtacacaccgcccgtcgctactaccgatt--gaatgttctggtgaaatcatcagagtgg-
tgccgatggggtggtctccactccattgga-aactgc-----------------------
---------------------------------------------------------
>Micbis_F18_98i
------------------------------------------------------------
------------------------------------------------------------
-------------------------actgcagtaattctggagctaatacg-tgcaacta
agcccagaccttta--cggaatgggcgcatttattagatcaaaaccaa--ccacacttc-
--g-gtgtgtccttgttgatgactctggataa-cttt---gctgatcgcatggc--cttc
gagccggcgacgtatctttcaaatgtctgccctatcaacttacgatggtaggtgatatgc
ctaccatggttgtaacgggtaacggggaatcagggttcgattccggagagggagcctgag
aaacggctaccacatctaaggaaggcagcaggcgcgcaaattacccactcccggcacggg
gaggtagtgacgaaaaataacgatacggaactcttttgaggctccgtaattggaatgagt
acaatttaaatcctttaacgag-gatcca-ttggagggcaagtctggtgccagcagccgc
ggtaattccagctccaatagcgtatattaaagttgttgcagttaaaaagctcgtagttgg
atctgagga-ctagaga-taatgg-tgcgataacctcg-ttactgttat-ttctgcctaa
aaagac-agtgctaggcattggtgctcttaattgagtgcttttgctgcctgtcaagttta
ctttgaaaaaattagagtgctcaaagcaggcgctt---tgcctgaatagtggtgcatgga
ataatggaataagatcttcggatctatttt-gttggttttcggaa-gccgaggtaatgat
taagagagacagacgggggcattcgtattgtggtgttagaggtgaaattcttggatcgcc
gcaag--acgaacaactgcgaaagcatttgccaagcatgttttcattaatcaagaacgaa
agtcagaggttcgaagacgatcagataccgtcctagttctgaccataaacgatgccagct
ggcgatccgcggtggttgtt-attttcgaccccgcgggcagcc-tccgggaaaccaaagc
ctttgggttccgggggaagtatgattgcaaagtcgaaacttaaaggaattgacggaaggg
caccaccaggagtggagcctgcggcttaatttgactcaacacgggaaaactcacccggcc
cggacactgttaggattgacagattgaaagctctttctcgattcggtgggtggtggtgca
tggccgttcttagttggtggag-cgatttgtctggttaattccgataacgaacgagactc
tagcctgctaaatagtcgggtcgtataa-tttagcgactttatgacttcttagagggaca
a-gcggcaactagtcgcacgagattgagcaataacaggtctgtgatgcccttagatgttc
ggggccgcacgcgcgctacactgaagggaacaacgagtagttttcctggcccgaatgggt
cgggtaacctgttgaatacccttcgtgacagggatcggggcttgcaattattccccgtga
acgaggaattcccagtaagcgcaagtca-taagcttgcgttgattacgtccctgcccttt
gtacacaccgcccgtcgctactaccgatt--gaatgttctggtgaaatcatcagagtgg-
tgccgatggggtggtctccactccattgga-aactgc-----------------------
---------------------------------------------------------
>Micbis_F19_99i
------------------------------------------------------------
------------------------------------------------------------
-------------------------actgcagtaattctggagctaatacg-tgcaacta
agcccagaccttta--cggaatgggcgcatttattagatcaaaaccaa--ccacacttc-
--g-gtgtgtccttgttgatgactctggataa-cttt---gctgatcgcatggc--cttc
gagccggcgacgtatctttcaaatgtctgccctatcaacttacgatggtaggtgatatgc
ctaccatggttgtaacgggtaacggggaatcagggttcgattccggagagggagcctgag
aaacggctaccacatctaaggaaggcagcaggcgcgcaaattacccactcccggcacggg
gaggtagtgacgaaaaataacgatacggaactcttttgaggctccgtaattggaatgagt
acaatttaaatcctttaacgag-gatcca-ttggagggcaagtctggtgccagcagccgc
ggtaattccagctccaatagcgtatattaaagttgttgcagttaaaaagctcgtagttgg
atctgagga-ctagaga-taatgg-tgcgataacctcg-ttactgttat-ttctgcctaa
aaagac-agtgctaggcattggtgctcttaattgagtgcttttgctgcctgtcaagttta
ctttgaaaaaattagagtgctcaaagcaggcgctt---tgcctgaatagtggtgcatgga
ataatggaataagatcttcggatctatttt-gttggttttcggaa-gccgaggtaatgat
taagagagacagacgggggcattcgtattgtggtgttagaggtgaaattcttggatcgcc
gcaag--acgaacaactgcgaaagcatttgccaagcatgttttcattaatcaagaacgaa
agtcagaggttcgaagacgatcagataccgtcctagttctgaccataaacgatgccagct
ggcgatccgcggtggttgtt-attttcgaccccgcgggcagcc-tccgggaaaccaaagc
ctttgggttccgggggaagtatgattgcaaagtcgaaacttaaaggaattgacggaaggg
caccaccaggagtggagcctgcggcttaatttgactcaacacgggaaaactcacccggcc
cggacactgttaggattgacagattgaaagctctttctcgattcggtgggtggtggtgca
tggccgttcttagttggtggag-cgatttgtctggttaattccgataacgaacgagactc
tagcctgctaaatagtcgggtcgtataa-tttagcgactttatgacttcttagagggaca
a-gcggcaactagtcgcacgagattgagcaataacaggtctgtgatgcccttagatgttc
ggggccgcacgcgcgctacactgaagggaacaacgagtagttttcctggcccgaatgggt
cgggtaacctgttgaatacccttcgtgacagggatcggggcttgcaattattccccgtga
acgaggaattcccagtaagcgcaagtca-taagcttgcgttgattacgtccctgcccttt
gtacacaccgcccgtcgctactaccgatt--gaatgttctggtgaaatcatcagagtgg-
tgccgatggggtggtctccactccattgga-aactgc-----------------------
---------------------------------------------------------
>Micbis_F20
------------------------------------------------------------
------------------------------------------------------------
-------------------------actgcagtaattctggagctaatacg-tgcaacta
agcccagaccttta--cggaatgggcgcatttattagatcaaaaccaa--ccacacttc-
--g-gtgtgtccttgttgatgactctggataa-cttt---gctgatcgcatggc--cttc
gagccggcgacgtatctttcaaatgtctgccctatcaacttacgatggtaggtgatatgc
ctaccatggttgtaacgggtaacggggaatcagggttcgattccggagagggagcctgag
aaacggctaccacatctaaggaaggcagcaggcgcgcaaattacccactcccggcacggg
gaggtagtgacgaaaaataacgatacggaactcttttgaggctccgtaattggaatgagt
acaatttaaatcctttaacgag-gatcca-ttggagggcaagtctggtgccagcagccgc
ggtaattccagctccaatagcgtatattaaagttgttgcagttaaaaagctcgtagttgg
atctgagga-ctagaga-taatgg-tgcgataacctcg-ttactgttat-ttctgcctaa
aaagac-agtgctaggcattggtgctcttaattgagtgcttttgctgcctgtcaagttta
ctttgaaaaaattagagtgctcaaagcaggcgctt---tgcctgaatagtggtgcatgga
ataatggaataagatcttcggatctatttt-gttggttttcggaa-gccgaggtaatgat
taagagagacagacgggggcattcgtattgtggtgttagaggtgaaattcttggatcgcc
gcaag--acgaacaactgcgaaagcatttgccaagcatgttttcattaatcaagaacgaa
agtcagaggttcgaagacgatcagataccgtcctagttctgaccataaacgatgccagct
ggcgatccgcggtggttgtt-attttcgaccccgcgggcagcc-tccgggaaaccaaagc
ctttgggttccgggggaagtatgattgcaaagtcgaaacttaaaggaattgacggaaggg
caccaccaggagtggagcctgcggcttaatttgactcaacacgggaaaactcacccggcc
cggacactgttaggattgacagattgaaagctctttctcgattcggtgggtggtggtgca
tggccgttcttagttggtggag-cgatttgtctggttaattccgataacgaacgagactc
tagcctgctaaatagtcgggtcgtataa-tttagcgactttatgacttcttagagggaca
a-gcggcaactagtcgcacgagattgagcaataacaggtctgtgatgcccttagatgttc
ggggccgcacgcgcgctacactgaagggaacaacgagtagttttcctggcccgaatgggt
cgggtaacctgttgaatacccttcgtgacagggatcggggcttgcaattattccccgtga
acgaggaattcccagtaagcgcaagtca-taagcttgcgttgattacgtccctgcccttt
gtacacaccgcccgtcgctactaccgatt--gaatgttctggtgaaatcatcagagtgg-
tgccgatggggtggtctccactccattgga-aactgc-----------------------
---------------------------------------------------------
>Micbis_F21
------------------------------------------------------------
------------------------------------------------------------
-------------------------actgcagtaattctggagctaatacg-tgcaacta
agcccagaccttta--cggaatgggcgcatttattagatcaaaaccaa--ccacacttc-
--g-gtgtgtccttgttgatgactctggataa-cttt---gctgatcgcatggc--cttc
gagccggcgacgtatctttcaaatgtctgccctatcaacttacgatggtaggtgatatgc
ctaccatggttgtaacgggtaacggggaatcagggttcgattccggagagggagcctgag
aaacggctaccacatctaaggaaggcagcaggcgcgcaaattacccactcccggcacggg
gaggtagtgacgaaaaataacgatacggaactcttttgaggctccgtaattggaatgagt
acaatttaaatcctttaacgag-gatcca-ttggagggcaagtctggtgccagcagccgc
ggtaattccagctccaatagcgtatattaaagttgttgcagttaaaaagctcgtagttgg
atctgagga-ctagaga-taatgg-tgcgataacctcg-ttactgttat-ttctgcctaa
aaagac-agtgctaggcattggtgctcttaattgagtgcttttgctgcctgtcaagttta
ctttgaaaaaattagagtgctcaaagcaggcgctt---tgcctgaatagtggtgcatgga
ataatggaataagatcttcggatctatttt-gttggttttcggaa-gccgaggtaatgat
taagagagacagacgggggcattcgtattgtggtgttagaggtgaaattcttggatcgcc
gcaag--acgaacaactgcgaaagcatttgccaagcatgttttcattaatcaagaacgaa
agtcagaggttcgaagacgatcagataccgtcctagttctgaccataaacgatgccagct
ggcgatccgcggtggttgtt-attttcgaccccgcgggcagcc-tccgggaaaccaaagc
ctttgggttccgggggaagtatgattgcaaagtcgaaacttaaaggaattgacggaaggg
caccaccaggagtggagcctgcggcttaatttgactcaacacgggaaaactcacccggcc
cggacactgttaggattgacagattgaaagctctttctcgattcggtgggtggtggtgca
tggccgttcttagttggtggag-cgatttgtctggttaattccgataacgaacgagactc
tagcctgctaaatagtcgggtcgtataa-tttagcgactttatgacttcttagagggaca
a-gcggcaactagtcgcacgagattgagcaataacaggtctgtgatgcccttagatgttc
ggggccgcacgcgcgctacactgaagggaacaacgagtagttttcctggcccgaatgggt
cgggtaacctgttgaatacccttcgtgacagggatcggggcttgcaattattccccgtga
acgaggaattcccagtaagcgcaagtca-taagcttgcgttgattacgtccctgcccttt
gtacacaccgcccgtcgctactaccgatt--gaatgttctggtgaaatcatcagagtgg-
tgccgatggggtggtctccactccattgga-aactgc-----------------------
---------------------------------------------------------
>Micbis_F22
------------------------------------------------------------
------------------------------------------------------------
-------------------------actgcagtaattctggagctaatacg-tgcaacta
agcccagaccttta--cggaatgggcgcatttattagatcaaaaccaa--ccacacttc-
--g-gtgtgtccttgttgatgactctggataa-cttt---gctgatcgcatggc--cttc
gagccggcgacgtatctttcaaatgtctgccctatcaacttacgatggtaggtgatatgc
ctaccatggttgtaacgggtaacggggaatcagggttcgattccggagagggagcctgag
aaacggctaccacatctaaggaaggcagcaggcgcgcaaattacccactcccggcacggg
gaggtagtgacgaaaaataacgatacggaactcttttgaggctccgtaattggaatgagt
acaatttaaatcctttaacgag-gatcca-ttggagggcaagtctggtgccagcagccgc
ggtaattccagctccaatagcgtatattaaagttgttgcagttaaaaagctcgtagttgg
atctgagga-ctagaga-taatgg-tgcgataacctcg-ttactgttat-ttctgcctaa
aaagac-agtgctaggcattggtgctcttaattgagtgcttttgctgcctgtcaagttta
ctttgaaaaaattagagtgctcaaagcaggcgctt---tgcctgaatagtggtgcatgga
ataatggaataagatcttcggatctatttt-gttggttttcggaa-gccgaggtaatgat
taagagagacagacgggggcattcgtattgtggtgttagaggtgaaattcttggatcgcc
gcaag--acgaacaactgcgaaagcatttgccaagcatgttttcattaatcaagaacgaa
agtcagaggttcgaagacgatcagataccgtcctagttctgaccataaacgatgccagct
ggcgatccgcggtggttgtt-attttcgaccccgcgggcagcc-tccgggaaaccaaagc
ctttgggttccgggggaagtatgattgcaaagtcgaaacttaaaggaattgacggaaggg
caccaccaggagtggagcctgcggcttaatttgactcaacacgggaaaactcacccggcc
cggacactgttaggattgacagattgaaagctctttctcgattcggtgggtggtggtgca
tggccgttcttagttggtggag-cgatttgtctggttaattccgataacgaacgagactc
tagcctgctaaatagtcgggtcgtataa-tttagcgactttatgacttcttagagggaca
a-gcggcaactagtcgcacgagattgagcaataacaggtctgtgatgcccttagatgttc
ggggccgcacgcgcgctacactgaagggaacaacgagtagttttcctggcccgaatgggt
cgggtaacctgttgaatacccttcgtgacagggatcggggcttgcaattattccccgtga
acgaggaattcccagtaagcgcaagtca-taagcttgcgttgattacgtccctgcccttt
gtacacaccgcccgtcgctactaccgatt--gaatgttctggtgaaatcatcagagtgg-
tgccgatggggtggtctccactccattgga-aactgc-----------------------
---------------------------------------------------------
>Micbis_F24
------------------------------------------------------------
------------------------------------------------------------
-------------------------actgcagtaattctggagctaatacg-tgcaacta
agcccagaccttta--cggaatgggcgcatttattagatcaaaaccaa--ccacacttc-
--g-gtgtgtccttgttgatgactctggataa-cttt---gctgatcgcatggc--cttc
gagccggcgacgtatctttcaaatgtctgccctatcaacttacgatggtaggtgatatgc
ctaccatggttgtaacgggtaacggggaatcagggttcgattccggagagggagcctgag
aaacggctaccacatctaaggaaggcagcaggcgcgcaaattacccactcccggcacggg
gaggtagtgacgaaaaataacgatacggaactcttttgaggctccgtaattggaatgagt
acaatttaaatcctttaacgag-gatcca-ttggagggcaagtctggtgccagcagccgc
ggtaattccagctccaatagcgtatattaaagttgttgcagttaaaaagctcgtagttgg
atctgagga-ctagaga-taatgg-tgcgataacctcg-ttactgttat-ttctgcctaa
aaagac-agtgctaggcattggtgctcttaattgagtgcttttgctgcctgtcaagttta
ctttgaaaaaattagagtgctcaaagcaggcgctt---tgcctgaatagtggtgcatgga
ataatggaataagatcttcggatctatttt-gttggttttcggaa-gccgaggtaatgat
taagagagacagacgggggcattcgtattgtggtgttagaggtgaaattcttggatcgcc
gcaag--acgaacaactgcgaaagcatttgccaagcatgttttcattaatcaagaacgaa
agtcagaggttcgaagacgatcagataccgtcctagttctgaccataaacgatgccagct
ggcgatccgcggtggttgtt-attttcgaccccgcgggcagcc-tccgggaaaccaaagc
ctttgggttccgggggaagtatgattgcaaagtcgaaacttaaaggaattgacggaaggg
caccaccaggagtggagcctgcggcttaatttgactcaacacgggaaaactcacccggcc
cggacactgttaggattgacagattgaaagctctttctcgattcggtgggtggtggtgca
tggccgttcttagttggtggag-cgatttgtctggttaattccgataacgaacgagactc
tagcctgctaaatagtcgggtcgtataa-tttagcgactttatgacttcttagagggaca
a-gcggcaactagtcgcacgagattgagcaataacaggtctgtgatgcccttagatgttc
ggggccgcacgcgcgctacactgaagggaacaacgagtagttttcctggcccgaatgggt
cgggtaacctgttgaatacccttcgtgacagggatcggggcttgcaattattccccgtga
acgaggaattcccagtaagcgcaagtca-taagcttgcgttgattacgtccctgcccttt
gtacacaccgcccgtcgctactaccgatt--gaatgttctggtgaaatcatcagagtgg-
tgccgatggggtggtctccactccattgga-aactgc-----------------------
---------------------------------------------------------
>Micbis_F25
------------------------------------------------------------
------------------------------------------------------------
-------------------------actgcagtaattctggagctaatacg-tgcaacta
agcccagaccttta--cggaatgggcgcatttattagatcaaaaccaa--ccacacttc-
--g-gtgtgtccttgttgatgactctggataa-cttt---gctgatcgcatggc--cttc
gagccggcgacgtatctttcaaatgtctgccctatcaacttacgatggtaggtgatatgc
ctaccatggttgtaacgggtaacggggaatcagggttcgattccggagagggagcctgag
aaacggctaccacatctaaggaaggcagcaggcgcgcaaattacccactcccggcacggg
gaggtagtgacgaaaaataacgatacggaactcttttgaggctccgtaattggaatgagt
acaatttaaatcctttaacgag-gatcca-ttggagggcaagtctggtgccagcagccgc
ggtaattccagctccaatagcgtatattaaagttgttgcagttaaaaagctcgtagttgg
atctgagga-ctagaga-taatgg-tgcgataacctcg-ttactgttat-ttctgcctaa
aaagac-agtgctaggcattggtgctcttaattgagtgcttttgctgcctgtcaagttta
ctttgaaaaaattagagtgctcaaagcaggcgctt---tgcctgaatagtggtgcatgga
ataatggaataagatcttcggatctatttt-gttggttttcggaa-gccgaggtaatgat
taagagagacagacgggggcattcgtattgtggtgttagaggtgaaattcttggatcgcc
gcaag--acgaacaactgcgaaagcatttgccaagcatgttttcattaatcaagaacgaa
agtcagaggttcgaagacgatcagataccgtcctagttctgaccataaacgatgccagct
ggcgatccgcggtggttgtt-attttcgaccccgcgggcagcc-tccgggaaaccaaagc
ctttgggttccgggggaagtatgattgcaaagtcgaaacttaaaggaattgacggaaggg
caccaccaggagtggagcctgcggcttaatttgactcaacacgggaaaactcacccggcc
cggacactgttaggattgacagattgaaagctctttctcgattcggtgggtggtggtgca
tggccgttcttagttggtggag-cgatttgtctggttaattccgataacgaacgagactc
tagcctgctaaatagtcgggtcgtataa-tttagcgactttatgacttcttagagggaca
a-gcggcaactagtcgcacgagattgagcaataacaggtctgtgatgcccttagatgttc
ggggccgcacgcgcgctacactgaagggaacaacgagtagttttcctggcccgaatgggt
cgggtaacctgttgaatacccttcgtgacagggatcggggcttgcaattattccccgtga
acgaggaattcccagtaagcgcaagtca-taagcttgcgttgattacgtccctgcccttt
gtacacaccgcccgtcgctactaccgatt--gaatgttctggtgaaatcatcagagtgg-
tgccgatggggtggtctccactccattgga-aactgc-----------------------
---------------------------------------------------------
>Micbis_F29
------------------------------------------------------------
------------------------------------------------------------
-------------------------actgcagtaattctggagctaatacg-tgcaacta
agcccagaccttta--cggaatgggcgcatttattagatcaaaaccaa--ccacacttc-
--g-gtgtgtccttgttgatgactctggataa-cttt---gctgatcgcatggc--cttc
gagccggcgacgtatctttcaaatgtctgccctatcaacttacgatggtaggtgatatgc
ctaccatggttgtaacgggtaacggggaatcagggttcgattccggagagggagcctgag
aaacggctaccacatctaaggaaggcagcaggcgcgcaaattacccactcccggcacggg
gaggtagtgacgaaaaataacgatacggaactcttttgaggctccgtaattggaatgagt
acaatttaaatcctttaacgag-gatcca-ttggagggcaagtctggtgccagcagccgc
ggtaattccagctccaatagcgtatattaaagttgttgcagttaaaaagctcgtagttgg
atctgagga-ctagaga-taatgg-tgcgataacctcg-ttactgttat-ttctgcctaa
aaagac-agtgctaggcattggtgctcttaattgagtgcttttgctgcctgtcaagttta
ctttgaaaaaattagagtgctcaaagcaggcgctt---tgcctgaatagtggtgcatgga
ataatggaataagatcttcggatctatttt-gttggttttcggaa-gccgaggtaatgat
taagagagacagacgggggcattcgtattgtggtgttagaggtgaaattcttggatcgcc
gcaag--acgaacaactgcgaaagcatttgccaagcatgttttcattaatcaagaacgaa
agtcagaggttcgaagacgatcagataccgtcctagttctgaccataaacgatgccagct
ggcgatccgcggtggttgtt-attttcgaccccgcgggcagcc-tccgggaaaccaaagc
ctttgggttccgggggaagtatgattgcaaagtcgaaacttaaaggaattgacggaaggg
caccaccaggagtggagcctgcggcttaatttgactcaacacgggaaaactcacccggcc
cggacactgttaggattgacagattgaaagctctttctcgattcggtgggtggtggtgca
tggccgttcttagttggtggag-cgatttgtctggttaattccgataacgaacgagactc
tagcctgctaaatagtcgggtcgtataa-tttagcgactttatgacttcttagagggaca
a-gcggcaactagtcgcacgagattgagcaataacaggtctgtgatgcccttagatgttc
ggggccgcacgcgcgctacactgaagggaacaacgagtagttttcctggcccgaatgggt
cgggtaacctgttgaatacccttcgtgacagggatcggggcttgcaattattccccgtga
acgaggaattcccagtaagcgcaagtca-taagcttgcgttgattacgtccctgcccttt
gtacacaccgcccgtcgctactaccgatt--gaatgttctggtgaaatcatcagagtgg-
tgccgatggggtggtctccactccattgga-aactgc-----------------------
---------------------------------------------------------
>Micbis_F4
------------------------------------------------------------
------------------------------------------------------------
-------------------------actgcagtaattctggagctaatacg-tgcaacta
agcccagaccttta--cggaatgggcgcatttattagatcaaaaccaa--ccacacttc-
--g-gtgtgtccttgttgatgactctggataa-cttt---gctgatcgcatggc--cttc
gagccggcgacgtatctttcaaatgtctgccctatcaacttacgatggtaggtgatatgc
ctaccatggttgtaacgggtaacggggaatcagggttcgattccggagagggagcctgag
aaacggctaccacatctaaggaaggcagcaggcgcgcaaattacccactcccggcacggg
gaggtagtgacgaaaaataacgatacggaactcttttgaggctccgtaattggaatgagt
acaatttaaatcctttaacgag-gatcca-ttggagggcaagtctggtgccagcagccgc
ggtaattccagctccaatagcgtatattaaagttgttgcagttaaaaagctcgtagttgg
atctgagga-ctagaga-taatgg-tgcgataacctcg-ttactgttat-ttctgcctaa
aaagac-agtgctaggcattggtgctcttaattgagtgcttttgctgcctgtcaagttta
ctttgaaaaaattagagtgctcaaagcaggcgctt---tgcctgaatagtggtgcatgga
ataatggaataagatcttcggatctatttt-gttggttttcggaa-gccgaggtaatgat
taagagagacagacgggggcattcgtattgtggtgttagaggtgaaattcttggatcgcc
gcaag--acgaacaactgcgaaagcatttgccaagcatgttttcattaatcaagaacgaa
agtcagaggttcgaagacgatcagataccgtcctagttctgaccataaacgatgccagct
ggcgatccgcggtggttgtt-attttcgaccccgcgggcagcc-tccgggaaaccaaagc
ctttgggttccgggggaagtatgattgcaaagtcgaaacttaaaggaattgacggaaggg
caccaccaggagtggagcctgcggcttaatttgactcaacacgggaaaactcacccggcc
cggacactgttaggattgacagattgaaagctctttctcgattcggtgggtggtggtgca
tggccgttcttagttggtggag-cgatttgtctggttaattccgataacgaacgagactc
tagcctgctaaatagtcgggtcgtataa-tttagcgactttatgacttcttagagggaca
a-gcggcaactagtcgcacgagattgagcaataacaggtctgtgatgcccttagatgttc
ggggccgcacgcgcgctacactgaagggaacaacgagtagttttcctggcccgaatgggt
cgggtaacctgttgaatacccttcgtgacagggatcggggcttgcaattattccccgtga
acgaggaattcccagtaagcgcaagtca-taagcttgcgttgattacgtccctgcccttt
gtacacaccgcccgtcgctactaccgatt--gaatgttctggtgaaatcatcagagtgg-
tgccgatggggtggtctccactccattgga-aactgc-----------------------
---------------------------------------------------------
>Micbis_F5
------------------------------------------------------------
------------------------------------------------------------
-------------------------actgcagtaattctggagctaatacg-tgcaacta
agcccagaccttta--cggaatgggcgcatttattagatcaaaaccaa--ccacacttc-
--g-gtgtgtccttgttgatgactctggataa-cttt---gctgatcgcatggc--cttc
gagccggcgacgtatctttcaaatgtctgccctatcaacttacgatggtaggtgatatgc
ctaccatggttgtaacgggtaacggggaatcagggttcgattccggagagggagcctgag
aaacggctaccacatctaaggaaggcagcaggcgcgcaaattacccactcccggcacggg
gaggtagtgacgaaaaataacgatacggaactcttttgaggctccgtaattggaatgagt
acaatttaaatcctttaacgag-gatcca-ttggagggcaagtctggtgccagcagccgc
ggtaattccagctccaatagcgtatattaaagttgttgcagttaaaaagctcgtagttgg
atctgagga-ctagaga-taatgg-tgcgataacctcg-ttactgttat-ttctgcctaa
aaagac-agtgctaggcattggtgctcttaattgagtgcttttgctgcctgtcaagttta
ctttgaaaaaattagagtgctcaaagcaggcgctt---tgcctgaatagtggtgcatgga
ataatggaataagatcttcggatctatttt-gttggttttcggaa-gccgaggtaatgat
taagagagacagacgggggcattcgtattgtggtgttagaggtgaaattcttggatcgcc
gcaag--acgaacaactgcgaaagcatttgccaagcatgttttcattaatcaagaacgaa
agtcagaggttcgaagacgatcagataccgtcctagttctgaccataaacgatgccagct
ggcgatccgcggtggttgtt-attttcgaccccgcgggcagcc-tccgggaaaccaaagc
ctttgggttccgggggaagtatgattgcaaagtcgaaacttaaaggaattgacggaaggg
caccaccaggagtggagcctgcggcttaatttgactcaacacgggaaaactcacccggcc
cggacactgttaggattgacagattgaaagctctttctcgattcggtgggtggtggtgca
tggccgttcttagttggtggag-cgatttgtctggttaattccgataacgaacgagactc
tagcctgctaaatagtcgggtcgtataa-tttagcgactttatgacttcttagagggaca
a-gcggcaactagtcgcacgagattgagcaataacaggtctgtgatgcccttagatgttc
ggggccgcacgcgcgctacactgaagggaacaacgagtagttttcctggcccgaatgggt
cgggtaacctgttgaatacccttcgtgacagggatcggggcttgcaattattccccgtga
acgaggaattcccagtaagcgcaagtca-taagcttgcgttgattacgtccctgcccttt
gtacacaccgcccgtcgctactaccgatt--gaatgttctggtgaaatcatcagagtgg-
tgccgatggggtggtctccactccattgga-aactgc-----------------------
---------------------------------------------------------
>Micbis_F6
------------------------------------------------------------
------------------------------------------------------------
-------------------------actgcagtaattctggagctaatacg-tgcaacta
agcccagaccttta--cggaatgggcgcatttattagatcaaaaccaa--ccacacttc-
--g-gtgtgtccttgttgatgactctggataa-cttt---gctgatcgcatggc--cttc
gagccggcgacgtatctttcaaatgtctgccctatcaacttacgatggtaggtgatatgc
ctaccatggttgtaacgggtaacggggaatcagggttcgattccggagagggagcctgag
aaacggctaccacatctaaggaaggcagcaggcgcgcaaattacccactcccggcacggg
gaggtagtgacgaaaaataacgatacggaactcttttgaggctccgtaattggaatgagt
acaatttaaatcctttaacgag-gatcca-ttggagggcaagtctggtgccagcagccgc
ggtaattccagctccaatagcgtatattaaagttgttgcagttaaaaagctcgtagttgg
atctgagga-ctagaga-taatgg-tgcgataacctcg-ttactgttat-ttctgcctaa
aaagac-agtgctaggcattggtgctcttaattgagtgcttttgctgcctgtcaagttta
ctttgaaaaaattagagtgctcaaagcaggcgctt---tgcctgaatagtggtgcatgga
ataatggaataagatcttcggatctatttt-gttggttttcggaa-gccgaggtaatgat
taagagagacagacgggggcattcgtattgtggtgttagaggtgaaattcttggatcgcc
gcaag--acgaacaactgcgaaagcatttgccaagcatgttttcattaatcaagaacgaa
agtcagaggttcgaagacgatcagataccgtcctagttctgaccataaacgatgccagct
ggcgatccgcggtggttgtt-attttcgaccccgcgggcagcc-tccgggaaaccaaagc
ctttgggttccgggggaagtatgattgcaaagtcgaaacttaaaggaattgacggaaggg
caccaccaggagtggagcctgcggcttaatttgactcaacacgggaaaactcacccggcc
cggacactgttaggattgacagattgaaagctctttctcgattcggtgggtggtggtgca
tggccgttcttagttggtggag-cgatttgtctggttaattccgataacgaacgagactc
tagcctgctaaatagtcgggtcgtataa-tttagcgactttatgacttcttagagggaca
a-gcggcaactagtcgcacgagattgagcaataacaggtctgtgatgcccttagatgttc
ggggccgcacgcgcgctacactgaagggaacaacgagtagttttcctggcccgaatgggt
cgggtaacctgttgaatacccttcgtgacagggatcggggcttgcaattattccccgtga
acgaggaattcccagtaagcgcaagtca-taagcttgcgttgattacgtccctgcccttt
gtacacaccgcccgtcgctactaccgatt--gaatgttctggtgaaatcatcagagtgg-
tgccgatggggtggtctccactccattgga-aactgc-----------------------
---------------------------------------------------------
>Micbis_G17_28d
------------------------------------------------------------
------------------------------------------------------------
-------------------------actgcagtaattctggagctaatacg-tgcaacta
agcccagaccttta--cggaatgggcgcatttattagatcaaaaccaa--ccacacttc-
--g-gtgtgtccttgttgatgactctggataa-cttt---gctgatcgcatggc--cttc
gagccggcgacgtatctttcaaatgtctgccctatcaacttacgatggtaggtgatatgc
ctaccatggttgtaacgggtaacggggaatcagggttcgattccggagagggagcctgag
aaacggctaccacatctaaggaaggcagcaggcgcgcaaattacccactcccggcacggg
gaggtagtgacgaaaaataacgatacggaactcttttgaggctccgtaattggaatgagt
acaatttaaatcctttaacgag-gatcca-ttggagggcaagtctggtgccagcagccgc
ggtaattccagctccaatagcgtatattaaagttgttgcagttaaaaagctcgtagttgg
atctgagga-ctagaga-taatgg-tgcgataacctcg-ttactgttat-ttctgcctaa
aaagac-agtgctaggcattggtgctcttaattgagtgcttttgctgcctgtcaagttta
ctttgaaaaaattagagtgctcaaagcaggcgctt---tgcctgaatagtggtgcatgga
ataatggaataagatcttcggatctatttt-gttggttttcggaa-gccgaggtaatgat
taagagagacagacgggggcattcgtattgtggtgttagaggtgaaattcttggatcgcc
gcaag--acgaacaactgcgaaagcatttgccaagcatgttttcattaatcaagaacgaa
agtcagaggttcgaagacgatcagataccgtcctagttctgaccataaacgatgccagct
ggcgatccgcggtggttgtt-attttcgaccccgcgggcagcc-tccgggaaaccaaagc
ctttgggttccgggggaagtatgattgcaaagtcgaaacttaaaggaattgacggaaggg
caccaccaggagtggagcctgcggcttaatttgactcaacacgggaaaactcacccggcc
cggacactgttaggattgacagattgaaagctctttctcgattcggtgggtggtggtgca
tggccgttcttagttggtggag-cgatttgtctggttaattccgataacgaacgagactc
tagcctgctaaatagtcgggtcgtataa-tttagcgactttatgacttcttagagggaca
a-gcggcaactagtcgcacgagattgagcaataacaggtctgtgatgcccttagatgttc
ggggccgcacgcgcgctacactgaagggaacaacgagtagttttcctggcccgaatgggt
cgggtaacctgttgaatacccttcgtgacagggatcggggcttgcaattattccccgtga
acgaggaattcccagtaagcgcaagtca-taagcttgcgttgattacgtccctgcccttt
gtacacaccgcccgtcgctactaccgatt--gaatgttctggtgaaatcatcagagtgg-
tgccgatggggtggtctccactccattgga-aactgc-----------------------
---------------------------------------------------------
>Micbis_G22
------------------------------------------------------------
------------------------------------------------------------
-------------------------actgcagtaattctggagctaatacg-tgcaacta
agcccagaccttta--cggaatgggcgcatttattagatcaaaaccaa--ccacacttc-
--g-gtgtgtccttgttgatgactctggataa-cttt---gctgatcgcatggc--cttc
gagccggcgacgtatctttcaaatgtctgccctatcaacttacgatggtaggtgatatgc
ctaccatggttgtaacgggtaacggggaatcagggttcgattccggagagggagcctgag
aaacggctaccacatctaaggaaggcagcaggcgcgcaaattacccactcccggcacggg
gaggtagtgacgaaaaataacgatacggaactcttttgaggctccgtaattggaatgagt
acaatttaaatcctttaacgag-gatcca-ttggagggcaagtctggtgccagcagccgc
ggtaattccagctccaatagcgtatattaaagttgttgcagttaaaaagctcgtagttgg
atctgagga-ctagaga-taatgg-tgcgataacctcg-ttactgttat-ttctgcctaa
aaagac-agtgctaggcattggtgctcttaattgagtgcttttgctgcctgtcaagttta
ctttgaaaaaattagagtgctcaaagcaggcgctt---tgcctgaatagtggtgcatgga
ataatggaataagatcttcggatctatttt-gttggttttcggaa-gccgaggtaatgat
taagagagacagacgggggcattcgtattgtggtgttagaggtgaaattcttggatcgcc
gcaag--acgaacaactgcgaaagcatttgccaagcatgttttcattaatcaagaacgaa
agtcagaggttcgaagacgatcagataccgtcctagttctgaccataaacgatgccagct
ggcgatccgcggtggttgtt-attttcgaccccgcgggcagcc-tccgggaaaccaaagc
ctttgggttccgggggaagtatgattgcaaagtcgaaacttaaaggaattgacggaaggg
caccaccaggagtggagcctgcggcttaatttgactcaacacgggaaaactcacccggcc
cggacactgttaggattgacagattgaaagctctttctcgattcggtgggtggtggtgca
tggccgttcttagttggtggag-cgatttgtctggttaattccgataacgaacgagactc
tagcctgctaaatagtcgggtcgtataa-tttagcgactttatgacttcttagagggaca
a-gcggcaactagtcgcacgagattgagcaataacaggtctgtgatgcccttagatgttc
ggggccgcacgcgcgctacactgaagggaacaacgagtagttttcctggcccgaatgggt
cgggtaacctgttgaatacccttcgtgacagggatcggggcttgcaattattccccgtga
acgaggaattcccagtaagcgcaagtca-taagcttgcgttgattacgtccctgcccttt
gtacacaccgcccgtcgctactaccgatt--gaatgttctggtgaaatcatcagagtgg-
tgccgatggggtggtctccactccattgga-aactgc-----------------------
---------------------------------------------------------
>Micbis_G26_29d
------------------------------------------------------------
------------------------------------------------------------
-------------------------actgcagtaattctggagctaatacg-tgcaacta
agcccagaccttta--cggaatgggcgcatttattagatcaaaaccaa--ccacacttc-
--g-gtgtgtccttgttgatgactctggataa-cttt---gctgatcgcatggc--cttc
gagccggcgacgtatctttcaaatgtctgccctatcaacttacgatggtaggtgatatgc
ctaccatggttgtaacgggtaacggggaatcagggttcgattccggagagggagcctgag
aaacggctaccacatctaaggaaggcagcaggcgcgcaaattacccactcccggcacggg
gaggtagtgacgaaaaataacgatacggaactcttttgaggctccgtaattggaatgagt
acaatttaaatcctttaacgag-gatcca-ttggagggcaagtctggtgccagcagccgc
ggtaattccagctccaatagcgtatattaaagttgttgcagttaaaaagctcgtagttgg
atctgagga-ctagaga-taatgg-tgcgataacctcg-ttactgttat-ttctgcctaa
aaagac-agtgctaggcattggtgctcttaattgagtgcttttgctgcctgtcaagttta
ctttgaaaaaattagagtgctcaaagcaggcgctt---tgcctgaatagtggtgcatgga
ataatggaataagatcttcggatctatttt-gttggttttcggaa-gccgaggtaatgat
taagagagacagacgggggcattcgtattgtggtgttagaggtgaaattcttggatcgcc
gcaag--acgaacaactgcgaaagcatttgccaagcatgttttcattaatcaagaacgaa
agtcagaggttccaagacgatcagataccgtcctagttctgaccataaacgatgccagct
ggcgatccgcggtggttgtt-attttcgaccccgcgggcagcc-tccgggaaaccaaagc
ctttgggttccgggggaagtatgattgcaaagtcgaaacttaaaggaattgacggaaggg
caccaccaggagtggagcctgcggcttaatttgactcaacacgggaaaactcacccggcc
cggacactgttaggattgacagattgaaagctctttctcgattcggtgggtggtggtgca
tggccgttcttagttggtggag-cgatttgtctggttaattccgataacgaacgagactc
tagcctgctaaatagtcgggtcgtataa-tttagcgactttatgacttcttagagggaca
a-gcggcaactagtcgcacgagattgagcaataacaggtctgtgatgcccttagatgttc
ggggccgcacgcgcgctacactgaagggaacaacgagtagttttcctggcccgaatgggt
cgggtaacctgttgaatacccttcgtgacagggatcggggcttgcaattattccccgtga
acgaggaattcccagtaagcgcaagtca-taagcttgcgttgattacgtccctgcccttt
gtacacaccgcccgtcgctactaccgatt--gaatgttctggtgaaatcatcagagtgg-
tgccgatggggtggtctccactccattgga-aactgc-----------------------
---------------------------------------------------------
>Micbis_J2
------------------------------------------------------------
------------------------------------------------------------
-------------------------actgcagtaattctggagctaatacg-tgcaacta
agcccagaccttta--cggaatgggcgcatttattagatcaaaaccaa--ccacacttc-
--g-gtgtgtccttgttgatgactctggataa-cttt---gctgatcgcatggc--cttc
gagccggcgacgtatctttcaaatgtctgccctatcaacttacgatggtaggtgatatgc
ctaccatggttgtaacgggtaacggggaatcagggttcgattccggagagggagcctgag
aaacggctaccacatctaaggaaggcagcaggcgcgcaaattacccactcccggcacggg
gaggtagtgacgaaaaataacgatacggaactcttttgaggctccgtaattggaatgagt
acaatttaaatcctttaacgag-gatcca-ttggagggcaagtctggtgccagcagccgc
ggtaattccagctccaatagcgtatattaaagttgttgcagttaaaaagctcgtagttgg
atctgagga-ctagaga-taatgg-tgcgataacctcg-ttactgttat-ttctgcctaa
aaagac-agtgctaggcattggtgctcttaattgagtgcttttgctgcctgtcaagttta
ctttgaaaaaattagagtgctcaaagcaggcgctt---tgcctgaatagtggtgcatgga
ataatggaataagatcttcggatctatttt-gttggttttcggaa-gccgaggtaatgat
taagagagacagacgggggcattcgtattgtggtgttagaggtgaaattcttggatcgcc
gcaag--acgaacaactgcgaaagcatttgccaagcatgttttcattaatcaagaacgaa
agtcagaggttcgaagacgatcagataccgtcctagttctgaccataaacgatgccagct
ggcgatccgcggtggttgtt-attttcgaccccgcgggcagcc-tccgggaaaccaaagc
ctttgggttccgggggaagtatgattgcaaagtcgaaacttaaaggaattgacggaaggg
caccaccaggagtggagcctgcggcttaatttgactcaacacgggaaaactcacccggcc
cggacactgttaggattgacagattgaaagctctttctcgattcggtgggtggtggtgca
tggccgttcttagttggtggag-cgatttgtctggttaattccgataacgaacgagactc
tagcctgctaaatagtcgggtcgtataa-tttagcgactttatgacttcttagagggaca
a-gcggcaactagtcgcacgagattgagcaataacaggtctgtgatgcccttagatgttc
ggggccgcacgcgcgctacactgaagggaacaacgagtagttttcctggcccgaatgggt
cgggtaacctgttgaatacccttcgtgacagggatcggggcttgcaattattccccgtga
acgaggaattcccagtaagcgcaagtca-taagcttgcgttgattacgtccctgcccttt
gtacacaccgcccgtcgctactaccgatt--gaatgttctggtgaaatcatcagagtgg-
tgccgatggggtggtctccactccattgga-aactgc-----------------------
---------------------------------------------------------
>Micbis_J3_88h
------------------------------------------------------------
------------------------------------------------------------
-------------------------actgcagtaattctggagctaatacg-tgcaacta
agcccagaccttta--cggaatgggcgcatttattagatcaaaaccaa--ccacacttc-
--g-gtgtgtccttgttgatgactctggataa-cttt---gctgatcgcatggc--cttc
gagccggcgacgtatctttcaaatgtctgccctatcaacttacgatggtaggtgatatgc
ctaccatggttgtaacgggtaacggggaatcagggttcgattccggagagggagcctgag
aaacggctaccacatctaaggaaggcagcaggcgcgcaaattacccactcccggcacggg
gaggtagtgacgaaaaataacgatacggaactcttttgaggctccgtaattggaatgagt
acaatttaaatcctttaacgag-gatcca-ttggagggcaagtctggtgccagcagccgc
ggtaattccagctccaatagcgtatattaaagttgttgcagttaaaaagctcgtagttgg
atctgagga-ctagaga-taatgg-tgcgataacctcg-ttactgttat-ttctgcctaa
aaagac-agtgctaggcattggtgctcttaattgagtgcttttgctgcctgtcaagttta
ctttgaaaaaattagagtgctcaaagcaggcgctt---tgcctgaatagtggtgcatgga
ataatggaataagatcttcggatctatttt-gttggttttcggaa-gccgaggtaatgat
taagagagacagacgggggcattcgtattgtggtgttagaggtgaaattcttggatcgcc
gcaag--acgaacaactgcgaaagcatttgccaagcatgttttcattaatcaagaacgaa
agtcagaggttcgaagacgatcagataccgtcctagttctgaccataaacgatgccagct
ggcgatccgcggtggttgtt-attttcgaccccgcgggcagcc-tccgggaaaccaaagc
ctttgggttccgggggaagtatgattgcaaagtcgaaacttaaaggaattgacggaaggg
caccaccaggagtggagcctgcggcttaatttgactcaacacgggaaaactcacccggcc
cggacactgttaggattgacagattgaaagctctttctcgattcggtgggtggtggtgca
tggccgttcttagttggtggag-cgatttgtctggttaattccgataacgaacgagactc
tagcctgctaaatagtcgggtcgtataa-tttagcgactttatgacttcttagagggaca
a-gcggcaactagtcgcacgagattgagcaataacaggtctgtgatgcccttagatgttc
ggggccgcacgcgcgctacactgaagggaacaacgagtagttttcctggcccgaatgggt
cgggtaacctgttgaatacccttcgtgacagggatcggggcttgcaattattccccgtga
acgaggaattcccagtaagcgcaagtca-taagcttgcgttgattacgtccctgcccttt
gtacacaccgcccgtcgctactaccgatt--gaatgttctggtgaaatcatcagagtgg-
tgccgatggggtggtctccactccattgga-aactgc-----------------------
---------------------------------------------------------
>Micbis_J4
------------------------------------------------------------
------------------------------------------------------------
-------------------------actgcagtaattctggagctaatacg-tgcaacta
agcccagaccttta--cggaatgggcgcatttattagatcaaaaccaa--ccacacttc-
--g-gtgtgtccttgttgatgactctggataa-cttt---gctgatcgcatggc--cttc
gagccggcgacgtatctttcaaatgtctgccctatcaacttacgatggtaggtgatatgc
ctaccatggttgtaacgggtaacggggaatcagggttcgattccggagagggagcctgag
aaacggctaccacatctaaggaaggcagcaggcgcgcaaattacccactcccggcacggg
gaggtagtgacgaaaaataacgatacggaactcttttgaggctccgtaattggaatgagt
acaatttaaatcctttaacgag-gatcca-ttggagggcaagtctggtgccagcagccgc
ggtaattccagctccaatagcgtatattaaagttgttgcagttaaaaagctcgtagttgg
atctgagga-ctagaga-taatgg-tgcgataacctcg-ttactgttat-ttctgcctaa
aaagac-agtgctaggcattggtgctcttaattgagtgcttttgctgcctgtcaagttta
ctttgaaaaaattagagtgctcaaagcaggcgctt---tgcctgaatagtggtgcatgga
ataatggaataagatcttcggatctatttt-gttggttttcggaa-gccgaggtaatgat
taagagagacagacgggggcattcgtattgtggtgttagaggtgaaattcttggatcgcc
gcaag--acgaacaactgcgaaagcatttgccaagcatgttttcattaatcaagaacgaa
agtcagaggttcgaagacgatcagataccgtcctagttctgaccataaacgatgccagct
ggcgatccgcggtggttgtt-attttcgaccccgcgggcagcc-tccgggaaaccaaagc
ctttgggttccgggggaagtatgattgcaaagtcgaaacttaaaggaattgacggaaggg
caccaccaggagtggagcctgcggcttaatttgactcaacacgggaaaactcacccggcc
cggacactgttaggattgacagattgaaagctctttctcgattcggtgggtggtggtgca
tggccgttcttagttggtggag-cgatttgtctggttaattccgataacgaacgagactc
tagcctgctaaatagtcgggtcgtataa-tttagcgactttatgacttcttagagggaca
a-gcggcaactagtcgcacgagattgagcaataacaggtctgtgatgcccttagatgttc
ggggccgcacgcgcgctacactgaagggaacaacgagtagttttcctggcccgaatgggt
cgggtaacctgttgaatacccttcgtgacagggatcggggcttgcaattattccccgtga
acgaggaattcccagtaagcgcaagtca-taagcttgcgttgattacgtccctgcccttt
gtacacaccgcccgtcgctactaccgatt--gaatgttctggtgaaatcatcagagtgg-
tgccgatggggtggtctccactccattgga-aactgc-----------------------
---------------------------------------------------------
>Micbis_K25_66i
------------------------------------------------------------
------------------------------------------------------------
-------------------------actgcagtaattctggagctaatacg-tgcaacta
agcccagaccttta--cggaatgggcgcatttattagatcaaaaccaa--ccacacttc-
--g-gtgtgtccttgttgatgactctggataa-cttt---gctgatcgcatggc--cttc
gagccggcgacgtatctttcaaatgtctgccctatcaacttacgatggtaggtgatatgc
ctaccatggttgtaacgggtaacggggaatcagggttcgattccggagagggagcctgag
aaacggctaccacatctaaggaaggcagcaggcgcgcaaattacccactcccggcacggg
gaggtagtgacgaaaaataacgatacggaactcttttgaggctccgtaattggaatgagt
acaatttaaatcctttaacgag-gatcca-ttggagggcaagtctggtgccagcagccgc
ggtaattccagctccaatagcgtatattaaagttgttgcagttaaaaagctcgtagttgg
atctgagga-ctagaga-taatgg-tgcgataacctcg-ttactgttat-ttctgcctaa
aaagac-agtgctaggcattggtgctcttaattgagtgcttttgctgcctgtcaagttta
ctttgaaaaaattagagtgctcaaagcaggcgctt---tgcctgaatagtggtgcatgga
ataatggaataagatcttcggatctatttt-gttggttttcggaa-gccgaggtaatgat
taagagagacagacgggggcattcgtattgtggtgttagaggtgaaattcttggatcgcc
gcaag--acgaacaactgcgaaagcatttgccaagcatgttttcattaatcaagaacgaa
agtcagaggttcgaagacgatcagataccgtcctagttctgaccataaacgatgccagct
ggcgatccgcggtggttgtt-attttcgaccccgcgggcagcc-tccgggaaaccaaagc
ctttgggttccgggggaagtatgattgcaaagtcgaaacttaaaggaattgacggaaggg
caccaccaggagtggagcctgcggcttaatttgactcaacacgggaaaactcacccggcc
cggacactgttaggattgacagattgaaagctctttctcgattcggtgggtggtggtgca
tggccgttcttagttggtggag-cgatttgtctggttaattccgataacgaacgagactc
tagcctgctaaatagtcgggtcgtataa-tttagcgactttatgacttcttagagggaca
a-gcggcaactagtcgcacgagattgagcaataacaggtctgtgatgcccttagatgttc
ggggccgcacgcgcgctacactgaagggaacaacgagtagttttcctggcccgaatgggt
cgggtaacctgttgaatacccttcgtgacagggatcggggcttgcaattattccccgtga
acgaggaattcccagtaagcgcaagtca-taagcttgcgttgattacgtccctgcccttt
gtacacaccgcccgtcgctactaccgatt--gaatgttctggtgaaatcatcagagtgg-
tgccgatggggtggtctccactccattgga-aactgc-----------------------
---------------------------------------------------------
>MicbisB_F12
------------------------------------------------------------
------------------------------------------------------------
-------------------------actgcagtaattctggagctaatacg-tgcaacta
agcccagaccttta--cggaatgggcgcatttattagatcaaaaccaa--ccacacttc-
--g-gtgtgtccttgttgatgactctggataa-cttt---gctgatcgcatggc--cttc
gagccggcgacgtatctttcaaatgtctgccctatcaacttacgatggtaggtgatatgc
ctaccatggttgtaacgggtaacggggaatcagggttcgattccggagagggagcctgag
aaacggctaccacatctaaggaaggcagcaggcgcgcaaattacccactcccggcacggg
gaggtagtgacgaaaaataacgatacggaactcttttgaggctccgtaattggaatgagt
acaatttaaatcctttaacgag-gatcca-ttggagggcaagtctggtgccagcagccgc
ggtaattccagctccaatagcgtatattaaagttgttgcagttaaaaagctcgtagttgg
atctgagga-ctagaga-taatgg-tgcgataacctcg-ttactgttat-ttctgcctaa
aaagac-agtgctaggcattggtgctcttaattgagtgcttttgctgcctgtcaagttta
ctttgaaaaaattagagtgctcaaagcaggcgctt---tgcctgaatagtggtgcatgga
ataatggaataagatcttcggatctatttt-gttggttttcggaa-gccgaggtaatgat
taagagagacagacgggggcattcgtattgtggtgttagaggtgaaattcttggatcgcc
gcaag--acgaacaactgcgaaagcatttgccaagcatgttttcattaatcaagaacgaa
agtcagaggttcgaagacgatcagataccgtcctagttctgaccataaacgatgccagct
ggcgatccgcggtggttgtt-attttcgaccccgcgggcagcc-tccgggaaaccaaagc
ctttgggttccgggggaagtatgattgcaaagtcgaaacttaaaggaattgacggaaggg
caccacccggagtggagcctgcggcttaatttgactcaacacgggaaaattcacccggcc
cggacactgttaggattgacagattgaaagctctttctcgtttcggtgggtggtggtgca
tggccgttcttagttggtggag-cgatttgtttggttaattccgataacgaacgagactc
tagcctgctaaatagtcgggtcgtataa-tttagcgactttatgacttcttagagggaca
a-gcggcaactagtcgcacgagattgagcaataacaggtctgtgatgcccttagatgttc
ggggccgcacgcgcgctacactgaagggaacaacgagtagttttcctggcccgaatgggt
cgggtaacctgttgaatacccttcgtgacagggatcggggcttgcaattattccccgtga
acgaggaattcccagtaagcgcaagtca-taagcttgcgttgattacgtccctgcccttt
gtacacaccgcccgtcgctactaccgatt--gaatgttctggtgaaatcatcagagtgg-
tgccgatggggtggtctccactccattgga-aactgc-----------------------
---------------------------------------------------------
>MicbisB_F23
------------------------------------------------------------
------------------------------------------------------------
-------------------------actgcagtaattctggagctaatacg-tgcaacta
agcccagaccttta--cggaatgggcgcatttattagatcaaaaccaa--ccacacttc-
--g-gtgtgtccttgttgatgactctggataa-cttt---gctgatcgcatggc--cttc
gagccggcgacgtatctttcaaatgtctgccctatcaacttacgatggtaggtgatatgc
ctaccatggttgtaacgggtaacggggaatcagggttcgattccggagagggagcctgag
aaacggctaccacatctaaggaaggcagcaggcgcgcaaattacccactcccggcacggg
gaggtagtgacgaaaaataacgatacggaactcttttgaggctccgtaattggaatgagt
acaatttaaatcctttaacgag-gatcca-ttggagggcaagtctggtgccagcagccgc
ggtaattccagctccaatagcgtatattaaagttgttgcagttaaaaagctcgtagttgg
atctgagga-ctagaga-taatgg-tgcgataacctcg-ttactgttat-ttctgcctaa
aaagac-agtgctaggcattggtgctcttaattgagtgcttttgctgcctgtcaagttta
ctttgaaaaaattagagtgctcaaagcaggcgctt---tgcctgaatagtggtgcatgga
ataatggaataagatcttcggatctatttt-gttggttttcggaa-gccgaggtaatgat
taagagagacagacgggggcattcgtattgtggtgttagaggtgaaattcttggatcgcc
gcaag--acgaacaactgcgaaagcatttgccaagcatgttttcattaatcaagaacgaa
agtcagaggttcgaagacgatcagataccgtcctagttctgaccataaacgatgccagct
ggcgatccgcggtggttgtt-attttcgaccccgcgggcagcc-tccgggaaaccaaagc
ctttgggttccgggggaagtatgattgcaaagtcgaaacttaaaggaattgacggaaggg
caccacccggagtggagcctgcggcttaatttgactcaacacgggaaaactcacccggcc
cggacactgttaggattgacagattgaaagctctttctcgattcggtgggtggtggtgca
tggccgttcttagttggtggag-cgatttgtctggttaattccgataacgaacgagactc
tagcctgctaaatggtcgggtcgtataa-tttagcgactttatgacttctgagagggaca
a-gcggcaactagtcgcacgagattgagcaataacaggtctgtgatgcccttagatgttc
ggggccgcacgcgcgctacactgaagggaacaacgagtagttttcctggcccgaatgggt
cgggtaacctgttgaatacccttcgtgacagggatcggggcttgcaattattccccgtga
acgaggaattcccagtaagcgcaagtca-taagcttgcgttgattacgtccctgcccttt
gtacacaccgcccgtcgctactaccgatt--gaatgttctggtgaaatcatcagagtgg-
tgccgatggggtggtctccactccattgga-aactgc-----------------------
---------------------------------------------------------
>MicbisB_F3
------------------------------------------------------------
------------------------------------------------------------
-------------------------actgcagtaattctggagctaatacg-tgcaacta
agcccagaccttta--cggaatgggcgcatttattagatcaaaaccaa--ccacacttc-
--g-gtgtgtccttgttgatgactctggataa-cttt---gctgatcgcatggc--cttc
gagccggcgacgtatctttcaaatgtctgccctatcaacttacgatggtaggtgatatgc
ctaccatggttgtaacgggtaacggggaatcagggttcgattccggagagggagcctgag
aaacggctaccacatctaaggaaggcagcaggcgcgcaaattacccactcccggcacggg
gaggtagtgacgaaaaataacgatacggaactcttttgaggctccgtaattggaatgagt
acaatttaaatcctttaacgag-gatcca-ttggagggcaagtctggtgccagcagccgc
ggtaattccagctccaatagcgtatattaaagttgttgcagttaaaaagctcgtagttgg
atctgagga-ctagaga-taatgg-tgcgataacctcg-ttactgttat-ttctgcctaa
aaagac-agtgctaggcattggtgctcttaattgagtgcttttgctgcctgtcaagttta
ctttgaaaaaattagagtgctcaaagcaggcgctt---tgcctgaatagtggtgcatgga
ataatggaataagatcttcggatctatttt-gttggttttcggaa-gccgaggtaatgat
taagagagacagacgggggcattcgtattgtggtgttagaggtgaaattcttggatcgcc
gcaag--acgaacaactgcgaaagcatttgccaagcatgttttcattaatcaagaacgaa
agtcagaggttcgaagacgatcagataccgtcctagttctgaccataaacgatgccagct
ggcgatccgcggtggttgtt-attttcgaccccgcgggcagcc-tccgggaaaccaaagc
ctttgggttccgggggaagtatgattgcaaagtcgaaacttaaaggaattgacggaaggg
caccacccggagtggagcctgcggcttaatttgactcaacacgggaaaactcacccggcc
cggacactgttaggattgacagattgaaagctctttctcgattcggtgggtggtggtgca
tgcccgttcttagttggtggag-ggatttgtctggttaattccgataacgaacgagactc
tagcctgctaaatagtcgggtcgtataa-tttagcgactttatgacttcttagagggaca
a-gcggcaactagtcgcacgagattgagcaataacaggtctgtgatgcccttagatgttc
ggggccgcacgcgcgctacactgaagggaacaacgagtagttttcctggcccgaatgggt
cgggtaacctgttgaatacccttcgtgacagggatcggggcttgcaattattccccgtga
acgaggaattcccagtaagcgcaagtca-taagcttgcgttgattacgtccctgcccctt
gtacacaccgcccgtcgctactaccgatt--gaatgttctggtgaaatcatcagagtgg-
tgccgatggggtggtctccactccattgga-aactgc-----------------------
---------------------------------------------------------
>MicC_KP730483
------------------------------------------------------------
------------------------------------------------------------
-------------------------actgcagtaattctggagctaatacg-tgcaacta
agcctagaccttta--cggaataggcgcatttattagatcaaaaccaa--ccacacttt-
----gtgtgtccttgttgatgactctggataa-cttt---gctgatcgcatggc--ctta
gagccggcgacgtatctttcaaatgtctgccctatcaacttacgatggtaggtgatatgc
ctaccatggttgtaacgggtaacggggaatcagggttcgattccggagagggagcctgag
aaacggctaccacatctaaggaaggcagcaggcgcgcaaattacccactcccggcacggg
gaggtagtgacgaaaaataacgatacggaactcttttgaggctccgtaattggaatgagt
acaatttaaatcctttaacgag-gatcca-ttggagggcaagtctggtgccagcagccgc
ggtaattccagctccaatagcgtatattaaagttgttgcagttaaaaagctcgtagttgg
atctgagga-ttagaga-taatgg-tgcgataacttcg-taactgttat-ttctgcctaa
aaagac-ggtgctaggctttggtgctcttaactgagtgcctctgctgcccgtcaagttta
ctttgaaaaaattagagtgctcaaagcaggcgctt---tgcctgaatagtggtgcatgga
ataatggaataagatcttcggatctatttt-gttggttttcggaa-gccgagataatgat
taagagagacagacgggggcattcgtattgtggtgttagaggtgaaattcttggatcgcc
gcaag--acgaacaactgcgaaagcatttgccaagcatgttttcattaatcaagaacgaa
agtcagaggttcgaagacgatcagataccgtcctagttctgaccataaacgatgccagct
ggcgatccgcggtggttgtt-attttcgaccccgcgggcagcc-tccgggaaaccaaagc
ctttgggttccgggggaagtatgattgcaaagtcgaaacttaaaggaattgacggaaggg
caccaccaggagtggagcctgcggcttaatttgactcaacacgggaaaactcacccggcc
cggacactgtgaggattgacagattgaaagctctttctcgattcggtgggtggtggtgca
tggccgttcttagttggtggag-cgatttgtctggttaattccgataacgaacgagactc
tagcctgctaaatagtcgggtcgtatcc-tttagcgatcttttgacttcttagagggaca
a-gcggcaactagtcgcacgagattgagcaataacaggtctgtgatgcccttagatgttc
ggggccgcacgcgcgctacactgaagggaacaacgagtaattttcctggcccgaatgggt
cgggtaacctgttgaatacccttcgtgacagggatcggggcttgcaattattccccgtga
acgaggaattcccagtaagcgcaagtca-taagcttgcgttgattacgtccctgcccttt
gtacacaccgcccgtcgctactaccgatt--gaatgttctggtgaaatcattggagtgg-
tgccgatggggtggtctccaccccatagga-agccgc-----------------------
---------------------------------------------------------
>MicC_KP730493
------------------------------------------------------------
------------------------------------------------------------
-------------------------actgcagtaattctggagctaatacg-tgcaacta
agcctagaccttta--cggaataggcgcatttattagatcaaaaccaa--ccacacttt-
----gtgtgtccttgttgatgactctggataa-cttt---gctgatcgcatggc--ctta
gagccggcgacgtatctttcaaatgtctgccctatcaacttacgatggtaggtgatatgc
ctaccatggttgtaacgggtaacggggaatcagggttcgattccggagagggagcctgag
aaacggctaccacatctaaggaaggcagcaggcgcgcaaattacccactcccggcacggg
gaggtagtgacgaaaaataacgatacggaactcttttgaggctccgtaattggaatgagt
acaatttaaatcctttaacgag-gatcca-ttggagggcaagtctggtgccagcagccgc
ggtaattccagctccaatagcgtatattaaagttgttgcagttaaaaagctcgtagttgg
atctgagga-ttagaga-taatgg-tgcgataacttcg-taactgttat-ttctgcctaa
aaagac-ggtgctaggctttggtgctcttaactgagtgcctctgctgcccgtcaagttta
ctttgaaaaaattagagtgctcaaagcaggcgctt---tgcctgaatagtggtgcatgga
ataatggaataagatcttcggatctatttt-gttggttttcggaa-gccgagataatgat
taagagagacagacgggggcattcgtattgtggtgttagaggtgaaattcttggatcgcc
gcaag--acgaacaactgcgaaagcatttgccaagcatgttttcattaatcaagaacgaa
agtcagaggttcgaagacgatcagataccgtcctagttctgaccataaacgatgccagct
ggcgatccgcggtggttgtt-attttcgaccccgcgggcagcc-tccgggaaaccaaagc
ctttgggttccgggggaagtatgattgcaaagtcgaaacttaaaggaattgacggaaggg
caccaccaggagtggagcctgcggcttaatttgactcaacacgggaaaactcacccggcc
cggacactgtgaggattgacagattgaaagctctttctcgattcggtgggtggtggtgca
tggccgttcttagttggtggag-cgatttgtctggttaattccgataacgaacgagactc
tagcctgctaaatagtcgggtcgtatcc-tttagcgatcttttgacttcttagagggaca
a-gcggcaactagtcgcacgagattgagcaataacaggtctgtgatgcccttagatgttc
ggggccgcacgcgcgctacactgaagggaacaacgagtaattttcctggcccgaatgggt
cgggtaacctgttgaatacccttcgtgacagggatcggggcttgcaattattccccgtga
acgaggaattcccagtaagcgcaagtca-taagcttgcgttgattacgtccctgcccttt
gtacacaccgcccgtcgctactaccgatt--gaatgttctggtgaaatcattggagtgg-
tgccgatggggtggtctccaccccatagga-agccgc-----------------------
---------------------------------------------------------
>MicD_KP730487
------------------------------------------------------------
------------------------------------------------------------
-------------------------actgcagtaattctggagctaatacg-tgcaacta
agcctagaccttta--cggaataggcgcatttattagatcaaaaccaa--ccacacttt-
----gtgtgtccttgttgatgactctggataa-cttt---gctgatcgcatggc--cttc
gagccggcgacgtatctttcaaatgtctgccctatcaacttacgatggtaggtgatatgc
ctaccatggttgtaacgggtaacggggaatcagggttcgattccggagagggagcctgag
aaacggctaccacatctaaggaaggcagcaggcgcgcaaattacccactcccagcacggg
gaggtagtgacgaaaaataacgatacggaactcttttgaggctccgtaattggaatgagt
acaatttaaatcctttaacgag-gatcaa-ttggagggcaagtctggtgccagcagccgc
ggtaattccagctccaatagcgtatattaaagttgttgcagttaaaaagctcgtagttgg
atctgagga-ttagaga-taatgg-tgcgataacttcg-taactgttgt-ctctgcctaa
aaagac-ggtgctaggctttggtgctcttaactgagtgcctctgctgcccgtcaagttta
ctttgaaaaaattagagtgctcaaagcaggcgctt---tgcctgaatagtggtgcatgga
ataatggaataagatcttcggatctatttt-gttggttttcggaa-gccgagataatgat
taagagagacagacgggggcattcgtattgtggtgttagaggtgaaattcttggatcgcc
gcaag--acgaacaactgcgaaagcatttgccaagcatgttttcattaatcaagaacgaa
agtcagaggttcgaagacgatcagataccgtcctagttctgaccataaacgatgccagct
ggcgatccgcggtggttgtt-attttcgaccccgcgggcagcc-tccgggaaaccaaagc
ctttgggttccgggggaagtatgattgcaaagtcgaaacttaaaggaattgacggaaggg
caccaccaggagtggagcctgcggcttaatttgactcaacacgggaaaactcacccggcc
cggacactgtgaggattgacagattgaaagctctttctcgattcggtgggtggtggtgca
tggccgttcttagttggtggag-cgatttgtctggttaattccgataacgaacgagactc
tagcctgctaaatagtcgggtcgtattc-tttagcgtccttttgacttcttagagggaca
a-gcggcaactagtcgcacgagattgagcaataacaggtctgtgatgcccttagatgttc
ggggccgcacgcgcgctacactgaagggaacaacgagtaattttcctggcccgaatgggt
cgggtaacctgttgaatacccttcgtgacagggatcggggcttgcaattattccccgtga
acgaggaattcccagtaagcgcaagtca-taagcttgcgttgattacgtccctgcccttt
gtacacaccgcccgtcgctactaccgatt--gaatgttctggtgaaatcattggagtgg-
tgccgatggggtggtctccactccatggga-aaccgc-----------------------
---------------------------------------------------------
>Micedm_S12_92h
------------------------------------------------------------
------------------------------------------------------------
-------------------------actgcagtaattctggagctaatacg-tgcaacca
agcctagaccttta--cggaataggcgcatttattagatcaaaaccaac-ccacacttt-
----gtgtgtccttgttgatgactctggataa-cttt---gctgatcgcatggc--cttc
gagccggcgacgtatctttcaaatgtctgccctatcaacttacgatggtaggtgatatgc
ctaccatggttgtaacgggtaacggggaatcagggttcgattccggagagggagcctgag
aaacggctaccacatctaaggaaggcagcaggcgcgcaaattacccactcccggcacggg
gaggtagtgacgaaaaataacgatacggaactcttttgaggctccgtaattggaatgagt
acaatttaaatcctttaacgag-gatcca-ttggagggcaagtctggtgccagcagccgc
ggtaattccagctccaatagcgtatattaaagttgttgcagttaaaaagctcgtagttgg
atctgagga-ctagaga-taatgg-tgcgataacttcg-taactgttat-ttctgcctaa
aaagac-ggtgcttggctttggtgctcttaactgagtgcctctgctgcccgtcaagttta
ctttgaaaaaattagagtgctcaaagcaggcgctt---tgcctgaatagtggtgcatgga
ataatggaataagatcttcggatctatttt-gttggttttcggaa-gccgagataatgat
taagagagacagacgggggcattcgtattgtggtgttagaggtgaaattcttggatcgcc
gcaag--acgaacaactgcgaaagcatttgccaagcatgttttcattaatcaagaacgaa
agtcagaggttcgaagacgatcagataccgtcctagttctgaccataaacgatgccagct
ggcgatccgcggtggttgtt-attttcgaccccgcgggcagcc-tccgggaaaccaaagc
ctttgggttccgggggaagtatgattgcaaagtcgaaacttaaaggaattgacggaaggg
caccaccaggagtggagcctgcggcttaatttgactcaacacgggaaaactcacccggcc
cggacactgtgaggattgacagattgaaagctctttctcgattcggtgggtggtggtgca
tggccgttcttagttggtggag-cgatttgtctggttaattccgataacgaacgagactc
tagcctgctaaatagtcggatcgtatcc-tttagcgatctactgacttcttagagggaca
a-gcggcaactagtcgcacgagattgagcaataacaggtctgtgatgcccttagatgttc
ggggccgcacgcgcgctacactgaagggaacaacgagtaattttcctggcccgaatgggt
cgggtaacctgttgaatacccttcgtgacagggatcggggcttgcaattattccccgtga
acgaggaattcccagtaagcgcaagtca-taagcttgcgttgattacgtccctgcccttt
gtacacaccgcccgtcgctactaccgatt--gaatgttctggtgaaatcattggagtgg-
ttcctatgaagtggtctccacttcatggga-agccgc-----------------------
---------------------------------------------------------
>Micedm_S17_62c
------------------------------------------------------------
------------------------------------------------------------
-------------------------actgcagtaattctggagctaatacg-tgcaacca
agcctagaccttta--cggaataggcgcatttattagatcaaaaccaa--ccacacttt-
----gtgtgtccttgttgatgactctggataa-cttt---gctgatcgcatggc--cttc
gagccggcgacgtatctttcaaatgtctgccctatcaacttacgatggtaggtgatatgc
ctaccatggttgtaacgggtaacggggaatcagggttcgattccggagagggagcctgag
aaacggctaccacatctaaggaaggcagcaggcgcgcaaattacccactcccggcacggg
gaggtagtgacgaaaaataacgatacggaactcttttgaggctccgtaattggaatgagt
acaatttaaatcctttaacgag-gatcca-ttggagggcaagtctggtgccagcagccgc
ggtaattccagctccaatagcgtatattaaagttgttgcagttaaaaagctcgtagttgg
atctgagga-ctagaga-taatgg-tgcgataacttcg-taactgttat-ttctgcctaa
aaagac-ggtgcttggctttggtgctcttaactgagtgcctctgctgcccgtcaagttta
ctttgaaaaaattagagtgctcaaagcaggcgctt---tgcctgaatagtggtgcatgga
ataatggaataagatcttcggatctatttt-gttggttttcggaa-gccgagataatgat
taagagagacagacgggggcattcgtattgtggtgttagaggtgaaattcttggatcgcc
gcaag--acgaacaactgcgaaagcatttgccaagcatgttttcattaatcaagaacgaa
agtcagaggttcgaagacgatcagataccgtcctagttctgaccataaacgatgccagct
ggcgatccgcggtggttgtt-attttcgaccccgcgggcagcc-tccgggaaaccaaagc
ctttgggttccgggggaagtatgattgcaaagtcgaaacttaaaggaattgacggaaggg
caccaccaggagtggagcctgcggcttaatttgactcaacacgggaaaactcacccggcc
cggacactgtgaggattgacagattgaaagctctttctcgattcggtgggtggtggtgca
tggccgttcttagttggtggag-cgatttgtctggttaattccgataacgaacgagactc
tagcctgctaaatagtcggatcgtatcc-tttagcgatctactgacttcttagagggaca
a-gcggcaactagtcgcacgagattgagcaataacaggtctgtgatgcccttagatgttc
ggggccgcacgcgcgctacactgaagggaacaacgagtaattttcctggcccgaatgggt
cgggtaacctgttgaatacccttcgtgacagggatcggggcttgcaattattccccgtga
acgaggaattcccagtaagcgcaagtca-taagcttgcgttgattacgtccctgcccttt
gtacacaccgcccgtcgctactaccgatt--gaatgttctggtgaaatcattggagtgg-
ttcctatgaagtggtctccacttcatggga-agccgc-----------------------
---------------------------------------------------------
>Micedm_S20_74i
------------------------------------------------------------
------------------------------------------------------------
-------------------------actgcagtaattctggagctaatacg-tgcaacca
agcctagaccttta--cggaataggcgcatttattagatcaaaaccaa--ccacacttt-
----gtgtgtccttgttgatgactctggataa-cttt---gctgatcgcatggc--cttc
gagccggcgacgtatctttcaaatgtctgccctatcaacttacgatggtaggtgatatgc
ctaccatggttgtaacgggtaacggggaatcagggttcgattccggagagggagcctgag
aaacggctaccacatctaaggaaggcagcaggcgcgcaaattacccactcccggcacggg
gaggtagtgacgaaaaataacgatacggaactcttttgaggctccgtaattggaatgagt
acaatttaaatcctttaacgag-gatcca-ttggagggcaagtctggtgccagcagccgc
ggtaattccagctccaatagcgtatattaaagttgttgcagttaaaaagctcgtagttgg
atctgagga-ctagaga-taatgg-tgcgataacttcg-taactgttat-ttctgcctaa
aaagac-ggtgcttggctttggtgctcttaactgagtgcctctgctgcccgtcaagttta
ctttgaaaaaattagagtgctcaaagcaggcgctt---tgcctgaatagtggtgcatgga
ataatggaataagatcttcggatctatttt-gttggttttcggaa-gccgagataatgat
taagagagacagacgggggcattcgtattgtggtgttagaggtgaaattcttggatcgcc
gcaag--acgaacaactgcgaaagcatttgccaagcatgttttcattaatcaagaacgaa
agtcagaggttcgaagacgatcagataccgtcctagttctgaccataaacgatgccagct
ggcgatccgcggtggttgtt-attttcgaccccgcgggcagcc-tccgggaaaccaaagc
ctttgggttccgggggaagtatgattgcaaagtcgaaacttaaaggaattgacggaaggg
caccaccaggagtggagcctgcggcttaatttgactcaacacgggaaaactcacccggcc
cggacactgtgaggattgacagattgaaagctctttctcgattcggtgggtggtggtgca
tggccgttcttagttggtggag-cgatttgtctggttaattccgataacgaacgagactc
tagcctgctaaatagtcggatcgtatcc-tttagcgatctactgacttcttagagggaca
a-gcggcaactagtcgcacgagattgagcaataacaggtctgtgatgcccttagatgttc
ggggccgcacgcgcgctacactgaagggaacaacgagtaattttcctggcccgaatgggt
cgggtaacctgttgaatacccttcgtgacagggatcggggcttgcaattattccccgtga
acgaggaattcccagtaagcgcaagtca-taagcttgcgttgattacgtccctgcccttt
gtacacaccgcccgtcgctactaccgatt--gaatgttctggtgaaatcattggagtgg-
ttcctatgaagtggtctccacttcatggga-agccgc-----------------------
---------------------------------------------------------
>Micedm_S21
------------------------------------------------------------
------------------------------------------------------------
-------------------------actgcagtaattctggagctaatacg-tgcaacca
agcctagaccttta--cggaataggcgcatttattagatcaaaaccaa--ccacacttt-
----gtgtgtccttgttgatgactctggataa-cttt---gctgatcgcatggc--cttc
gagccggcgacgtatctttcaaatgtctgccctatcaacttacgatggtaggtgatatgc
ctaccatggttgtaacgggtaacggggaatcagggttcgattccggagagggagcctgag
aaacggctaccacatctaaggaaggcagcaggcgcgcaaattacccactcccggcacggg
gaggtagtgacgaaaaataacgatacggaactcttttgaggctccgtaattggaatgagt
acaatttaaatcctttaacgag-gatcca-ttggagggcaagtctggtgccagcagccgc
ggtaattccagctccaatagcgtatattaaagttgttgcagttaaaaagctcgtagttgg
atctgagga-ctagaga-taatgg-tgcgataacttcg-taactgttat-ttctgcctaa
aaagac-ggtgcttggctttggtgctcttaactgagtgcctctgctgcccgtcaagttta
ctttgaaaaaattagagtgctcaaagcaggcgctt---tgcctgaatagtggtgcatgga
ataatggaataagatcttcggatctatttt-gttggttttcggaa-gccgagataatgat
taagagagacagacgggggcattcgtattgtggtgttagaggtgaaattcttggatcgcc
gcaag--acgaacaactgcgaaagcatttgccaagcatgttttcattaatcaagaacgaa
agtcagaggttcgaagacgatcagataccgtcctagttctgaccataaacgatgccagct
ggcgatccgcggtggttgtt-attttcgaccccgcgggcagcc-tccgggaaaccaaagc
ctttgggttccgggggaagtatgattgcaaagtcgaaacttaaaggaattgacggaaggg
caccaccaggagtggagcctgcggcttaatttgactcaacacgggaaaactcacccggcc
cggacactgtgaggattgacagattgaaagctctttctcgattcggtgggtggtggtgca
tggccgttcttagttggtggag-cgatttgtctggttaattccgataacgaacgagactc
tagcctgctaaatagtcggatcgtatcc-tttagcgatctactgacttcttagagggaca
a-gcggcaactagtcgcacgagattgagcaataacaggtctgtgatgcccttagatgttc
ggggccgcacgcgcgctacactgaagggaacaacgagtaattttcctggcccgaatgggt
cgggtaacctgttgaatacccttcgtgacagggatcggggcttgcaattattccccgtga
acgaggaattcccagtaagcgcaagtca-taagcttgcgttgattacgtccctgcccttt
gtacacaccgcccgtcgctactaccgatt--gaatgttctggtgaaatcattggagtgg-
ttcctatgaagtggtctccacttcatggga-agccgc-----------------------
---------------------------------------------------------
>Micedm_S30_76c
------------------------------------------------------------
------------------------------------------------------------
-------------------------actgcagtaattctggagctaatacg-tgcaacca
agcctagaccttta--cggaataggcgcatttattagatcaaaaccaa--ccacacttt-
----gtgtgtccttgttgatgactctggataa-cttt---gctgatcgcatggc--cttc
gagccggcgacgtatctttcaaatgtctgccctatcaacttacgatggtaggtgatatgc
ctaccatggttgtaacgggtaacggggaatcagggttcgattccggagagggagcctgag
aaacggctaccacatctaaggaaggcagcaggcgcgcaaattacccactcccggcacggg
gaggtagtgacgaaaaataacgatacggaactcttttgaggctccgtaattggaatgagt
acaatttaaatcctttaacgag-gatcca-ttggagggcaagtctggtgccagcagccgc
ggtaattccagctccaatagcgtatattaaagttgttgcagttaaaaagctcgtagttgg
atctgagga-ctagaga-taatgg-tgcgataacttcg-taactgttat-ttctgcctaa
aaagac-ggtgcttggctttggtgctcttaactgagtgcctctgctgcccgtcaagttta
ctttgaaaaaattagagtgctcaaagcaggcgctt---tgcctgaatagtggtgcatgga
ataatggaataagatcttcggatctatttt-gttggttttcggaa-gccgagataatgat
taagagagacagacgggggcattcgtattgtggtgttagaggtgaaattcttggatcgcc
gcaag--acgaacaactgcgaaagcatttgccaagcatgttttcattaatcaagaacgaa
agtcagaggttcgaagacgatcagataccgtcctagttctgaccataaacgatgccagct
ggcgatccgcggtggttgtt-attttcgaccccgcgggcagcc-tccgggaaaccaaagc
ctttgggttccgggggaagtatgattgcaaagtcgaaacttaaaggaattgacggaaggg
caccaccaggagtggagcctgcggcttaatttgactcaacacgggaaaactcacccggcc
cggacactgtgaggattgacagattgaaagctctttctcgattcggtgggtggtggtgca
tggccgttcttagttggtggag-cgatttgtctggttaattccgataacgaacgagactc
tagcctgctaaatagtcggatcgtatcc-tttagcgatctactgacttcttagagggaca
a-gcggcaactagtcgcacgagattgagcaataacaggtctgtgatgcccttagatgttc
ggggccgcacgcgcgctacactgaagggaacaacgagtaattttcctggcccgaatgggt
cgggtaacctgttgaatacccttcgtgacagggatcggggcttgcaattattccccgtga
acgaggaattcccagtaagcgcaagtca-taagcttgcgttgattacgtccctgcccttt
gtacacaccgcccgtcgctactaccgatt--gaatgttctggtgaaatcattggagtgg-
ttcctatgaagtggtctccacttcatggga-agccgc-----------------------
---------------------------------------------------------
>Micedm_S31_78i
------------------------------------------------------------
------------------------------------------------------------
-------------------------actgcagtaattctggagctaatacg-tgcaacca
agcctagaccttta--cggaataggcgcatttattagatcaaaaccaa--ccacacttt-
----gtgtgtccttgttgatgactctggataa-cttt---gctgatcgcatggc--cttc
gagccggcgacgtatctttcaaatgtctgccctatcaacttacgatggtaggtgatatgc
ctaccatggttgtaacgggtaacggggaatcagggttcgattccggagagggagcctgag
aaacggctaccacatctaaggaaggcagcaggcgcgcaaattacccactcccggcacggg
gaggtagtgacgaaaaataacgatacggaactcttttgaggctccgtaattggaatgagt
acaatttaaatcctttaacgag-gatcca-ttggagggcaagtctggtgccagcagccgc
ggtaattccagctccaatagcgtatattaaagttgttgcagttaaaaagctcgtagttgg
atctgagga-ctagaga-taatgg-tgcgataacttcg-taactgttat-ttctgcctaa
aaagac-ggtgcttggctttggtgctcttaactgagtgcctctgctgcccgtcaagttta
ctttgaaaaaattagagtgctcaaagcaggcgctt---tgcctgaatagtggtgcatgga
ataatggaataagatcttcggatctatttt-gttggttttcggaa-gccgagataatgat
taagagagacagacgggggcattcgtattgtggtgttagaggtgaaattcttggatcgcc
gcaag--acgaacaactgcgaaagcatttgccaagcatgttttcattaatcaagaacgaa
agtcagaggttcgaagacgatcagataccgtcctagttctgaccataaacgatgccagct
ggcgatccgcggtggttgtt-attttcgaccccgcgggcagcc-tccgggaaaccaaagc
ctttgggttccgggggaagtatgattgcaaagtcgaaacttaaaggaattgacggaaggg
caccaccaggagtggagcctgcggcttaatttgactcaacacgggaaaactcacccggcc
cggacactgtgaggattgacagattgaaagctctttctcgattcggtgggtggtggtgca
tggccgttcttagttggtggag-cgatttgtctggttaattccgataacgaacgagactc
tagcctgctaaatagtcggatcgtatcc-tttagcgatctactgacttcttagagggaca
a-gcggcaactagtcgcacgagattgagcaataacaggtctgtgatgcccttagatgttc
ggggccgcacgcgcgctacactgaagggaacaacgagtaattttcctggcccgaatgggt
cgggtaacctgttgaatacccttcgtgacagggatcggggcttgcaattattccccgtga
acgaggaattcccagtaagcgcaagtca-taagcttgcgttgattacgtccctgcccttt
gtacacaccgcccgtcgctactaccgatt--gaatgttctggtgaaatcattggagtgg-
ttcctatgaagtggtctccacttcatggga-agccgc-----------------------
---------------------------------------------------------
>Micedm_S32_47
------------------------------------------------------------
------------------------------------------------------------
-------------------------actgcagtaattctggagctaatacg-tgcaacca
agcctagaccttta--cggaataggcgcatttattagatcaaaaccaa--ccacacttt-
----gtgtgtccttgttgatgactctggataa-cttt---gctgatcgcatggc--cttc
gagccggcgacgtatctttcaaatgtctgccctatcaacttacgatggtaggtgatatgc
ctaccatggttgtaacgggtaacggggaatcagggttcgattccggagagggagcctgag
aaacggctaccacatctaaggaaggcagcaggcgcgcaaattacccactcccggcacggg
gaggtagtgacgaaaaataacgatacggaactcttttgaggctccgtaattggaatgagt
acaatttaaatcctttaacgag-gatcca-ttggagggcaagtctggtgccagcagccgc
ggtaattccagctccaatagcgtatattaaagttgttgcagttaaaaagctcgtagttgg
atctgagga-ctagaga-taatgg-tgcgataacttcg-taactgttat-ttctgcctaa
aaagac-ggtgcttggctttggtgctcttaactgagtgcctctgctgcccgtcaagttta
ctttgaaaaaattagagtgctcaaagcaggcgctt---tgcctgaatagtggtgcatgga
ataatggaataagatcttcggatctatttt-gttggttttcggaa-gccgagataatgat
taagagagacagacgggggcattcgtattgtggtgttagaggtgaaattcttggatcgcc
gcaag--acgaacaactgcgaaagcatttgccaagcatgttttcattaatcaagaacgaa
agtcagaggttcgaagacgatcagataccgtcctagttctgaccataaacgatgccagct
ggcgatccgcggtggttgtt-attttcgaccccgcgggcagcc-tccgggaaaccaaagc
ctttgggttccgggggaagtatgattgcaaagtcgaaacttaaaggaattgacggaaggg
caccaccaggagtggagcctgcggcttaatttgactcaacacgggaaaactcacccggcc
cggacactgtgaggattgacagattgaaagctctttctcgattcggtgggtggtggtgca
tggccgttcttagttggtggag-cgatttgtctggttaattccgataacgaacgagactc
tagcctgctaaatagtcggatcgtatcc-tttagcgatctactgacttcttagagggaca
a-gcggcaactagtcgcacgagattgagcaataacaggtctgtgatgcccttagatgttc
ggggccgcacgcgcgctacactgaagggaacaacgagtaattttcctggcccgaatgggt
cgggtaacctgttgaatacccttcgtgacagggatcggggcttgcaattattccccgtga
acgaggaattcccagtaagcgcaagtca-taagcttgcgttgattacgtccctgcccttt
gtacacaccgcccgtcgctactaccgatt--gaatgttctggtgaaatcattggagtgg-
ttcctatgaagtggtctccacttcatggga-agccgc-----------------------
---------------------------------------------------------
>MicGN_S25
------------------------------------------------------------
------------------------------------------------------------
-------------------------actgcagtaattctggagctaatacg-tgcaacta
agcctagaccttta--cggaataggcgcatttattagatcaaaaccaa--ccacacttc-
--g-gtgtgtccttgttgatgactctggataa-cttt---gctgatcgcatggc--cttc
gagccggcgacgtatctttcaaatgtctgccctatcaacttacgatggtaggtgatatgc
ctaccatggttgtaacgggtaacggggaatcagggttcgattccggagagggagcctgag
aaacggctaccacatctaaggaaggcagcaggcgcgcaaattacccactcccggcacggg
gaggtagtgacgaaaaataacgatacggaactcttttgaggctccgtaattggaatgagt
acaatttaaatcctttaacgag-gatcca-ttggagggcaagtctggtgccagcagccgc
ggtaattccagctccaatagcgtatattaaagttgttgcagttaaaaagctcgtagttgg
atctgagga-ctagaga-taatgg-tgcgataacttcg-taactgttat-ttctgcctaa
aaagac-ggtgctagtctttggtgctcttaactgagtgcctttgatgcccgtcaagttta
ctttgaaaaaattagagtgctcaaagcaggcgctt---tgcctgaatagtggtgcatgga
ataatggaataagatcttcggatctatttt-gttggttttcggaa-gccgagataatgat
taagagagacagacgggggcattcgtattgtggtgttagaggtgaaattcttggatcgcc
gcaag--acgaacaactgcgaaagcatttgccaagcatgttttcattaatcaagaacgaa
agtcagaggttcgaagacgatcagataccgtcctagttctgaccataaacgatgccagct
ggcgatccgcggtggttgtt-attttcgaccccgcgggcagcc-tccgggaaaccaaagc
ctttgggttccgggggaagtatgattgcaaagtcgaaacttaaaggaattgacggaaggg
caccaccaggagtggagcctgcggcttaatttgactcaacacgggaaaactcacccggcc
cggacactgtgaggattgacagattgaaagctctttctcgattcggtgggtggtggtgca
tggccgttcttagttggtggag-cgatttgtctggttaattccgataacgaacgagactc
tagcctgctaaatagtcaggtcgtatcc-tttagcgatctcttgacttcttagagggaca
a-gcggcaactagtcgcacgagattgagcaataacaggtctgtgatgcccttagatgttc
ggggccgcacgcgcgctacactgaagggaacaacgagtaattttcctggcccgaatgggt
cgggtaacctgttgaatacccttcgtgacagggatcggggcttgcaattattccccgtga
acgaggaattcccagtaagcgcaagtca-taagcttgcgttgattacgtccctgcccttt
gtacacaccgcccgtcgctactaccgatt--gaatgttctggtgaaatcattggagtgg-
tgccgatggggtggtctccactccatggga-tactgc-----------------------
---------------------------------------------------------
>MicGN_S27
------------------------------------------------------------
------------------------------------------------------------
-------------------------actgcagtaattctggagctaatacg-tgcaacta
agcctagaccttta--cggaataggcgcatttattagatcaaaaccaa--ccacacttc-
--g-gtgtgtccttgttgatgactctggataa-cttt---gctgatcgcatggc--cttc
gagccggcgacgtatctttcaaatgtctgccctatcaacttacgatggtaggtgatatgc
ctaccatggttgtaacgggtaacggggaatcagggttcgattccggagagggagcctgag
aaacggctaccacatctaaggaaggcagcaggcgcgcaaattacccactcccggcacggg
gaggtagtgacgaaaaataacgatacggaactcttttgaggctccgtaattggaatgagt
acaatttaaatcctttaacgag-gatcca-ttggagggcaagtctggtgccagcagccgc
ggtaattccagctccaatagcgtatattaaagttgttgcagttaaaaagctcgtagttgg
atctgagga-ctagaga-taatgg-tgcgataacttcg-taactgttat-ttctgcctaa
aaagac-ggtgctagtctttggtgctcttaactgagtgcctttgatgcccgtcaagttta
ctttgaaaaaattagagtgctcaaagcaggcgctt---tgcctgaatagtggtgcatgga
ataatggaataagatcttcggatctatttt-gttggttttcggaa-gccgagataatgat
taagagagacagacgggggcattcgtattgtggtgttagaggtgaaattcttggatcgcc
gcaag--acgaacaactgcgaaagcatttgccaagcatgttttcattaatcaagaacgaa
agtcagaggttcgaagacgatcagataccgtcctagttctgaccataaacgatgccagct
ggcgatccgcggtggttgtt-attttcgaccccgcgggcagcc-tccgggaaaccaaagc
ctttgggttccgggggaagtatgattgcaaagtcgaaacttaaaggaattgacggaaggg
caccaccaggagtggagcctgcggcttaatttgactcaacacgggaaaactcacccggcc
cggacactgtgaggattgacagattgaaagctctttctcgattcggtgggtggtggtgca
tggccgttcttagttggtggag-cgatttgtctggttaattccgataacgaacgagactc
tagcctgctaaatagtcaggtcgtatcc-tttagcgatctcttgacttcttagagggaca
a-gcggcaactagtcgcacgagattgagcaataacaggtctgtgatgcccttagatgttc
ggggccgcacgcgcgctacactgaagggaacaacgagtaattttcctggcccgaatgggt
cgggtaacctgttgaatacccttcgtgacagggatcggggcttgcaattattccccgtga
acgaggaattcccagtaagcgcaagtca-taagcttgcgttgattacgtccctgcccttt
gtacacaccgcccgtcgctactaccgatt--gaatgttctggtgaaatcattggagtgg-
tgccgatggggtggtctccactccatggga-tactgc-----------------------
---------------------------------------------------------
>MicGN_S28
------------------------------------------------------------
------------------------------------------------------------
-------------------------actgcagtaattctggagctaatacg-tgcaacta
agcctagaccttta--cggaataggcgcatttattagatcaaaaccaa--ccacacttc-
--g-gtgtgtccttgttgatgactctggataa-cttt---gctgatcgcatggc--cttc
gagccggcgacgtatctttcaaatgtctgccctatcaacttacgatggtaggtgatatgc
ctaccatggttgtaacgggtaacggggaatcagggttcgattccggagagggagcctgag
aaacggctaccacatctaaggaaggcagcaggcgcgcaaattacccactcccggcacggg
gaggtagtgacgaaaaataacgatacggaactcttttgaggctccgtaattggaatgagt
acaatttaaatcctttaacgag-gatcca-ttggagggcaagtctggtgccagcagccgc
ggtaattccagctccaatagcgtatattaaagttgttgcagttaaaaagctcgtagttgg
atctgagga-ctagaga-taatgg-tgcgataacttcg-taactgttat-ttctgcctaa
aaagac-ggtgctagtctttggtgctcttaactgagtgcctttgatgcccgtcaagttta
ctttgaaaaaattagagtgctcaaagcaggcgctt---tgcctgaatagtggtgcatgga
ataatggaataagatcttcggatctatttt-gttggttttcggaa-gccgagataatgat
taagagagacagacgggggcattcgtattgtggtgttagaggtgaaattcttggatcgcc
gcaag--acgaacaactgcgaaagcatttgccaagcatgttttcattaatcaagaacgaa
agtcagaggttcgaagacgatcagataccgtcctagttctgaccataaacgatgccagct
ggcgatccgcggtggttgtt-attttcgaccccgcgggcagcc-tccgggaaaccaaagc
ctttgggttccgggggaagtatgattgcaaagtcgaaacttaaaggaattgacggaaggg
caccaccaggagtggagcctgcggcttaatttgactcaacacgggaaaactcacccggcc
cggacactgtgaggattgacagattgaaagctctttctcgattcggtgggtggtggtgca
tggccgttcttagttggtggag-cgatttgtctggttaattccgataacgaacgagactc
tagcctgctaaatagtcaggtcgtatcc-tttagcgatctcttgacttcttagagggaca
a-gcggcaactagtcgcacgagattgagcaataacaggtctgtgatgcccttagatgttc
ggggccgcacgcgcgctacactgaagggaacaacgagtaattttcctggcccgaatgggt
cgggtaacctgttgaatacccttcgtgacagggatcggggcttgcaattattccccgtga
acgaggaattcccagtaagcgcaagtca-taagcttgcgttgattacgtccctgcccttt
gtacacaccgcccgtcgctactaccgatt--gaatgttctggtgaaatcattggagtgg-
tgccgatggggtggtctccactccatggga-tactgc-----------------------
---------------------------------------------------------
>MicGN_S38_31a
------------------------------------------------------------
------------------------------------------------------------
-------------------------actgcagtaattctggagctaatacg-tgcaacta
agcctagaccttta--cggaataggcgcatttattagatcaaaaccaa--ccacacttc-
--g-gtgtgtccttgttgatgactctggataa-cttt---gctgatcgcatggc--cttc
gagccggcgacgtatctttcaaatgtctgccctatcaacttacgatggtaggtgatatgc
ctaccatggttgtaacgggtaacggggaatcagggttcgattccggagagggagcctgag
aaacggctaccacatctaaggaaggcagcaggcgcgcaaattacccactcccggcacggg
gaggtagtgacgaaaaataacgatacggaactcttttgaggctccgtaattggaatgagt
acaatttaaatcctttaacgag-gatcca-ttggagggcaagtctggtgccagcagccgc
ggtaattccagctccaatagcgtatattaaagttgttgcagttaaaaagctcgtagttgg
atctgagga-ctagaga-taatgg-tgcgataacttcg-taactgttat-ttctgcctaa
aaagac-ggtgctagtctttggtgctcttaactgagtgcctttgatgcccgtcaagttta
ctttgaaaaaattagagtgctcaaagcaggcgctt---tgcctgaatagtggtgcatgga
ataatggaataagatcttcggatctatttt-gttggttttcggaa-gccgagataatgat
taagagagacagacgggggcattcgtattgtggtgttagaggtgaaattcttggatcgcc
gcaag--acgaacaactgcgaaagcatttgccaagcatgttttcattaatcaagaacgaa
agtcagaggttcgaagacgatcagataccgtcctagttctgaccataaacgatgccagct
ggcgatccgcggtggttgtt-attttcgaccccgcgggcagcc-tccgggaaaccaaagc
ctttgggttccgggggaagtatgattgcaaagtcgaaacttaaaggaattgacggaaggg
caccaccaggagtggagcctgcggcttaatttgactcaacacgggaaaactcacccggcc
cggacactgtgaggattgacagattgaaagctctttctcgattcggtgggtggtggtgca
tggccgttcttagttggtggag-cgatttgtctggttaattccgataacgaacgagactc
tagcctgctaaatagtcaggtcgtatcc-tttagcgatctcttgacttcttagagggaca
a-gcggcaactagtcgcacgagattgagcaataacaggtctgtgatgcccttagatgttc
ggggccgcacgcgcgctacactgaagggaacaacgagtaattttcctggcccgaatgggt
cgggtaacctgttgaatacccttcgtgacagggatcggggcttgcaattattccccgtga
acgaggaattcccagtaagcgcaagtca-taagcttgcgttgattacgtccctgcccttt
gtacacaccgcccgtcgctactaccgatt--gaatgttctggtgaaatcattggagtgg-
tgccgatggggtggtctccactccatggga-tactgc-----------------------
---------------------------------------------------------
>MicGN_S38_39d
------------------------------------------------------------
------------------------------------------------------------
-------------------------actgcagtaattctggagctaatacg-tgcaacta
agcctagaccttta--cggaataggcgcatttattagatcaaaaccaa--ccacacttc-
--g-gtgtgtccttgttgatgactctggataa-cttt---gctgatcgcatggc--cttc
gagccggcgacgtatctttcaaatgtctgccctatcaacttacgatggtaggtgatatgc
ctaccatggttgtaacgggtaacggggaatcagggttcgattccggagagggagcctgag
aaacggctaccacatctaaggaaggcagcaggcgcgcaaattacccactcccggcacggg
gaggtagtgacgaaaaataacgatacggaactcttttgaggctccgtaattggaatgagt
acaatttaaatcctttaacgag-gatcca-ttggagggcaagtctggtgccagcagccgc
ggtaattccagctccaatagcgtatattaaagttgttgcagttaaaaagctcgtagttgg
atctgagga-ctagaga-taatgg-tgcgataacttcg-taactgttat-ttctgcctaa
aaagac-ggtgctagtctttggtgctcttaactgagtgcctttgatgcccgtcaagttta
ctttgaaaaaattagagtgctcaaagcaggcgctt---tgcctgaatagtggtgcatgga
ataatggaataagatcttcggatctatttt-gttggttttcggaa-gccgagataatgat
taagagagacagacgggggcattcgtattgtggtgttagaggtgaaattcttggatcgcc
gcaag--acgaacaactgcgaaagcatttgccaagcatgttttcattaatcaagaacgaa
agtcagaggttcgaagacgatcagataccgtcctagttctgaccataaacgatgccagct
ggcgatccgcggtggttgtt-attttcgaccccgcgggcagcc-tccgggaaaccaaagc
ctttgggttccgggggaagtatgattgcaaagtcgaaacttaaaggaattgacggaaggg
caccaccaggagtggagcctgcggcttaatttgactcaacacgggaaaactcacccggcc
cggacactgtgaggattgacagattgaaagctctttctcgattcggtgggtggtggtgca
tggccgttcttagttggtggag-cgatttgtctggttaattccgataacgaacgagactc
tagcctgctaaatagtcaggtcgtatcc-tttagcgatctcttgacttcttagagggaca
a-gcggcaactagtcgcacgagattgagcaataacaggtctgtgatgcccttagatgttc
ggggccgcacgcgcgctacactgaagggaacaacgagtaattttcctggcccgaatgggt
cgggtaacctgttgaatacccttcgtgacagggatcggggcttgcaattattccccgtga
acgaggaattcccagtaagcgcaagtca-taagcttgcgttgattacgtccctgcccttt
gtacacaccgcccgtcgctactaccgatt--gaatgttctggtgaaatcattggagtgg-
tgccgatggggtggtctccactccatggga-tactgc-----------------------
---------------------------------------------------------
>MicGN_S56
------------------------------------------------------------
------------------------------------------------------------
-------------------------actgcagtaattctggagctaatacg-tgcaacta
agcctagaccttta--cggaataggcgcatttattagatcaaaaccaa--ccacacttc-
--g-gtgtgtccttgttgatgactctggataa-cttt---gctgatcgcatggc--cttc
gagccggcgacgtatctttcaaatgtctgccctatcaacttacgatggtaggtgatatgc
ctaccatggttgtaacgggtaacggggaatcagggttcgattccggagagggagcctgag
aaacggctaccacatctaaggaaggcagcaggcgcgcaaattacccactcccggcacggg
gaggtagtgacgaaaaataacgatacggaactcttttgaggctccgtaattggaatgagt
acaatttaaatcctttaacgag-gatcca-ttggagggcaagtctggtgccagcagccgc
ggtaattccagctccaatagcgtatattaaagttgttgcagttaaaaagctcgtagttgg
atctgagga-ctagaga-taatgg-tgcgataacttcg-taactgttat-ttctgcctaa
aaagac-ggtgctagtctttggtgctcttaactgagtgcctttgatgcccgtcaagttta
ctttgaaaaaattagagtgctcaaagcaggcgctt---tgcctgaatagtggtgcatgga
ataatggaataagatcttcggatctatttt-gttggttttcggaa-gccgagataatgat
taagagagacagacgggggcattcgtattgtggtgttagaggtgaaattcttggatcgcc
gcaag--acgaacaactgcgaaagcatttgccaagcatgttttcattaatcaagaacgaa
agtcagaggttcgaagacgatcagataccgtcctagttctgaccataaacgatgccagct
ggcgatccgcggtggttgtt-attttcgaccccgcgggcagcc-tccgggaaaccaaagc
ctttgggttccgggggaagtatgattgcaaagtcgaaacttaaaggaattgacggaaggg
caccaccaggagtggagcctgcggcttaatttgactcaacacgggaaaactcacccggcc
cggacactgtgaggattgacagattgaaagctctttctcgattcggtgggtggtggtgca
tggccgttcttagttggtggag-cgatttgtctggttaattccgataacgaacgagactc
tagcctgctaaatagtcaggtcgtatcc-tttagcgatctcttgacttcttagagggaca
a-gcggcaactagtcgcacgagattgagcaataacaggtctgtgatgcccttagatgttc
ggggccgcacgcgcgctacactgaagggaacaacgagtaattttcctggcccgaatgggt
cgggtaacctgttgaatacccttcgtgacagggatcggggcttgcaattattccccgtga
acgaggaattcccagtaagcgcaagtca-taagcttgcgttgattacgtccctgcccttt
gtacacaccgcccgtcgctactaccgatt--gaatgttctggtgaaatcattggagtgg-
tgccgatggggtggtctccactccatggga-tactgc-----------------------
---------------------------------------------------------
>MicGN_S57
------------------------------------------------------------
------------------------------------------------------------
-------------------------actgcagtaattctggagctaatacg-tgcaacta
agcctagaccttta--cggaataggcgcatttattagatcaaaaccaa--ccacacttc-
--g-gtgtgtccttgttgatgactctggataa-cttt---gctgatcgcatggc--cttc
gagccggcgacgtatctttcaaatgtctgccctatcaacttacgatggtaggtgatatgc
ctaccatggttgtaacgggtaacggggaatcagggttcgattccggagagggagcctgag
aaacggctaccacatctaaggaaggcagcaggcgcgcaaattacccactcccggcacggg
gaggtagtgacgaaaaataacgatacggaactcttttgaggctccgtaattggaatgagt
acaatttaaatcctttaacgag-gatcca-ttggagggcaagtctggtgccagcagccgc
ggtaattccagctccaatagcgtatattaaagttgttgcagttaaaaagctcgtagttgg
atctgagga-ctagaga-taatgg-tgcgataacttcg-taactgttat-ttctgcctaa
aaagac-ggtgctagtctttggtgctcttaactgagtgcctttgatgcccgtcaagttta
ctttgaaaaaattagagtgctcaaagcaggcgctt---tgcctgaatagtggtgcatgga
ataatggaataagatcttcggatctatttt-gttggttttcggaa-gccgagataatgat
taagagagacagacgggggcattcgtattgtggtgttagaggtgaaattcttggatcgcc
gcaag--acgaacaactgcgaaagcatttgccaagcatgttttcattaatcaagaacgaa
agtcagaggttcgaagacgatcagataccgtcctagttctgaccataaacgatgccagct
ggcgatccgcggtggttgtt-attttcgaccccgcgggcagcc-tccgggaaaccaaagc
ctttgggttccgggggaagtatgattgcaaagtcgaaacttaaaggaattgacggaaggg
caccaccaggagtggagcctgcggcttaatttgactcaacacgggaaaactcacccggcc
cggacactgtgaggattgacagattgaaagctctttctcgattcggtgggtggtggtgca
tggccgttcttagttggtggag-cgatttgtctggttaattccgataacgaacgagactc
tagcctgctaaatagtcaggtcgtatcc-tttagcgatctcttgacttcttagagggaca
a-gcggcaactagtcgcacgagattgagcaataacaggtctgtgatgcccttagatgttc
ggggccgcacgcgcgctacactgaagggaacaacgagtaattttcctggcccgaatgggt
cgggtaacctgttgaatacccttcgtgacagggatcggggcttgcaattattccccgtga
acgaggaattcccagtaagcgcaagtca-taagcttgcgttgattacgtccctgcccttt
gtacacaccgcccgtcgctactaccgatt--gaatgttctggtgaaatcattggagtgg-
tgccgatggggtggtctccactccatggga-tactgc-----------------------
---------------------------------------------------------
>MicGN_S58
------------------------------------------------------------
------------------------------------------------------------
-------------------------actgcagtaattctggagctaatacg-tgcaacta
agcctagaccttta--cggaataggcgcatttattagatcaaaaccaa--ccacacttc-
--g-gtgtgtccttgttgatgactctggataa-cttt---gctgatcgcatggc--cttc
gagccggcgacgtatctttcaaatgtctgccctatcaacttacgatggtaggtgatatgc
ctaccatggttgtaacgggtaacggggaatcagggttcgattccggagagggagcctgag
aaacggctaccacatctaaggaaggcagcaggcgcgcaaattacccactcccggcacggg
gaggtagtgacgaaaaataacgatacggaactcttttgaggctccgtaattggaatgagt
acaatttaaatcctttaacgag-gatcca-ttggagggcaagtctggtgccagcagccgc
ggtaattccagctccaatagcgtatattaaagttgttgcagttaaaaagctcgtagttgg
atctgagga-ctagaga-taatgg-tgcgataacttcg-taactgttat-ttctgcctaa
aaagac-ggtgctagtctttggtgctcttaactgagtgcctttgatgcccgtcaagttta
ctttgaaaaaattagagtgctcaaagcaggcgctt---tgcctgaatagtggtgcatgga
ataatggaataagatcttcggatctatttt-gttggttttcggaa-gccgagataatgat
taagagagacagacgggggcattcgtattgtggtgttagaggtgaaattcttggatcgcc
gcaag--acgaacaactgcgaaagcatttgccaagcatgttttcattaatcaagaacgaa
agtcagaggttcgaagacgatcagataccgtcctagttctgaccataaacgatgccagct
ggcgatccgcggtggttgtt-attttcgaccccgcgggcagcc-tccgggaaaccaaagc
ctttgggttccgggggaagtatgattgcaaagtcgaaacttaaaggaattgacggaaggg
caccaccaggagtggagcctgcggcttaatttgactcaacacgggaaaactcacccggcc
cggacactgtgaggattgacagattgaaagctctttctcgattcggtgggtggtggtgca
tggccgttcttagttggtggag-cgatttgtctggttaattccgataacgaacgagactc
tagcctgctaaatagtcaggtcgtatcc-tttagcgatctcttgacttcttagagggaca
a-gcggcaactagtcgcacgagattgagcaataacaggtctgtgatgcccttagatgttc
ggggccgcacgcgcgctacactgaagggaacaacgagtaattttcctggcccgaatgggt
cgggtaacctgttgaatacccttcgtgacagggatcggggcttgcaattattccccgtga
acgaggaattcccagtaagcgcaagtca-taagcttgcgttgattacgtccctgcccttt
gtacacaccgcccgtcgctactaccgatt--gaatgttctggtgaaatcattggagtgg-
tgccgatggggtggtctccactccatggga-tactgc-----------------------
---------------------------------------------------------
>Mickarl_S114
------------------------------------------------------------
------------------------------------------------------------
-------------------------actgcagtaattctggagctaatacg-tgcaacta
agcctagaccttta--cggaatgggcgcatttattagatcaaaaccaa--ccacacttc-
--g-gtgtgtccttatggatgactctggataa-cttt---gctgatcgcatggc--cttc
gagccggcgacgtatctttcaaatgtctgccctatcaacttacgatggtaggtgatatgc
ctaccatggttgtaacgggtaacggggaatcagggttcgattccggagagggagcctgag
aaacggctaccacatctaaggaaggcagcaggcgcgcaaattacccactcccggcacggg
gaggtagtgacgaaaaataacgatacggaactcttttgaggctccgtaattggaatgagt
acaatttaaatcctttaacgag-gatcca-ttggagggcaagtctggtgccagcagccgc
ggtaattccagctccaatagcgtatattaaagttgttgcagttaaaaagctcgtagttgg
atctgagga-ctagaga-taatgg-tgcgataacttcg-taactgttat-ttctgcctaa
aaagac-ggtgctaggctttggtgctcttaactgagtgcctctgctgcccgtcaagttta
ctttgaaaaaattagagtgctcaaagcaggcgatt---tgcctgaatagtggtgcatgga
ataatggaataagatcttcggatctatttt-gttggttttcggaa-gccgaggtaatgat
taagagagacagacgggggcattcgtattgtggtgttagaggtgaaattcttggatcgcc
gcaag--acgaacaactgcgaaagcatttgccaagcatgttttcattaatcaagaacgaa
agtcagaggttcgaagacgatcagataccgtcctagttctgaccataaacgatgccagct
ggcgatccgcggtggttgtt-tttttcgaccccgcgggcagcc-tccgggaaaccaaagc
ctttaggttccgggggaagtatgattgcaaagtcgaaacttaaaggaattgacggaaggg
caccaccaggagtggagcctgcggcttaatttgactcaacacgggaaaactcacccggcc
cggacactgtgaggattgacagattgaaagctctttctcgattcggtgggtggtggtgca
tggccgttcttagttggtggag-cgatttgtctggttaattccgataacgaacgagactc
tagcctgctaaatagtcgggtcgtattc-tttagcgtccttttgacttcttagagggaca
a-gcggcaactagtcgcacgagattgagcaataacaggtctgtgatgcccttagatgttc
ggggccgcacgcgcgctacactgaagggaacaacgagtagttttcctggcccgaatgggt
cgggtaacctgttgaatacccttcgtgacagggatcggggcttgcaattattccccgtga
acgaggaattcctagtaagcgcaagtca-taagcttgcgttgattacgtccctgcccttt
gtacacaccgcccgtcgctactaccgatt--gaatgttctggtgaaatcatcagagtga-
tgccgatggagtggtctccacttcatggga-aattgc-----------------------
---------------------------------------------------------
>Miclau_J10_64i
------------------------------------------------------------
------------------------------------------------------------
-------------------------actgcagtaattctggagctaatacg-tgcaacta
agcctagaccttta--cggaatgggcgcatttattagatcaaaaccaa--ccacacctc-
--g-gtgtgtccttatggatgactctggataa-cttt---gctgatcgcatggc--cttc
gagccggcgacgtatctttcaaatgtctgccctatcaacttacgatggtaggtgatatgc
ctaccatggttgtaacgggtaacggggaatcagggttcgattccggagagggagcctgag
aaacggctaccacatctaaggaaggcagcaggcgcgcaaattacccactcccggcacggg
gaggtagtgacgaaaaataacgatacggaactcttttgaggctccgtaattggaatgagt
acaatttaaatcctttaacgag-gatcca-ttggagggcaagtctggtgccagcagccgc
ggtaattccagctccaatagcgtatattaaagttgttgcagttaaaaagctcgtagttgg
atctgagga-ctagaga-taatgg-tgcgataacttcg-taactgttat-ttctgcctaa
aaagac-ggtgctaggctttggtgctcttaactgagtgcctctgctgcccgtcaagttta
ctttgaaaaaattagagtgctcaaagcaggcgatt---tgcctgaatagtggtgcatgga
ataatggaataagatcttcggatctatttt-gttggttttcggaa-gccgaggtaatgat
taagagagacagacgggggcattcgtattgtggtgttagaggtgaaattcttggatcgcc
gcaag--acgaacaactgcgaaagcatttgccaagcatgttttcattaatcaagaacgaa
agtcagaggttcgaagacgatcagataccgtcctagttctgaccataaacgatgccagct
ggcgatccgcggtggttgtt-tttttcgaccccgcgggcagcc-tccgggaaaccaaagc
ctttgggttccgggggaagtatgattgcaaagtcgaaacttaaaggaattgacggaaggg
caccaccaggagtggagcctgcggcttaatttgactcaacacgggaaaactcacccggcc
cggacactgtgaggattgacagattgaaagctctttctcgattcggtgggtggtggtgca
tggccgttcttagttggtggag-cgatttgtctggttaattccgataacgaacgagactc
tagcctgctaaatagtcgggtcgtattc-tttagcgtccttttgacttcttagagggaca
a-gcggcaactagtcgcacgagattgagcaataacaggtctgtgatgcccttagatgttc
ggggccgcacgcgcgctacactgaagggaacaacgagtagttttcctgacccgaatgggt
cgggtaacctgttgaatacccttcgtgacagggatcggggcttgcaattattccccgtga
acgaggaattcctagtaagcgcaagtca-taagcttgcgttgattacgtccctgcccttt
gtacacaccgcccgtcgctactaccgatt--gaatgttctggtgaaatcatcagagtgg-
tgccgatggagtggtctccactccatggga-aactgc-----------------------
---------------------------------------------------------
>Miclau_J10_96h
------------------------------------------------------------
------------------------------------------------------------
-------------------------actgcagtaattctggagctaatacg-tgcaacta
agcctagaccttta--cggaatgggcgcatttattagatcaaaaccaa--ccacacctc-
--g-gtgtgtccttatggatgactctggataa-cttt---gctgatcgcatggc--cttc
gagccggcgacgtatctttcaaatgtctgccctatcaacttacgatggtaggtgatatgc
ctaccatggttgtaacgggtaacggggaatcagggttcgattccggagagggagcctgag
aaacggctaccacatctaaggaaggcagcaggcgcgcaaattacccactcccggcacggg
gaggtagtgacgaaaaataacgatacggaactcttttgaggctccgtaattggaatgagt
acaatttaaatcctttaacgag-gatcca-ttggagggcaagtctggtgccagcagccgc
ggtaattccagctccaatagcgtatattaaagttgttgcagttaaaaagctcgtagttgg
atctgagga-ctagaga-taatgg-tgcgataacttcg-taactgttat-ttctgcctaa
aaagac-ggtgctaggctttggtgctcttaactgagtgcctctgctgcccgtcaagttta
ctttgaaaaaattagagtgctcaaagcaggcgatt---tgcctgaatagtggtgcatgga
ataatggaataagatcttcggatctatttt-gttggttttcggaa-gccgaggtaatgat
taagagagacagacgggggcattcgtattgtggtgttagaggtgaaattcttggatcgcc
gcaag--acgaacaactgcgaaagcatttgccaagcatgttttcattaatcaagaacgaa
agtcagaggttcgaagacgatcagataccgtcctagttctgaccataaacgatgccagct
ggcgatccgcggtggttgtt-tttttcgaccccgcgggcagcc-tccgggaaaccaaagc
ctttgggttccgggggaagtatgattgcaaagtcgaaacttaaaggaattgacggaaggg
caccaccaggagtggagcctgcggcttaatttgactcaacacgggaaaactcacccggcc
cggacactgtgaggattgacagattgaaagctctttctcgattcggtgggtggtggtgca
tggccgttcttagttggtggag-cgatttgtctggttaattccgataacgaacgagactc
tagcctgctaaatagtcgggtcgtattc-tttagcgtccttttgacttcttagagggaca
a-gcggcaactagtcgcacgagattgagcaataacaggtctgtgatgcccttagatgttc
ggggccgcacgcgcgctacactgaagggaacaacgagtagttttcctgacccgaatgggt
cgggtaacctgttgaatacccttcgtgacagggatcggggcttgcaattattccccgtga
acgaggaattcctagtaagcgcaagtca-taagcttgcgttgattacgtccctgcccttt
gtacacaccgcccgtcgctactaccgatt--gaatgttctggtgaaatcatcagagtgg-
tgccgatggagtggtctccactccatggga-aactgc-----------------------
---------------------------------------------------------
>Miclau_J182_65i
------------------------------------------------------------
------------------------------------------------------------
-------------------------actgcagtaattctggagctaatacg-tgcaacta
agcctagaccttta--cggaatgggcgcatttattagatcaaaaccaa--ccacacctc-
--g-gtgtgtccttatggatgactctggataa-cttt---gctgatcgcatggc--cttc
gagccggcgacgtatctttcaaatgtctgccctatcaacttacgatggtaggtgatatgc
ctaccatggttgtaacgggtaacggggaatcagggttcgattccggagagggagcctgag
aaacggctaccacatctaaggaaggcagcaggcgcgcaaattacccactcccggcacggg
gaggtagtgacgaaaaataacgatacggaactcttttgaggctccgtaattggaatgagt
acaatttaaatcctttaacgag-gatcca-ttggagggcaagtctggtgccagcagccgc
ggtaattccagctccaatagcgtatattaaagttgttgcagttaaaaagctcgtagttgg
atctgagga-ctagaga-taatgg-tgcgataacttcg-taactgttat-ttctgcctaa
aaagac-ggtgctaggctttggtgctcttaactgagtgcctctgctgcccgtcaagttta
ctttgaaaaaattagagtgctcaaagcaggcgatt---tgcctgaatagtggtgcatgga
ataatggaataagatcttcggatctatttt-gttggttttcggaa-gccgaggtaatgat
taagagagacagacgggggcattcgtattgtggtgttagaggtgaaattcttggatcgcc
gcaag--acgaacaactgcgaaagcatttgccaagcatgttttcattaatcaagaacgaa
agtcagaggttcgaagacgatcagataccgtcctagttctgaccataaacgatgccagct
ggcgatccgcggtggttgtt-tttttcgaccccgcgggcagcc-tccgggaaaccaaagc
ctttgggttccgggggaagtatgattgcaaagtcgaaacttaaaggaattgacggaaggg
caccaccaggagtggagcctgcggcttaatttgactcaacacgggaaaactcacccggcc
cggacactgtgaggattgacagattgaaagctctttctcgattcggtgggtggtggtgca
tggccgttcttagttggtggag-cgatttgtctggttaattccgataacgaacgagactc
tagcctgctaaatagtcgggtcgtattc-tttagcgtccttttgacttcttagagggaca
a-gcggcaactagtcgcacgagattgagcaataacaggtctgtgatgcccttagatgttc
ggggccgcacgcgcgctacactgaagggaacaacgagtagttttcctgacccgaatgggt
cgggtaacctgttgaatacccttcgtgacagggatcggggcttgcaattattccccgtga
acgaggaattcctagtaagcgcaagtca-taagcttgcgttgattacgtccctgcccttt
gtacacaccgcccgtcgctactaccgatt--gaatgttctggtgaaatcatcagagtgg-
tgccgatggagtggtctccactccatggga-aactgc-----------------------
---------------------------------------------------------
>Miclin_A107_21d
------------------------------------------------------------
------------------------------------------------------------
-------------------------actgcagtaattctggagctaatacg-tgcaacta
agcctagaccttca--tggaatgggcgcatttattagatcaaaaccaa--ccacacttc-
--g-gtgtgtccttgttgatgactctggataa-cttt---gctgatcgcatggc--ctta
gagccggcgacgtatctttcaaatgtctgccctatcaacttacgatggtaggtgatatgc
ctaccatggttgtaacgggtaacggggaatcagggttcgattccggagagggagcctgag
aaacggctaccacatctaaggaaggcagcaggcgcgcaaattacccactcccggcacggg
gaggtagtgacgaaaaataacgatacggaactcttttgaggctccgtaattggaatgagt
ccaatttaaatcctttaacgag-gatcca-ttggagggcaagtctggtgccagcagccgc
ggtaattccagctccaatagcgtatattaaagttgttgcagttaaaaagctcgtagttgg
atctgagga-ctagaga-taatgg-tgcgataacttcg-ttactgttat-ttctgcctaa
aaagac-agtgctaggcattggtgctcttaattgagtgcttttgctgcctgtcaagttta
ctttgaaaaaattagagtgctcaaagcaggcgctt---tgcctgaatagtggtgcatgga
ataatggaataagatcttcggatctatttt-gttggttttcggaa-gccgaggtaatgat
taagagagacagacgggggcattcgtattgtggtgttagaggtgaaattcttggatcgcc
gcaag--acgaacaactgcgaaagcatttgccaagcatgttttcattaatcaagaacgaa
agtcagaggttcgaagacgatcagataccgtcctagttctgaccataaacgatgccagct
ggcgatccgcggtggttgtt-attttcgaccccgcgggcagcc-tccgggaaaccaaagc
ctttgggttccgggggaagtatgattgcaaagtcgaaacttaaaggaattgacggaaggg
caccaccaggagtggagcctgcggcttaatttgactcaacacgggaaaactcacccggcc
cggacactgttaggattgacagattgaaagctctttctcgattcggtgggtggtggtgca
tggccgttcttagttggtggag-cgatttgtctggttaattccgataacgaacgagactc
tagcctgctaaatagtcgggtcgtatta-tttagcgactttatgacttcttagagggaca
a-gcggcaactagtcgcacgagattgagcaataacaggtctgtgatgcccttagatgttc
ggggccgcacgcgcgctacactgaagggaacaacgagtagttttcctggcccgaatgggt
cgggtaacctgttgaatacccttcgtgacagggatcggggcttgcaattattccccgtga
acgaggaattcccagtaagcgcaagtca-taagcttgcgttgattacgtccctgcccttt
gtacacaccgcccgtcgctactaccgatt--gaatgttctggtgaaatcatcagagtgg-
tgccgatggggtggtctccactccattgga-aactgc-----------------------
---------------------------------------------------------
>Miclin_A108_22d
------------------------------------------------------------
------------------------------------------------------------
-------------------------actgcagtaattctggagctaatacg-tgcaacta
agcctagaccttca--tggaatgggcgcatttattagatcaaaaccaa--ccacacttc-
--g-gtgtgtccttgttgatgactctggataa-cttt---gctgatcgcatggc--ctta
gagccggcgacgtatctttcaaatgtctgccctatcaacttacgatggtaggtgatatgc
ctaccatggttgtaacgggtaacggggaatcagggttcgattccggagagggagcctgag
aaacggctaccacatctaaggaaggcagcaggcgcgcaaattacccactcccggcacggg
gaggtagtgacgaaaaataacgatacggaactcttttgaggctccgtaattggaatgagt
acaatttaaatcctttaacgag-gatcca-ttggagggcaagtctggtgccagcagccgc
ggtaattccagctccaatagcgtatattaaagttgttgcagttaaaaagctcgtagttgg
atctgagga-ctagaga-taatgg-tgcgataacttcg-ttactgttat-ttctgcctaa
aaagac-agtgctaggcattggtgctcttaattgagtgcttttgctgcctgtcaagttta
ctttgaaaaaattagagtgctcaaagcaggcgctt---tgcctgaatagtggtgcatgga
ataatggaataagatcttcggatctatttt-gttggttttcggaa-gccgaggtaatgat
taagagagacagacgggggcattcgtattgtggtgttagaggtgaaattcttggatcgcc
gcaag--acgaacaactgcgaaagcatttgccaagcatgttttcattaatcaagaacgaa
agtcagaggttcgaagacgatcagataccgtcctagttctgaccataaacgatgccagct
ggcgatccgcggtggttgtt-attttcgaccccgcgggcagcc-tccgggaaaccaaagc
ctttgggttccgggggaagtatgattgcaaagtcgaaacttaaaggaattgacggaaggg
caccaccaggagtggagcctgcggcttaatttgactcaacacgggaaaactcacccggcc
cggacactgttaggattgacagattgaaagctctttctcgattcggtgggtggtggtgca
tggccgttcttagttggtggag-cgatttgtctggttaattccgataacgaacgagactc
tagcctgctaaatagtcgggtcgtatta-tttagcgactttatgacttcttagagggaca
a-gcggcaactagtcgcacgagattgagcaataacaggtctgtgatgcccttagatgttc
ggggccgcacgcgcgctacactgaagggaacaacgagtagttttcctggcccgaatgggt
cgggtaacctgttgaatacccttcgtgacagggatcggggcttgcaattattccccgtga
acgaggaattcccagtaagcgcaagtca-taagcttgcgttgattacgtccctgcccttt
gtacacaccgcccgtcgctactaccgatt--gaatgttctggtgaaatcatcagagtgg-
tgccgatggggtggtctccactccattgga-aactgc-----------------------
---------------------------------------------------------
>Miclin_A116_23d
------------------------------------------------------------
------------------------------------------------------------
-------------------------actgcagtaattctggagctaatacg-tgcaacta
agcctagaccttca--tggaatgggcgcatttattagatcaaaaccaa--ccacacttc-
--g-gtgtgtccttgttgatgactctggataa-cttt---gctgatcgcatggc--ctta
gagccggcgacgtatctttcaaatgtctgccctatcaacttacgatggtaggtgatatgc
ctaccatggttgtaacgggtaacggggaatcagggttcgattccggagagggagcctgag
aaacggctaccacatctaaggaaggcagcaggcgcgcaaattacccactcccggcacggg
gaggtagtgacgaaaaataacgatacggaactcttttgaggctccgtaattggaatgagt
acaatttaaatcctttaacgag-gatcca-ttggagggcaagtctggtgccagcagccgc
ggtaattccagctccaatagcgtatattaaagttgttgcagttaaaaagctcgtagttgg
atctgagga-ctagaga-taatgg-tgcgataacttcg-ttactgttat-ttctgcctaa
aaagac-agtgctaggcattggtgctcttaattgagtgcttttgctgcctgtcaagttta
ctttgaaaaaattagagtgctcaaagcaggcgctt---tgcctgaatagtggtgcatgga
ataatggaataagatcttcggatctatttt-gttggttttcggaa-gccgaggtaatgat
taagagagacagacgggggcattcgtattgtggtgttagaggtgaaattcttggatcgcc
gcaag--acgaacaactgcgaaagcatttgccaagcatgttttcattaatcaagaacgaa
agtcagaggttcgaagacgatcagataccgtcctagttctgaccataaacgatgccagct
ggcgatccgcggtggttgtt-attttcgaccccgcgggcagcc-tccgggaaaccaaagc
ctttgggttccgggggaagtatgattgcaaagtcgaaacttaaaggaattgacggaaggg
caccaccaggagtggagcctgcggcttaatttgactcaacacgggaaaactcacccggcc
cggacactgttaggattgacagattgaaagctctttctcgattcggtgggtggtggtgca
tggccgttcttagttggtggag-cgatttgtctggttaattccgataacgaacgagactc
tagcctgctaaatagtcgggtcgtatta-tttagcgactttatgacttcttagagggaca
a-gcggcaactagtcgcacgagattgagcaataacaggtctgtgatgcccttagatgttc
ggggccgcacgcgcgctacactgaagggaacaacgagtagttttcctggcccgaatgggt
cgggtaacctgttgaatacccttcgtgacagggatcggggcttgcaattattccccgtga
acgaggaattcccagtaagcgcaagtca-taagcttgcgttgattacgtccctgcccttt
gtacacaccgcccgtcgctactaccgatt--gaatgttctggtgaaatcatcagagtgg-
tgccgatggggtggtctccactccattgga-aactgc-----------------------
---------------------------------------------------------
>Miclin_A120_24d
------------------------------------------------------------
------------------------------------------------------------
-------------------------actgcagtaattctggagctaatacg-tgcaacta
agcctagaccttca--tggaatgggcgcatttattagatcaaaaccaa--ccacacttc-
--g-gtgtgtccttgttgatgactctggataa-cttt---gctgatcgcatggc--ctta
gagccggcgacgtatctttcaaatgtctgccctatcaacttacgatggtaggtgatatgc
ctaccatggttgtaacgggtaacggggaatcagggttcgattccggagagggagcctgag
aaacggctaccacatctaaggaaggcagcaggcgcgcaaattacccactcccggcacggg
gaggtagtgacgaaaaataacgatacggaactcttttgaggctccgtaattggaatgagt
acaatttaaatcctttaacgag-gatcca-ttggagggcaagtctggtgccagcagccgc
ggtaattccagctccaatagcgtatattaaagttgttgcagttaaaaagctcgtagttgg
atctgagga-ctagaga-taatgg-tgcgataacttcg-ttactgttat-ttctgcctaa
aaagac-agtgctaggcattggtgctcttaattgagtgcttttgctgcctgtcaagttta
ctttgaaaaaattagagtgctcaaagcaggcgctt---tgcctgaatagtggtgcatgga
ataatggaataagatcttcggatctatttt-gttggttttcggaa-gccgaggtaatgat
taagagagacagacgggggcattcgtattgtggtgttagaggtgaaattcttggatcgcc
gcaag--acgaacaactgcgaaagcatttgccaagcatgttttcattaatcaagaacgaa
agtcagaggttcgaagacgatcagataccgtcctagttctgaccataaacgatgccagct
ggcgatccgcggtggttgtt-attttcgaccccgcgggcagcc-tccgggaaaccaaagc
ctttgggttccgggggaagtatgattgcaaagtcgaaacttaaaggaattgacggaaggg
caccaccaggagtggagcctgcggcttaatttgactcaacacgggaaaactcacccggcc
cggacactgttaggattgacagattgaaagctctttctcgattcggtgggtggtggtgca
tggccgttcttagttggtggag-cgatttgtctggttaattccgataacgaacgagactc
tagcctgctaaatagtcgggtcgtatta-tttagcgactttatgacttcttagagggaca
a-gcggcaactagtcgcacgagattgagcaataacaggtctgtgatgcccttagatgttc
ggggccgcacgcgcgctacactgaagggaacaacgagtagttttcctggcccgaatgggt
cgggtaacctgttgaatacccttcgtgacagggatcggggcttgcaattattccccgtga
acgaggaattcccagtaagcgcaagtca-taagcttgcgttgattacgtccctgcccttt
gtacacaccgcccgtcgctactaccgatt--gaatgttctggtgaaatcatcagagtgg-
tgccgatggggtggtctccactccattgga-aactgc-----------------------
---------------------------------------------------------
>Miclin_A122_26d
------------------------------------------------------------
------------------------------------------------------------
-------------------------actgcagtaattctggagctaatacg-tgcaacta
agcctagaccttca--tggaatgggcgcatttattagatcaaaaccaa--ccacacttc-
--g-gtgtgtccttgttgatgactctggataa-cttt---gctgatcgcatggc--ctta
gagccggcgacgtatctttcaaatgtctgccctatcaacttacgatggtaggtgatatgc
ctaccatggttgtaacgggtaacggggaatcagggttcgattccggagagggagcctgag
aaacggctaccacatctaaggaaggcagcaggcgcgcaaattacccactcccggcacggg
gaggtagtgacgaaaaataacgatacggaactcttttgaggctccgtaattggaatgagt
acaatttaaatcctttaacgag-gatcca-ttggagggcaagtctggtgccagcagccgc
ggtaattccagctccaatagcgtatattaaagttgttgcagttaaaaagctcgtagttgg
atctgagga-ctagaga-taatgg-tgcgataacttcg-ttactgttat-ttctgcctaa
aaagac-agtgctaggcattggtgctcttaattgagtgcttttgctgcctgtcaagttta
ctttgaaaaaattagagtgctcaaagcaggcgctt---tgcctgaatagtggtgcatgga
ataatggaataagatcttcggatctatttt-gttggttttcggaa-gccgaggtaatgat
taagagagacagacgggggcattcgtattgtggtgttagaggtgaaattcttggatcgcc
gcaag--acgaacaactgcgaaagcatttgccaagcatgttttcattaatcaagaacgaa
agtcagaggttcgaagacgatcagataccgtcctagttctgaccataaacgatgccagct
ggcgatccgcggtggttgtt-attttcgaccccgcgggcagcc-tccgggaaaccaaagc
ctttgggttccgggggaagtatgattgcaaagtcgaaacttaaaggaattgacggaaggg
caccaccaggagtggagcctgcggcttaatttgactcaacacgggaaaactcacccggcc
cggacactgttaggattgacagattgaaagctctttctcgattcggtgggtggtggtgca
tggccgttcttagttggtggag-cgatttgtctggttaattccgataacgaacgagactc
tagcctgctaaatagtcgggtcgtatta-tttagcgactttatgacttcttagagggaca
a-gcggcaactagtcgcacgagattgagcaataacaggtctgtgatgcccttagatgttc
ggggccgcacgcgcgctacactgaagggaacaacgagtagttttcctggcccgaatgggt
cgggtaacctgttgaatacccttcgtgacagggatcggggcttgcaattattccccgtga
acgaggaattcccagtaagcgcaagtca-taagcttgcgttgattacgtccctgcccttt
gtacacaccgcccgtcgctactaccgatt--gaatgttctggtgaaatcatcagagtgg-
tgccgatggggtggtctccactccattgga-aactgc-----------------------
---------------------------------------------------------
>Miclin_A134_49e
------------------------------------------------------------
------------------------------------------------------------
-------------------------actgcagtaattctggagctaatacg-tgcaacta
agcctagaccttca--tggaatgggcgcatttattagatcaaaaccaa--ccacacttc-
--g-gtgtgtccttgttgatgactctggataa-cttt---gctgatcgcatggc--ctta
gagccggcgacgtatctttcaaatgtctgccctatcaacttacgatggtaggtgatatgc
ctaccatggttgtaacgggtaacggggaatcagggttcgattccggagagggagcctgag
aaacggctaccacatctaaggaaggcagcaggcgcgcaaattacccactcccggcacggg
gaggtagtgacgaaaaataacgatacggaactcttttgaggctccgtaattggaatgagt
acaatttaaatcctttaacgag-gatcca-ttggagggcaagtctggtgccagcagccgc
ggtaattccagctccaatagcgtatattaaagttgttgcagttaaaaagctcgtagttgg
atctgagga-ctagaga-taatgg-tgcgataacttcg-ttactgttat-ttctgcctaa
aaagac-agtgctaggcattggtgctcttaattgagtgcttttgctgcctgtcaagttta
ctttgaaaaaattagagtgctcaaagcaggcgctt---tgcctgaatagtggtgcatgga
ataatggaataagatcttcggatctatttt-gttggttttcggaa-gccgaggtaatgat
taagagagacagacgggggcattcgtattgtggtgttagaggtgaaattcttggatcgcc
gcaag--acgaacaactgcgaaagcatttgccaagcatgttttcattaatcaagaacgaa
agtcagaggttcgaagacgatcagataccgtcctagttctgaccataaacgatgccagct
ggcgatccgcggtggttgtt-attttcgaccccgcgggcagcc-tccgggaaaccaaagc
ctttgggttccgggggaagtatgattgcaaagtcgaaacttaaaggaattgacggaaggg
caccaccaggagtggagcctgcggcttaatttgactcaacacgggaaaactcacccggcc
cggacactgttaggattgacagattgaaagctctttctcgattcggtgggtggtggtgca
tggccgttcttagttggtggag-cgatttgtctggttaattccgataacgaacgagactc
tagcctgctaaatagtcgggtcgtatta-tttagcgactttatgacttcttagagggaca
a-gcggcaactagtcgcacgagattgagcaataacaggtctgtgatgcccttagatgttc
ggggccgcacgcgcgctacactgaagggaacaacgagtagttttcctggcccgaatgggt
cgggtaacctgttgaatacccttcgtgacagggatcggggcttgcaattattccccgtga
acgaggaattcccagtaagcgcaagtca-taagcttgcgttgattacgtccctgcccttt
gtacacaccgcccgtcgctactaccgatt--gaatgttctggtgaaatcatcagagtgg-
tgccgatggggtggtctccactccattgga-aaytgc-----------------------
---------------------------------------------------------
>Miclin_A19_92c
------------------------------------------------------------
------------------------------------------------------------
-------------------------actgcagtaattctggagctaatacg-tgcaacta
agcctagaccttca--tggaatgggcgcatttattagatcaaaaccaa--ccacacttc-
--g-gtgtgtccttgttgatgactctggataa-cttt---gctgatcgcatggc--ctta
gagccggcgacgtatctttcaaatgtctgccctatcaacttacgatggtaggtgatatgc
ctaccatggttgtaacgggtaacggggaatcagggttcgattccggagagggagcctgag
aaacggctaccacatctaaggaaggcagcaggcgcgcaaattacccactcccggcacggg
gaggtagtgacgaaaaataacgatacggaactcttttgaggctccgtaattggaatgagt
acaatttaaatcctttaacgag-gatcca-ttggagggcaagtctggtgccagcagccgc
ggtaattccagctccaatagcgtatattaaagttgttgcagttaaaaagctcgtagttgg
atctgagga-ctagaga-taatgg-tgcgataacttcg-ttactgttat-ttctgcctaa
aaagac-agtgctaggcattggtgctcttaattgagtgcttttgctgcctgtcaagttta
ctttgaaaaaattagagtgctcaaagcaggcgctt---tgcctgaatagtggtgcatgga
ataatggaataagatcttcggatctatttt-gttggttttcggaa-gccgaggtaatgat
taagagagacagacgggggcattcgtattgtggtgttagaggtgaaattcttggatcgcc
gcaag--acgaacaactgcgaaagcatttgccaagcatgttttcattaatcaagaacgaa
agtcagaggttcgaagacgatcagataccgtcctagttctgaccataaacgatgccagct
ggcgatccgcggtggttgtt-attttcgaccccgcgggcagcc-tccgggaaaccaaagc
ctttgggttccgggggaagtatgattgcaaagtcgaaacttaaaggaattgacggaaggg
caccaccaggagtggagcctgcggcttaatttgactcaacacgggaaaactcacccggcc
cggacactgttaggattgacagattgaaagctctttctcgattcggtgggtggtggtgca
tggccgttcttagttggtggag-cgatttgtctggttaattccgataacgaacgagactc
tagcctgctaaatagtcgggtcgtatta-tttagcgactttatgacttcttagagggaca
a-gcggcaactagtcgcacgagattgagcaataacaggtctgtgatgcccttagatgttc
ggggccgcacgcgcgctacactgaagggaacaacgagtagttttcctggcccgaatgggt
cgggtaacctgttgaatacccttcgtgacagggatcggggcttgcaattattccccgtga
acgaggaattcccagtaagcgcaagtca-taagcttgcgttgattacgtccctgcccttt
gtacacaccgcccgtcgctactaccgatt--gaatgttctggtgaaatcatcagagtgg-
tgccgatggggtggtctccactccattgga-aactgc-----------------------
---------------------------------------------------------
>Miclin_A2_84c
------------------------------------------------------------
------------------------------------------------------------
-------------------------actgcagtaattctggagctaatacg-tgcaacta
agcctagaccttca--tggaatgggcgcatttattagatcaaaaccaa--ccacacttc-
--g-gtgtgtccttgttgatgactctggataa-cttt---gctgatcgcatggc--ctta
gagccggcgacgtatctttcaaatgtctgccctatcaacttacgatggtaggtgatatgc
ctaccatggttgtaacgggtaacggggaatcagggttcgattccggagagggagcctgag
aaacggctaccacatctaaggaaggcagcaggcgcgcaaattacccactcccggcacggg
gaggtagtgacgaaaaataacgatacggaactcttttgaggctccgtaattggaatgagt
acaatttaaatcctttaacgag-gatcca-ttggagggcaagtctggtgccagcagccgc
ggtaattccagctccaatagcgtatattaaagttgttgcagttaaaaagctcgtagttgg
atctgagga-ctagaga-taatgg-tgcgataacttcg-ttactgttat-ttctgcctaa
aaagac-agtgctaggcattggtgctcttaattgagtgcttttgctgcctgtcaagttta
ctttgaaaaaattagagtgctcaaagcaggcgctt---tgcctgaatagtggtgcatgga
ataatggaataagatcttcggatctatttt-gttggttttcggaa-gccgaggtaatgat
taagagagacagacgggggcattcgtattgtggtgttagaggtgaaattcttggatcgcc
gcaag--acgaacaactgcgaaagcatttgccaagcatgttttcattaatcaagaacgaa
agtcagaggttcgaagacgatcagataccgtcctagttctgaccataaacgatgccagct
ggcgatccgcggtggttgtt-attttcgaccccgcgggcagcc-tccgggaaaccaaagc
ctttgggttccgggggaagtatgattgcaaagtcgaaacttaaaggaattgacggaaggg
caccaccaggagtggagcctgcggcttaatttgactcaacacgggaaaactcacccggcc
cggacactgttaggattgacagattgaaagctctttctcgattcggtgggtggtggtgca
tggccgttcttagttggtggag-cgatttgtctggttaattccgataacgaacgagactc
tagcctgctaaatagtcgggtcgtatta-tttagcgactttatgacttcttagagggaca
a-gcggcaactagtcgcacgagattgagcaataacaggtctgtgatgcccttagatgttc
ggggccgcacgcgcgctacactgaagggaacaacgagtagttttcctggcccgaatgggt
cgggtaacctgttgaatacccttcgtgacagggatcggggcttgcaattattccccgtga
acgaggaattcccagtaagcgcaagtca-taagcttgcgttgattacgtccctgcccttt
gtacacaccgcccgtcgctactaccgatt--gaatgttctggtgaaatcatcagagtgg-
tgccgatggggtggtctccactccattgga-aactgc-----------------------
---------------------------------------------------------
>Miclin_A27_93c
------------------------------------------------------------
------------------------------------------------------------
-------------------------actgcagtaattctggagctaatacg-tgcaacta
agcctagaccttca--tggaatgggcgcatttattagatcaaaaccaa--ccacacttc-
--g-gtgtgtccttgttgatgactctggataa-cttt---gctgatcgcatggc--ctta
gagccggcgacgtatctttcaaatgtctgccctatcaacttacgatggtaggtgatatgc
ctaccatggttgtaacgggtaacggggaatcagggttcgattccggagagggagcctgag
aaacggctaccacatctaaggaaggcagcaggcgcgcaaattacccactcccggcacggg
gaggtagtgacgaaaaataacgatacggaactcttttgaggctccgtaattggaatgagt
acaatttaaatcctttaacgag-gatcca-ttggagggcaagtctggtgccagcagccgc
ggtaattccagctccaatagcgtatattaaagttgttgcagttaaaaagctcgtagttgg
atctgagga-ctagaga-taatgg-tgcgataacttcg-ttactgttat-ttctgcctaa
aaagac-agtgctaggcattggtgctcttaattgagtgcttttgctgcctgtcaagttta
ctttgaaaaaattagagtgctcaaagcaggcgctt---tgcctgaatagtggtgcatgga
ataatggaataagatcttcggatctatttt-gttggttttcggaa-gccgaggtaatgat
taagagagacagacgggggcattcgtattgtggtgttagaggtgaaattcttggatcgcc
gcaag--acgaacaactgcgaaagcatttgccaagcatgttttcattaatcaagaacgaa
agtcagaggttcgaagacgatcagataccgtcctagttctgaccataaacgatgccagct
ggcgatccgcggtggttgtt-attttcgaccccgcgggcagcc-tccgggaaaccaaagc
ctttgggttccgggggaagtatgattgcaaagtcgaaacttaagggaattgacggaaggg
caccaccaggagtggagcctgcggcttaatttgactcaacacgggaaaactcacccggcc
cggacactgttaggattgacagattgaaagctctttctcgattcggtgggtggtggtgca
tggccgttcttagttggtggag-cgatttgtctggttaattccgataacgaacgagactc
tagcctgctaaatagtcgggtcgtatta-tttagcgactttatgacttcttagagggaca
a-gcggcaactagtcgcacgagattgagcaataacaggtctgtgatgcccttagatgttc
ggggccgcacgcgcgctacactgaagggaacaacgagtagttttcctggcccgaatgggt
cgggtaacctgttgaatacccttcgtgacagggatcggggcttgcaattattccccgtga
acgaggaattcccagtaagcgcaagtca-taagcttgcgttgattacgtccctgcccttt
gtacacaccgcccgtcgctactaccgatt--gaatgttctggtgaaatcatcagagtgg-
tgccgatggggtggtctccactccattgga-aactgc-----------------------
---------------------------------------------------------
>Miclin_A3_89c
------------------------------------------------------------
------------------------------------------------------------
-------------------------actgcagtaattctggagctaatacg-tgcaacta
agcctagaccttca--tggaatgggcgcatttattagatcaaaaccaa--ccacacttc-
--g-gtgtgtccttgttgatgactctggataa-cttt---gctgatcgcatggc--ctta
gagccggcgacgtatctttcaaatgtctgccctatcaacttacgatggtaggtgatatgc
ctaccatggttgtaacgggtaacggggaatcagggttcgattccggagagggagcctgag
aaacggctaccacatctaaggaaggcagcaggcgcgcaaattacccactcccggcacggg
gaggtagtgacgaaaaataacgatacggaactcttttgaggctccgtaattggaatgagt
acaatttaaatcctttaacgag-gatcca-ttggagggcaagtctggtgccagcagccgc
ggtaattccagctccaatagcgtatattaaagttgttgcagttaaaaagctcgtagttgg
atctgagga-ctagaga-taatgg-tgcgataacttcg-ttactgttat-ttctgcctaa
aaagac-agtgctaggcattggtgctcttaattgagtgcttttgctgcctgtcaagttta
ctttgaaaaaattagagtgctcaaagcaggcgctt---tgcctgaatagtggtgcatgga
ataatggaataagatcttcggatctatttt-gttggttttcggaa-gccgaggtaatgat
taagagagacagacgggggcattcgtattgtggtgttagaggtgaaattcttggatcgcc
gcaag--acgaacaactgcgaaagcatttgccaagcatgttttcattaatcaagaacgaa
agtcagaggttcgaagacgatcagataccgtcctagttctgaccataaacgatgccagct
ggcgatccgcggtggttgtt-attttcgaccccgcgggcagcc-tccgggaaaccaaagc
ctttgggttccgggggaagtatgattgcaaagtcgaaacttaaaggaattgacggaaggg
caccaccaggagtggagcctgcggcttaatttgactcaacacgggaaaactcacccggcc
cggacactgttaggattgacagattgaaagctctttctcgattcggtgggtggtggtgca
tggccgttcttagttggtggag-cgatttgtctggttaattccgataacgaacgagactc
tagcctgctaaatagtcgggtcgtatta-tttagcgactttatgacttcttagagggaca
a-gcggcaactagtcgcacgagattgagcaataacaggtctgtgatgcccttagatgttc
ggggccgcacgcgcgctacactgaagggaacaacgagtagttttcctggcccgaatgggt
cgggtaacctgttgaatacccttcgtgacagggatcggggcttgcaattattccccgtga
acgaggaattcccagtaagcgcaagtca-taagcttgcgttgattacgtccctgcccttt
gtacacaccgcccgtcgctactaccgatt--gaatgttctggtgaaatcatcagagtgg-
tgccgatggggtggtctccactccattgga-aactgc-----------------------
---------------------------------------------------------
>Miclin_A30_94c
------------------------------------------------------------
------------------------------------------------------------
-------------------------actgcagtaattctggagctaatacg-tgcaacta
agcctagaccttca--tggaatgggcgcatttattagatcaaaaccaa--ccacacttc-
--g-gtgtgtccttgttgatgactctggataa-cttt---gctgatcgcatggc--ctta
gagccggcgacgtatctttcaaatgtctgccctatcaacttacgatggtaggtgatatgc
ctaccatggttgtaacgggtaacggggaatcagggttcgattccggagagggagcctgag
aaacggctaccacatctaaggaaggcagcaggcgcgcaaattacccactcccggcacggg
gaggtagtgacgaaaaataacgatacggaactcttttgaggctccgtaattggaatgagt
acaatttaaatcctttaacgag-gatcca-ttggagggcaagtctggtgccagcagccgc
ggtaattccagctccaatagcgtatattaaagttgttgcagttaaaaagctcgtagttgg
atctgagga-ctagaga-taatgg-tgcgataacttcg-ttactgttat-ttctgcctaa
aaagac-agtgctaggcattggtgctcttaattgagtgcttttgctgcctgtcaagttta
ctttgaaaaaattagagtgctcaaagcaggcgctt---tgcctgaatagtggtgcatgga
ataatggaataagatcttcggatctatttt-gttggttttcggaa-gccgaggtaatgat
taagagagacagacgggggcattcgtattgtggtgttagaggtgaaattcttggatcgcc
gcaag--acgaacaactgcgaaagcatttgccaagcatgttttcattaatcaagaacgaa
agtcagaggttcgaagacgatcagataccgtcctagttctgaccataaacgatgccagct
ggcgatccgcggtggttgtt-attttcgaccccgcgggcagcc-tccgggaaaccaaagc
ctttgggttccgggggaagtatgattgcaaagtcgaaacttaaaggaattgacggaaggg
caccaccaggagtggagcctgcggcttaatttgactcaacacgggaaaactcacccggcc
cggacactgttaggattgacagattgaaagctctttctcgattcggtgggtggtggtgca
tggccgttcttagttggtggag-cgatttgtctggttaattccgataacgaacgagactc
tagcctgctaaatagtcgggtcgtatta-tttagcgactttatgacttcttagagggaca
a-gcggcaactagtcgcacgagattgagcaataacaggtctgtgatgcccttagatgttc
ggggccgcacgcgcgctacactgaagggaacaacgagtagttttcctggcccgaatgggt
cgggtaacctgttgaatacccttcgtgacagggatcggggcttgcaattattccccgtga
acgaggaattcccagtaagcgcaagtca-taagcttgcgttgattacgtccctgcccttt
gtacacaccgcccgtcgctactaccgatt--gaatgttctggtgaaatcatcagagtgg-
tgccgatggggtggtctccactccattgga-aactgc-----------------------
---------------------------------------------------------
>Miclin_A31_95c
------------------------------------------------------------
------------------------------------------------------------
-------------------------actgcagtaattctggagctaatacg-tgcaacta
agcctagaccttca--tggaatgggcgcatttattagatcaaaaccaa--ccacacttc-
--g-gtgtgtccttgttgatgactctggataa-cttt---gctgatcgcatggc--ctta
gagccggcgacgtatctttcaaatgtctgccctatcaacttacgatggtaggtgatatgc
ctaccatggttgtaacgggtaacggggaatcagggttcgattccggagagggagcctgag
aaacggctaccacatctaaggaaggcagcaggcgcgcaaattacccactcccggcacggg
gaggtagtgacgaaaaataacgatacggaactcttttgaggctccgtaattggaatgagt
acaatttaaatcctttaacgag-gatcca-ttggagggcaagtctggtgccagcagccgc
ggtaattccagctccaatagcgtatattaaagttgttgcagttaaaaagctcgtagttgg
atctgagga-ctagaga-taatgg-tgcgataacttcg-ttactgttat-ttctgcctaa
aaagac-agtgctaggcattggtgctcttaattgagtgcttttgctgcctgtcaagttta
ctttgaaaaaattagagtgctcaaagcaggcgctt---tgcctgaatagtggtgcatgga
ataatggaataagatcttcggatctatttt-gttggttttcggaa-gccgaggtaatgat
taagagagacagacgggggcattcgtattgtggtgttagaggtgaaattcttggatcgcc
gcaag--acgaacaactgcgaaagcatttgccaagcatgttttcattaatcaagaacgaa
agtcagaggttcgaagacgatcagataccgtcctagttctgaccataaacgatgccagct
ggcgatccgcggtggttgtt-attttcgaccccgcgggcagcc-tccgggaaaccaaagc
ctttgggttccgggggaagtatgattgcaaagtcgaaacttaaaggaattgacggaaggg
caccaccaggagtggagcctgcggcttaatttgactcaacacgggaaaactcacccggcc
cggacactgttaggattgacagattgaaagctctttctcgattcggtgggtggtggtgca
tggccgttcttagttggtggag-cgatttgtctggttaattccgataacgaacgagactc
tagcctgctaaatagtcgggtcgtatta-tttagcgactttatgacttcttagagggaca
a-gcggcaactagtcgcacgagattgagcaataacaggtctgtgatgcccttagatgttc
ggggccgcacgcgcgctacactgaagggaacaacgagtagttttcctggcccgaatgggt
cgggtaacctgttgaatacccttcgtgacagggatcggggcttgcaattattccccgtga
acgaggaattcccagtaagcgcaagtca-taagcttgcgttgattacgtccctgcccttt
gtacacaccgcccgtcgctactaccgatt--gaatgttctggtgaaatcatcagagtgg-
tgccgatggggtggtctccactccattgga-aactgc-----------------------
---------------------------------------------------------
>Miclin_A32_96c
------------------------------------------------------------
------------------------------------------------------------
-------------------------actgcagtaattctggagctaatacg-tgcaacta
agcctagaccttca--tggaatgggcgcatttattagatcaaaaccaa--ccacacttc-
--g-gtgtgtccttgttgatgactctggataa-cttt---gctgatcgcatggc--ctta
gagccggcgacgtatctttcaaatgtctgccctatcaacttacgatggtaggtgatatgc
ctaccatggttgtaacgggtaacggggaatcagggttcgattccggagagggagcctgag
aaacggctaccacatctaaggaaggcagcaggcgcgcaaattacccactcccggcacggg
gaggtagtgacgaaaaataacgatacggaactcttttgaggctccgtaattggaatgagt
acaatttaaatcctttaacgag-gatcca-ttggagggcaagtctggtgccagcagccgc
ggtaattccagctccaatagcgtatattaaagttgttgcagttaaaaagctcgtagttgg
atctgagga-ctagaga-taatgg-tgcgataacttcg-ttactgttat-ttctgcctaa
aaagac-agtgctaggcattggtgctcttaattgagtgcttttgctgcctgtcaagttta
ctttgaaaaaattagagtgctcaaagcaggcgctt---tgcctgaatagtggtgcatgga
ataatggaataagatcttcggatctatttt-gttggttttcggaa-gccgaggtaatgat
taagagagacagacgggggcattcgtattgtggtgttagaggtgaaattcttggatcgcc
gcaag--acgaacaactgcgaaagcatttgccaagcatgttttcattaatcaagaacgaa
agtcagaggttcgaagacgatcagataccgtcctagttctgaccataaacgatgccagct
ggcgatccgcggtggttgtt-attttcgaccccgcgggcagcc-tccgggaaaccaaagc
ctttgggttccgggggaagtatgattgcaaagtcgaaacttaaaggaattgacggaaggg
caccaccaggagtggagcctgcggcttaatttgactcaacacgggaaaactcacccggcc
cggacactgttaggattgacagattgaaagctctttctcgattcggtgggtggtggtgca
tggccgttcttagttggtggag-cgatttgtctggttaattccgataacgaacgagactc
tagcctgctaaatagtcgggtcgtatta-tttagcgactttatgacttcttagagggaca
a-gcggcaactagtcgcacgagattgagcaataacaggtctgtgatgcccttagatgttc
ggggccgcacgcgcgctacactgaagggaacaacgagtagttttcctggcccgaatgggt
cgggtaacctgttgaatacccttcgtgacagggatcggggcttgcaattattccccgtga
acgaggaattcccagtaagcgcaagtca-taagcttgcgttgattacgtccctgcccttt
gtacacaccgcccgtcgctactaccgatt--gaatgttctggtgaaatcatcagagtgg-
tgccgatggggtggtctccactccattgga-aactgc-----------------------
---------------------------------------------------------
>Miclin_A34_97c
------------------------------------------------------------
------------------------------------------------------------
-------------------------actgcagtaattctggagctaatacg-tgcaacta
agcctagaccttca--tggaatgggcgcatttattagatcaaaaccaa--ccacacttc-
--g-gtgtgtccttgttgatgactctggataa-cttt---gctgatcgcatggc--ctta
gagccggcgacgtatctttcaaatgtctgccctatcaacttacgatggtaggtgatatgc
ctaccatggttgtaacgggtaacggggaatcagggttcgattccggagagggagcctgag
aaacggctaccacatctaaggaaggcagcaggcgcgcaaattacccactcccggcacggg
gaggtagtgacgaaaaataacgatacggaactcttttgaggctccgtaattggaatgagt
acaatttaaatcctttaacgag-gatcca-ttggagggcaagtctggtgccagcagccgc
ggtaattccagctccaatagcgtatattaaagttgttgcagttaaaaagctcgtagttgg
atctgagga-ctagaga-taatgg-tgcgataacttcg-ttactgttat-ttctgcctaa
aaagac-agtgctaggcattggtgctcttaattgagtgcttttgctgcctgtcaagttta
ctttgaaaaaattagagtgctcaaagcaggcgctt---tgcctgaatagtggtgcatgga
ataatggaataagatcttcggatctatttt-gttggttttcggaa-gccgaggtaatgat
taagagagacagacgggggcattcgtattgtggtgttagaggtgaaattcttggatcgcc
gcaag--acgaacaactgcgaaagcatttgccaagcatgttttcattaatcaagaacgaa
agtcagaggttcgaagacgatcagataccgtcctagttctgaccataaacgatgccagct
ggcgatccgcggtggttgtt-attttcgaccccgcgggcagcc-tccgggaaaccaaagc
ctttgggttccgggggaagtatgattgcaaagtcgaaacttaaaggaattgacggaaggg
caccaccaggagtggagcctgcggcttaatttgactcaacacgggaaaactcacccggcc
cggacactgttaggattgacagattgaaagctctttctcgattcggtgggtggtggtgca
tggccgttcttagttggtggag-cgatttgtctggttaattccgataacgaacgagactc
tagcctgctaaatagtcgggtcgtatta-tttagcgactttatgacttcttagagggaca
a-gcggcaactagtcgcacgagattgagcaataacaggtctgtgatgcccttagatgttc
ggggccgcacgcgcgctacactgaagggaacaacgagtagttttcctggcccgaatgggt
cgggtaacctgttgaatacccttcgtgacagggatcggggcttgcaattattccccgtga
acgaggaattcccagtaagcgcaagtca-taagcttgcgttgattacgtccctgcccttt
gtacacaccgcccgtcgctactaccgatt--gaatgttctggtgaaatcatcagagtgg-
tgccgatggggtggtctccactccattgga-aactgc-----------------------
---------------------------------------------------------
>Miclin_A36_85c
------------------------------------------------------------
------------------------------------------------------------
-------------------------actgcagtaattctggagctaatacg-tgcaacta
agcctagaccttca--tggaatgggcgcatttattagatcaaaaccaa--ccacacttc-
--g-gtgtgtccttgttgatgactctggataa-cttt---gctgatcgcatggc--ctta
gagccggcgacgtatctttcaaatgtctgccctatcaacttacgatggtaggtgatatgc
ctaccatggttgtaacgggtaacggggaatcagggttcgattccggagagggagcctgag
aaacggctaccacatctaaggaaggcagcaggcgcgcaaattacccactcccggcacggg
gaggtagtgacgaaaaataacgatacggaactcttttgaggctccgtaattggaatgagt
acaatttaaatcctttaacgag-gatcca-ttggagggcaagtctggtgccagcagccgc
ggtaattccagctccaatagcgtatattaaagttgttgcagttaaaaagctcgtagttgg
atctgagga-ctagaga-taatgg-tgcgataacttcg-ttactgttat-ttctgcctaa
aaagac-agtgctaggcattggtgctcttaattgagtgcttttgctgcctgtcaagttta
ctttgaaaaaattagagtgctcaaagcaggcgctt---tgcctgaatagtggtgcatgga
ataatggaataagatcttcggatctatttt-gttggttttcggaa-gccgaggtaatgat
taagagagacagacgggggcattcgtattgtggtgttagaggtgaaattcttggatcgcc
gcaag--acgaacaactgcgaaagcatttgccaagcatgttttcattaatcaagaacgaa
agtcagaggttcgaagacgatcagataccgtcctagttctgaccataaacgatgccagct
ggcgatccgcggtggttgtt-attttcgaccccgcgggcagcc-tccgggaaaccaaagc
ctttgggttccgggggaagtatgattgcaaagtcgaaacttaaaggaattgacggaaggg
caccaccaggagtggagcctgcggcttaatttgactcaacacgggaaaactcacccggcc
cggacactgttaggattgacagattgaaagctctttctcgattcggtgggtggtggtgca
tggccgttcttagttggtggag-cgatttgtctggttaattccgataacgaacgagactc
tagcctgctaaatagtcgggtcgtatta-tttagcgactttatgacttcttagagggaca
a-gcggcaactagtcgcacgagattgagcaataacaggtctgtgatgcccttagatgttc
ggggccgcacgcgcgctacactgaagggaacaacgagtagttttcctggcccgaatgggt
cgggtaacctgttgaatacccttcgtgacagggatcggggcttgcaattattccccgtga
acgaggaattcccagtaagcgcaagtca-taagcttgcgttgattacgtccctgcccttt
gtacacaccgcccgtcgctactaccgatt--gaatgttctggtgaaatcatcagagtgg-
tgccgatggggtggtctccactccattgga-aactgc-----------------------
---------------------------------------------------------
>Miclin_A36_98c
------------------------------------------------------------
------------------------------------------------------------
-------------------------actgcagtaattctggagctaatacg-tgcaacta
agcctagaccttca--tggaatgggcgcatttattagatcaaaaccaa--ccacacttc-
--g-gtgtgtccttgttgatgactctggataa-cttt---gctgatcgcatggc--ctta
gagccggcgacgtatctttcaaatgtctgccctatcaacttacgatggtaggtgatatgc
ctaccatggttgtaacgggtaacggggaatcagggttcgattccggagagggagcctgag
aaacggctaccacatctaaggaaggcagcaggcgcgcaaattacccactcccggcacggg
gaggtagtgacgaaaaataacgatacggaactcttttgaggctccgtaattggaatgagt
acaatttaaatcctttaacgag-gatcca-ttggagggcaagtctggtgccagcagccgc
ggtaattccagctccaatagcgtatattaaagttgttgcagttaaaaagctcgtagttgg
atctgagga-ctagaga-taatgg-tgcgataacttcg-ttactgttat-ttctgcctaa
aaagac-agtgctaggcattggtgctcttaattgagtgcttttgctgcctgtcaagttta
ctttgaaaaaattagagtgctcaaagcaggcgctt---tgcctgaatagtggtgcatgga
ataatggaataagatcttcggatctatttt-gttggttttcggaa-gccgaggtaatgat
taagagagacagacgggggcattcgtattgtggtgttagaggtgaaattcttggatcgcc
gcaag--acgaacaactgcgaaagcatttgccaagcatgttttcattaatcaagaacgaa
agtcagaggttcgaagacgatcagataccgtcctagttctgaccataaacgatgccagct
ggcgatccgcggtggttgtt-attttcgaccccgcgggcagcc-tccgggaaaccaaagc
ctttgggttccgggggaagtatgattgcaaagtcgaaacttaaaggaattgacggaaggg
caccaccaggagtggagcctgcggcttaatttgactcaacacgggaaaactcacccggcc
cggacactgttaggattgacagattgaaagctctttctcgattcggtgggtggtggtgca
tggccgttcttagttggtggag-cgatttgtctggttaattccgataacgaacgagactc
tagcctgctaaatagtcgggtcgtatta-tttagcgactttatgacttcttagagggaca
a-gcggcaactagtcgcacgagattgagcaataacaggtctgtgatgcccttagatgttc
ggggccgcacgcgcgctacactgaagggaacaacgagtagttttcctggcccgaatgggt
cgggtaacctgttgaatacccttcgtgacagggatcggggcttgcaattattccccgtga
acgaggaattcccagtaagcgcaagtca-taagcttgcgttgattacgtccctgcccttt
gtacacaccgcccgtcgctactaccgatt--gaatgttctggtgaaatcatcagagtgg-
tgccgatggggtggtctccactccattgga-aactgc-----------------------
---------------------------------------------------------
>Miclin_A37_99c
------------------------------------------------------------
------------------------------------------------------------
-------------------------actgcagtaattctggagctaatacg-tgcaacta
agcctagaccttca--tggaatgggcgcatttattagatcaaaaccaa--ccacacttc-
--g-gtgtgtccttgttgatgactctggataa-cttt---gctgatcgcatggc--ctta
gagccggcgacgtatctttcaaatgtctgccctatcaacttacgatggtaggtgatatgc
ctaccatggttgtaacgggtaacggggaatcagggttcgattccggagagggagcctgag
aaacggctaccacatctaaggaaggcagcaggcgcgcaaattacccactcccggcacggg
gaggtagtgacgaaaaataacgatacggaactcttttgaggctccgtaattggaatgagt
acaatttaaatcctttaacgag-gatcca-ttggagggcaagtctggtgccagcagccgc
ggtaattccagctccaatagcgtatattaaagttgttgcagttaaaaagctcgtagttgg
atctgagga-ctagaga-taatgg-tgcgataacttcg-ttactgttat-ttctgcctaa
aaagac-agtgctaggcattggtgctcttaattgagtgcttttgctgcctgtcaagttta
ctttgaaaaaattagagtgctcaaagcaggcgctt---tgcctgaatagtggtgcatgga
ataatggaataagatcttcggatctatttt-gttggttttcggaa-gccgaggtaatgat
taagagagacagacgggggcattcgtattgtggtgttagaggtgaaattcttggatcgcc
gcaag--acgaacaactgcgaaagcatttgccaagcatgttttcattaatcaagaacgaa
agtcagaggttcgaagacgatcagataccgtcctagttctgaccataaacgatgccagct
ggcgatccgcggtggttgtt-attttcgaccccgcgggcagcc-tccgggaaaccaaagc
ctttgggttccgggggaagtatgattgcaaagtcgaaacttaaaggaattgacggaaggg
caccaccaggagtggagcctgcggcttaatttgactcaacacgggaaaactcacccggcc
cggacactgttaggattgacagattgaaagctctttctcgattcggtgggtggtggtgca
tggccgttcttagttggtggag-cgatttgtctggttaattccgataacgaacgagactc
tagcctgctaaatagtcgggtcgtatta-tttagcgactttatgacttcttagagggaca
a-gcggcaactagtcgcacgagattgagcaataacaggtctgtgatgcccttagatgttc
ggggccgcacgcgcgctacactgaagggaacaacgagtagttttcctggcccgaatgggt
cgggtaacctgttgaatacccttcgtgacagggatcggggcttgcaattattccccgtga
acgaggaattcccagtaagcgcaagtca-taagcttgcgttgattacgtccctgcccttt
gtacacaccgcccgtcgctactaccgatt--gaatgttctggtgaaatcatcagagtgg-
tgccgatggggtggtctccactccattgga-aactgc-----------------------
---------------------------------------------------------
>Miclin_A38_1d
------------------------------------------------------------
------------------------------------------------------------
-------------------------actgcagtaattctggagctaatacg-tgcaacta
agcctagaccttca--tggaatgggcgcatttattagatcaaaaccaa--ccacacttc-
--g-gtgtgtccttgttgatgactctggataa-cttt---gctgatcgcatggc--ctta
gagccggcgacgtatctttcaaatgtctgccctatcaacttacgatggtaggtgatatgc
ctaccatggttgtaacgggtaacggggaatcagggttcgattccggagagggagcctgag
aaacggctaccacatctaaggaaggcagcaggcgcgcaaattacccactcccggcacggg
gaggtagtgacgaaaaataacgatacggaactcttttgaggctccgtaattggaatgagt
acaatttaaatcctttaacgag-gatcca-ttggagggcaagtctggtgccagcagccgc
ggtaattccagctccaatagcgtatattaaagttgttgcagttaaaaagctcgtagttgg
atctgagga-ctagaga-taatgg-tgcgataacttcg-ttactgttat-ttctgcctaa
aaagac-agtgctaggcattggtgctcttaattgagtgcttttgctgcctgtcaagttta
ctttgaaaaaattagagtgctcaaagcaggcgctt---tgcctgaatagtggtgcatgga
ataatggaataagatcttcggatctatttt-gttggttttcggaa-gccgaggtaatgat
taagagagacagacgggggcattcgtattgtggtgttagaggtgaaattcttggatcgcc
gcaag--acgaacaactgcgaaagcatttgccaagcatgttttcattaatcaagaacgaa
agtcagaggttcgaagacgatcagataccgtcctagttctgaccataaacgatgccagct
ggcgatccgcggtggttgtt-attttcgaccccgcgggcagcc-tccgggaaaccaaagc
ctttgggttccgggggaagtatgattgcaaagtcgaaacttaaaggaattgacggaaggg
caccaccaggagtggagcctgcggcttaatttgactcaacacgggaaaactcacccggcc
cggacactgttaggattgacagattgaaagctctttctcgattcggtgggtggtggtgca
tggccgttcttagttggtggag-cgatttgtctggttaattccgataacgaacgagactc
tagcctgctaaatagtcgggtcgtatta-tttagcgactttatgacttcttagagggaca
a-gcggcaactagtcgcacgagattgagcaataacaggtctgtgatgcccttagatgttc
ggggccgcacgcgcgctacactgaagggaacaacgagtagttttcctggcccgaatgggt
cgggtaacctgttgaatacccttcgtgacagggatcggggcttgcaattattccccgtga
acgaggaattcccagtaagcgcaagtca-taagcttgcgttgattacgtccctgcccttt
gtacacaccgcccgtcgctactaccgatt--gaatgttctggtgaaatcatcagagtgg-
tgccgatggggtggtctccactccattgga-aactgc-----------------------
---------------------------------------------------------
>Miclin_A39_2d
------------------------------------------------------------
------------------------------------------------------------
-------------------------actgcagtaattctggagctaatacg-tgcaacta
agcctagaccttca--tggaatgggcgcatttattagatcaaaaccaa--ccacacttc-
--g-gtgtgtccttgttgatgactctggataa-cttt---gctgatcgcatggc--ctta
gagccggcgacgtatctttcaaatgtctgccctatcaacttacgatggtaggtgatatgc
ctaccatggttgtaacgggtaacggggaatcagggttcgattccggagagggagcctgag
aaacggctaccacatctaaggaaggcagcaggcgcgcaaattacccactcccggcacggg
gaggtagtgacgaaaaataacgatacggaactcttttgaggctccgtaattggaatgagt
acaatttaaatcctttaacgag-gatcca-ttggagggcaagtctggtgccagcagccgc
ggtaattccagctccaatagcgtatattaaagttgttgcagttaaaaagctcgtagttgg
atctgagga-ctagaga-taatgg-tgcgataacttcg-ttactgttat-ttctgcctaa
aaagac-agtgctaggcattggtgctcttaattgagtgcttttgctgcctgtcaagttta
ctttgaaaaaattagagtgctcaaagcaggcgctt---tgcctgaatagtggtgcatgga
ataatggaataagatcttcggatctatttt-gttggttttcggaa-gccgaggtaatgat
taagagagacagacgggggcattcgtattgtggtgttagaggtgaaattcttggatcgcc
gcaag--acgaacaactgcgaaagcatttgccaagcatgttttcattaatcaagaacgaa
agtcagaggttcgaagacgatcagataccgtcctagttctgaccataaacgatgccagct
ggcgatccgcggtggttgtt-attttcgaccccgcgggcagcc-tccgggaaaccaaagc
ctttgggttccgggggaagtatgattgcaaagtcgaaacttaaaggaattgacggaaggg
caccaccaggagtggagcctgcggcttaatttgactcaacacgggaaaactcacccggcc
cggacactgttaggattgacagattgaaagctctttctcgattcggtgggtggtggtgca
tggccgttcttagttggtggag-cgatttgtctggttaattccgataacgaacgagactc
tagcctgctaaatagtcgggtcgtatta-tttagcgactttatgacttcttagagggaca
a-gcggcaactagtcgcacgagattgagcaataacaggtctgtgatgcccttagatgttc
ggggccgcacgcgcgctacactgaagggaacaacgagtagttttcctggcccgaatgggt
cgggtaacctgttgaatacccttcgtgacagggatcggggcttgcaattattccccgtga
acgaggaattcccagtaagcgcaagtca-taagcttgcgttgattacgtccctgcccttt
gtacacaccgcccgtcgctactaccgatt--gaatgttctggtgaaatcatcagagtgg-
tgccgatggggtggtctccactccattgga-aactgc-----------------------
---------------------------------------------------------
>Miclin_A4_90c
------------------------------------------------------------
------------------------------------------------------------
-------------------------actgcagtaattctggagctaatacg-tgcaacta
agcctagaccttca--tggaatgggcgcatttattagatcaaaaccaa--ccacacttc-
--g-gtgtgtccttgttgatgactctggataa-cttt---gctgatcgcatggc--ctta
gagccggcgacgtatctttcaaatgtctgccctatcaacttacgatggtaggtgatatgc
ctaccatggttgtaacgggtaacggggaatcagggttcgattccggagagggagcctgag
aaacggctaccacatctaaggaaggcagcaggcgcgcaaattacccactcccggcacggg
gaggtagtgacgaaaaataacgatacggaactcttttgaggctccgtaattggaatgagt
acaatttaaatcctttaacgag-gatcca-ttggagggcaagtctggtgccagcagccgc
ggtaattccagctccaatagcgtatattaaagttgttgcagttaaaaagctcgtagttgg
atctgagga-ctagaga-taatgg-tgcgataacttcg-ttactgttat-ttctgcctaa
aaagac-agtgctaggcattggtgctcttaattgagtgcttttgctgcctgtcaagttta
ctttgaaaaaattagagtgctcaaagcaggcgctt---tgcctgaatagtggtgcatgga
ataatggaataagatcttcggatctatttt-gttggttttcggaa-gccgaggtaatgat
taagagagacagacgggggcattcgtattgtggtgttagaggtgaaattcttggatcgcc
gcaag--acgaacaactgcgaaagcatttgccaagcatgttttcattaatcaagaacgaa
agtcagaggttcgaagacgatcagataccgtcctagttctgaccataaacgatgccagct
ggcgatccgcggtggttgtt-attttcgaccccgcgggcagcc-tccgggaaaccaaagc
ctttgggttccgggggaagtatgattgcaaagtcgaaacttaaaggaattgacggaaggg
caccaccaggagtggagcctgcggcttaatttgactcaacacgggaaaactcacccggcc
cggacactgttaggattgacagattgaaagctctttctcgattcggtgggtggtggtgca
tggccgttcttagttggtggag-cgatttgtctggttaattccgataacgaacgagactc
tagcctgctaaatagtcgggtcgtatta-tttagcgactttatgacttcttagagggaca
a-gcggcaactagtcgcacgagattgagcaataacaggtctgtgatgcccttagatgttc
ggggccgcacgcgcgctacactgaagggaacaacgagtagttttcctggcccgaatgggt
cgggtaacctgttgaatacccttcgtgacagggatcggggcttgcaattattccccgtga
acgaggaattcccagtaagcgcaagtca-taagcttgcgttgattacgtccctgcccttt
gtacacaccgcccgtcgctactaccgatt--gaatgttctggtgaaatcatcagagtgg-
tgccgatggggtggtctccactccattgga-aactgc-----------------------
---------------------------------------------------------
>Miclin_A41_3d
------------------------------------------------------------
------------------------------------------------------------
-------------------------actgcagtaattctggagctaatacg-tgcaacta
agcctagaccttca--tggaatgggcgcatttattagatcaaaaccaa--ccacacttc-
--g-gtgtgtccttgttgatgactctggataa-cttt---gctgatcgcatggc--ctta
gagccggcgacgtatctttcaaatgtctgccctatcaacttacgatggtaggtgatatgc
ctaccatggttgtaacgggtaacggggaatcagggttcgattccggagagggagcctgag
aaacggctaccacatctaaggaaggcagcaggcgcgcaaattacccactcccggcacggg
gaggtagtgacgaaaaataacgatacggaactcttttgaggctccgtaattggaatgagt
acaatttaaatcctttaacgag-gatcca-ttggagggcaagtctggtgccagcagccgc
ggtaattccagctccaatagcgtatattaaagttgttgcagttaaaaagctcgtagttgg
atctgagga-ctagaga-taatgg-tgcgataacttcg-ttactgttat-ttctgcctaa
aaagac-agtgctaggcattggtgctcttaattgagtgcttttgctgcctgtcaagttta
ctttgaaaaaattagagtgctcaaagcaggcgctt---tgcctgaatagtggtgcatgga
ataatggaataagatcttcggatctatttt-gttggttttcggaa-gccgaggtaatgat
taagagagacagacgggggcattcgtattgtggtgttagaggtgaaattcttggatcgcc
gcaag--acgaacaactgcgaaagcatttgccaagcatgttttcattaatcaagaacgaa
agtcagaggttcgaagacgatcagataccgtcctagttctgaccataaacgatgccagct
ggcgatccgcggtggttgtt-attttcgaccccgcgggcagcc-tccgggaaaccaaagc
ctttgggttccgggggaagtatgattgcaaagtcgaaacttaaaggaattgacggaaggg
caccaccaggagtggagcctgcggcttaatttgactcaacacgggaaaactcacccggcc
cggacactgttaggattgacagattgaaagctctttctcgattcggtgggtggtggtgca
tggccgttcttagttggtggag-cgatttgtctggttaattccgataacgaacgagactc
tagcctgctaaatagtcgggtcgtatta-tttagcgactttatgacttcttagagggaca
a-gcggcaactagtcgcacgagattgagcaataacaggtctgtgatgcccttagatgttc
ggggccgcacgcgcgctacactgaagggaacaacgagtagttttcctggcccgaatgggt
cgggtaacctgttgaatacccttcgtgacagggatcggggcttgcaattattccccgtga
acgaggaattcccagtaagcgcaagtca-taagcttgcgttgattacgtccctgcccttt
gtacacaccgcccgtcgctactaccgatt--gaatgttctggtgaaatcatcagagtgg-
tgccgatggggtggtctccactccattgga-aactgc-----------------------
---------------------------------------------------------
>Miclin_A42_4d
------------------------------------------------------------
------------------------------------------------------------
-------------------------actgcagtaattctggagctaatacg-tgcaacta
agcctagaccttca--tggaatgggcgcatttattagatcaaaaccaa--ccacacttc-
--g-gtgtgtccttgttgatgactctggataa-cttt---gctgatcgcatggc--ctta
gagccggcgacgtatctttcaaatgtctgccctatcaacttacgatggtaggtgatatgc
ctaccatggttgtaacgggtaacggggaatcagggttcgattccggagagggagcctgag
aaacggctaccacatctaaggaaggcagcaggcgcgcaaattacccactcccggcacggg
gaggtagtgacgaaaaataacgatacggaactcttttgaggctccgtaattggaatgagt
acaatttaaatcctttaacgag-gatcca-ttggagggcaagtctggtgccagcagccgc
ggtaattccagctccaatagcgtatattaaagttgttgcagttaaaaagctcgtagttgg
atctgagga-ctagaga-taatgg-tgcgataacttcg-ttactgttat-ttctgcctaa
aaagac-agtgctaggcattggtgctcttaattgagtgcttttgctgcctgtcaagttta
ctttgaaaaaattagagtgctcaaagcaggcgctt---tgcctgaatagtggtgcatgga
ataatggaataagatcttcggatctatttt-gttggttttcggaa-gccgaggtaatgat
taagagagacagacgggggcattcgtattgtggtgttagaggtgaaattcttggatcgcc
gcaag--acgaacaactgcgaaagcatttgccaagcatgttttcattaatcaagaacgaa
agtcagaggttcgaagacgatcagataccgtcctagttctgaccataaacgatgccagct
ggcgatccgcggtggttgtt-attttcgaccccgcgggcagcc-tccgggaaaccaaagc
ctttgggttccgggggaagtatgattgcaaagtcgaaacttaaaggaattgacggaaggg
caccaccaggagtggagcctgcggcttaatttgactcaacacgggaaaactcacccggcc
cggacactgttaggattgacagattgaaagctctttctcgattcggtgggtggtggtgca
tggccgttcttagttggtggag-cgatttgtctggttaattccgataacgaacgagactc
tagcctgctaaatagtcgggtcgtatta-tttagcgactttatgacttcttagagggaca
a-gcggcaactagtcgcacgagattgagcaataacaggtctgtgatgcccttagatgttc
ggggccgcacgcgcgctacactgaagggaacaacgagtagttttcctggcccgaatgggt
cgggtaacctgttgaatacccttcgtgacagggatcggggcttgcaattattccccgtga
acgaggaattcccagtaagcgcaagtca-taagcttgcgttgattacgtccctgcccttt
gtacacaccgcccgtcgctactaccgatt--gaatgttctggtgaaatcatcagagtgg-
tgccgatggggtggtctccactccattgga-aactgc-----------------------
---------------------------------------------------------
>Miclin_A5_91c
------------------------------------------------------------
------------------------------------------------------------
-------------------------actgcagtaattctggagctaatacg-tgcaacta
agcctagaccttca--tggaatgggcgcatttattagatcaaaaccaa--ccacacttc-
--g-gtgtgtccttgttgatgactctggataa-cttt---gctgatcgcatggc--ctta
gagccggcgacgtatctttcaaatgtctgccctatcaacttacgatggtaggtgatatgc
ctaccatggttgtaacgggtaacggggaatcagggttcgattccggagagggagcctgag
aaacggctaccacatctaaggaaggcagcaggcgcgcaaattacccactcccggcacggg
gaggtagtgacgaaaaataacgatacggaactcttttgaggctccgtaattggaatgagt
acaatttaaatcctttaacgag-gatcca-ttggagggcaagtctggtgccagcagccgc
ggtaattccagctccaatagcgtatattaaagttgttgcagttaaaaagctcgtagttgg
atctgagga-ctagaga-taatgg-tgcgataacttcg-ttactgttat-ttctgcctaa
aaagac-agtgctaggcattggtgctcttaattgagtgcttttgctgcctgtcaagttta
ctttgaaaaaattagagtgctcaaagcaggcgctt---tgcctgaatagtggtgcatgga
ataatggaataagatcttcggatctatttt-gttggttttcggaa-gccgaggtaatgat
taagagagacagacgggggcattcgtattgtggtgttagaggtgaaattcttggatcgcc
gcaag--acgaacaactgcgaaagcatttgccaagcatgttttcattaatcaagaacgaa
agtcagaggttcgaagacgatcagataccgtcctagttctgaccataaacgatgccagct
ggcgatccgcggtggttgtt-attttcgaccccgcgggcagcc-tccgggaaaccaaagc
ctttgggttccgggggaagtatgattgcaaagtcgaaacttaaaggaattgacggaaggg
caccaccaggagtggagcctgcggcttaatttgactcaacacgggaaaactcacccggcc
cggacactgttaggattgacagattgaaagctctttctcgattcggtgggtggtggtgca
tggccgttcttagttggtggag-cgatttgtctggttaattccgataacgaacgagactc
tagcctgctaaatagtcgggtcgtatta-tttagcgactttatgacttcttagagggaca
a-gcggcaactagtcgcacgagattgagcaataacaggtctgtgatgcccttagatgttc
ggggccgcacgcgcgctacactgaagggaacaacgagtagttttcctggcccgaatgggt
cgggtaacctgttgaatacccttcgtgacagggatcggggcttgcaattattccccgtga
acgaggaattcccagtaagcgcaagtca-taagcttgcgttgattacgtccctgcccttt
gtacacaccgcccgtcgctactaccgatt--gaatgttctggtgaaatcatcagagtgg-
tgccgatggggtggtctccactccattgga-aactgc-----------------------
---------------------------------------------------------
>Miclin_A51_7d
------------------------------------------------------------
------------------------------------------------------------
-------------------------actgcagtaattctggagctaatacg-tgcaacta
agcctagaccttca--tggaatgggcgcatttattagatcaaaaccaa--ccacacttc-
--g-gtgtgtccttgttgatgactctggataa-cttt---gctgatcgcatggc--ctta
gagccggcgacgtatctttcaaatgtctgccctatcaacttacgatggtaggtgatatgc
ctaccatggttgtaacgggtaacggggaatcagggttcgattccggagagggagcctgag
aaacggctaccacatctaaggaaggcagcaggcgcgcaaattacccactcccggcacggg
gaggtagtgacgaaaaataacgatacggaactcttttgaggctccgtaattggaatgagt
acaatttaaatcctttaacgag-gatcca-ttggagggcaagtctggtgccagcagccgc
ggtaattccagctccaatagcgtatattaaagttgttgcagttaaaaagctcgtagttgg
atctgagga-ctagaga-taatgg-tgcgataacttcg-ttactgttat-ttctgcctaa
aaagac-agtgctaggcattggtgctcttaattgagtgcttttgctgcctgtcaagttta
ctttgaaaaaattagagtgctcaaagcaggcgctt---tgcctgaatagtggtgcatgga
ataatggaataagatcttcggatctatttt-gttggttttcggaa-gccgaggtaatgat
taagagagacagacgggggcattcgtattgtggtgttagaggtgaaattcttggatcgcc
gcaag--acgaacaactgcgaaagcatttgccaagcatgttttcattaatcaagaacgaa
agtcagaggttcgaagacgatcagataccgtcctagttctgaccataaacgatgccagct
ggcgatccgcggtggttgtt-attttcgaccccgcgggcagcc-tccgggaaaccaaagc
ctttgggttccgggggaagtatgattgcaaagtcgaaacttaaaggaattgacggaaggg
caccaccaggagtggagcctgcggcttaatttgactcaacacgggaaaactcacccggcc
cggacactgttaggattgacagattgaaagctctttctcgattcggtgggtggtggtgca
tggccgttcttagttggtggag-cgatttgtctggttaattccgataacgaacgagactc
tagcctgctaaatagtcgggtcgtatta-tttagcgactttatgacttcttagagggaca
a-gcggcaactagtcgcacgagattgagcaataacaggtctgtgatgcccttagatgttc
ggggccgcacgcgcgctacactgaagggaacaacgagtagttttcctggcccgaatgggt
cgggtaacctgttgaatacccttcgtgacagggatcggggcttgcaattattccccgtga
acgaggaattcccagtaagcgcaagtca-taagcttgcgttgattacgtccctgcccttt
gtacacaccgcccgtcgctactaccgatt--gaatgttctggtgaaatcatcagagtgg-
tgccgatggggtggtctccactccattgga-aactgc-----------------------
---------------------------------------------------------
>Miclin_A56_8d
------------------------------------------------------------
------------------------------------------------------------
-------------------------actgcagtaattctggagctaatacg-tgcaacta
agcctagaccttca--tggaatgggcgcatttattagatcaaaaccaa--ccacacttc-
--g-gtgtgtccttgttgatgactctggataa-cttt---gctgatcgcatggc--ctta
gagccggcgacgtatctttcaaatgtctgccctatcaacttacgatggtaggtgatatgc
ctaccatggttgtaacgggtaacggggaatcagggttcgattccggagagggagcctgag
aaacggctaccacatctaaggaaggcagcaggcgcgcaaattacccactcccggcacggg
gaggtagtgacgaaaaataacgatacggaactcttttgaggctccgtaattggaatgagt
acaatttaaatcctttaacgag-gatcca-ttggagggcaagtctggtgccagcagccgc
ggtaattccagctccaatagcgtatattaaagttgttgcagttaaaaagctcgtagttgg
atctgagga-ctagaga-taatgg-tgcgataacttcg-ttactgttat-ttctgcctaa
aaagac-agtgctaggcattggtgctcttaattgagtgcttttgctgcctgtcaagttta
ctttgaaaaaattagagtgctcaaagcaggcgctt---tgcctgaatagtggtgcatgga
ataatggaataagatcttcggatctatttt-gttggttttcggaa-gccgaggtaatgat
taagagagacagacgggggcattcgtattgtggtgttagaggtgaaattcttggatcgcc
gcaag--acgaacaactgcgaaagcatttgccaagcatgttttcattaatcaagaacgaa
agtcagaggttcgaagacgatcagataccgtcctagttctgaccataaacgatgccagct
ggcgatccgcggtggttgtt-attttcgaccccgcgggcagcc-tccgggaaaccaaagc
ctttgggttccgggggaagtatgattgcaaagtcgaaacttaaaggaattgacggaaggg
caccaccaggagtggagcctgcggcttaatttgactcaacacgggaaaactcacccggcc
cggacactgttaggattgacagattgaaagctctttctcgattcggtgggtggtggtgca
tggccgttcttagttggtggag-cgatttgtctggttaattccgataacgaacgagactc
tagcctgctaaatagtcgggtcgtatta-tttagcgactttatgacttcttagagggaca
a-gcggcaactagtcgcacgagattgagcaataacaggtctgtgatgcccttagatgttc
ggggccgcacgcgcgctacactgaagggaacaacgagtagttttcctggcccgaatgggt
cgggtaacctgttgaatacccttcgtgacagggatcggggcttgcaattattccccgtga
acgaggaattcccagtaagcgcaagtca-taagcttgcgttgattacgtccctgcccttt
gtacacaccgcccgtcgctactaccgatt--gaatgttctggtgaaatcatcagagtgg-
tgccgatggggtggtctccactccattgga-aactgc-----------------------
---------------------------------------------------------
>Miclin_A57_9d
------------------------------------------------------------
------------------------------------------------------------
-------------------------actgcagtaattctggagctaatacg-tgcaacta
agcctagaccttca--tggaatgggcgcatttattagatcaaaaccaa--ccacacttc-
--g-gtgtgtccttgttgatgactctggataa-cttt---gctgatcgcatggc--ctta
gagccggcgacgtatctttcaaatgtctgccctatcaacttacgatggtaggtgatatgc
ctaccatggttgtaacgggtaacggggaatcagggttcgattccggagagggagcctgag
aaacggctaccacatctaaggaaggcagcaggcgcgcaaattacccactcccggcacggg
gaggtagtgacgaaaaataacgatacggaactcttttgaggctccgtaattggaatgagt
acaatttaaatcctttaacgag-gatcca-ttggagggcaagtctggtgccagcagccgc
ggtaattccagctccaatagcgtatattaaagttgttgcagttaaaaagctcgtagttgg
atctgagga-ctagaga-taatgg-tgcgataacttcg-ttactgttat-ttctgcctaa
aaagac-agtgctaggcattggtgctcttaattgagtgcttttgctgcctgtcaagttta
ctttgaaaaaattagagtgctcaaagcaggcgctt---tgcctgaatagtggtgcatgga
ataatggaataagatcttcggatctatttt-gttggttttcggaa-gccgaggtaatgat
taagagagacagacgggggcattcgtattgtggtgttagaggtgaaattcttggatcgcc
gcaag--acgaacaactgcgaaagcatttgccaagcatgttttcattaatcaagaacgaa
agtcagaggttcgaagacgatcagataccgtcctagttctgaccataaacgatgccagct
ggcgatccgcggtggttgtt-attttcgaccccgcgggcagcc-tccgggaaaccaaagc
ctttgggttccgggggaagtatgattgcaaagtcgaaacttaaaggaattgacggaaggg
caccaccaggagtggagcctgcggcttaatttgactcaacacgggaaaactcacccggcc
cggacactgttaggattgacagattgaaagctctttctcgattcggtgggtggtggtgca
tggccgttcttagttggtggag-cgatttgtctggttaattccgataacgaacgagactc
tagcctgctaaatagtcgggtcgtatta-tttagcgactttatgacttcttagagggaca
a-gcggcaactagtcgcacgagattgagcaataacaggtctgtgatgcccttagatgttc
ggggccgcacgcgcgctacactgaagggaacaacgagtagttttcctggcccgaatgggt
cgggtaacctgttgaatacccttcgtgacagggatcggggcttgcaattattccccgtga
acgaggaattcccagtaagcgcaagtca-taagcttgcgttgattacgtccctgcccttt
gtacacaccgcccgtcgctactaccgatt--gaatgttctggtgaaatcatcagagtgg-
tgccgatggggtggtctccactccattgga-aactgc-----------------------
---------------------------------------------------------
>Miclin_A58_10d
------------------------------------------------------------
------------------------------------------------------------
-------------------------actgcagtaattctggagctaatacg-tgcaacta
agcctagaccttca--tggaatgggcgcatttattagatcaaaaccaa--ccacacttc-
--g-gtgtgtccttgttgatgactctggataa-cttt---gctgatcgcatggc--ctta
gagccggcgacgtatctttcaaatgtctgccctatcaacttacgatggtaggtgatatgc
ctaccatggttgtaacgggtaacggggaatcagggttcgattccggagagggagcctgag
aaacggctaccacatctaaggaaggcagcaggcgcgcaaattacccactcccggcacggg
gaggtagtgacgaaaaataacgatacggaactcttttgaggctccgtaattggaatgagt
acaatttaaatcctttaacgag-gatcca-ttggagggcaagtctggtgccagcagccgc
ggtaattccagctccaatagcgtatattaaagttgttgcagttaaaaagctcgtagttgg
atctgagga-ctagaga-taatgg-tgcgataacttcg-ttactgttat-ttctgcctaa
aaagac-agtgctaggcattggtgctcttaattgagtgcttttgctgcctgtcaagttta
ctttgaaaaaattagagtgctcaaagcaggcgctt---tgcctgaatagtggtgcatgga
ataatggaataagatcttcggatctatttt-gttggttttcggaa-gccgaggtaatgat
taagagagacagacgggggcattcgtattgtggtgttagaggtgaaattcttggatcgcc
gcaag--acgaacaactgcgaaagcatttgccaagcatgttttcattaatcaagaacgaa
agtcagaggttcgaagacgatcagataccgtcctagttctgaccataaacgatgccagct
ggcgatccgcggtggttgtt-attttcgaccccgcgggcagcc-tccgggaaaccaaagc
ctttgggttccgggggaagtatgattgcaaagtcgaaacttaaaggaattgacggaaggg
caccaccaggagtggagcctgcggcttaatttgactcaacacgggaaaactcacccggcc
cggacactgttaggattgacagattgaaagctctttctcgattcggtgggtggtggtgca
tggccgttcttagttggtggag-cgatttgtctggttaattccgataacgaacgagactc
tagcctgctaaatagtcgggtcgtatta-tttagcgactttatgacttcttagagggaca
a-gcggcaactagtcgcacgagattgagcaataacaggtctgtgatgcccttagatgttc
ggggccgcacgcgcgctacactgaagggaacaacgagtagttttcctggcccgaatgggt
cgggtaacctgttgaatacccttcgtgacagggatcggggcttgcaattattccccgtga
acgaggaattcccagtaagcgcaagtca-taagcttgcgttgattacgtccctgcccttt
gtacacaccgcccgtcgctactaccgatt--gaatgttctggtgaaatcatcagagtgg-
tgccgatggggtggtctccactccattgga-aactgc-----------------------
---------------------------------------------------------
>Miclin_A59_11d
------------------------------------------------------------
------------------------------------------------------------
-------------------------actgcagtaattctggagctaatacg-tgcaacta
agcctagaccttca--tggaatgggcgcatttattagatcaaaaccaa--ccacacttc-
--g-gtgtgtccttgttgatgactctggataa-cttt---gctgatcgcatggc--ctta
gagccggcgacgtatctttcaaatgtctgccctatcaacttacgatggtaggtgatatgc
ctaccatggttgtaacgggtaacggggaatcagggttcgattccggagagggagcctgag
aaacggctaccacatctaaggaaggcagcaggcgcgcaaattacccactcccggcacggg
gaggtagtgacgaaaaataacgatacggaactcttttgaggctccgtaattggaatgagt
acaatttaaatcctttaacgag-gatcca-ttggagggcaagtctggtgccagcagccgc
ggtaattccagctccaatagcgtatattaaagttgttgcagttaaaaagctcgtagttgg
atctgagga-ctagaga-taatgg-tgcgataacttcg-ttactgttat-ttctgcctaa
aaagac-agtgctaggcattggtgctcttaattgagtgcttttgctgcctgtcaagttta
ctttgaaaaaattagagtgctcaaagcaggcgctt---tgcctgaatagtggtgcatgga
ataatggaataagatcttcggatctatttt-gttggttttcggaa-gccgaggtaatgat
taagagagacagacgggggcattcgtattgtggtgttagaggtgaaattcttggatcgcc
gcaag--acgaacaactgcgaaagcatttgccaagcatgttttcattaatcaagaacgaa
agtcagaggttcgaagacgatcagataccgtcctagttctgaccataaacgatgccagct
ggcgatccgcggtggttgtt-attttcgaccccgcgggcagcc-tccgggaaaccaaagc
ctttgggttccgggggaagtatgattgcaaagtcgaaacttaaaggaattgacggaaggg
caccaccaggagtggagcctgcggcttaatttgactcaacacgggaaaactcacccggcc
cggacactgttaggattgacagattgaaagctctttctcgattcggtgggtggtggtgca
tggccgttcttagttggtggag-cgatttgtctggttaattccgataacgaacgagactc
tagcctgctaaatagtcgggtcgtatta-tttagcgactttatgacttcttagagggaca
a-gcggcaactagtcgcacgagattgagcaataacaggtctgtgatgcccttagatgttc
ggggccgcacgcgcgctacactgaagggaacaacgagtagttttcctggcccgaatgggt
cgggtaacctgttgaatacccttcgtgacagggatcggggcttgcaattattccccgtga
acgaggaattcccagtaagcgcaagtca-taagcttgcgttgattacgtccctgcccttt
gtacacaccgcccgtcgctactaccgatt--gaatgttctggtgaaatcatcagagtgg-
tgccgatggggtggtctccactccattgga-aactgc-----------------------
---------------------------------------------------------
>Miclin_A60_12d
------------------------------------------------------------
------------------------------------------------------------
-------------------------actgcagtaattctggagctaatacg-tgcaacta
agcctagaccttca--tggaatgggcgcatttattagatcaaaaccaa--ccacacttc-
--g-gtgtgtccttgttgatgactctggataa-cttt---gctgatcgcatggc--ctta
gagccggcgacgtatctttcaaatgtctgccctatcaacttacgatggtaggtgatatgc
ctaccatggttgtaacgggtaacggggaatcagggttcgattccggagagggagcctgag
aaacggctaccacatctaaggaaggcagcaggcgcgcaaattacccactcccggcacggg
gaggtagtgacgaaaaataacgatacggaactcttttgaggctccgtaattggaatgagt
acaatttaaatcctttaacgag-gatcca-ttggagggcaagtctggtgccagcagccgc
ggtaattccagctccaatagcgtatattaaagttgttgcagttaaaaagctcgtagttgg
atctgagga-ctagaga-taatgg-tgcgataacttcg-ttactgttat-ttctgcctaa
aaagac-agtgctaggcattggtgctcttaattgagtgcttttgctgcctgtcaagttta
ctttgaaaaaattagagtgctcaaagcaggcgctt---tgcctgaatagtggtgcatgga
ataatggaataagatcttcggatctatttt-gttggttttcggaa-gccgaggtaatgat
taagagagacagacgggggcattcgtattgtggtgttagaggtgaaattcttggatcgcc
gcaag--acgaacaactgcgaaagcatttgccaagcatgttttcattaatcaagaacgaa
agtcagaggttcgaagacgatcagataccgtcctagttctgaccataaacgatgccagct
ggcgatccgcggtggttgtt-attttcgaccccgcgggcagcc-tccgggaaaccaaagc
ctttgggttccgggggaagtatgattgcaaagtcgaaacttaaaggaattgacggaaggg
caccaccaggagtggagcctgcggcttaatttgactcaacacgggaaaactcacccggcc
cggacactgttaggattgacagattgaaagctctttctcgattcggtgggtggtggtgca
tggccgttcttagttggtggag-cgatttgtctggttaattccgataacgaacgagactc
tagcctgctaaatagtcgggtcgtatta-tttagcgactttatgacttcttagagggaca
a-gcggcaactagtcgcacgagattgagcaataacaggtctgtgatgcccttagatgttc
ggggccgcacgcgcgctacactgaagggaacaacgagtagttttcctggcccgaatgggt
cgggtaacctgttgaatacccttcgtgacagggatcggggcttgcaattattccccgtga
acgaggaattcccagtaagcgcaagtca-taagcttgcgttgattacgtccctgcccttt
gtacacaccgcccgtcgctactaccgatt--gaatgttctggtgaaatcatcagagtgg-
tgccgatggggtggtctccactccattgga-aactgc-----------------------
---------------------------------------------------------
>Miclin_A61_13d
------------------------------------------------------------
------------------------------------------------------------
-------------------------actgcagtaattctggagctaatacg-tgcaacta
agcctagaccttca--tggaatgggcgcatttattagatcaaaaccaa--ccacacttc-
--g-gtgtgtccttgttgatgactctggataa-cttt---gctgatcgcatggc--ctta
gagccggcgacgtatctttcaaatgtctgccctatcaacttacgatggtaggtgatatgc
ctaccatggttgtaacgggtaacggggaatcagggttcgattccggagagggagcctgag
aaacggctaccacatctaaggaaggcagcaggcgcgcaaattacccactcccggcacggg
gaggtagtgacgaaaaataacgatacggaactcttttgaggctccgtaattggaatgagt
acaatttaaatcctttaacgag-gatcca-ttggagggcaagtctggtgccagcagccgc
ggtaattccagctccaatagcgtatattaaagttgttgcagttaaaaagctcgtagttgg
atctgagga-ctagagg-taatgg-tgcgataacttcg-ttactgttat-ttctgcctaa
aaagac-agtgctaggcattggtgctcttaattgagtgcttttgctgcctgtcaagttta
ctttgaaaaaattagagtgctcaaagcaggcgctt---tgcctgaatagtggtgcatgga
ataatggaataagatcttcggatctatttt-gttggttttcggaa-gccgaggtaatgat
taagagagacagacgggggcattcgtattgtggtgttagaggtgaaattcttggatcgcc
gcaag--acgaacaactgcgaaagcatttgccaagcatgttttcattaatcaagaacgaa
agtcagaggttcgaagacgatcagataccgtcctagttctgaccataaacgatgccagct
ggcgatccgcggtggttgtt-attttcgaccccgcgggcagcc-tccgggaaaccaaagc
ctttgggttccgggggaagtatgattgcaaagtcgaaacttaaaggaattgacggaaggg
caccaccaggagtggagcctgcggcttaatttgactcaacacgggaaaactcacccggcc
cggacactgttaggattgacagattgaaagctctttctcgattcggtgggtggtggtgca
tggccgttcttagttggtggag-cgatttgtctggttaattccgataacgaacgagactc
tagcctgctaaatagtcgggtcgtatta-tttagcgactttatgacttcttagagggaca
a-gcggcaactagtcgcacgagattgagcaataacaggtctgtgatgcccttagatgttc
ggggccgcacgcgcgctacactgaagggaacaacgagtagttttcctggcccgaatgggt
cgggtaacctgttgaatacccttcgtgacagggatcggggcttgcaattattccccgtga
acgaggaattcccagtaagcgcaagtca-taagcttgcgttgattacgtccctgcccttt
gtacacaccgcccgtcgctactaccgatt--gaatgttctggtgaaatcatcagagtgg-
tgccgatggggtggtctccactccattgga-aactgc-----------------------
---------------------------------------------------------
>Miclin_A62_15d
------------------------------------------------------------
------------------------------------------------------------
-------------------------actgcagtaattctggagctaatacg-tgcaacta
agcctagaccttca--tggaatgggcgcatttattagatcaaaaccaa--ccacacttc-
--g-gtgtgtccttgttgatgactctggataa-cttt---gctgatcgcatggc--ctta
gagccggcgacgtatctttcaaatgtctgccctatcaacttacgatggtaggtgatatgc
ctaccatggttgtaacgggtaacggggaatcagggttcgattccggagagggagcctgag
aaacggctaccacatctaaggaaggcagcaggcgcgcaaattacccactcccggcacggg
gaggtagtgacgaaaaataacgatacggaactcttttgaggctccgtaattggaatgagt
acaatttaaatcctttaacgag-gatcca-ttggagggcaagtctggtgccagcagccgc
ggtaattccagctccaatagcgtatattaaagttgttgcagttaaaaagctcgtagttgg
atctgagga-ctagagg-taatgg-tgcgataacttcg-ttactgttat-ttctgcctaa
aaagac-agtgctaggcattggtgctcttaattgagtgcttttgctgcctgtcaagttta
ctttgaaaaaattagagtgctcaaagcaggcgctt---tgcctgaatagtggtgcatgga
ataatggaataagatcttcggatctatttt-gttggttttcggaa-gccgaggtaatgat
taagagagacagacgggggcattcgtattgtggtgttagaggtgaaattcttggatcgcc
gcaag--acgaacaactgcgaaagcatttgccaagcatgttttcattaatcaagaacgaa
agtcagaggttcgaagacgatcagataccgtcctagttctgaccataaacgatgccagct
ggcgatccgcggtggttgtt-attttcgaccccgcgggcagcc-tccgggaaaccaaagc
ctttgggttccgggggaagtatgattgcaaagtcgaaacttaaaggaattgacggaaggg
caccaccaggagtggagcctgcggcttaatttgactcaacacgggaaaactcacccggcc
cggacactgttaggattgacagattgaaagctctttctcgattcggtgggtggtggtgca
tggccgttcttagttggtggag-cgatttgtctggttaattccgataacgaacgagactc
tagcctgctaaatagtcgggtcgtatta-tttagcgactttatgacttcttagagggaca
a-gcggcaactagtcgcacgagattgagcaataacaggtctgtgatgcccttagatgttc
ggggccgcacgcgcgctacactgaagggaacaacgagtagttttcctggcccgaatgggt
cgggtaacctgttgaatacccttcgtgacagggatcggggcttgcaattattccccgtga
acgaggaattcccagtaagcgcaagtca-taagcttgcgttgattacgtccctgcccttt
gtacacaccgcccgtcgctactaccgatt--gaatgttctggtgaaatcatcagagtgg-
tgccgatggggtggtctccactccattgga-aactgc-----------------------
---------------------------------------------------------
>Miclin_A63_16d
------------------------------------------------------------
------------------------------------------------------------
-------------------------actgcagtaattctggagctaatacg-tgcaacta
agcctagaccttca--tggaatgggcgcatttattagatcaaaaccaa--ccacacttc-
--g-gtgtgtccttgttgatgactctggataa-cttt---gctgatcgcatggc--ctta
gagccggcgacgtatctttcaaatgtctgccctatcaacttacgatggtaggtgatatgc
ctaccatggttgtaacgggtaacggggaatcagggttcgattccggagagggagcctgag
aaacggctaccacatctaaggaaggcagcaggcgcgcaaattacccactcccggcacggg
gaggtagtgacgaaaaataacgatacggaactcttttgaggctccgtaattggaatgagt
acaatttaaatcctttaacgag-gatcca-ttggagggcaagtctggtgccagcagccgc
ggtaattccagctccaatagcgtatattaaagttgttgcagttaaaaagctcgtagttgg
atctgagga-ctagagg-taatgg-tgcgataacttcg-ttactgttat-ttctgcctaa
aaagac-agtgctaggcattggtgctcttaattgagtgcttttgctgcctgtcaagttta
ctttgaaaaaattagagtgctcaaagcaggcgctt---tgcctgaatagtggtgcatgga
ataatggaataagatcttcggatctatttt-gttggttttcggaa-gccgaggtaatgat
taagagagacagacgggggcattcgtattgtggtgttagaggtgaaattcttggatcgcc
gcaag--acgaacaactgcgaaagcatttgccaagcatgttttcattaatcaagaacgaa
agtcagaggttcgaagacgatcagataccgtcctagttctgaccataaacgatgccagct
ggcgatccgcggtggttgtt-attttcgaccccgcgggcagcc-tccgggaaaccaaagc
ctttgggttccgggggaagtatgattgcaaagtcgaaacttaaaggaattgacggaaggg
caccaccaggagtggagcctgcggcttaatttgactcaacacgggaaaactcacccggcc
cggacactgttaggattgacagattgaaagctctttctcgattcggtgggtggtggtgca
tggccgttcttagttggtggag-cgatttgtctggttaattccgataacgaacgagactc
tagcctgctaaatagtcgggtcgtatta-tttagcgactttatgacttcttagagggaca
a-gcggcaactagtcgcacgagattgagcaataacaggtctgtgatgcccttagatgttc
ggggccgcacgcgcgctacactgaagggaacaacgagtagttttcctggcccgaatgggt
cgggtaacctgttgaatacccttcgtgacagggatcggggcttgcaattattccccgtga
acgaggaattcccagtaagcgcaagtca-taagcttgcgttgattacgtccctgcccttt
gtacacaccgcccgtcgctactaccgatt--gaatgttctggtgaaatcatcagagtgg-
tgccgatggggtggtctccactccattgga-aactgc-----------------------
---------------------------------------------------------
>Miclin_A64_17d
------------------------------------------------------------
------------------------------------------------------------
-------------------------actgcagtaattctggagctaatacg-tgcaacta
agcctagaccttca--tggaatgggcgcatttattagatcaaaaccaa--ccacacttc-
--g-gtgtgtccttgttgatgactctggataa-cttt---gctgatcgcatggc--ctta
gagccggcgacgtatctttcaaatgtctgccctatcaacttacgatggtaggtgatatgc
ctaccatggttgtaacgggtaacggggaatcagggttcgattccggagagggagcctgag
aaacggctaccacatctaaggaaggcagcaggcgcgcaaattacccactcccggcacggg
gaggtagtgacgaaaaataacgatacggaactcttttgaggctccgtaattggaatgagt
acaatttaaatcctttaacgag-gatcca-ttggagggcaagtctggtgccagcagccgc
ggtaattccagctccaatagcgtatattaaagttgttgcagttaaaaagctcgtagttgg
atctgagga-ctagaga-taatgg-tgcgataacttcg-ttactgttat-ttctgcctaa
aaagac-agtgctaggcattggtgctcttaattgagtgcttttgctgcctgtcaagttta
ctttgaaaaaattagagtgctcaaagcaggcgctt---tgcctgaatagtggtgcatgga
ataatggaataagatcttcggatctatttt-gttggttttcggaa-gccgaggtaatgat
taagagagacagacgggggcattcgtattgtggtgttagaggtgaaattcttggatcgcc
gcaag--acgaacaactgcgaaagcatttgccaagcatgttttcattaatcaagaacgaa
agtcagaggttcgaagacgatcagataccgtcctagttctgaccataaacgatgccagct
ggcgatccgcggtggttgtt-attttcgaccccgcgggcagcc-tccgggaaaccaaagc
ctttgggttccgggggaagtatgattgcaaagtcgaaacttaaaggaattgacggaaggg
caccaccaggagtggagcctgcggcttaatttgactcaacacgggaaaactcacccggcc
cggacactgttaggattgacagattgaaagctctttctcgattcggtgggtggtggtgca
tggccgttcttagttggtggag-cgatttgtctggttaattccgataacgaacgagactc
tagcctgctaaatagtcgggtcgtatta-tttagcgactttatgacttcttagagggaca
a-gcggcaactagtcgcacgagattgagcaataacaggtctgtgatgcccttagatgttc
ggggccgcacgcgcgctacactgaagggaacaacgagtagttttcctggcccgaatgggt
cgggtaacctgttgaatacccttcgtgacagggatcggggcttgcaattattccccgtga
acgaggaattcccagtaagcgcaagtca-taagcttgcgttgattacgtccctgcccttt
gtacacaccgcccgtcgctactaccgatt--gaatgttctggtgaaatcatcagagtgg-
tgccgatggggtggtctccactccattgga-aactgc-----------------------
---------------------------------------------------------
>Miclin_A69_18d
------------------------------------------------------------
------------------------------------------------------------
-------------------------actgcagtaattctggagctaatacg-tgcaacta
agcctagaccttca--tggaatgggcgcatttattagatcaaaaccaa--ccacacttc-
--g-gtgtgtccttgttgatgactctggataa-cttt---gctgatcgcatggc--ctta
gagccggcgacgtatctttcaaatgtctgccctatcaacttacgatggtaggtgatatgc
ctaccatggttgtaacgggtaacggggaatcagggttcgattccggagagggagcctgag
aaacggctaccacatctaaggaaggcagcaggcgcgcaaattacccactcccggcacggg
gaggtagtgacgaaaaataacgatacggaactcttttgaggctccgtaattggaatgagt
acaatttaaatcctttaacgag-gatcca-ttggagggcaagtctggtgccagcagccgc
ggtaattccagctccaatagcgtatattaaagttgttgcagttaaaaagctcgtagttgg
atctgagga-ctagaga-taatgg-tgcgataacttcg-ttactgttat-ttctgcctaa
aaagac-agtgctaggcattggtgctcttaattgagtgcttttgctgcctgtcaagttta
ctttgaaaaaattagagtgctcaaagcaggcgctt---tgcctgaatagtggtgcatgga
ataatggaataagatcttcggatctatttt-gttggttttcggaa-gccgaggtaatgat
taagagagacagacgggggcattcgtattgtggtgttagaggtgaaattcttggatcgcc
gcaag--acgaacaactgcgaaagcatttgccaagcatgttttcattaatcaagaacgaa
agtcagaggttcgaagacgatcagataccgtcctagttctgaccataaacgatgccagct
ggcgatccgcggtggttgtt-attttcgaccccgcgggcagcc-tccgggaaaccaaagc
ctttgggttccgggggaagtatgattgcaaagtcgaaacttaaaggaattgacggaaggg
caccaccaggagtggagcctgcggcttaatttgactcaacacgggaaaactcacccggcc
cggacactgttaggattgacagattgaaagctctttctcgattcggtgggtggtggtgca
tggccgttcttagttggtggag-cgatttgtctggttaattccgataacgaacgagactc
tagcctgctaaatagtcgggtcgtatta-tttagcgactttatgacttcttagagggaca
a-gcggcaactagtcgcacgagattgagcaataacaggtctgtgatgcccttagatgttc
ggggccgcacgcgcgctacactgaagggaacaacgagtagttttcctggcccgaatgggt
cgggtaacctgttgaatacccttcgtgacagggatcggggcttgcaattattccccgtga
acgaggaattcccagtaagcgcaagtca-taagcttgcgttgattacgtccctgcccttt
gtacacaccgcccgtcgctactaccgatt--gaatgttctggtgaaatcatcagagtgg-
tgccgatggggtggtctccactccattgga-aactgc-----------------------
---------------------------------------------------------
>Miclin_A70_19d
------------------------------------------------------------
------------------------------------------------------------
-------------------------actgcagtaattctggagctaatacg-tgcaacta
agcctagaccttca--tggaatgggcgcatttattagatcaaaaccaa--ccacacttc-
--g-gtgtgtccttgttgatgactctggataa-cttt---gctgatcgcatggc--ctta
gagccggcgacgtatctttcaaatgtctgccctatcaacttacgatggtaggtgatatgc
ctaccatggttgtaacgggtaacggggaatcagggttcgattccggagagggagcctgag
aaacggctaccacatctaaggaaggcagcaggcgcgcaaattacccactcccggcacggg
gaggtagtgacgaaaaataacgatacggaactcttttgaggctccgtaattggaatgagt
acaatttaaatcctttaacgag-gatcca-ttggagggcaagtctggtgccagcagccgc
ggtaattccagctccaatagcgtatattaaagttgttgcagttaaaaagctcgtagttgg
atctgagga-ctagagg-taatgg-tgcgataacttcg-ttactgttat-ttctgcctaa
aaagac-agtgctaggcattggtgctcttaattgagtgcttttgctgcctgtcaagttta
ctttgaaaaaattagagtgctcaaagcaggcgctt---tgcctgaatagtggtgcatgga
ataatggaataagatcttcggatctatttt-gttggttttcggaa-gccgaggtaatgat
taagagagacagacgggggcattcgtattgtggtgttagaggtgaaattcttggatcgcc
gcaag--acgaacaactgcgaaagcatttgccaagcatgttttcattaatcaagaacgaa
agtcagaggttcgaagacgatcagataccgtcctagttctgaccataaacgatgccagct
ggcgatccgcggtggttgtt-attttcgaccccgcgggcagcc-tccgggaaaccaaagc
ctttgggttccgggggaagtatgattgcaaagtcgaaacttaaaggaattgacggaaggg
caccaccaggagtggagcctgcggcttaatttgactcaacacgggaaaactcacccggcc
cggacactgttaggattgacagattgaaagctctttctcgattcggtgggtggtggtgca
tggccgttcttagttggtggag-cgatttgtctggttaattccgataacgaacgagactc
tagcctgctaaatagtcgggtcgtatta-tttagcgactttatgacttcttagagggaca
a-gcggcaactagtcgcacgagattgagcaataacaggtctgtgatgcccttagatgttc
ggggccgcacgcgcgctacactgaagggaacaacgagtagttttcctggcccgaatgggt
cgggtaacctgttgaatacccttcgtgacagggatcggggcttgcaattattccccgtga
acgaggaattcccagtaagcgcaagtca-taagcttgcgttgattacgtccctgcccttt
gtacacaccgcccgtcgctactaccgatt--gaatgttctggtgaaatcatcagagtgg-
tgccgatggggtggtctccactccattgga-aactgc-----------------------
---------------------------------------------------------
>Miclin_A73_20d
------------------------------------------------------------
------------------------------------------------------------
-------------------------actgcagtaattctggagctaatacg-tgcaacta
agcctagaccttca--aggaaggggcgcatttattagatcaaaaccaa--ccacacttc-
--g-gtgtgtccttgttgatgactctggataa-cttt---gctgatcgcatggc--ctta
gagccggcgacgtatctttcaaatgtctgccctatcaacttacgatggtaggtgatatgc
ctaccatggttgtaacgggtaacggggaatcagggttcgattccggagagggagcctgag
aaacggctaccacatctaaggaaggcagcaggcgcgcaaattacccactcccggcacggg
gaggtagtgacgaaaaataacgatacggaactcttttgaggctccgtaattggaatgagt
acaatttaaatcctttaacgag-gatcca-ttggagggcaagtctggtgccagcagccgc
ggtaattccagctccaatagcgtatattaaagttgttgcagttaaaaagctcgtagttgg
atctgagga-ctagaga-taatgg-tgcgataacttcg-ttactgttat-ttctgcctaa
aaagac-agtgctaggcattggtgctcttaattgagtgcttttgctgcctgtcaagttta
ctttgaaaaaattagagtgctcaaagcaggcgctt---tgcctgaatagtggtgcatgga
ataatggaataagatcttcggatctatttt-gttggttttcggaa-gccgaggtaatgat
taagagagacagacgggggcattcgtattgtggtgttagaggtgaaattcttggatcgcc
gcaag--acgaacaactgcgaaagcatttgccaagcatgttttcattaatcaagaacgaa
agtcagaggttcgaagacgatcagataccgtcctagttctgaccataaacgatgccagct
ggcgatccgcggtggttgtt-attttcgaccccgcgggcagcc-tccgggaaaccaaagc
ctttgggttccgggggaagtatgattgcaaagtcgaaacttaaaggaattgacggaaggg
caccaccaggagtggagcctgcggcttaatttgactcaacacgggaaaactcacccggcc
cggacactgttaggattgacagattgaaagctctttctcgattcggtgggtggtggtgca
tggccgttcttagttggtggag-cgatttgtctggttaattccgataacgaacgagactc
tagcctgctaaatagtcgggtcgtatta-tttagcgactttatgacttcttagagggaca
a-gcggcaactagtcgcacgagattgagcaataacaggtctgtgatgcccttagatgttc
ggggccgcacgcgcgctacactgaagggaacaacgagtagttttcctggcccgaatgggt
cgggtaacctgttgaatacccttcgtgacagggatcggggcttgcaattattccccgtga
acgaggaattcccagtaagcgcaagtca-taagcttgcgttgattacgtccctgcccttt
gtacacaccgcccgtcgctactaccgatt--gaatgttctggtgaaatcatcagagtgg-
tgccgatggggtggtctccactccattgga-aactgc-----------------------
---------------------------------------------------------
>Miclin_B21_44j
------------------------------------------------------------
------------------------------------------------------------
-------------------------actgcagtaattctggagctaatacg-tgcaacta
agcctagaccttca--tggaatgggcgcatttattagatcaaaaccaac-ccacacttc-
--g-gtgtgtccttgttgatgactctggataa-cttt---gctgatcgcatggc--ctta
gagccggcgacgtatctttcaaatgtctgccctatcaacttacgatggtaggtgatatgc
ctaccatggttgtaacgggtaacggggaatcagggttcgattccggagagggagcctgag
aaacggctaccacatctaaggaaggcagcaggcgcgcaaattacccactcccggcacggg
gaggtagtgacgaaaaataacgatacggaactcttttgaggctccgtaattggaatgagt
acaatttaaatcctttaacgag-gatcca-ttggagggcaagtctggtgccagcagccgc
ggtaattccagctccaatagcgtatattaaagttgttgcagttaaaaagctcgtagttgg
atctgagga-ctagaga-taatgg-tgcgataacttcg-ttactgttat-ttctgcctaa
aaagac-agtgctaggcattggtgctcttaattgagtgcttttgctgcctgtcaagttta
ctttgaaaaaattagagtgctcaaagcaggcgctt---tgcctgaatagtggtgcatgga
ataatggaataagatcttcggatctatttt-gttggttttcggaa-gccgaggtaatgat
taagagagacagacgggggcattcgtattgtggtgttagaggtgaaattcttggatcgcc
gcaag--acgaacaactgcgaaagcatttgccaagcatgttttcattaatcaagaacgaa
agtcagaggttcgaagacgatcagataccgtcctagttctgaccataaacgatgccagct
ggcgatccgcggtggttgtt-attttcgaccccgcgggcagcc-tccgggaaaccaaagc
ctttgggttccgggggaagtatgattgcaaagtcgaaacttaaaggaattgacggaaggg
caccaccaggagtggagcctgcggcttaatttgactcaacacgggaaaactcacccggcc
cggacactgttaggattgacagattgaaagctctttctcgattcggtgggtggtggtgca
tggccgttcttagttggtggag-cgatttgtctggttaattccgataacgaacgagactc
tagcctgctaaatagtcgggtcgtatta-tttagcgactttatgacttcttagagggaca
a-gcggcaactagtcgcacgagattgagcaataacaggtctgtgatgcccttagatgttc
ggggccgcacgcgcgctacactgaagggaacaacgagtagttttcctggcccgaatgggt
cgggtaacctgttgaatacccttcgtgacagggatcggggcttgcaattattccccgtga
acgaggaattcccagtaagcgcaagtca-taagcttgcgttgattacgtccctgcccttt
gtacacaccgcccgtcgctactaccgatt--gaatgttctggtgaaatcatcagagtgg-
tgccgatggggtggtctccactccattgga-aactgc-----------------------
---------------------------------------------------------
>Miclin_B3_30j
------------------------------------------------------------
------------------------------------------------------------
-------------------------actgcagtaattctggagctaatacg-tgcaacta
agcctagaccttca--tggaatgggcgcatttattagatcaaaaccaa--ccacacttc-
--g-gtgtgtccttgttgatgactctggataa-cttt---gctgatcgcatggc--ctta
gagccggcgacgtatctttcaaatgtctgccctatcaacttacgatggtaggtgatatgc
ctaccatggttgtaacgggtaacggggaatcagggttcgattccggagagggagcctgag
aaacggctaccacatctaaggaaggcagcaggcgcgcaaattacccactcccggcacggg
gaggtagtgacgaaaaataacgatacggaactcttttgaggctccgtaattggaatgagt
acaatttaaatcctttaacgag-gatcca-ttggagggcaagtctggtgccagcagccgc
ggtaattccagctccaatagcgtatattaaagttgttgcagttaaaaagctcgtagttgg
atctgagga-ctagaga-taatgg-tgcgataacttcg-ttactgttat-ttctgcctaa
aaagac-agtgctaggcattggtgctcttaattgagtgcttttgctgcctgtcaagttta
ctttgaaaaaattagagtgctcaaagcaggcgctt---tgcctgaatagtggtgcatgga
ataatggaataagatcttcggatctatttt-gttggttttcggaa-gccgaggtaatgat
taagagagacagacgggggcattcgtattgtggtgttagaggtgaaattcttggatcgcc
gcaag--acgaacaactgcgaaagcatttgccaagcatgttttcattaatcaagaacgaa
agtcagaggttcgaagacgatcagataccgtcctagttctgaccataaacgatgccagct
ggcgatccgcggtggttgtt-attttcgaccccgcgggcagcc-tccgggaaaccaaagc
ctttgggttccgggggaagtatgattgcaaagtcgaaacttaaaggaattgacggaaggg
caccaccaggagtggagcctgcggcttaatttgactcaacacgggaaaactcacccggcc
cggacactgttaggattgacagattgaaagctctttctcgattcggtgggtggtggtgca
tggccgttcttagttggtggag-cgatttgtctggttaattccgataacgaacgagactc
tagcctgctaaatagtcgggtcgtatta-tttagcgactttatgacttcttagagggaca
a-gcggcaactagtcgcacgagattgagcaataacaggtctgtgatgcccttagatgttc
ggggccgcacgcgcgctacactgaagggaacaacgagtagttttcctggcccgaatgggt
cgggtaacctgttgaatacccttcgtgacagggatcggggcttgcaattattccccgtga
acgaggaattcccagtaagcgcaagtca-taagcttgcgttgattacgtccctgcccttt
gtacacaccgcccgtcgctactaccgatt--gaatgttctggtgaaatcatcagagtgg-
tgccgatggggtggtctccactccattgga-aactgc-----------------------
---------------------------------------------------------
>Miclin_B4_31j
------------------------------------------------------------
------------------------------------------------------------
-------------------------actgcagtaattctggagctaatacg-tgcaacta
agcctagaccttca--tggaatgggcgcatttattagatcaaaaccaa--ccacacttc-
--g-gtgtgtccttgttgatgactctggataa-cttt---gctgatcgcatggc--ctta
gagccggcgacgtatctttcaaatgtctgccctatcaacttacgatggtaggtgatatgc
ctaccatggttgtaacgggtaacggggaatcagggttcgattccggagagggagcctgag
aaacggctaccacatctaaggaaggcagcaggcgcgcaaattacccactcccggcacggg
gaggtagtgacgaaaaataacgatacggaactcttttgaggctccgtaattggaatgagt
acaatttaaatcctttaacgag-gatcca-ttggagggcaagtctggtgccagcagccgc
ggtaattccagctccaatagcgtatattaaagttgttgcagttaaaaagctcgtagttgg
atctgagga-ctagaga-taatgg-tgcgataacttcg-ttactgttat-ttctgcctaa
aaagac-agtgctaggcattggtgctcttaattgagtgcttttgctgcctgtcaagttta
ctttgaaaaaattagagtgctcaaagcaggcgctt---tgcctgaatagtggtgcatgga
ataatggaataagatcttcggatctatttt-gttggttttcggaa-gccgaggtaatgat
taagagagacagacgggggcattcgtattgtggtgttagaggtgaaattcttggatcgcc
gcaag--acgaacaactgcgaaagcatttgccaagcatgttttcattaatcaagaacgaa
agtcagaggttcgaagacgatcagataccgtcctagttctgaccataaacgatgccagct
ggcgatccgcggtggttgtt-attttcgaccccgcgggcagcc-tccgggaaaccaaagc
ctttgggttccgggggaagtatgattgcaaagtcgaaacttaaaggaattgacggaaggg
caccaccaggagtggagcctgcggcttaatttgactcaacacgggaaaactcacccggcc
cggacactgttaggattgacagattgaaagctctttctcgattcggtgggtggtggtgca
tggccgttcttagttggtggag-cgatttgtctggttaattccgataacgaacgagactc
tagcctgctaaatagtcgggtcgtatta-tttagcgactttatgacttcttagagggaca
a-gcggcaactagtcgcacgagattgagcaataacaggtctgtgatgcccttagatgttc
ggggccgcacgcgcgctacactgaagggaacaacgagtagttttcctggcccgaatgggt
cgggtaacctgttgaatacccttcgtgacagggatcggggcttgcaattattccccgtga
acgaggaattcccagtaagcgcaagtca-taagcttgcgttgattacgtccctgcccttt
gtacacaccgcccgtcgctactaccgatt--gaatgttctggtgaaatcatcagagtgg-
tgccgatggggtggtctccactccattgga-aactgc-----------------------
---------------------------------------------------------
>Miclin_D85092
------------------------------------------------------------
------------------------------------------------------------
-------------------------actgcagtaattctggagctaatacg-tgcaacta
agcctagaccttca--tggaatgggcgcatttattagatcaaaaccaac-caacacttc-
--g-gtgtgtccttgttgatgactctggataaccttt---gctgagcac-tggc--ctta
gagccggcgagctatc-ttcaaatgt-tgccctatcaacttacgatggtaggtgatatgc
ctaccatggttgtaacgggtaacggggaatcagggttcgattccggagagggagcctgag
aaacggctaccacatctaaggaaggcagcaggcgcgcaaattacccactcccggcacggg
gaggtagtgacgaaaaataacgatacggaactcttttgaggctccgtaattggaatgagt
acaatttaaatcctttaacgag-gatcca-ttggagggcaagtctggtgccagcagccgc
-gtaattccagctccaatagcgtatattaaagttgttgcagttaaaaagctcgtagttgg
atctgagga-ctagaga-taatggctgcgataacttcg-ttactgttat-ttctgcctaa
aaagac-agtgctaggcattggtgctcttaattgagtgcttttgctgcctgtcaagttta
ctttgaaaaaattagagtgctcaaagcaggcgctt---tgcctgaatagtggtgcatgga
ataatggaataaga-tctcggatctatttt-gttggttttcggaa-gccgaggtaatgat
taagagagacagacgggggcattcgtattgtggtgttagaggtgaaattcttggatcgcc
gcaagtctcgaacaactgcgaaagcatttgccaagcatgttttcattaatcaagaacgaa
agtcagaggttcgaagacgatcagataccgtcctagttctgaccataaacgatgccagct
ggcgatccgcggtggttgtt-attttcgaccccgc-ggcagcc-tccgggaaaccaaagc
ctttgggttccgggggaagtatgattgcaaagtcgaaacttaaaggaattgacggaaggg
caccaccaggagtggagcctgc-gcttaatttgactcaacacgggaaaactcacccggcc
c-gacactgttaggattgacagattgaaagctctttctcgattcggtgggtggtggtgca
tggccgttcttacttggtggagccgatttgtctggttaattccgataacgaacgagactc
tagcctgctaaatagtcgggtcgtata--tttagcgactttatgacttcttaga-ggaca
a-gcggcaactagtcgcacgagattgagcaataacaggtctgtgatgcccttagatgttc
ggggcgtcacgcgcgctacactgaagggaacaacgagtagtttttcctggccgaatgggt
cgggtaacctgttgaatacccttcgtgacagggatcggggcttgcaattattccccgtga
acgaggaattcccagtaagcgcaagtca-taagcttgcgttgattacgtccctgcccttt
gtacaca-cgcccgtcgctactaccgatt--gaatgttctggtgaaatcatcagagtgg-
tgccgatggggtggtctccactccattgga-aactgc-----------------------
---------------------------------------------------------
>Miclin_E62_75c
------------------------------------------------------------
------------------------------------------------------------
-------------------------actgcagtaattctggagctaatacg-tgcaacta
agcctagaccttca--tggaatgggcgcatttattagatcaaaaccaa--ccacacttc-
--g-gtgtgtccttgttgatgactctggataa-cttt---gctgatcgcatggc--ctta
gagccggcgacgtatctttcaaatgtctgccctatcaacttacgatggtaggtgatatgc
ctaccatggttgtaacgggtaacggggaatcagggttcgattccggagagggagcctgag
aaacggctaccacatctaaggaaggcagcaggcgcgcaaattacccactcccggcacggg
gaggtagtgacgaaaaataacgatacggaactcttttgaggctccgtaattggaatgagt
acaatttaaatcctttaacgag-gatcca-ttggagggcaagtctggtgccagcagccgc
ggtaattccagctccaatagcgtatattaaagttgttgcagttaaaaagctcgtagttgg
atctgagga-ctagaga-taatgg-tgcgataacttcg-ttactgttat-ttctgcctaa
aaagac-agtgctaggcattggtgctcttaattgagtgcttttgctgcctgtcaagttta
ctttgaaaaaattagagtgctcaaagcaggcgctt---tgcctgaatagtggtgcatgga
ataatggaataagatcttcggatctatttt-gttggttttcggaa-gccgaggtaatgat
taagagagacagacgggggcattcgtattgtggtgttagaggtgaaattcttggatcgcc
gcaag--acgaacaactgcgaaagcatttgccaagcatgttttcattaatcaagaacgaa
agtcagaggttcgaagacgatcagataccgtcctagttctgaccataaacgatgccagct
ggcgatccgcggtggttgtt-attttcgaccccgcgggcagcc-tccgggaaaccaaagc
ctttgggttccgggggaagtatgattgcaaagtcgaaacttaaaggaattgacggaaggg
caccaccaggagtggagcctgcggcttaatttgactcaacacgggaaaactcacccggcc
cggacactgttaggattgacagattgaaagctctttctcgattcggtgggtggtggtgca
tggccgttcttagttggtggag-cgatttgtctggttaattccgataacgaacgagactc
tagcctgctaaatagtcgggtcgtatta-tttagcgactttatgacttcttagagggaca
a-gcggcaactagtcgcacgagattgagcaataacaggtctgtgatgcccttagatgttc
ggggccgcacgcgcgctacactgaagggaacaacgagtagttttcctggcccgaatgggt
cgggtaacctgttgaatacccttcgtgacagggatcggggcttgcaattattccccgtga
acgaggaattcccagtaagcgcaagtca-taagcttgcgttgattacgtccctgcccttt
gtacacaccgcccgtcgctactaccgatt--gaatgttctggtgaaatcatcagagtgg-
tgccgatggggtggtctccactccattgga-aactgc-----------------------
---------------------------------------------------------
>Miclin_F10_91i
------------------------------------------------------------
------------------------------------------------------------
-------------------------actgcagtaattctggagttaatacg-tgcaacta
agcctagaccttca--tggaatgggcgcatttattagatcaaaaccaa--ccacacttc-
--g-gtgtgtccttgttgatgactctggataa-cttt---gctgatcgcatggc--ctta
gagccggcgacgtatctttcaaatgtctgccctatcaacttacgatggtaggtgatatgc
ctaccatggttgtaacgggtaacggggaatcagggttcgattccggagagggagcctgag
aaacggctaccacatctaaggaaggcagcaggcgcgcaaattacccactcccggcacggg
gaggtagtgacgaaaaataacgatacggaactcttttgaggctccgtaattggaatgagt
acaatttaaatcctttaacgag-gatcca-ttggagggcaagtctggtgccagcagccgc
ggtaattccagctccaatagcgtatattaaagttgttgcagttaaaaagctcgtagttgg
atctgagga-ctagaga-taatgg-tgcgataacttcg-ttactgttat-ttctgcctaa
aaagac-agtgctaggcattggtgctcttaattgagtgcttttgctgcctgtcaagttta
ctttgaaaaaattagagtgctcaaagcaggcgctt---tgcctgaatagtggtgcatgga
ataatggaataagatcttcggatctatttt-gttggttttcggaa-gccgaggtaatgat
taagagagacagacgggggcattcgtattgtggtgttagaggtgaaattcttggatcgcc
gcaag--acgaacaactgcgaaagcatttgccaagcatgttttcattaatcaagaacgaa
agtcagaggttcgaagacgatcagataccgtcctagttctgaccataaacgatgccagct
ggcgatccgcggtggttgtt-attttcgaccccgcgggcagcc-tccgggaaaccaaagc
ctttgggttccgggggaagtatgattgcaaagtcgaaacttaaaggaattgacggaaggg
caccaccaggagtggagcctgcggcttaatttgactcaacacgggaaaactcacccggcc
cggacactgttaggattgacagattgaaagctctttctcgattcggtgggtggtggtgca
tggccgttcttagttggtggag-cgatttgtctggttaattccgataacgaacgagactc
tagcctgctaaatagtcgggtcgtatta-tttagcgactttatgacttcttagagggaca
a-gcggcaactagtcgcacgagattgagcaataacaggtctgtgatgcccttagatgttc
ggggccgcacgcgcgctacactgaagggaacaacgagtagttttcctggcccgaatgggt
cgggtaacctgttgaatacccttcgtgacagggatcggggcttgcaattattccccgtga
acgaggaattcccagtaagcgcaagtca-taagcttgcgttgattacgtccctgcccttt
gtacacaccgcccgtcgctactaccgatt--gaatgttctggtgaaatcatcagagtgg-
tgccgatggggtggtctccactccattgga-aactgc-----------------------
---------------------------------------------------------
>Miclin_F11_92i
------------------------------------------------------------
------------------------------------------------------------
-------------------------actgcagtaattctggagctaatacg-tgcaacta
agcctagaccttca--tggaatgggcgcatttattagatcaaaaccaa--ccacacttc-
--g-gtgtgtccttgttgatgactctggataa-cttt---gctgatcgcatggc--ctta
gagccggcgacgtatctttcaaatgtctgccctatcaacttacgatggtaggtgatatgc
ctaccatggttgtaacgggtaacggggaatcagggttcgattccggagagggagcctgag
aaacggctaccacatctaaggaaggcagcaggcgcgcaaattacccactcccggcacggg
gaggtagtgacgaaaaataacgatacggaactcttttgaggctccgtaattggaatgagt
acaatttaaatcctttaacgag-gatcca-ttggagggcaagtctggtgccagcagccgc
ggtaattccagctccaatagcgtatattaaagttgttgcagttaaaaagctcgtagttgg
atctgagga-ctagaga-taatgg-tgcgataacttcg-ttactgttat-ttctgcctaa
aaagac-agtgctaggcattggtgctcttaattgagtgcttttgctgcctgtcaagttta
ctttgaaaaaattagagtgctcaaagcaggcgctt---tgcctgaatagtggtgcatgga
ataatggaataagatcttcggatctatttt-gttggttttcggaa-gccgaggtaatgat
taagagagacagacgggggcattcgtattgtggtgttagaggtgaaattcttggatcgcc
gcaag--acgaacaactgcgaaagcatttgccaagcatgttttcattaatcaagaacgaa
agtcagaggttcgaagacgatcagataccgtcctagttctgaccataaacgatgccagct
ggcgatccgcggtggttgtt-attttcgaccccgcgggcagcc-tccgggaaaccaaagc
ctttgggttccgggggaagtatgattgcaaagtcgaaacttaaaggaattgacggaaggg
caccaccaggagtggagcctgcggcttaatttgactcaacacgggaaaactcacccggcc
cggacactgttaggattgacagattgaaagctctttctcgattcggtgggtggtggtgca
tggccgttcttagttggtggag-cgatttgtctggttaattccgataacgaacgagactc
tagcctgctaaatagtcgggtcgtatta-tttagcgactttatgacttcttagagggaca
a-gcggcaactagtcgcacgagattgagcaataacaggtctgtgatgcccttagatgttc
ggggccgcacgcgcgctacactgaagggaacaacgagtagttttcctggcccgaatgggt
cgggtaacctgttgaatacccttcgtgacagggatcggggcttgcaattattccccgtga
acgaggaattcccagtaagcgcaagtca-taagcttgcgttgattacgtccctgcccttt
gtacacaccgcccgtcgctactaccgatt--gaatgttctggtgaaatcatcagagtgg-
tgccgatggggtggtctccactccattgga-aactgc-----------------------
---------------------------------------------------------
>Miclin_F2_83i
------------------------------------------------------------
------------------------------------------------------------
-------------------------actgcagtaattctggagctaatacg-tgcaacta
agcctagaccttca--tggaatgggcgcatttattagatcaaaaccaa--ccacacttc-
--g-gtgtgtccttgttgatgactctggataa-cttt---gctgatcgcatggc--ctta
gagccggcgacgtatctttcaaatgtctgccctatcaacttacgatggtaggtgatatgc
ctaccatggttgtaacgggtaacggggaatcagggttcgattccggagagggagcctgag
aaacggctaccacatctaaggaaggcagcaggcgcgcaaattacccactcccggcacggg
gaggtagtgacgaaaaataacgatacggaactcttttgaggctccgtaattggaatgagt
acaatttaaatcctttaacgag-gatcca-ttggagggcaagtctggtgccagcagccgc
ggtaattccagctccaatagcgtatattaaagttgttgcagttaaaaagctcgtagttgg
atctgagga-ctagaga-taatgg-tgcgataacttcg-ttactgttat-ttctgcctaa
aaagac-agtgctaggcattggtgctcttaattgagtgcttttgctgcctgtcaagttta
ctttgaaaaaattagagtgctcaaagcaggcgctt---tgcctgaatagtggtgcatgga
ataatggaataagatcttcggatctatttt-gttggttttcggaa-gccgaggtaatgat
taagagagacagacgggggcattcgtattgtggtgttagaggtgaaattcttggatcgcc
gcaag--acgaacaactgcgaaagcatttgccaagcatgttttcattaatcaagaacgaa
agtcagaggttcgaagacgatcagataccgtcctagttctgaccataaacgatgccagct
ggcgatccgcggtggttgtt-attttcgaccccgcgggcagcc-tccgggaaaccaaagc
ctttgggttccgggggaagtatgattgcaaagtcgaaacttaaaggaattgacggaaggg
caccaccaggagtggagcctgcggcttaatttgactcaacacgggaaaactcacccggcc
cggacactgttaggattgacagattgaaagctctttctcgattcggtgggtggtggtgca
tggccgttcttagttggtggag-cgatttgtctggttaattccgataacgaacgagactc
tagcctgctaaatagtcgggtcgtatta-tttagcgactttatgacttcttagagggaca
a-gcggcaactagtcgcacgagattgagcaataacaggtctgtgatgcccttagatgttc
ggggccgcacgcgcgctacactgaagggaacaacgagtagttttcctggcccgaatgggt
cgggtaacctgttgaatacccttcgtgacagggatcggggcttgcaattattccccgtga
acgaggaattcccagtaagcgcaagtca-taagcttgcgttgattacgtccctgcccttt
gtacacaccgcccgtcgctactaccgatt--gaatgttctggtgaaatcatcagagtgg-
tgccgatggggtggtctccactccattgga-aactgc-----------------------
---------------------------------------------------------
>Miclin_F26_7j
------------------------------------------------------------
------------------------------------------------------------
-------------------------actgcagtaattctggagctaatacg-tgcaacta
agcctagaccttca--tggaatgggcgcatttattagatcaaaaccaa--ccacacttc-
--g-gtgtgtccttgttgatgactctggataa-cttt---gctgatcgcatggc--ctta
gagccggcgacgtatctttcaaatgtctgccctatcaacttacgatggtaggtgatatgc
ctaccatggttgtaacgggtaacggggaatcagggttcgattccggagagggagcctgag
aaacggctaccacatctaaggaaggcagcaggcgcgcaaattacccactcccggcacggg
gaggtagtgacgaaaaataacgatacggaactcttttgaggctccgtaattggaatgagt
acaatttaaatcctttaacgag-gatcca-ttggagggcaagtctggtgccagcagccgc
ggtaattccagctccaatagcgtatattaaagttgttgcagttaaaaagctcgtagttgg
atctgagga-ctagaga-taatgg-tgcgataacttcg-ttactgttat-ttctgcctaa
aaagac-agtgctaggcattggtgctcttaattgagtgcttttgctgcctgtcaagttta
ctttgaaaaaattagagtgctcaaagcaggcgctt---tgcctgaatagtggtgcatgga
ataatggaataagatcttcggatctatttt-gttggttttcggaa-gccgaggtaatgat
taagagagacagacgggggcattcgtattgtggtgttagaggtgaaattcttggatcgcc
gcaag--acgaacaactgcgaaagcatttgccaagcatgttttcattaatcaagaacgaa
agtcagaggttcgaagacgatcagataccgtcctagttctgaccataaacgatgccagct
ggcgatccgcggtggttgtt-attttcgaccccgcgggcagcc-tccgggaaaccaaagc
ctttgggttccgggggaagtatgattgcaaagtcgaaacttaaaggaattgacggaaggg
caccaccaggagtggagcctgcggcttaatttgactcaacacgggaaaactcacccggcc
cggacactgttaggattgacagattgaaagctctttctcgattcggtgggtggtggtgca
tggccgttcttagttggtggag-cgatttgtctggttaattccgataacgaacgagactc
tagcctgctaaatagtcgggtcgtatta-tttagcgactttatgacttcttagagggaca
a-gcggcaactagtcgcacgagattgagcaataacaggtctgtgatgcccttagatgttc
ggggccgcacgcgcgctacactgaagggaacaacgagtagttttcctggcccgaatgggt
cgggtaacctgttgaatacccttcgtgacagggatcggggcttgcaattattccccgtga
acgaggaattcccagtaagcgcaagtca-taagcttgcgttgattacgtccctgcccttt
gtacacaccgcccgtcgctactaccgatt--gaatgttctggtgaaatcatcagagtgg-
tgccgatggggtggtctccactccattgga-aactgc-----------------------
---------------------------------------------------------
>Miclin_F27_9j
------------------------------------------------------------
------------------------------------------------------------
-------------------------actgcagtaattctggagctaatacg-tgcaacta
agcctagaccttca--tggaatgggcgcatttattagatcaaaaccaa--ccacacttc-
--g-gtgtgtccttgttgatgactctggataa-cttt---gctgatcgcatggc--ctta
gagccggcgacgtatctttcaaatgtctgccctatcaacttacgatggtaggtgatatgc
ctaccatggttgtaacgggtaacggggaatcagggttcgattccggagagggagcctgag
aaacggctaccacatctaaggaaggcagcaggcgcgcaaattacccactcccggcacggg
gaggtagtgacgaaaaataacgatacggaactcttttgaggctccgtaattggaatgagt
acaatttaaatcctttaacgag-gatcca-ttggagggcaagtctggtgccagcagccgc
ggtaattccagctccaatagcgtatattaaagttgttgcagttaaaaagctcgtagttgg
atctgagga-ctagaga-taatgg-tgcgataacttcg-ttactgttat-ttctgcctaa
aaagac-agtgctaggcattggtgctcttaattgagtgcttttgctgcctgtcaagttta
ctttgaaaaaattagagtgctcaaagcaggcgctt---tgcctgaatagtggtgcatgga
ataatggaataagatcttcggatctatttt-gttggttttcggaa-gccgaggtaatgat
taagagagacagacgggggcattcgtattgtggtgttagaggtgaaattcttggatcgcc
gcaag--acgaacaactgcgaaagcatttgccaagcatgttttcattaatcaagaacgaa
agtcagaggttcgaagacgatcagataccgtcctagttctgaccataaacgatgccagct
ggcgatccgcggtggttgtt-attttcgaccccgcgggcagcc-tccgggaaaccaaagc
ctttgggttccgggggaagtatgattgcaaagtcgaaacttaaaggaattgacggaaggg
caccaccaggagtggagcctgcggcttaatttgactcaacacgggaaaactcacccggcc
cggacactgttaggattgacagattgaaagctctttctcgattcggtgggtggtggtgca
tggccgttcttagttggtggag-cgatttgtctggttaattccgataacgaacgagactc
tagcctgctaaatagtcgggtcgtatta-tttagcgactttatgacttcttagagggaca
a-gcggcaactagtcgcacgagattgagcaataacaggtctgtgatgcccttagatgttc
ggggccgcacgcgcgctacactgaagggaacaacgagtagttttcctggcccgaatgggt
cgggtaacctgttgaatacccttcgtgacagggatcggggcttgcaattattccccgtga
acgaggaattcccagtaagcgcaagtca-taagcttgcgttgattacgtccctgcccttt
gtacacaccgcccgtcgctactaccgatt--gaatgttctggtgaaatcatcagagtgg-
tgccgatggggtggtctccactccattgga-aactgc-----------------------
---------------------------------------------------------
>Miclin_F28_10j
------------------------------------------------------------
------------------------------------------------------------
-------------------------actgcagtaattctggagctaatacg-tgcaacta
agcctagaccttca--tggaatgggcgcatttattagatcaaaaccaa--ccacacttc-
--g-gtgtgtccttgttgatgactctggataa-cttt---gctgatcgcatggc--ctta
gagccggcgacgtatctttcaaatgtctgccctatcaacttacgatggtaggtgatatgc
ctaccatggttgtaacgggtaacggggaatcagggttcgattccggagagggagcctgag
aaacggctaccacatctaaggaaggcagcaggcgcgcaaattacccactcccggcacggg
gaggtagtgacgaaaaataacgatacggaactcttttgaggctccgtaattggaatgagt
acaatttaaatcctttaacgag-gatcca-ttggagggcaagtctggtgccagcagccgc
ggtaattccagctccaatagcgtatattaaagttgttgcagttaaaaagctcgtagttgg
atctgagga-ctagaga-taatgg-tgcgataacttcg-ttactgttat-ttctgcctaa
aaagac-agtgctaggcattggtgctcttaattgagtgcttttgctgcctgtcaagttta
ctttgaaaaaattagagtgctcaaagcaggcgctt---tgcctgaatagtggtgcatgga
ataatggaataagatcttcggatctatttt-gttggttttcggaa-gccgaggtaatgat
taagagagacagacgggggcattcgtattgtggtgttagaggtgaaattcttggatcgcc
gcaag--acgaacaactgcgaaagcatttgccaagcatgttttcattaatcaagaacgaa
agtcagaggttcgaagacgatcagataccgtcctagttctgaccataaacgatgccagct
ggcgatccgcggtggttgtt-attttcgaccccgcgggcagcc-tccgggaaaccaaagc
ctttgggttccgggggaagtatgattgcaaagtcgaaacttaaaggaattgacggaaggg
caccaccaggagtggagcctgcggcttaatttgactcaacacgggaaaactcacccggcc
cggacactgttaggattgacagattgaaagctctttctcgattcggtgggtggtggtgca
tggccgttcttagttggtggag-cgatttgtctggttaattccgataacgaacgagactc
tagcctgctaaatagtcgggtcgtatta-tttagcgactttatgacttcttagagggaca
a-gcggcaactagtcgcacgagattgagcaataacaggtctgtgatgcccttagatgttc
ggggccgcacgcgcgctacactgaagggaacaacgagtagttttcctggcccgaatgggt
cgggtaacctgttgaatacccttcgtgacagggatcggggcttgcaattattccccgtga
acgaggaattcccagtaagcgcaagtca-taagcttgcgttgattacgtccctgcccttt
gtacacaccgcccgtcgctactaccgatt--gaatgttctggtgaaatcatcagagtgg-
tgccgatggggtggtctccactccattgga-aactgc-----------------------
---------------------------------------------------------
>Miclin_F30_12j
------------------------------------------------------------
------------------------------------------------------------
-------------------------actgcagtaattctggagctaatacg-tgcaacta
agcctagaccttca--tggaatgggcgcatttattagatcaaaaccaa--ccacacttc-
--g-gtgtgtccttgttgatgactctggataa-cttt---gctgatcgcatggc--ctta
gagccggcgacgtatctttcaaatgtctgccctatcaacttacgatggtaggtgatatgc
ctaccatggttgtaacgggtaacggggaatcagggttcgattccggagagggagcctgag
aaacggctaccacatctaaggaaggcagcaggcgcgcaaattacccactcccggcacggg
gaggtagtgacgaaaaataacgatacggaactcttttgaggctccgtaattggaatgagt
acaatttaaatcctttaacgag-gatcca-ttggagggcaagtctggtgccagcagccgc
ggtaattccagctccaatagcgtatattaaagttgttgcagttaaaaagctcgtagttgg
atctgagga-ctagaga-taatgg-tgcgataacttcg-ttactgttat-ttctgcctaa
aaagac-agtgctaggcattggtgctcttaattgagtgcttttgctgcctgtcaagttta
ctttgaaaaaattagagtgctcaaagcaggcgctt---tgcctgaatagtggtgcatgga
ataatggaataagatcttcggatctatttt-gttggttttcggaa-gccgaggtaatgat
taagagagacagacgggggcattcgtattgtggtgttagaggtgaaattcttggatcgcc
gcaag--acgaacaactgcgaaagcatttgccaagcatgttttcattaatcaagaacgaa
agtcagaggttcgaagacgatcagataccgtcctagttctgaccataaacgatgccagct
ggcgatccgcggtggttgtt-attttcgaccccgcgggcagcc-tccgggaaaccaaagc
ctttgggttccgggggaagtatgattgcaaagtcgaaacttaaaggaattgacggaaggg
caccaccaggagtggagcctgcggcttaatttgactcaacacgggaaaactcacccggcc
cggacactgttaggattgacagattgaaagctctttctcgattcggtgggtggtggtgca
tggccgttcttagttggtggag-cgatttgtctggttaattccgataacgaacgagactc
tagcctgctaaatagtcgggtcgtatta-tttagcgactttatgacttcttagagggaca
a-gcggcaactagtcgcacgagattgagcaataacaggtctgtgatgcccttagatgttc
ggggccgcacgcgcgctacactgaagggaacaacgagtagttttcctggcccgaatgggt
cgggtaacctgttgaatacccttcgtgacagggatcggggcttgcaattattccccgtga
acgaggaattcccagtaagcgcaagtca-taagcttgcgttgattacgtccctgcccttt
gtacacaccgcccgtcgctactaccgatt--gaatgttctggtgaaatcatcagagtgg-
tgccgatggggtggtctccactccattgga-aactgc-----------------------
---------------------------------------------------------
>Miclin_F31_13j
------------------------------------------------------------
------------------------------------------------------------
-------------------------actgcagtaattctggagctaatacg-tgcaacta
agcctagaccttca--tggaatgggcgcatttattagatcaaaaccaa--ccacacttc-
--g-gtgtgtccttgttgatgactctggataa-cttt---gctgatcgcatggc--ctta
gagccggcgacgtatctttcaaatgtctgccctatcaacttacgatggtaggtgatatgc
ctaccatggttgtaacgggtaacggggaatcagggttcgattccggagagggagcctgag
aaacggctaccacatctaaggaaggcagcaggcgcgcaaattacccactcccggcacggg
gaggtagtgacgaaaaataacgatacggaactcttttgaggctccgtaattggaatgagt
acaatttaaatcctttaacgag-gatcca-ttggagggcaagtctggtgccagcagccgc
ggtaattccagctccaatagcgtatattaaagttgttgcagttaaaaagctcgtagttgg
atctgagga-ctagaga-taatgg-tgcgataacttcg-ttactgttat-ttctgcctaa
aaagac-agtgctaggcattggtgctcttaattgagtgcttttgctgcctgtcaagttta
ctttgaaaaaattagagtgctcaaagcaggcgctt---tgcctgaatagtggtgcatgga
ataatggaataagatcttcggatctatttt-gttggttttcggaa-gccgaggtaatgat
taagagagacagacgggggcattcgtattgtggtgttagaggtgaaattcttggatcgcc
gcaag--acgaacaactgcgaaagcatttgccaagcatgttttcattaatcaagaacgaa
agtcagaggttcgaagacgatcagataccgtcctagttctgaccataaacgatgccagct
ggcgatccgcggtggttgtt-attttcgaccccgcgggcagcc-tccgggaaaccaaagc
ctttgggttccgggggaagtatgattgcaaagtcgaaacttaaaggaattgacggaaggg
caccaccaggagtggagcctgcggcttaatttgactcaacacgggaaaactcacccggcc
cggacactgttaggattgacagattgaaagctctttctcgattcggtgggtggtggtgca
tggccgttcttagttggtggag-cgatttgtctggttaattccgataacgaacgagactc
tagcctgctaaatagtcgggtcgtatta-tttagcgactttatgacttcttagagggaca
a-gcggcaactagtcgcacgagattgagcaataacaggtctgtgatgcccttagatgttc
ggggccgcacgcgcgctacactgaagggaacaacgagtagttttcctggcccgaatgggt
cgggtaacctgttgaatacccttcgtgacagggatcggggcttgcaattattccccgtga
acgaggaattcccagtaagcgcaagtca-taagcttgcgttgattacgtccctgcccttt
gtacacaccgcccgtcgctactaccgatt--gaatgttctggtgaaatcatcagagtgg-
tgccgatggggtggtctccactccattgga-aactgc-----------------------
---------------------------------------------------------
>Miclin_F32_14j
------------------------------------------------------------
------------------------------------------------------------
-------------------------actgcagtaattctggagctaatacg-tgcaacta
agcctagaccttca--tggaatgggcgcatttattagatcaaaaccaa--ccacacttc-
--g-gtgtgtccttgttgatgactctggataa-cttt---gctgatcgcatggc--ctta
gagccggcgacgtatctttcaaatgtctgccctatcaacttacgatggtaggtgatatgc
ctaccatggttgtaacgggtaacggggaatcagggttcgattccggagagggagcctgag
aaacggctaccacatctaaggaaggcagcaggcgcgcaaattacccactcccggcacggg
gaggtagtgacgaaaaataacgatacggaactcttttgaggctccgtaattggaatgagt
acaatttaaatcctttaacgag-gatcca-ttggagggcaagtctggtgccagcagccgc
ggtaattccagctccaatagcgtatattaaagttgttgcagttaaaaagctcgtagttgg
atctgagga-ctagaga-taatgg-tgcgataacttcg-ttactgttat-ttctgcctaa
aaagac-agtgctaggcattggtgctcttaattgagtgcttttgctgcctgtcaagttta
ctttgaaaaaattagagtgctcaaagcaggcgctt---tgcctgaatagtggtgcatgga
ataatggaataagatcttcggatctatttt-gttggttttcggaa-gccgaggtaatgat
taagagagacagacgggggcattcgtattgtggtgttagaggtgaaattcttggatcgcc
gcaag--acgaacaactgcgaaagcatttgccaagcatgttttcattaatcaagaacgaa
agtcagaggttcgaagacgatcagataccgtcctagttctgaccataaacgatgccagct
ggcgatccgcggtggttgtt-attttcgaccccgcgggcagcc-tccgggaaaccaaagc
ctttgggttccgggggaagtatgattgcaaagtcgaaacttaaaggaattgacggaaggg
caccaccaggagtggagcctgcggcttaatttgactcaacacgggaaaactcacccggcc
cggacactgttaggattgacagattgaaagctctttctcgattcggtgggtggtggtgca
tggccgttcttagttggtggag-cgatttgtctggttaattccgataacgaacgagactc
tagcctgctaaatagtcgggtcgtatta-tttagcgactttatgacttcttagagggaca
a-gcggcaactagtcgcacgagattgagcaataacaggtctgtgatgcccttagatgttc
ggggccgcacgcgcgctacactgaagggaacaacgagtagttttcctggcccgaatgggt
cgggtaacctgttgaatacccttcgtgacagggatcggggcttgcaattattccccgtga
acgaggaattcccagtaagcgcaagtca-taagcttgcgttgattacgtccctgcccttt
gtacacaccgcccgtcgctactaccgatt--gaatgttctggtgaaatcatcagagtgg-
tgccgatggggtggtctccactccattgga-aactgc-----------------------
---------------------------------------------------------
>Miclin_F34_16j
------------------------------------------------------------
------------------------------------------------------------
-------------------------actgcagtaattctggagctaatacg-tgcaacta
agcctagaccttca--tggaatgggcgcatttattagatcaaaaccaa--ccacacttc-
--g-gtgtgtccttgttgatgactctggataa-cttt---gctgatcgcatggc--ctta
gagccggcgacgtatctttcaaatgtctgccctatcaacttacgatggtaggtgatatgc
ctaccatggttgtaacgggtaacggggaatcagggttcgattccggagagggagcctgag
aaacggctaccacatctaaggaaggcagcaggcgcgcaaattacccactcccggcacggg
gaggtagtgacgaaaaataacgatacggaactcttttgaggctccgtaattggaatgagt
acaatttaaatcctttaacgag-gatcca-ttggagggcaagtctggtgccagcagccgc
ggtaattccagctccaatagcgtatattaaagttgttgcagttaaaaagctcgtagttgg
atctgagga-ctagaga-taatgg-tgcgataacttcg-ttactgttat-ttctgcctaa
aaagac-agtgctaggcattggtgctcttaattgagtgcttttgctgcctgtcaagttta
ctttgaaaaaattagagtgctcaaagcaggcgctt---tgcctgaatagtggtgcatgga
ataatggaataagatcttcggatctatttt-gttggttttcggaa-gccgaggtaatgat
taagagagacagacgggggcattcgtattgtggtgttagaggtgaaattcttggatcgcc
gcaag--acgaacaactgcgaaagcatttgccaagcatgttttcattaatcaagaacgaa
agtcagaggttcgaagacgatcagataccgtcctagttctgaccataaacgatgccagct
ggcgatccgcggtggttgtt-attttcgaccccgcgggcagcc-tccgggaaaccaaagc
ctttgggttccgggggaagtatgattgcaaagtcgaaacttaaaggaattgacggaaggg
caccaccaggagtggagcctgcggcttaatttgactcaacacgggaaaactcacccggcc
cggacactgttaggattgacagattgaaagctctttctcgattcggtgggtggtggtgca
tggccgttcttagttggtggag-cgatttgtctggttaattccgataacgaacgagactc
tagcctgctaaatagtcgggtcgtatta-tttagcgactttatgacttcttagagggaca
a-gcggcaactagtcgcacgagattgagcaataacaggtctgtgatgcccttagatgttc
ggggccgcacgcgcgctacactgaagggaacaacgagtagttttcctggcccgaatgggt
cgggtaacctgttgaatacccttcgtgacagggatcggggcttgcaattattccccgtga
acgaggaattcccagtaagcgcaagtca-taagcttgcgttgattacgtccctgcccttt
gtacacaccgcccgtcgctactaccgatt--gaatgttctggtgaaatcatcagagtgg-
tgccgatggggtggtctccactccattgga-aactgc-----------------------
---------------------------------------------------------
>Miclin_F35_17j
------------------------------------------------------------
------------------------------------------------------------
-------------------------actgcagtaattctggagctaatacg-tgcaacta
agcctagaccttca--tggaatgggcgcatttattagatcaaaaccaa--ccacacttc-
--g-gtgtgtccttgttgatgactctggataa-cttt---gctgatcgcatggc--ctta
gagccggcgacgtatctttcaaatgtctgccctatcaacttacgatggtaggtgatatgc
ctaccatggttgtaacgggtaacggggaatcagggttcgattccggagagggagcctgag
aaacggctaccacatctaaggaaggcagcaggcgcgcaaattacccactcccggcacggg
gaggtagtgacgaaaaataacgatacggaactcttttgaggctccgtaattggaatgagt
acaatttaaatcctttaacgag-gatcca-ttggagggcaagtctggtgccagcagccgc
ggtaattccagctccaatagcgtatattaaagttgttgcagttaaaaagctcgtagttgg
atctgagga-ctagaga-taatgg-tgcgataacttcg-ttactgttat-ttctgcctaa
aaagac-agtgctaggcattggtgctcttaattgagtgcttttgctgcctgtcaagttta
ctttgaaaaaattagagtgctcaaagcaggcgctt---tgcctgaatagtggtgcatgga
ataatggaataagatcttcggatctatttt-gttggttttcggaa-gccgaggtaatgat
taagagagacagacgggggcattcgtattgtggtgttagaggtgaaattcttggatcgcc
gcaag--acgaacaactgcgaaagcatttgccaagcatgttttcattaatcaagaacgaa
agtcagaggttcgaagacgatcagataccgtcctagttctgaccataaacgatgccagct
ggcgatccgcggtggttgtt-attttcgaccccgcgggcagcc-tccgggaaaccaaagc
ctttgggttccgggggaagtatgattgcaaagtcgaaacttaaaggaattgacggaaggg
caccaccaggagtggagcctgcggcttaatttgactcaacacgggaaaactcacccggcc
cggacactgttaggattgacagattgaaagctctttctcgattcggtgggtggtggtgca
tggccgttcttagttggtggag-cgatttgtctggttaattccgataacgaacgagactc
tagcctgctaaatagtcgggtcgtatta-tttagcgactttatgacttcttagagggaca
a-gcggcaactagtcgcacgagattgagcaataacaggtctgtgatgcccttagatgttc
ggggccgcacgcgcgctacactgaagggaacaacgagtagttttcctggcccgaatgggt
cgggtaacctgttgaatacccttcgtgacagggatcggggcttgcaattattccccgtga
acgaggaattcccagtaagcgcaagtca-taagcttgcgttgattacgtccctgcccttt
gtacacaccgcccgtcgctactaccgatt--gaatgttctggtgaaatcatcagagtgg-
tgccgatggggtggtctccactccattgga-aactgc-----------------------
---------------------------------------------------------
>Miclin_F8_89i
------------------------------------------------------------
------------------------------------------------------------
-------------------------actgcagtaattctggagctaatacg-tgcaacta
agcctagaccttca--tggaatgggcgcatttattagatcaaaaccaa--ccacacttc-
--g-gtgtgtccttgttgatgactctggataa-cttt---gctgatcgcatggc--ctta
gagccggcgacgtatctttcaaatgtctgccctatcaacttacgatggtaggtgatatgc
ctaccatggttgtaacgggtaacggggaatcagggttcgattccggagagggagcctgag
aaacggctaccacatctaaggaaggcagcaggcgcgcaaattacccactcccggcacggg
gaggtagtgacgaaaaataacgatacggaactcttttgaggctccgtaattggaatgagt
acaatttaaatcctttaacgag-gatcca-ttggagggcaagtctggtgccagcagccgc
ggtaattccagctccaatagcgtatattaaagttgttgcagttaaaaagctcgtagttgg
atctgagga-ctagaga-taatgg-tgcgataacttcg-ttactgttat-ttctgcctaa
aaagac-agtgctaggcattggtgctcttaattgagtgcttttgctgcctgtcaagttta
ctttgaaaaaattagagtgctcaaagcaggcgctt---tgcctgaatagtggtgcatgga
ataatggaataagatcttcggatctatttt-gttggttttcggaa-gccgaggtaatgat
taagagagacagacgggggcattcgtattgtggtgttagaggtgaaattcttggatcgcc
gcaag--acgaacaactgcgaaagcatttgccaagcatgttttcattaatcaagaacgaa
agtcagaggttcgaagacgatcagataccgtcctagttctgaccataaacgatgccagct
ggcgatccgcggtggttgtt-attttcgaccccgcgggcagcc-tccgggaaaccaaagc
ctttgggttccgggggaagtatgattgcaaagtcgaaacttaaaggaattgacggaaggg
caccaccaggagtggagcctgcggcttaatttgactcaacacgggaaaactcacccggcc
cggacactgttaggattgacagattgaaagctctttctcgattcggtgggtggtggtgca
tggccgttcttagttggtggag-cgatttgtctggttaattccgataacgaacgagactc
tagcctgctaaatagtcgggtcgtatta-tttagcgactttatgacttcttagagggaca
a-gcggcaactagtcgcacgagattgagcaataacaggtctgtgatgcccttagatgttc
ggggccgcacgcgcgctacactgaagggaacaacgagtagttttcctggcccgaatgggt
cgggtaacctgttgaatacccttcgtgacagggatcggggcttgcaattattccccgtga
acgaggaattcccagtaagcgcaagtca-taagcttgcgttgattacgtccctgcccttt
gtacacaccgcccgtcgctactaccgatt--gaatgttctggtgaaatcatcagagtgg-
tgccgatggggtggtctccactccattgga-aactgc-----------------------
---------------------------------------------------------
>Miclin_F9_90i
------------------------------------------------------------
------------------------------------------------------------
-------------------------actgcagtaattctggagctaatacg-tgcaacta
agcctagaccttca--tggaatgggcgcatttattagatcaaaaccaa--ccacacttc-
--g-gtgtgtccttgttgatgactctggataa-cttt---gctgatcgcatggc--ctta
gagccggcgacgtatctttcaaatgtctgccctatcaacttacgatggtaggtgatatgc
ctaccatggttgtaacgggtaacggggaatcagggttcgattccggagagggagcctgag
aaacggctaccacatctaaggaaggcagcaggcgcgcaaattacccactcccggcacggg
gaggtagtgacgaaaaataacgatacggaactcttttgaggctccgtaattggaatgagt
acaatttaaatcctttaacgag-gatcca-ttggagggcaagtctggtgccagcagccgc
ggtaattccagctccaatagcgtatattaaagttgttgcagttaaaaagctcgtagttgg
atctgagga-ctagaga-taatgg-tgcgataacttcg-ttactgttat-ttctgcctaa
aaagac-agtgctaggcattggtgctcttaattgagtgcttttgctgcctgtcaagttta
ctttgaaaaaattagagtgctcaaagcaggcgctt---tgcctgaatagtggtgcatgga
ataatggaataagatcttcggatctatttt-gttggttttcggaa-gccgaggtaatgat
taagagagacagacgggggcattcgtattgtggtgttagaggtgaaattcttggatcgcc
gcaag--acgaacaactgcgaaagcatttgccaagcatgttttcattaatcaagaacgaa
agtcagaggttcgaagacgatcagataccgtcctagttctgaccataaacgatgccagct
ggcgatccgcggtggttgtt-attttcgaccccgcgggcagcc-tccgggaaaccaaagc
ctttgggttccgggggaagtatgattgcaaagtcgaaacttaaaggaattgacggaaggg
caccaccaggagtggagcctgcggcttaatttgactcaacacgggaaaactcacccggcc
cggacactgttaggattgacagattgaaagctctttctcgattcggtgggtggtggtgca
tggccgttcttagttggtggag-cgatttgtctggttaattccgataacgaacgagactc
tagcctgctaaatagtcgggtcgtatta-tttagcgactttatgacttcttagagggaca
a-gcggcaactagtcgcacgagattgagcaataacaggtctgtgatgcccttagatgttc
ggggccgcacgcgcgctacactgaagggaacaacgagtagttttcctggcccgaatgggt
cgggtaacctgttgaatacccttcgtgacagggatcggggcttgcaattattccccgtga
acgaggaattcccagtaagcgcaagtca-taagcttgcgttgattacgtccctgcccttt
gtacacaccgcccgtcgctactaccgatt--gaatgttctggtgaaatcatcagagtgg-
tgccgatggggtggtctccactccattgga-aactgc-----------------------
---------------------------------------------------------
>Miclin_G19_32d
------------------------------------------------------------
------------------------------------------------------------
-------------------------actgcagtaattctggagctaatacg-tgcaacta
agcctagaccttca--tggaatgggcgcatttattagatcaaaaccaa--ccacacttc-
--g-gtgtgtccttgttgatgactctggataa-cttt---gctgatcgcatggc--ctta
gagccggcgacgtatctttcaaatgtctgccctatcaacttacgatggtaggtgatatgc
ctaccatggttgtaacgggtaacggggaatcagggttcgattccggagagggagcctgag
aaacggctaccacatctaaggaaggcagcaggcgcgcaaattacccactcccggcacggg
gaggtagtgacgaaaaataacgatacggaactcttttgaggctccgtaattggaatgagt
acaatttaaatcctttaacgag-gatcca-ttggagggcaagtctggtgccagcagccgc
ggtaattccagctccaatagcgtatattaaagttgttgcagttaaaaagctcgtagttgg
atctgagga-ctagaga-taatgg-tgcgataacttcg-ttactgttat-ttctgcctaa
aaagac-agtgctaggcattggtgctcttaattgagtgcttttgctgcctgtcaagttta
ctttgaaaaaattagagtgctcaaagcaggcgctt---tgcctgaatagtggtgcatgga
ataatggaataagatcttcggatctatttt-gttggttttcggaa-gccgaggtaatgat
taagagagacagacgggggcattcgtattgtggtgttagaggtgaaattcttggatcgcc
gcaag--acgaacaactgcgaaagcatttgccaagcatgttttcattaatcaagaacgaa
agtcagaggttcgaagacgatcagataccgtcctagttctgaccataaacgatgccagct
ggcgatccgcggtggttgtt-attttcgaccccgcgggcagcc-tccgggaaaccaaagc
ctttgggttccgggggaagtatgattgcaaagtcgaaacttaaaggaattgacggaaggg
caccaccaggagtggagcctgcggcttaatttgactcaacacgggaaaactcacccggcc
cggacactgttaggattgacagattgaaagctctttctcgattcggtgggtggtggtgca
tggccgttcttagttggtggag-cgatttgtctggttaattccgataacgaacgagactc
tagcctgctaaatagtcgggtcgtatta-tttagcgactttatgacttcttagagggaca
a-gcggcaactagtcgcacgagattgagcaataacaggtctgtgatgcccttagatgttc
ggggccgcacgcgcgctacactgaagggaacaacgagtagttttcctggcccgaatgggt
cgggtaacctgttgaatacccttcgtgacagggatcggggcttgcaattattccccgtga
acgaggaattcccagtaagcgcaagtca-taagcttgcgttgattacgtccctgcccttt
gtacacaccgcccgtcgctactaccgatt--gaatgttctggtgaaatcatcagagtgg-
tgccgatggggtggtctccactccattgga-aactgc-----------------------
---------------------------------------------------------
>Miclin_J1_86h
------------------------------------------------------------
------------------------------------------------------------
-------------------------actgcagtaattctggagctaatacg-tgcaacta
agcctagaccttca--tggaatgggcgcatttattagatcaaaaccaa--ccacacttc-
--g-gtgtgtccttgttgatgactctggataa-cttt---gctgatcgcatggc--ctta
gagccggcgacgtatctttcaaatgtctgccctatcaacttacgatggtaggtgatatgc
ctaccatggttgtaacgggtaacggggaatcagggttcgattccggagagggagcctgag
aaacggctaccacatctaaggaaggcagcaggcgcgcaaattacccactcccggcacggg
gaggtagtgacgaaaaataacgatacggaactcttttgaggctccgtaattggaatgagt
acaatttaaatcctttaacgag-gatcca-ttggagggcaagtctggtgccagcagccgc
ggtaattccagctccaatagcgtatattaaagttgttgcagttaaaaagctcgtagttgg
atctgagga-ctagaga-taatgg-tgcgataacttcg-ttactgttat-ttctgcctaa
aaagac-agtgctaggcattggtgctcttaattgagtgcttttgctgcctgtcaagttta
ctttgaaaaaattagagtgctcaaagcaggcgctt---tgcctgaatagtggtgcatgga
ataatggaataagatcttcggatctatttt-gttggttttcggaa-gccgaggtaatgat
taagagagacagacgggggcattcgtattgtggtgttagaggtgaaattcttggatcgcc
gcaag--acgaacaactgcgaaagcatttgccaagcatgttttcattaatcaagaacgaa
agtcagaggttcgaagacgatcagataccgtcctagttctgaccataaacgatgccagct
ggcgatccgcggtggttgtt-attttcgaccccgcgggcagcc-tccgggaaaccaaagc
ctttgggttccgggggaagtatgattgcaaagtcgaaacttaaaggaattgacggaaggg
caccaccaggagtggagcctgcggcttaatttgactcaacacgggaaaactcacccggcc
cggacactgttaggattgacagattgaaagctctttctcgattcggtgggtggtggtgca
tggccgttcttagttggtggag-cgatttgtctggttaattccgataacgaacgagactc
tagcctgctaaatagtcgggtcgtatta-tttagcgactttatgacttcttagagggaca
a-gcggcaactagtcgcacgagattgagcaataacaggtctgtgatgcccttagatgttc
ggggccgcacgcgcgctacactgaagggaacaacgagtagttttcctggcccgaatgggt
cgggtaacctgttgaatacccttcgtgacagggatcggggcttgcaattattccccgtga
acgaggaattcccagtaagcgcaagtca-taagcttgcgttgattacgtccctgcccttt
gtacacaccgcccgtcgctactaccgatt--gaatgttctggtgaaatcatcagagtgg-
tgccgatggggtggtctccactccattgga-aactgc-----------------------
---------------------------------------------------------
>Miclin_KP730484
------------------------------------------------------------
------------------------------------------------------------
-------------------------actgcagtaattctggagctaatacg-tgcaacta
agcctagaccttca--tggaatgggcgcatttattagatcaaaaccaa--ccacacttc-
--g-gtgtgtccttgttgatgactctggataa-cttt---gctgatcgcatggc--ctta
gagccggcgacgtatctttcaaatgtctgccctatcaacttacgatggtaggtgatatgc
ctaccatggttgtaacgggtaacggggaatcagggttcgattccggagagggagcctgag
aaacggctaccacatctaaggaaggcagcaggcgcgcaaattacccactcccggcacggg
gaggtagtgacgaaaaataacgatacggaactcttttgaggctccgtaattggaatgagt
acaatttaaatcctttaacgag-gatcca-ttggagggcaagtctggtgccagcagccgc
ggtaattccagctccaatagcgtatattaaagttgttgcagttaaaaagctcgtagttgg
atctgagga-ctagaga-taatgg-tgcgataacttcg-ttactgttat-ttctgcctaa
aaagac-agtgctaggcattggtgctcttaattgagtgcttttgctgcctgtcaagttta
ctttgaaaaaattagagtgctcaaagcaggcgctt---tgcctgaatagtggtgcatgga
ataatggaataagatcttcggatctatttt-gttggttttcggaa-gccgaggtaatgat
taagagagacagacgggggcattcgtattgtggtgttagaggtgaaattcttggatcgcc
gcaag--acgaacaactgcgaaagcatttgccaagcatgttttcattaatcaagaacgaa
agtcagaggttcgaagacgatcagataccgtcctagttctgaccataaacgatgccagct
ggcgatccgcggtggttgtt-attttcgaccccgcgggcagcc-tccgggaaaccaaagc
ctttgggttccgggggaagtatgattgcaaagtcgaaacttaaaggaattgacggaaggg
caccaccaggagtggagcctgcggcttaatttgactcaacacgggaaaactcacccggcc
cggacactgttaggattgacagattgaaagctctttctcgattcggtgggtggtggtgca
tggccgttcttagttggtggag-cgatttgtctggttaattccgataacgaacgagactc
tagcctgctaaatagtcgggtcgtatta-tttagcgactttatgacttcttagagggaca
a-gcggcaactagtcgcacgagattgagcaataacaggtctgtgatgcccttagatgttc
ggggccgcacgcgcgctacactgaagggaacaacgagtagttttcctggcccgaatgggt
cgggtaacctgttgaatacccttcgtgacagggatcggggcttgcaattattccccgtga
acgaggaattcccagtaagcgcaagtca-taagcttgcgttgattacgtccctgcccttt
gtacacaccgcccgtcgctactaccgatt--gaatgttctggtgaaatcatcagagtgg-
tgccgatggggtggtctccactccattgga-aactgc-----------------------
---------------------------------------------------------
>Miclon_KC869791
------------------------------------------------------------
------------------------------------------------------------
-------------------------actgcagtaattctggagctaatacg-tgcaacta
agcctagaccttca--tggaatgggcgcatttattagatcaaaaccaa--ccacacctc-
--g-gtgtgtccttgttgatgactctggataa-cttt---gctgatcgcatggc--cttc
gagccggcgacgtatctttcaaatgtctgccctatcaacttacgatggtaggtgatatgc
ctaccatggttgtaacgggtaacggggaatcagggttcgattccggagagggagcctgag
aaacggctaccacatctaaggaaggcagcaggcgcgcaaattacccactcccggcacggg
gaggtagtgacgaaaaataacgatacggaactcttatgaggctccgtaattggaatgagt
acaatttaaatcctttaacgag-gatcca-ttggagggcaagtctggtgccagcagccgc
ggtaattccagctccaatagcgtatattaaagttgttgcagttaaaaagctcgtagttgg
atctgagga-ctagaga-taatgg-tgcgataacttcg-ttactgttat-ttctgcctaa
aaagac-agtgctaggcattggtgctcttaattgagtgcttttgctgcctgtcaagttta
ctttgaaaaaattagagtgctcaaagcaggcgctt---tgcctgaatagtggtgcatgga
ataatggaataagatcttcggatctatttt-gttggttttcggaa-gccgaggtaatgat
taagagagacagacgggggcattcgtattgtggtgttagaggtgaaattcttggatcgcc
gcaag--acgaacaactgcgaaagcatttgccaagcatgttttcattaatcaagaacgaa
agtcagaggttcgaagacgatcagataccgtcctagttctgaccataaacgatgccagct
ggcgatccgcggtggttgtt-attttcgaccccgcgggcagcc-tccgggaaaccaaagc
ctttgggttccgggggaagtatgattgcaaagtcgaaacttaaaggaattgacggaaggg
caccaccaggagtggagcctgcggcttaatttgactcaacacgggaaaactcacccggcc
cggacactgttaggattgacagattgaaagctctttctcgattcggtgggtggtggtgca
tggccgttcttagttggtggag-cgatttgtctggttaattccgataacgaacgagactc
tagcctgctaaatagtcgggtcgtatta-tttagcgactttatgacttcttagagggaca
a-gcggcaactagtcgcacgagattgagcaataacaggtctgtgatgcccttagatgttc
ggggccgcacgcgcgctacactgaagggaacaacgagtagttttcctggcccgaatgggt
cgggtaacctgttgaatacccttcgtgacagggatcggggcttgcaattattccccgtga
acgaggaattcccagtaagcgcaagtca-taagcttgcgttgattacgtccctgcccttt
gtacacaccgcccgtcgctactaccgatt--gaatgttctggtgaaatcatcagagtgg-
tgctgatggggtggtctccactccattgga-aactgc-----------------------
---------------------------------------------------------
>Micpap_FJ715296
------------------------------------------------------------
------------------------------------------------------------
-------------------------actgcagtaattctggagctaatacg-tgcaacta
agcctagaccttta--cggaatgggcgcatttattagatcaaaaccaa--ccacacttc-
--g-gtgtgtccttgttgatgactctggataa-cttt---gctgatcgcatggc--ctta
gcgccggcgacgtatctttcaaatgtctgccctatcaacttaagatggtaggtaatatgc
ctaccatggtgatcacgggtaacggggaatcagggttcgattccggagagggagcctgag
aaacggctaccacatctaaggaaggcagcaggcgcgcaaattacccactcccggcacggg
gaggtagtgacgaaaaataacgatgcggaactcttttgaggctccgcaattggaatgagt
acaatttaaatcctttaacaag-gatcca-ttggagggcaagtctggtgccagcagccgc
ggtaattccagctccaatagcgtatattaaagttgttgcagttaaaaagctcgtagttgg
atctgagga-ctagaga-taatgg-tgcgataacttcg-taactgttat-ttctgcctaa
aaagac-ggtgctaggctttggtgctcttaactgagtgcctctgctgcccgtcaagttta
ctttgaaaaaattagagtgctcaaagcaggcgctt---tgcctgaatagtggtgcatgga
ataatggaataagatcttcggatctatttt-gttggttttcggaa-gccgaggtaatgat
taagagagacagacgggggcattcgtattgtggtgttagaggtgaaattcttggatcgcc
gcaag--acgaacaactgcgaaagcatttgccaagcatgttttcattaatcaagaacgaa
agtcagaggttcgaagacgatcagataccgtcctagttctgaccataaacgatgccagct
ggcgatccgcggtggttgtt-attttcgaccccgcgggcagcc-tccgggaaaccaaagc
ctttgggttccgggggaagtatgattgcaaagtcgaaacttaaaggaattgacggaaggg
caccaccaggagtggagcctgcggcttaatttgactcaacacgggaaaactcacccggcc
cggacactgtgaggattgacagattgaaagctctttcttgattcggtgggtggtggtgca
tggccgttcttagttggtggag-cgatttgtctggttaattccgataacgaacgagactc
tagcctgctaaatagtcgggtcgtattc-tttagcgtccttttgacttcttagagggaca
a-gcggcaactagtcgcacgagattgagcaataacaggtctgtgatgcccttagatgttc
ggggccgcacgcgcgctacactgaagggaacaacgagtagttttcctggcccgaatgggt
cgggtaacctgttgaatacccttcgtgacagggatcggggcttgcaattattccccgtga
acgaggaattcccagtaagcgcaagtca-taagcttgcgttgattacgtccctgcccttt
gtacacaccgcccgtcgctactaccgatt--gaatgttctggtgaaatcatcagagtgg-
tgccgatggagtggtctccactccatggga-aactgc-----------------------
---------------------------------------------------------
>Micrub_S33
------------------------------------------------------------
------------------------------------------------------------
-------------------------actgcagtaattctggagctaatacg-tgcaacta
agcctagaccttta--cggaatgggcgcatttattagatcaaaaccaa--ccacgctttc
-gg-gtgtgtccttgttgatgactctggataa-cttt---gctgatcgcatggc--ctta
gcgccggcgacgtatctttcaaatgtctgccctatcaacttacgatggtaggtgatatgc
ctaccatggttgtaacgggtaacggggaatcagggttcgattccggagagggagcctgag
aaacggctaccacatctaaggaaggcagcaggcgcgcaaattacccactcccggcacggg
gaggtagtgacgaaaaataacgatacggaactcttttgaggctccgtaattggaatgagt
acaatttaaatcctttaacaag-gatcca-ttggagggcaagtctggtgccagcagccgc
ggtaattccagctccaatagcgtatattaaagttgttgcagttaaaaagctcgtagttgg
atctgagga-ctagaga-taatgg-tgcgataacttcg-taactgttat-ttctgcctaa
aaagac-ggtgcgaggctctggtgctcttaactgagtgcctctgctgcccgtcaagttta
ctttgaaaaaattagagtgctcaaagcaggcgctt---tgcctgaatagtggtgcatgga
ataatggaataagatcttcggatctatttt-gttggttttcggaa-gccgaggtaatgat
taagagagacagacgggggcattcgtattgtggtgttagaggtgaaattcttggatcgcc
gcaag--acgaacaactgcgaaagcatttgccaagcatgttttcattaatcaagaacgaa
agtcagaggttcgaagacgatcagataccgtcctagttctgaccataaacgatgccagct
ggcgatccgcggtggttgtt-attttcgaccccgcgggcagcc-tccgggaaaccaaagc
ctttgggttccgggggaagtatgattgcaaagtcgaaacttaaaggaattgacggaaggg
caccaccaggagtggagcctgcggcttaatttgactcaacacgggaaaactcacccggcc
cggacactgtgaggattgacagattgaaagctctttctcgattcggtgggtggtggtgca
tggccgttcttagttggtggag-cgatttgtctggttaattccgataacgaacgagactc
tagcctgctaaatagtcgggacgtattc-tttagcgttctttagacttcttagagggaca
a-gcggcaactagtcgcacgagattgagcaataacaggtctgtgatgcccttagatgttc
ggggccgcacgcgcgctacactgaaggaaacaacgagtagttttcctggcccgaatgggt
cgggtaatctgttgaatatccttcgtgacagggatcggggcttgcaattattccccgtga
acgaggaattcccagtaagcgcaagtca-taagcttgcgttgattacgtccctgcccttt
gtacacaccgcccgtcgctactaccgatt--gaatgttctggtgaaatcattagagtgg-
tgccgatggagtggtccccactccatggga-aactgc-----------------------
---------------------------------------------------------
>Micrub_S34_36d
------------------------------------------------------------
------------------------------------------------------------
-------------------------actgcagtaattctggagctaatacg-tgcaacta
agcctagaccttta--cggaatgggcgcatttattagatcaaaaccaa--ccacgctttc
-gg-gtgtgtccttgttgatgactctggataa-cttt---gctgatcgcatggc--ctta
gcgccggcgacgtatctttcaaatgtctgccctatcaacttacgatggtaggtgatatgc
ctaccatggttgtaacgggtaacggggaatcagggttcgattccggagagggagcctgag
aaacggctaccacatctaaggaaggcagcaggcgcgcaaattacccactcccggcacggg
gaggtagtgacgaaaaataacgatacggaactcttttgaggctccgtaattggaatgagt
acaatttaaatcctttaacaag-gatcca-ttggagggcaagtctggtgccagcagccgc
ggtaattccagctccaatagcgtatattaaagttgttgcagttaaaaagctcgtagttgg
atctgagga-ctagaga-taatgg-tgcgataacttcg-taactgttat-ttctgcctaa
aaagac-ggtgcgaggctctggtgctcttaactgagtgcctctgctgcccgtcaagttta
ctttgaaaaaattagagtgctcaaagcaggcgctt---tgcctgaatagtggtgcatgga
ataatggaataagatcttcggatctatttt-gttggttttcggaa-gccgaggtaatgat
taagagagacagacgggggcattcgtattgtggtgttagaggtgaaattcttggatcgcc
gcaag--acgaacaactgcgaaagcatttgccaagcatgttttcattaatcaagaacgaa
agtcagaggttcgaagacgatcagataccgtcctagttctgaccataaacgatgccagct
ggcgatccgcggtggttgtt-attttcgaccccgcgggcagcc-tccgggaaaccaaagc
ctttgggttccgggggaagtatgattgcaaagtcgaaacttaaaggaattgacggaaggg
caccaccaggagtggagcctgcggcttaatttgactcaacacgggaaaactcacccggcc
cggacactgtgaggattgacagattgaaagctctttctcgattcggtgggtggtggtgca
tggccgttcttagttggtggag-cgatttgtctggttaattccgataacgaacgagactc
tagcctgctaaatagtcgggacgtattc-tttagcgttctttagacttcttagagggaca
a-gcggcaactagtcgcacgagattgagcaataacaggtctgtgatgcccttagatgttc
ggggccgcacgcgcgctacactgaaggaaacaacgagtagttttcctggcccgaatgggt
cgggtaatctgttgaatatccttcgtgacagggatcggggcttgcaattattccccgtga
acgaggaattcccagtaagcgcaagtca-taagcttgcgttgattacgtccctgcccttt
gtacacaccgcccgtcgctactaccgatt--gaatgttctggtgaaatcattagagtgg-
tgccgatggagtggtccccactccatggga-aactgc-----------------------
---------------------------------------------------------
>Micrub_S35_37d
------------------------------------------------------------
------------------------------------------------------------
-------------------------actgcagtaattctggagctaatacg-tgcaacta
agcctagaccttta--cggaatgggcgcatttattagatcaaaaccaa--ccacgctttc
-gg-gtgtgtccttgttgatgactctggataa-cttt---gctgatcgcatggc--ctta
gcgccggcgacgtatctttcaaatgtctgccctatcaacttacgatggtaggtgatatgc
ctaccatggttgtaacgggtaacggggaatcagggttcgattccggagagggagcctgag
aaacggctaccacatctaaggaaggcagcaggcgcgcaaattacccactcccggcacggg
gaggtagtgacgaaaaataacgatacggaactcttttgaggctccgtaattggaatgagt
acaatttaaatcctttaacaag-gatcca-ttggagggcaagtctggtgccagcagccgc
ggtaattccagctccaatagcgtatattaaagttgttgcagttaaaaagctcgtagttgg
atctgagga-ctagaga-taatgg-tgcgataacttcg-taactgttat-ttctgcctaa
aaagac-ggtgcgaggctctggtgctcttaactgagtgcctctgctgcccgtcaagttta
ctttgaaaaaattagagtgctcaaagcaggcgctt---tgcctgaatagtggtgcatgga
ataatggaataagatcttcggatctatttt-gttggttttcggaa-gccgaggtaatgat
taagagagacagacgggggcattcgtattgtggtgttagaggtgaaattcttggatcgcc
gcaag--acgaacaactgcgaaagcatttgccaagcatgttttcattaatcaagaacgaa
agtcagaggttcgaagacgatcagataccgtcctagttctgaccataaacgatgccagct
ggcgatccgcggtggttgtt-attttcgaccccgcgggcagcc-tccgggaaaccaaagc
ctttgggttccgggggaagtatgattgcaaagtcgaaacttaaaggaattgacggaaggg
caccaccaggagtggagcctgcggcttaatttgactcaacacgggaaaactcacccggcc
cggacactgtgaggattgacagattgaaagctctttctcgattcggtgggtggtggtgca
tggccgttcttagttggtggag-cgatttgtctggttaattccgataacgaacgagactc
tagcctgctaaatagtcgggacgtattc-tttagcgttctttagacttcttagagggaca
a-gcggcaactagtcgcacgagattgagcaataacaggtctgtgatgcccttagatgttc
ggggccgcacgcgcgctacactgaaggaaacaacgagtagttttcctggcccgaatgggt
cgggtaatctgttgaatatccttcgtgacagggatcggggcttgcaattattccccgtga
acgaggaattcccagtaagcgcaagtca-taagcttgcgttgattacgtccctgcccttt
gtacacaccgcccgtcgctactaccgatt--gaatgttctggtgaaatcattagagtgg-
tgccgatggagtggtccccactccatggga-aactgc-----------------------
---------------------------------------------------------
>Micrub_S36_6a
------------------------------------------------------------
------------------------------------------------------------
-------------------------actgcagtaattctggagctaatacg-tgcaacta
agcctagaccttta--cggaatgggcgcatttattagatcaaaaccaa--ccacgctttc
-gg-gtgtgtccttgttgatgactctggataa-cttt---gctgatcgcatggc--ctta
gcgccggcgacgtatctttcaaatgtctgccctatcaacttacgatggtaggtgatatgc
ctaccatggttgtaacgggtaacggggaatcagggttcgattccggagagggagcctgag
aaacggctaccacatctaaggaaggcagcaggcgcgcaaattacccactcccggcacggg
gaggtagtgacgaaaaataacgatacggaactcttttgaggctccgtaattggaatgagt
acaatttaaatcctttaacaag-gatcca-ttggagggcaagtctggtgccagcagccgc
ggtaattccagctccaatagcgtatattaaagttgttgcagttaaaaagctcgtagttgg
atctgagga-ctagaga-taatgg-tgcgataacttcg-taactgttat-ttctgcctaa
aaagac-ggtgcgaggctctggtgctcttaactgagtgcctctgctgcccgtcaagttta
ctttgaaaaaattagagtgctcaaagcaggcgctt---tgcctgaatagtggtgcatgga
ataatggaataagatcttcggatctatttt-gttggttttcggaa-gccgaggtaatgat
taagagagacagacgggggcattcgtattgtggtgttagaggtgaaattcttggatcgcc
gcaag--acgaacaactgcgaaagcatttgccaagcatgttttcattaatcaagaacgaa
agtcagaggttcgaagacgatcagataccgtcctagttctgaccataaacgatgccagct
ggcgatccgcggtggttgtt-attttcgaccccgcgggcagcc-tccgggaaaccaaagc
ctttgggttccgggggaagtatgattgcaaagtcgaaacttaaaggaattgacggaaggg
caccaccaggagtggagcctgcggcttaatttgactcaacacgggaaaactcacccggcc
cggacactgtgaggattgacagattgaaagctctttctcgattcggtgggtggtggtgca
tggccgttcttagttggtggag-cgatttgtctggttaattccgataacgaacgagactc
tagcctgctaaatagtcgggacgtattc-tttagcgttctttagacttcttagagggaca
a-gcggcaactagtcgcacgagattgagcaataacaggtctgtgatgcccttagatgttc
ggggccgcacgcgcgctacactgaaggaaacaacgagtagttttcctggcccgaatgggt
cgggtaatctgttgaatatccttcgtgacagggatcggggcttgcaattattccccgtga
acgaggaattcccagtaagcgcaagtca-taagcttgcgttgattacgtccctgcccttt
gtacacaccgcccgtcgctactaccgatt--gaatgttctggtgaaatcattagagtgg-
tgccgatggagtggtccccactccatggga-aactgc-----------------------
---------------------------------------------------------
>Micrub_S37_38d
------------------------------------------------------------
------------------------------------------------------------
-------------------------actgcagtaattctggagctaatacg-tgcaacta
agcctagaccttta--cggaatgggcgcatttattagatcaaaaccaa--ccacgctttc
-gg-gtgtgtccttgttgatgactctggataa-cttt---gctgatcgcatggc--ctta
gcgccggcgacgtatctttcaaatgtctgccctatcaacttacgatggtaggtgatatgc
ctaccatggttgtaacgggtaacggggaatcagggttcgattccggagagggagcctgag
aaacggctaccacatctaaggaaggcagcaggcgcgcaaattacccactcccggcacggg
gaggtagtgacgaaaaataacgatacggaactcttttgaggctccgtaattggaatgagt
acaatttaaatcctttaacaag-gatcca-ttggagggcaagtctggtgccagcagccgc
ggtaattccagctccaatagcgtatattaaagttgttgcagttaaaaagctcgtagttgg
atctgagga-ctagaga-taatgg-tgcgataacttcg-taactgttat-ttctgcctaa
aaagac-ggtgcgaggctctggtgctcttaactgagtgcctctgctgcccgtcaagttta
ctttgaaaaaattagagtgctcaaagcaggcgctt---tgcctgaatagtggtgcatgga
ataatggaataagatcttcggatctatttt-gttggttttcggaa-gccgaggtaatgat
taagagagacagacgggggcattcgtattgtggtgttagaggtgaaattcttggatcgcc
gcaag--acgaacaactgcgaaagcatttgccaagcatgttttcattaatcaagaacgaa
agtcagaggttcgaagacgatcagataccgtcctagttctgaccataaacgatgccagct
ggcgatccgcggtggttgtt-attttcgaccccgcgggcagcc-tccgggaaaccaaagc
ctttgggttccgggggaagtatgattgcaaagtcgaaacttaaaggaattgacggaaggg
caccaccaggagtggagcctgcggcttaatttgactcaacacgggaaaactcacccggcc
cggacactgtgaggattgacagattgaaagctctttctcgattcggtgggtggtggtgca
tggccgttcttagttggtggag-cgatttgtctggttaattccgataacgaacgagactc
tagcctgctaaatagtcgggacgtattc-tttagcgttctttagacttcttagagggaca
a-gcggcaactagtcgcacgagattgagcaataacaggtctgtgatgcccttagatgttc
ggggccgcacgcgcgctacactgaaggaaacaacgagtagttttcctggcccgaatgggt
cgggtaatctgttgaatatccttcgtgacagggatcggggcttgcaattattccccgtga
acgaggaattcccagtaagcgcaagtca-taagcttgcgttgattacgtccctgcccttt
gtacacaccgcccgtcgctactaccgatt--gaatgttctggtgaaatcattagagtgg-
tgccgatggagtggtccccactccatggga-aactgc-----------------------
---------------------------------------------------------
>Micrub_S39
------------------------------------------------------------
------------------------------------------------------------
-------------------------actgcagtaattctggagctaatacg-tgcaacta
agcctagaccttta--cggaatgggcgcatttattagatcaaaaccaa--ccacgctttc
-gg-gtgtgtccttgttgatgactctggataa-cttt---gctgatcgcatggc--ctta
gcgccggcgacgtatctttcaaatgtctgccctatcaacttacgatggtaggtgatatgc
ctaccatggttgtaacgggtaacggggaatcagggttcgattccggagagggagcctgag
aaacggctaccacatctaaggaaggcagcaggcgcgcaaattacccactcccggcacggg
gaggtagtgacgaaaaataacgatacggaactcttttgaggctccgtaattggaatgagt
acaatttaaatcctttaacaag-gatcca-ttggagggcaagtctggtgccagcagccgc
ggtaattccagctccaatagcgtatattaaagttgttgcagttaaaaagctcgtagttgg
atctgagga-ctagaga-taatgg-tgcgataacttcg-taactgttat-ttctgcctaa
aaagac-ggtgcgaggctctggtgctcttaactgagtgcctctgctgcccgtcaagttta
ctttgaaaaaattagagtgctcaaagcaggcgctt---tgcctgaatagtggtgcatgga
ataatggaataagatcttcggatctatttt-gttggttttcggaa-gccgaggtaatgat
taagagagacagacgggggcattcgtattgtggtgttagaggtgaaattcttggatcgcc
gcaag--acgaacaactgcgaaagcatttgccaagcatgttttcattaatcaagaacgaa
agtcagaggttcgaagacgatcagataccgtcctagttctgaccataaacgatgccagct
ggcgatccgcggtggttgtt-attttcgaccccgcgggcagcc-tccgggaaaccaaagc
ctttgggttccgggggaagtatgattgcaaagtcgaaacttaaaggaattgacggaaggg
caccaccaggagtggagcctgcggcttaatttgactcaacacgggaaaactcacccggcc
cggacactgtgaggattgacagattgaaagctctttctcgattcggtgggtggtggtgca
tggccgttcttagttggtggag-cgatttgtctggttaattccgataacgaacgagactc
tagcctgctaaatagtcgggacgtattc-tttagcgttctttagacttcttagagggaca
a-gcggcaactagtcgcacgagattgagcaataacaggtctgtgatgcccttagatgttc
ggggccgcacgcgcgctacactgaaggaaacaacgagtagttttcctggcccgaatgggt
cgggtaatctgttgaatatccttcgtgacagggatcggggcttgcaattattccccgtga
acgaggaattcccagtaagcgcaagtca-taagcttgcgttgattacgtccctgcccttt
gtacacaccgcccgtcgctactaccgatt--gaatgttctggtgaaatcattagagtgg-
tgccgatggagtggtccccactccatggga-aactgc-----------------------
---------------------------------------------------------
>Micrub_S41
------------------------------------------------------------
------------------------------------------------------------
-------------------------actgcagtaattctggagctaatacg-tgcaacta
agcctagaccttta--cggaatgggcgcatttattagatcaaaaccaa--ccacgctttc
-gg-gtgtgtccttgttgatgactctggataa-cttt---gctgatcgcatggc--ctta
gcgccggcgacgtatctttcaaatgtctgccctatcaacttacgatggtaggtgatatgc
ctaccatggttgtaacgggtaacggggaatcagggttcgattccggagagggagcctgag
aaacggctaccacatctaaggaaggcagcaggcgcgcaaattacccactcccggcacggg
gaggtagtgacgaaaaataacgatacggaactcttttgaggctccgtaattggaatgagt
acaatttaaatcctttaacaag-gatcca-ttggagggcaagtctggtgccagcagccgc
ggtaattccagctccaatagcgtatattaaagttgttgcagttaaaaagctcgtagttgg
atctgagga-ctagaga-taatgg-tgcgataacttcg-taactgttat-ttctgcctaa
aaagac-ggtgcgaggctctggtgctcttaactgagtgcctctgctgcccgtcaagttta
ctttgaaaaaattagagtgctcaaagcaggcgctt---tgcctgaatagtggtgcatgga
ataatggaataagatcttcggatctatttt-gttggttttcggaa-gccgaggtaatgat
taagagagacagacgggggcattcgtattgtggtgttagaggtgaaattcttggatcgcc
gcaag--acgaacaactgcgaaagcatttgccaagcatgttttcattaatcaagaacgaa
agtcagaggttcgaagacgatcagataccgtcctagttctgaccataaacgatgccagct
ggcgatccacggtggttgtt-attttcgaccccgcgggcagcc-tccgggaaaccaaagc
ctttgggttccgggggaagtatgattgcaaagtcgaaacttaaaggaattgacggaaggg
caccaccaggagtggagcctgcggcttaatttgactcaacacgggaaaactcacccggcc
cggacactgtgaggattgacagattgaaagctctttctcgattcggtgggtggtggtgca
tggccgttcttagttggtggag-cgatttgtctggttaattccgataacgaacgagactc
tagcctgctaaatagtcgggacgtattc-tttagcgttctttagacttcttagagggaca
a-gcggcaactagtcgcacgagattgagcaataacaggtctgtgatgcccttagatgttc
ggggccgcacgcgcgctacactgaaggaaacaacgagtagttttcctggcccgaatgggt
cgggtaatctgttgaatatccttcgtgacagggatcggggcttgcaattattccccgtga
acgaggaattcccagtaagcgcaagtca-taagcttgcgttgattacgtccctgcccttt
gtacacaccgcccgtcgctactaccgatt--gaatgttctggtgaaatcattagagtgg-
tgccgatggagtggtccccactccatggga-aactgc-----------------------
---------------------------------------------------------
>Micrub_S43
------------------------------------------------------------
------------------------------------------------------------
-------------------------actgcagtaattctggagctaatacg-tgcaacta
agcctagaccttta--cggaatgggcgcatttattagatcaaaaccaa--ccacgctttc
-gg-gtgtgtccttgttgatgactctggataa-cttt---gctgatcgcatggc--ctta
gcgccggcgacgtatctttcaaatgtctgccctatcaacttacgatggtaggtgatatgc
ctaccatggttgtaacgggtaacggggaatcagggttcgattccggagagggagcctgag
aaacggctaccacatctaaggaaggcagcaggcgcgcaaattacccactcccggcacggg
gaggtagtgacgaaaaataacgatacggaactcttttgaggctccgtaattggaatgagt
acaatttaaatcctttaacaag-gatcca-ttggagggcaagtctggtgccagcagccgc
ggtaattccagctccaatagcgtatattaaagttgttgcagttaaaaagctcgtagttgg
atctgagga-ctagaga-taatgg-tgcgataacttcg-taactgttat-ttctgcctaa
aaagac-ggtgcgaggctctggtgctcttaactgagtgcctctgctgcccgtcaagttta
ctttgaaaaaattagagtgctcaaagcaggcgctt---tgcctgaatagtggtgcatgga
ataatggaataagatcttcggatctatttt-gttggttttcggaa-gccgaggtaatgat
taagagagacagacgggggcattcgtattgtggtgttagaggtgaaattcttggatcgcc
gcaag--acgaacaactgcgaaagcatttgccaagcatgttttcattaatcaagaacgaa
agtcagaggttcgaagacgatcagataccgtcctagttctgaccataaacgatgccagct
ggcgatccgcggtggttgtt-attttcgaccccgcgggcagcc-tccgggaaaccaaagc
ctttgggttccgggggaagtatgattgcaaagtcgaaacttaaaggaattgacggaaggg
caccaccaggagtggagcctgcggcttaatttgactcaacacgggaaaactcacccggcc
cggacactgtgaggattgacagattgaaagctctttctcgattcggtgggtggtggtgca
tggccgttcttagttggtggag-cgatttgtctggttaattccgataacgaacgagactc
tagcctgctaaatagtcgggacgtattc-tttagcgttctttagacttcttagagggaca
a-gcggcaactagtcgcacgagattgagcaataacaggtctgtgatgcccttagatgttc
ggggccgcacgcgcgctacactgaaggaaacaacgagtagttttcctggcccgaatgggt
cgggtaatctgttgaatatccttcgtgacagggatcggggcttgcaattattccccgtga
acgaggaattcccagtaagcgcaagtca-taagcttgcgttgattacgtccctgcccttt
gtacacaccgcccgtcgctactaccgatt--gaatgttctggtgaaatcattagagtgg-
tgccgatggagtggtccccactccatggga-aactgc-----------------------
---------------------------------------------------------
>Micrub_S47
------------------------------------------------------------
------------------------------------------------------------
-------------------------actgcagtaattctggagctaatacg-tgcaacta
agcctagaccttta--cggaatgggcgcatttattagatcaaaaccaa--ccacgctttc
-gg-gtgtgtccttgttgatgactctggataa-cttt---gctgatcgcatggc--ctta
gcgccggcgacgtatctttcaaatgtctgccctatcaacttacgatggtaggtgatatgc
ctaccatggttgtaacgggtaacggggaatcagggttcgattccggagagggagcctgag
aaacggctaccacatctaaggaaggcagcaggcgcgcaaattacccactcccggcacggg
gaggtagtgacgaaaaataacgatacggaactcttttgaggctccgtaattggaatgagt
acaatttaaatcctttaacaag-gatcca-ttggagggcaagtctggtgccagcagccgc
ggtaattccagctccaatagcgtatattaaagttgttgcagttaaaaagctcgtagttgg
atctgagga-ctagaga-taatgg-tgcgataacttcg-taactgttat-ttctgcctaa
aaagac-ggtgcgaggctctggtgctcttaactgagtgcctctgctgcccgtcaagttta
ctttgaaaaaattagagtgctcaaagcaggcgctt---tgcctgaatagtggtgcatgga
ataatggaataagatcttcggatctatttt-gttggttttcggaa-gccgaggtaatgat
taagagagacagacgggggcattcgtattgtggtgttagaggtgaaattcttggatcgcc
gcaag--acgaacaactgcgaaagcatttgccaagcatgttttcattaatcaagaacgaa
agtcagaggttcgaagacgatcagataccgtcctagttctgaccataaacgatgccagct
ggcgatccgcggtggttgtt-attttcgaccccgcgggcagcc-tccgggaaaccaaagc
ctttgggttccgggggaagtatgattgcaaagtcgaaacttaaaggaattgacggaaggg
caccaccaggagtggagcctgcggcttaatttgactcaacacgggaaaactcacccggcc
cggacactgtgaggattgacagattgaaagctctttctcgattcggtgggtggtggtgca
tggccgttcttagttggtggag-cgatttgtctggttaattccgataacgaacgagactc
tagcctgctaaatagtcgggacgtattc-tttagcgttctttagacttcttagagggaca
a-gcggcaactagtcgcacgagattgagcaataacaggtctgtgatgcccttagatgttc
ggggccgcacgcgcgctacactgaaggaaacaacgagtagttttcctggcccgaatgggt
cgggtaatctgttgaatatccttcgtgacagggatcggggcttgcaattattccccgtga
acgaggaattcccagtaagcgcaagtca-taagcttgcgttgattacgtccctgcccttt
gtacacaccgcccgtcgctactaccgatt--gaatgttctggtgaaatcattagagtgg-
tgccgatggagtggtccccactccatggga-aactgc-----------------------
---------------------------------------------------------
>Micrub_S48
------------------------------------------------------------
------------------------------------------------------------
-------------------------actgcagtaattctggagctaatacg-tgcaacta
agcctagaccttta--cggaatgggcgcatttattagatcaaaaccaa--ccacgctttc
-gg-gtgtgtccttgttgatgactctggataa-cttt---gctgatcgcatggc--ctta
gcgccggcgacgtatctttcaaatgtctgccctatcaacttacgatggtaggtgatatgc
ctaccatggttgtaacgggtaacggggaatcagggttcgattccggagagggagcctgag
aaacggctaccacatctaaggaaggcagcaggcgcgcaaattacccactcccggcacggg
gaggtagtgacgaaaaataacgatacggaactcttttgaggctccgtaattggaatgagt
acaatttaaatcctttaacaag-gatcca-ttggagggcaagtctggtgccagcagccgc
ggtaattccagctccaatagcgtatattaaagttgttgcagttaaaaagctcgtagttgg
atctgagga-ctagaga-taatgg-tgcgataacttcg-taactgttat-ttctgcctaa
aaagac-ggtgcgaggctctggtgctcttaactgagtgcctctgctgcccgtcaagttta
ctttgaaaaaattagagtgctcaaagcaggcgctt---tgcctgaatagtggtgcatgga
ataatggaataagatcttcggatctatttt-gttggttttcggaa-gccgaggtaatgat
taagagagacagacgggggcattcgtattgtggtgttagaggtgaaattcttggatcgcc
gcaag--acgaacaactgcgaaagcatttgccaagcatgttttcattaatcaagaacgaa
agtcagaggttcgaagacgatcagataccgtcctagttctgaccataaacgatgccagct
ggcgatccgcggtggttgtt-attttcgaccccgcgggcagcc-tccgggaaaccaaagc
ctttgggttccgggggaagtatgattgcaaagtcgaaacttaaaggaattgacggaaggg
caccaccaggagtggagcctgcggcttaatttgactcaacacgggaaaactcacccggcc
cggacactgtgaggattgacagattgaaagctctttctcgattcggtgggtggtggtgca
tggccgttcttagttggtggag-cgatttgtctggttaattccgataacgaacgagactc
tagcctgctaaatagtcgggacgtattc-tttagcgttctttagacttcttagagggaca
a-gcggcaactagtcgcacgagattgagcaataacaggtctgtgatgcccttagatgttc
ggggccgcacgcgcgctacactgaaggaaacaacgagtagttttcctggcccgaatgggt
cgggtaatctgttgaatatccttcgtgacagggatcggggcttgcaattattccccgtga
acgaggaattcccagtaagcgcaagtca-taagcttgcgttgattacgtccctgcccttt
gtacacaccgcccgtcgctactaccgatt--gaatgttctggtgaaatcattagagtgg-
tgccgatggagtggtccccactccatggga-aactgc-----------------------
---------------------------------------------------------
>Micrub_S49
------------------------------------------------------------
------------------------------------------------------------
-------------------------actgcagtaattctggagctaatacg-tgcaacta
agcctagaccttta--cggaatgggcgcatttattagatcaaaaccaa--ccacgctttc
-gg-gtgtgtccttgttgatgactctggataa-cttt---gctgatcgcatggc--ctta
gcgccggcgacgtatctttcaaatgtctgccctatcaacttacgatggtaggtgatatgc
ctaccatggttgtaacgggtaacggggaatcagggttcgattccggagagggagcctgag
aaacggctaccacatctaaggaaggcagcaggcgcgcaaattacccactcccggcacggg
gaggtagtgacgaaaaataacgatacggaactcttttgaggctccgtaattggaatgagt
acaatttaaatcctttaacaag-gatcca-ttggagggcaagtctggtgccagcagccgc
ggtaattccagctccaatagcgtatattaaagttgttgcagttaaaaagctcgtagttgg
atctgagga-ctagaga-taatgg-tgcgataacttcg-taactgttat-ttctgcctaa
aaagac-ggtgcgaggctctggtgctcttaactgagtgcctctgctgcccgtcaagttta
ctttgaaaaaattagagtgctcaaagcaggcgctt---tgcctgaatagtggtgcatgga
ataatggaataagatcttcggatctatttt-gttggttttcggaa-gccgaggtaatgat
taagagagacagacgggggcattcgtattgtggtgttagaggtgaaattcttggatcgcc
gcaag--acgaacaactgcgaaagcatttgccaagcatgttttcattaatcaagaacgaa
agtcagaggttcgaagacgatcagataccgtcctagttctgaccataaacgatgccagct
ggcgatccgcggtggttgtt-attttcgaccccgcgggcagcc-tccgggaaaccaaagc
ctttgggttccgggggaagtatgattgcaaagtcgaaacttaaaggaattgacggaaggg
caccaccaggagtggagcctgcggcttaatttgactcaacacgggaaaactcacccggcc
cggacactgtgaggattgacagattgaaagctctttctcgattcggtgggtggtggtgca
tggccgttcttagttggtggag-cgatttgtctggttaattccgataacgaacgagactc
tagcctgctaaatagtcgggacgtattc-tttagcgttctttagacttcttagagggaca
a-gcggcaactagtcgcacgagattgagcaataacaggtctgtgatgcccttagatgttc
ggggccgcacgcgcgctacactgaaggaaacaacgagtagttttcctggcccgaatgggt
cgggtaatctgttgaatatccttcgtgacagggatcggggcttgcaattattccccgtga
acgaggaattcccagtaagcgcaagtca-taagcttgcgttgattacgtccctgcccttt
gtacacaccgcccgtcgctactaccgatt--gaatgttctggtgaaatcattagagtgg-
tgccgatggagtggtccccactccatggga-aactgc-----------------------
---------------------------------------------------------
>Micrub_S50_21a
------------------------------------------------------------
------------------------------------------------------------
-------------------------actgcagtaattctggagctaatacg-tgcaacta
agcctagaccttta--cggaatgggcgcatttattagatcaaaaccaa--ccacgctttc
-gg-gtgtgtccttgttgatgactctggataa-cttt---gctgatcgcatggc--ctta
gcgccggcgacgtatctttcaaatgtctgccctatcaacttacgatggtaggtgatatgc
ctaccatggttgtaacgggtaacggggaatcagggttcgattccggagagggagcctgag
aaacggctaccacatctaaggaaggcagcaggcgcgcaaattacccactcccggcacggg
gaggtagtgacgaaaaataacgatacggaactcttttgaggctccgtaattggaatgagt
acaatttaaatcctttaacaag-gatcca-ttggagggcaagtctggtgccagcagccgc
ggtaattccagctccaatagcgtatattaaagttgttgcagttaaaaagctcgtagttgg
atctgagga-ctagaga-taatgg-tgcgataacttcg-taactgttat-ttctgcctaa
aaagac-ggtgcgaggctctggtgctcttaactgagtgcctctgctgcccgtcaagttta
ctttgaaaaaattagagtgctcaaagcaggcgctt---tgcctgaatagtggtgcatgga
ataatggaataagatcttcggatctatttt-gttggttttcggaa-gccgaggtaatgat
taagagagacagacgggggcattcgtattgtggtgttagaggtgaaattcttggatcgcc
gcaag--acgaacaactgcgaaagcatttgccaagcatgttttcattaatcaagaacgaa
agtcagaggttcgaagacgatcagataccgtcctagttctgaccataaacgatgccagct
ggcgatccgcggtggttgtt-attttcgaccccgcgggcagcc-tccgggaaaccaaagc
ctttgggttccgggggaagtatgattgcaaagtcgaaacttaaaggaattgacggaaggg
caccaccaggagtggagcctgcggcttaatttgactcaacacgggaaaactcacccggcc
cggacactgtgaggattgacagattgaaagctctttctcgattcggtgggtggtggtgca
tggccgttcttagttggtggag-cgatttgtctggttaattccgataacgaacgagactc
tagcctgctaaatagtcgggacgtattc-tttagcgttctttagacttcttagagggaca
a-gcggcaactagtcgcacgagattgagcaataacaggtctgtgatgcccttagatgttc
ggggccgcacgcgcgctacactgaaggaaacaacgagtagttttcctggcccgaatgggt
cgggtaatctgttgaatatccttcgtgacagggatcggggcttgcaattattccccgtga
acgaggaattcccagtaagcgcaagtca-taagcttgcgttgattacgtccctgcccttt
gtacacaccgcccgtcgctactaccgatt--gaatgttctggtgaaatcattagagtgg-
tgccgatggagtggtccccactccatggga-aactgc-----------------------
---------------------------------------------------------
>Micrub_S51_20a
------------------------------------------------------------
------------------------------------------------------------
-------------------------actgcagtaattctggagctaatacg-tgcaacta
agcctagaccttta--cggaatgggcgcatttattagatcaaaaccaa--ccacgctttc
-gg-gtgtgtccttgttgatgactctggataa-cttt---gctgatcgcatggc--ctta
gcgccggcgacgtatctttcaaatgtctgccctatcaacttacgatggtaggtgatatgc
ctaccatggttgtaacgggtaacggggaatcagggttcgattccggagagggagcctgag
aaacggctaccacatctaaggaaggcagcaggcgcgcaaattacccactcccggcacggg
gaggtagtgacgaaaaataacgatacggaactcttttgaggctccgtaattggaatgagt
acaatttaaatcctttaacaag-gatcca-ttggagggcaagtctggtgccagcagccgc
ggtaattccagctccaatagcgtatattaaagttgttgcagttaaaaagctcgtagttgg
atctgagga-ctagaga-taatgg-tgcgataacttcg-taactgttat-ttctgcctaa
aaagac-ggtgcgaggctctggtgctcttaactgagtgcctctgctgcccgtcaagttta
ctttgaaaaaattagagtgctcaaagcaggcgctt---tgcctgaatagtggtgcatgga
ataatggaataagatcttcggatctatttt-gttggttttcggaa-gccgaggtaatgat
taagagagacagacgggggcattcgtattgtggtgttagaggtgaaattcttggatcgcc
gcaag--acgaacaactgcgaaagcatttgccaagcatgttttcattaatcaagaacgaa
agtcagaggttcgaagacgatcagataccgtcctagttctgaccataaacgatgccagct
ggcgatccgcggtggttgtt-attttcgaccccgcgggcagcc-tccgggaaaccaaagc
ctttgggttccgggggaagtatgattgcaaagtcgaaacttaaaggaattgacggaaggg
caccaccaggagtggagcctgcggcttaatttgactcaacacgggaaaactcacccggcc
cggacactgtgaggattgacagattgaaagctctttctcgattcggtgggtggtggtgca
tggccgttcttagttggtggag-cgatttgtctggttaattccgataacgaacgagactc
tagcctgctaaatagtcgggacgtattc-tttagcgttctttagacttcttagagggaca
a-gcggcaactagtcgcacgagattgagcaataacaggtctgtgatgcccttagatgttc
ggggccgcacgcgcgctacactgaaggaaacaacgagtagttttcctggcccgaatgggt
cgggtaatctgttgaatatccttcgtgacagggatcggggcttgcaattattccccgtga
acgaggaattcccagtaagcgcaagtca-taagcttgcgttgattacgtccctgcccttt
gtacacaccgcccgtcgctactaccgatt--gaatgttctggtgaaatcattagagtgg-
tgccgatggagtggtccccactccatggga-aactgc-----------------------
---------------------------------------------------------
>Micrub_S52
------------------------------------------------------------
------------------------------------------------------------
-------------------------actgcagtaattctggagctaatacg-tgcaacta
agcctagaccttta--cggaatgggcgcatttattagatcaaaaccaa--ccacgctttc
-gg-gtgtgtccttgttgatgactctggataa-cttt---gctgatcgcatggc--ctta
gcgccggcgacgtatctttcaaatgtctgccctatcaacttacgatggtaggtgatatgc
ctaccatggttgtaacgggtaacggggaatcagggttcgattccggagagggagcctgag
aaacggctaccacatctaaggaaggcagcaggcgcgcaaattacccactcccggcacggg
gaggtagtgacgaaaaataacgatacggaactcttttgaggctccgtaattggaatgagt
acaatttaaatcctttaacaag-gatcca-ttggagggcaagtctggtgccagcagccgc
ggtaattccagctccaatagcgtatattaaagttgttgcagttaaaaagctcgtagttgg
atctgagga-ctagaga-taatgg-tgcgataacttcg-taactgttat-ttctgcctaa
aaagac-ggtgcgaggctctggtgctcttaactgagtgcctctgctgcccgtcaagttta
ctttgaaaaaattagagtgctcaaagcaggcgctt---tgcctgaatagtggtgcatgga
ataatggaataagatcttcggatctatttt-gttggttttcggaa-gccgaggtaatgat
taagagagacagacgggggcattcgtattgtggtgttagaggtgaaattcttggatcgcc
gcaag--acgaacaactgcgaaagcatttgccaagcatgttttcattaatcaagaacgaa
agtcagaggttcgaagacgatcagataccgtcctagttctgaccataaacgatgccagct
ggcgatccgcggtggttgtt-attttcgaccccgcgggcagcc-tccgggaaaccaaagc
ctttgggttccgggggaagtatgattgcaaagtcgaaacttaaaggaattgacggaaggg
caccaccaggagtggagcctgcggcttaatttgactcaacacgggaaaactcacccggcc
cggacactgtgaggattgacagattgaaagctctttctcgattcggtgggtggtggtgca
tggccgttcttagttggtggag-cgatttgtctggttaattccgataacgaacgagactc
tagcctgctaaatagtcgggacgtattc-tttagcgttctttagacttcttagagggaca
a-gcggcaactagtcgcacgagattgagcaataacaggtctgtgatgcccttagatgttc
ggggccgcacgcgcgctacactgaaggaaacaacgagtagttttcctggcccgaatgggt
cgggtaatctgttgaatatccttcgtgacagggatcggggcttgcaattattccccgtga
acgaggaattcccagtaagcgcaagtca-taagcttgcgttgattacgtccctgcccttt
gtacacaccgcccgtcgctactaccgatt--gaatgttctggtgaaatcattagagtgg-
tgccgatggagtggtccccactccatggga-aactgc-----------------------
---------------------------------------------------------
>Micrub_S56_27a
------------------------------------------------------------
------------------------------------------------------------
-------------------------actgcagtaattctggagctaatacg-tgcaacta
agcctagaccttta--cggaatgggcgcatttattagatcaaaaccaa--ccacgctttc
-gg-gtgtgtccttgttgatgactctggataa-cttt---gctgatcgcatggc--ctta
gcgccggcgacgtatctttcaaatgtctgccctatcaacttacgatggtaggtgatatgc
ctaccatggttgtaacgggtaacggggaatcagggttcgattccggagagggagcctgag
aaacggctaccacatctaaggaaggcagcaggcgcgcaaattacccactcccggcacggg
gaggtagtgacgaaaaataacgatacggaactcttttgaggctccgtaattggaatgagt
acaatttaaatcctttaacaag-gatcca-ttggagggcaagtctggtgccagcagccgc
ggtaattccagctccaatagcgtatattaaagttgttgcagttaaaaagctcgtagttgg
atctgagga-ctagaga-taatgg-tgcgataacttcg-taactgttat-ttctgcctaa
aaagac-ggtgcgaggctctggtgctcttaactgagtgcctctgctgcccgtcaagttta
ctttgaaaaaattagagtgctcaaagcaggcgctt---tgcctgaatagtggtgcatgga
ataatggaataagatcttcggatctatttt-gttggttttcggaa-gccgaggtaatgat
taagagagacagacgggggcattcgtattgtggtgttagaggtgaaattcttggatcgcc
gcaag--acgaacaactgcgaaagcatttgccaagcatgttttcattaatcaagaacgaa
agtcagaggttcgaagacgatcagataccgtcctagttctgaccataaacgatgccagct
ggcgatccgcggtggttgtt-attttcgaccccgcgggcagcc-tccgggaaaccaaagc
ctttgggttccgggggaagtatgattgcaaagtcgaaacttaaaggaattgacggaaggg
caccaccaggagtggagcctgcggcttaatttgactcaacacgggaaaactcacccggcc
cggacactgtgaggattgacagattgaaagctctttctcgattcggtgggtggtggtgca
tggccgttcttagttggtggag-cgatttgtctggttaattccgataacgaacgagactc
tagcctgctaaatagtcgggacgtattc-tttagcgttctttagacttcttagagggaca
a-gcggcaactagtcgcacgagattgagcaataacaggtctgtgatgcccttagatgttc
ggggccgcacgcgcgctacactgaaggaaacaacgagtagttttcctggcccgaatgggt
cgggtaatctgttgaatatccttcgtgacagggatcggggcttgcaattattccccgtga
acgaggaattcccagtaagcgcaagtca-taagcttgcgttgattacgtccctgcccttt
gtacacaccgcccgtcgctactaccgatt--gaatgttctggtgaaatcattagagtgg-
tgccgatggagtggtccccactccatggga-wryygc-----------------------
---------------------------------------------------------
>Micsep_S112_1a
------------------------------------------------------------
------------------------------------------------------------
-------------------------actgcagtaattctggagctaatacg-tgcaacta
agcctagaccttta--cggaatgggcgcatttattagatcaaaaccaa--ccacacttc-
--g-gtgtgtccttatggatgactctggataa-cttt---gctgatcgcatggc--cttc
gagccggcgacgtatctttcaaatgtctgccctatcaacttacgatggtaggtgatatgc
ctaccatggttgtaacgggtaacggggaatcagggttcgattccggagagggagcctgag
aaacggctaccacatctaaggaaggcagcaggcgcgcaaattacccactcccggcacggg
gaggtagtgacgaaaaataacgatacggaactcttttgaggctccgtaattggaatgagt
acaatttaaatcctttaacgag-gatcca-ttggagggcaagtctggtgccagcagccgc
ggtaattccagctccaatagcgtatattaaagttgttgcagttaaaaagctcgtagttgg
atctgagga-ctagaga-taatgg-tgcgataacttcg-taactgttat-ttctgcctaa
aaagac-ggtgctaggctttggtgctcttaactgagtgcctctgctgcccgtcaagttta
ctttgaaaaaattagagtgctcaaagcaggcgatt---tgcctgaatagtggtgcatgga
ataatggaataagatcttcggatctatttt-gttggttttcggaa-gccgaggtaatgat
taagagagacagacgggggcattcgtattgtggtgttagaggtgaaattcttggatcgcc
gcaag--acgaacaactgcgaaagcatttgccaagcatgttttcattaatcaagaacgaa
agtcagaggttcgaagacgatcagataccgtcctagttctgaccataaacgatgccagct
ggcgatccgcggtggttgtt-tttttcgaccccgcgggcagcc-tccgggaaaccaaagc
ctttaggttccgggggaagtatgattgcaaagtcgaaacttaaaggaattgacggaaggg
caccaccaggagtggagcctgcggcttaatttgactcaacacgggaaaactcacccggcc
cggacactgtgaggattgacagattgaaagctctttctcgattcggtgggtggtggtgca
tggccgttcttagttggtggag-cgatttgtctggttaattccgataacgaacgagactc
tagcctgctaaatagtcgggtcgtattc-tttagcgtccttttgacttcttagagggaca
a-gcggcaactagtcgcacgagattgagcaataacaggtctgtgatgcccttagatgttc
ggggccgcacgcgcgctacactgaagggaacaacgagtagttttcctggcccgaatgggt
cgggtaacctgttgaatacccttcgtgacagggatcggggcttgcaattattccccgtga
acgaggaattcctagtaagcgcaagtca-taagcttgcgttgattacgtccctgcccttt
gtacacaccgcccgtcgctactaccgatt--gaatgttctggtgaaatcatcagagtga-
tgccgatggagtggtctccacttcatggga-aattgc-----------------------
---------------------------------------------------------
>Micsp3_J9_98h
------------------------------------------------------------
------------------------------------------------------------
-------------------------actgcagtaattctggagctaatacg-tgcaacta
agcctagaccttta--cggaatgggcgcatttattagatcaaaaccaa--ccacacttc-
--g-gtgtgtccttgttgatgactctggataa-cttt---gctgatcgcatggc--ctta
gcgccggcgacgtatctttcaaatgtctgccctatcaacttacgatggtaggtgatatgc
ctaccatggttgtaacgggtaacggggaatcagggttcgattccggagagggagcctgag
aaacggctaccacatctaaggaaggcagcaggcgcgcaaattacccactcccggcacggg
gaggtagtgacgaaaaataacgatacggaactcttttgaggctccgtaattggaatgagt
acaatttaaatcctttaacaag-gatcca-ttggagggcaagtctggtgccagcagccgc
ggtaattccagctccaatagcgtatattaaagttgttgcagttaaaaagctcgtagttgg
atctgagga-ctagaga-taatgg-tgcgataacttcg-taactgttat-ttctgcctaa
aaagac-ggtgccaggctctggtgctctttattgagtgcctctgctgcccgtcaagttta
ctttgaaaaaattagagtgctcaaagcaggcgctt---tgcctgaatagtggtgcatgga
ataatggaataagatcttcggatctatttt-gttggttttcggaa-gccgaggtaatgat
taagagagacagacgggggcattcgtattgtggtgttagaggtgaaattcttggatcgcc
gcaag--acgaacaactgcgaaagcatttgccaagcatgttttcattaatcaagaacgaa
agtcagaggttcgaagacgatcagataccgtcctagttctgaccataaacgatgccagct
ggcgatccgcggcggttgtt-attttcgaccccgcgggcagcc-tccgggaaaccaaagc
ctttgggttccgggggaagtatgattgcaaagtcgaaacttaaaggaattgacggaaggg
caccaccaggagtggagcctgcggcttaatttgactcaacacgggaaaactcacccggcc
cggacactgtgaggattgacagattgaaagctctttctcgattcggtgggtggtggtgca
tggccgttcttagttggtggag-cgatttgtctggttaattccgataacgaacgagactc
tagcctgctaaatagtcgggtcgtattc-tttagcgtccttatgacttcttagagggaca
a-gcggcaactagtcgcacgagattgagcaataacaggtctgtgatgcccttagatgttc
ggggccgcacgcgcgctacactgaagggaacaacgagtagttttcctggcccgaatgggt
cgggtaacctgttgaatacccttcgtgacagggatcggggcttgcaattattccccgtga
acgaggaattcccagtaagcgcaagtca-taagcttgcgttgattacgtccctgcccttt
gtacacaccgcccgtcgctactaccgatt--gaatgttctggtgaaatcattggagtgg-
tgccgatggagtggtccccactccatggga-aactgc-----------------------
---------------------------------------------------------
>Micsp5_J12_1i
------------------------------------------------------------
------------------------------------------------------------
-------------------------actgcagtaattctggagctaatacg-tgcaacta
agcctagaccttta--cggaatgggcgcatttattagatcaaaaccaa--ccacacttc-
--g-gtgtgtccttgttgatgactctggataa-cttt---gctgatcgcatggc--ctta
gagccggcgacgtatctttcaaatgtctgccctatcaacttacgatggtaggtgatatgc
ctaccatggttgtaacgggtaacggggaatcagggttcgattccggagagggagcctgag
aaacggctaccacatctaaggaaggcagcaggcgcgcaaattacccactcccggcacggg
gaggtagtgacgaaaaataacgatacggaactcttttgaggctccgtaattggaatgagt
acaatttaaatcctttaacaag-gatcca-ttggagggcaagtctggtgccagcagccgc
ggtaattccagctccaatagcgtatattaaagttgttgcagttaaaaagctcgtagttgg
atctgagga-ctagaga-taatgg-tgcgataacttcg-taactgttat-ttctgcctaa
aaagac-ggcgctaggctttggtgctcttaattgagtgcctctgctgcccgtcaagttta
ctttgaaaaaattagagtgctcaaagcaggcgctt---tgcctgaatagtggtgcatgga
ataatggaataagatcttcggatctatttt-gttggttttcggaa-gccgaggtaatgat
taagagagacagacgggggcattcgtattgtggtgttagaggtgaaattcttggatcgcc
gcaag--acgaacaactgcgaaagcatttgccaagcatgttttcattaatcaagaacgaa
agtcagaggttcgaagacgatcagataccgtcctagttctgaccataaacgatgccagct
ggcgatccgcggtggttgtt-attttcgaccccgcgggcagcc-tccgggaaaccaaagc
ctttgggttccgggggaagtatgattgcaaagtcgaaacttaaaggaattgacggaaggg
caccaccaggagtggagcctgcggcttaatttgactcaacacgggaaaactcacccggcc
cggacactgtgaggattgacagattgaaagctctttctcgattcggtgggtggtggtgca
tggccgttcttagttggtggag-cgatttgtctggttaattccgataacgaacgagactc
tagcctgctaaatagtcgggtcgtattc-tttagcgtccaattgacttcttagagggaca
a-gcggcaactagtcgcacgagattgagcaataacaggtctgtgatgcccttagatgttc
ggggccgcacgcgcgctacactgaagggaacaacgagtagttttcctggcccgaatgggt
cgggtaacctgttgaatacccttcgtgacagggatcggggcttgcaattattccccgtga
acgaggaattcccagtaagcgcaagtca-taagcttgcgttgattacgtccctgcccttt
gtacacaccgcccgtcgctactaccgatt--gaatgttctggtgaaatcatcagagtgg-
tgccgatggagtggtctccactccatggga-aactgc-----------------------
---------------------------------------------------------
>Micsp5_J13_2i
------------------------------------------------------------
------------------------------------------------------------
-------------------------actgcagtaattctggagctaatacg-tgcaacta
agcctagaccttta--cggaatgggcgcatttattagatcaaaaccaa--ccacacttc-
--g-gtgtgtccttgttgatgactctggataa-cttt---gctgatcgcatggc--ctta
gagccggcgacgtatctttcaaatgtctgccctatcaacttacgatggtaggtgatatgc
ctaccatggttgtaacgggtaacggggaatcagggttcgattccggagagggagcctgag
aaacggctaccacatctaaggaaggcagcaggcgcgcaaattacccactcccggcacggg
gaggtagtgacgaaaaataacgatacggaactcttttgaggctccgtaattggaatgagt
acaatttaaatcctttaacaag-gatcca-ttggagggcaagtctggtgccagcagccgc
ggtaattccagctccaatagcgtatattaaagttgttgcagttaaaaagctcgtagttgg
atctgagga-ctagaga-taatgg-tgcgataacttcg-taactgttat-ttctgcctaa
aaagac-ggcgctaggctttggtgctcttaattgagtgcctctgctgcccgtcaagttta
ctttgaaaaaattagagtgctcaaagcaggcgctt---tgcctgaatagtggtgcatgga
ataatggaataagatcttcggatctatttt-gttggttttcggaa-gccgaggtaatgat
taagagagacagacgggggcattcgtattgtggtgttagaggtgaaattcttggatcgcc
gcaag--acgaacaactgcgaaagcatttgccaagcatgttttcattaatcaagaacgaa
agtcagaggttcgaagacgatcagataccgtcctagttctgaccataaacgatgccagct
ggcgatccgcggtggttgtt-attttcgaccccgcgggcagcc-tccgggaaaccaaagc
ctttgggttccgggggaagtatgattgcaaagtcgaaacttaaaggaattgacggaaggg
caccaccaggagtggagcctgcggcttaatttgactcaacacgggaaaactcacccggcc
cggacactgtgaggattgacagattgaaagctctttctcgattcggtgggtggtggtgca
tggccgttcttagttggtggag-cgatttgtctggttaattccgataacgaacgagactc
tagcctgctaaatagtcgggtcgtattc-tttagcgtccaattgacttcttagagggaca
a-gcggcaactagtcgcacgagattgagcaataacaggtctgtgatgcccttagatgttc
ggggccgcacgcgcgctacactgaagggaacaacgagtagttttcctggcccgaatgggt
cgggtaacctgttgaatacccttcgtgacagggatcggggcttgcaattattccccgtga
acgaggaattcccagtaagcgcaagtca-taagcttgcgttgattacgtccctgcccttt
gtacacaccgcccgtcgctactaccgatt--gaatgttctggtgaaatcatcagagtgg-
tgccgatggagtggtctccactccatggga-aactgc-----------------------
---------------------------------------------------------
>Micsp5_S3_60c
------------------------------------------------------------
------------------------------------------------------------
-------------------------actgcagtaattctggagctaatacg-tgcaacta
agcctagaccttta--cggaatgggcgcatttattagatcaaaaccaa--ccacacctc-
--g-gtgtgtccttgttgatgactctggataa-cttt---gctgatcgcatggc--ctta
gagccggcgacgtatctttcaaatgtctgccctatcaacttacgatggtaggtgatatgc
ctaccatggttgtaacgggtaacggggaatcagggttcgattccggagagggagcctgag
aaacggctaccacatctaaggaaggcagcaggcgcgcaaattacccactcccggcacggg
gaggtagtgacgaaaaataacgatacggaactcttttgaggctccgtaattggaatgagt
acaatttaaatcctttaacaag-gatcca-ttggagggcaagtctggtgccagcagccgc
ggtaattccagctccaatagcgtatattaaagttgttgcagttaaaaagctcgtagttgg
atctgagga-ctagaga-taatgg-tgcgataacttcg-taactgttat-ttctgcctaa
aaagac-ggcgctaggctttggtgctcttaattgagtgcctctgctgcccgtcaagttta
ctttgaaaaaattagagtgctcaaagcaggcgctt---tgcctgaatagtggtgcatgga
ataatggaataagatcttcggatctatttt-gttggttttcggaa-gccgaggtaatgat
taagagagacagacgggggcattcgtattgtggtgttagaggtgaaattcttggatcgcc
gcaag--acgaacaactgcgaaagcatttgccaagcatgttttcattaatcaagaacgaa
agtcagaggttcgaagacgatcagataccgtcctagttctgaccataaacgatgccagct
ggcgatccgcggtggttgtt-attttcgaccccgcgggcagcc-tccgggaaaccaaagc
ctttgggttccgggggaagtatgattgcaaagtcgaaacttaaaggaattgacggaaggg
caccaccaggagtggagcctgcggcttaatttgactcaacacgggaaaactcacccggcc
cggacactgtgaggattgacagattgaaagctctttctcgattcggtgggtggtggtgca
tggccgttcttagttggtggag-cgatttgtctggttaattccgataacgaacgagactc
tagcctgctaaatagtcgggtcgtattc-tttagcgtccaattgacttcttagagggaca
a-gcggcaactagtcgcacgagattgagcaataacaggtctgtgatgcccttagatgttc
ggggccgcacgcgcgctacactgaagggaacaacgagtagttttcctggcccgaatgggt
cgggtaacctgttgaatacccttcgtgacagggatcggggcttgcaattattccccgtga
acgaggaattcccagtaagcgcaagtca-taagcttgcgttgattacgtccctgcccttt
gtacacaccgcccgtcgctactaccgatt--gaatgttctggtgaaatcatcagagtgg-
tgccgatggagtggtctccactccatggga-aactgc-----------------------
---------------------------------------------------------
>Micsp5_S53_93a
------------------------------------------------------------
------------------------------------------------------------
-------------------------actgcagtaattctggagctaatacg-tgcaacta
agcctagaccttta--cggaatgggcgcatttattagatcaaaaccaa--ccacacctc-
--g-gtgtgtccttgttgatgactctggataa-cttt---gctgatcgcatggc--ctta
gagccggcgacgtatctttcaaatgtctgccctatcaacttacgatggtaggtgatatgc
ctaccatggttgtaacgggtaacggggaatcagggttcgattccggagagggagcctgag
aaacggctaccacatctaaggaaggcagcaggcgcgcaaattacccactcccggcacggg
gaggtagtgacgaaaaataacgatacggaactcttttgaggctccgtaattggaatgagt
acaatttaaatcctttaacaag-gatcca-ttggagggcaagtctggtgccagcagccgc
ggtaattccagctccaatagcgtatattaaagttgttgcagttaaaaagctcgtagttgg
atctgagga-ctagaga-taatgg-tgcgataacttcg-taactgttat-ttctgcctaa
aaagac-ggcgctaggctttggtgctcttaattgagtgcctctgctgcccgtcaagttta
ctttgaaaaaattagagtgctcaaagcaggcgctt---tgcctgaatagtggtgcatgga
ataatggaataagatcttcggatctatttt-gttggttttcggaa-gccgaggtaatgat
taagagagacagacgggggcattcgtattgtggtgttagaggtgaaattcttggatcgcc
gcaag--acgaacaactgcgaaagcatttgccaagcatgttttcattaatcaagaacgaa
agtcagaggttcgaagacgatcagataccgtcctagttctgaccataaacgatgccagct
ggcgatccgcggtggttgtt-attttcgaccccgcgggcagcc-tccgggaaaccaaagc
ctttgggttccgggggaagtatgattgcaaagtcgaaacttaaaggaattgacggaaggg
caccaccaggagtggagcctgcggcttaatttgactcaacacgggaaaactcacccggcc
cggacactgtgaggattgacagattgaaagctctttctcgattcggtgggtggtggtgca
tggccgttcttagttggtggag-cgatttgtctggttaattccgataacgaacgagactc
tagcctgctaaatagtcgggtcgtattc-tttagcgtccaattgacttcttagagggaca
a-gcggcaactagtcgcacgagattgagcaataacaggtctgtgatgcccttagatgttc
ggggccgcacgcgcgctacactgaagggaacaacgagtagttttcctggcccgaatgggt
cgggtaacctgttgaatacccttcgtgacagggatcggggcttgcaattattccccgtga
acgaggaattcccagtaagcgcaagtca-taagcttgcgttgattacgtccctgcccttt
gtacacaccgcccgtcgctactaccgatt--gaatgttctggtgaaatcatcagagtgg-
tgccgatggagtggtctccactccatggga-aactgc-----------------------
---------------------------------------------------------
>Micsp6_J11_4i
------------------------------------------------------------
------------------------------------------------------------
-------------------------actgcagtaattctggagctaatacg-tgcaacta
agcctagaccttta--cggaatgggcgcatttattagatcaaaaccaa--ccacacttc-
[truncated: 56,875 more chars]
