# Supplementary material for: Biodiversity between sand grains: Meiofauna composition across southern and western Sweden assessed by metabarcoding
Source: Biodivers Data J. 2020 Apr 27;8:e51813. doi: 10.3897/BDJ.8.e51813 (PMC7198628; doi:10.3897/BDJ.8.e51813)
Supplement: Supplementary material 9 — Supplemental Data 9 [file bdj-08-e51813-s009.fasta]

>Ausaru
------------------------------------------------------------
------------------------------------------------------------
------------------------------------------------------------
------------------------TGCTCCCGG---------------------------
------------TATTATTTTGCAGGACGGCCAGTTCTATAAAACTATAGTAACGGCCCA
TGCCTTTGTGATGATTTTTTTTTTTGTAAT---------------GCCTGTCTTGGTAGG
GGGCTTTGGGAATTGGCTCATACCCCTGTA----------CTTGGGAGCACCAGATATGC
TATACCCCCGATTAAAAAATTGGAGTTTATGGCTACTGGGGCCTGCGTTTTTTTTAATTT
GTGCCAGGATGCTTGTAGATGGGGGGGCAGGAACAGGTTGGACAGTATACCCCCCCCTTT
--------------CGAGGTCTATGGGCCATAGGGGGGCCAATGTTGATTTGGCAATATT
TTCTTTACATGCAGCTGGGGTATCTTCAATTCTGGGGGCTATAAATTTTATATCTACTGT
TAACTATTATAGTAAGGGGCCGATGGGGT---------------TATTTTTGTGGGCCGT
GTATGTAACTGCTTGGCTTTTGCTTTTATCCTTACCGGTATTAGCGGGGGGGCTTACAAT
GCTTTTAGTGGATCGTAATTTTAATGGTTCCTTTTTTGACCCTAGGG-------------
------------------------
>Cyclnot
TACACTATACCTAATGTTTGGTATTTGATGTG--------------GTATAGTAGGAGCT
------------------------------------------------------------
----------------------------------------------------AGATTTAG
CTTTCTTATTCGTCTAGAGCTAGCTAGACCGGG---------------------------
------------AGTTTTTTTAAAGGATGGGCAACTTTATAACTCTATAGTTACTGCCCA
TGCATTGATTATGATTTTTTTCTTTGTAAT---------------GCCTGTTTTAGTGGG
CGGTTTTGGCAATTGGCTTATTCCGTTGTA----------TTTGGGTGCACCGGATATGC
TTTACCCTCGCTTAAATAATTGAAGTTTATGATTATTAGGGCCAGCTTTTTTTTTACTTT
GCGGTAGTCTTATCGTTGACACAGGAGCAGGGACAGGGTGGACACTTTATCCTCCTTTAT
--------------CGGGTAAAGAGGGACATGGGGGAGCTAGAGTTGATTTAGCTATTTT
TGCTTTACATGCTGCGGGGGTATCTTCTATATTAGGGTCGATTAATTTTATTGCTACTAT
AAATCACTATAGTAAGGGACCTATGAGCC---------------TTTTCCTTTGATCTAT
TTACATGACAGCTTGACTTTTAGTATTATCTTTGCCTGTTTTAGCAGGTGGCTTAACTAT
GTTATTAGTTGAT-----------------------------------------------
------------------------
>Cyclrie
----------------------------------------------------TTGGTGCT
------------------------------------------------------------
----------------------------------------------------AGATTTAG
ATTTTTAATTCGTTTAGAACTCTCAAGTCCAGG---------------------------
------------AGTTTTTTTAAAGGATGGACAACTTTATAATTCAATTGTTACAGCACA
TGCACTTATAATGATTTTTTTTTTTGTTAT---------------GCCTGTGTTAGTTGG
GGGATTTGGTAATTGACTTATACCTTTATA----------TCTGGGGGCACCTGACATGC
TTTACCCACGATTAAAAAATTGAAGTCTTTGACTTTTAGGGCCAGCTTTCTTTTTATTAT
GCAGTAGCTTAATTATAGATACTGGTGCAGGAACAGGATGAACTATATATCCTCCTTTAG
--------------CAGGAAATGAAGGTCATGGAGGGGCTAGAGTTGACTTAGCTATTTT
TGCTCTTCATGCAGCTGGAGTATCCTCAATTTTAGGGTCTATAAATTTTATTGCTACAAT
AAATTATTATAGAA----------------------------------------------
------------------------------------------------------------
------------------------------------------------------------
------------------------
>Dolichomacrostomum_uniporum
AACCTTGTATTTGTTATTTGGGATTTGGTGTG--------------GAATTGTAGGTTCT
------------------------------------------------------------
----------------------------------------------------AGGTTTAG
GTTTTTAATTCGATTAGAGCTGTCTAGTCCTGG---------------------------
------------GGTTTTTTTAAAGGATGGGCAACTTTACAATTCTATTGTTACAGCACA
TGCATTAATTATGATTTTTTTTTTCGTGAT---------------GCCTGTATTGGTGGG
GGGCTTTGGTAATTGGCTGATTCCTTTGTA----------TTTGGGTGCGCCGGATATGT
TATACCCTCGTTTAAAAAATTGGAGACTTTGATTATTGGGCCCTGCCTTTTTTCTTTTAT
GCAGTAGACTTATTGTGGACACTGGGGCTGGTACGGGTTGGACAATTTATCCCCCTTTAT
--------------CGGGAAATTTAGGGCATGGGGGGGCGAGAGTAGACTTAGCAATTTT
TGCTTTACATGCTGCGGGAATTTCGTCAATTTTAGGGTCTATTAATTTTATTGCGACGAT
AAACTACTATAGAAAGGGTCCAATGAGGT---------------TGTTTCTTTGGTCTAT
CTATATGACGGCATGGTTGCTTCTTTTGTCTTTACCTGTATTAGCGGGGGGTTTAACAAT
GTTGTTGGTGGACCGTAAATTTAATGGTACTTTTTTTGATCCTAGGGGGGGAGGTGATCC
CCTTCTTTTTCAACATTTATTT--
>Dolichomacrostomum_uniporum_2
AACCTTGTATTTGTTATTTGGGATTTGGTGTG--------------GAATTGTAGGTTCT
------------------------------------------------------------
----------------------------------------------------AGGTTTAG
GTTTTTAATTCGATTAGAGCTGTCTAGTCCTGG---------------------------
------------GGTTTTTTTAAAGGATGGGCAACTTTACAATTCTATTGTTACAGCACA
TGCATTAATTATGATTTTTTTTTTCGTGAT---------------GCCTGTATTGGTGGG
GGGCTTTGGTAATTGGCTGATTCCTTTGTA----------TTTGGGTGCGCCGGATATGT
TATACCCTCGTTTAAAAAATTGGAGACTTTGATTATTGGGCCCTGCCTTTTTTCTTTTAT
GCAGTAGACTTATTGTGGACACTGGGGCTGGTACGGGTTGGACAATTTATCCCCCTTTAT
--------------CGGGAAATTTAGGGCATGGGGGGGCGAGAGTAGATTTAGCAATTTT
TGCTTTACATGCTGCGGGAATTTCGTCAATTTTAGGGTCTATTAATTTTATTGCGACGAT
AAACTACTATAGAAAGGGTCCAATGAGGT---------------TGTTTCTTTGGTCTAT
CTATATGACGGCATGGTTGCTTCTTTTGTCTTTACCTGTATTAGCGGGGGGTTTAACAAT
GTTGTTGGTGGACCGTAAATTTAATGGTACTTTTTTTGATCCTAGGGGGGGAGGTGATCC
CCTTCTTTTTCAACATTTATTT--
>Parodub_KP730563
------------------------------------------------------------
------------------------------------------------------------
------------------------------------------------------------
------------------------------------------------------------
------------------------------------------------------------
----------------TTTTTTTTTGTTAT---------------GCCTATTTTGGTTGG
GGGGTTTGGAAAATGACTTATTCCTTTGTA----------TTTAGGTGCTCCAGATATGT
TGTACCCTCGTTTAAATAATTGAAGTTTATGGCTTCTTATTCCTGCTTTTTTTTTGCTTT
GTGTCAGGCTTATTATAGATGGGGGGGCAGGGACGGGTTGGACTATTTATCCGCCTTTGT
--------------CTGGGATGTTAGGTCATAGGGGGAGAAGGGTTGATTTTGCTATTTT
TGCTTTACATGCTGCTGGTATTTCCTCTATATTAGGGTCCATCAAATTTATTGCTACTAT
AAACCATTTTAGGAAGGGGCCCATGAGTT---------------TATTTTTATGGTCTAT
ATATATGACTGCTTGGCTTTTAGTTCTTTCTTTACCAGTTTTAGCTGGGGGTTTAACTAT
GCTTTTAGTAGACCGAAAATTTAATGGGGCTTTTTTTGACCCAAGTGGGGGGG-------
------------------------
>Paromin
TACATTATATTTATTATTTGGAATTTGGGCAG--------------GTATTGTTGGGGCA
------------------------------------------------------------
----------------------------------------------------AGTTTTAG
GTTTTTGATACGTTTAGAGCTTTCTGCCCCAGG---------------------------
------------GGTCTTTTTAAAGGATGGCCAGTTATATAAATCTATTATCACTGCGCA
TGCTTTAATTATGATATTTTTTTTTGTTAT---------------GCCTATTTTAGTAGG
AGGGTTTGGAAAATGGCTTATCCCTTTATA----------CTTAGGGGCGCCAGATATGC
TGTATCCTCGTCTAAAAAATTGAAGGTTATGGCTTTTAATACCTGCTTTTTTTTTACTGT
GTGTTAGGCTAATAATTGATGGAGGGGCAGGGACAGGTTGGACTATATATCCTCCTTTAG
--------------CAAGGATGTTAGGCCATGGGGGGAGAAGAGTGGATTTTGCTATATT
TGCTTTACATGCTGCTGGGGTTTCTTCTATTTTAGGTTCTATAAATTTTATAGCAACTAT
AAATCATTTTAGAAAGGGGCCAATGAGGT---------------TATTTTTATGGTCTAT
TTATATGACAGCTTGGTTACTGGTCTTATCCCTTCCTGTTTTAGCCGGAGGGTTGACTAT
GTTACTAGTAGACCGAAATTTTAATGGGGCTTTT--------------------------
------------------------
>Paromas
------------------------------------------------------------
------------------------------------------------------------
------------------------------------------------------------
------------------------------------------------------------
------------------------------------------------------------
------------GATTTTTTTTTTTGTTAT---------------GCCTATTTTAGTTGG
AGGATTTGGTAAATGGTTGATACCTTTATA----------TTTAGGTGCACCAGATATGT
TGTATCCTCGATTAAAAAATTGAAGGCTATGATTATTAGCTCCAGCTTTTTTTTTATTGT
GTGTTAGGTTAGTAATAGACGGAGGTGCTGGCACAGGTTGGACTATTTATCCTCCTCTTT
--------------CTAAATTGTTAGGACATGGTGGAAGAAGAGTAGATTTTGCAATTTT
TGCATTACATGCAGCGGGTATTTCTTCTATATTGGGTTCGATTAATTTTATTGCAACAAT
TAAATATTATAGAAAGGGGCCTATGACGT---------------TGTTTTTGTGGAGAAT
TTATATTACTGCTTGGTTGTTAGTGTTATCTTTACCTGTTTTAGCGGGGGGTTTAACGAT
GCTATTAGTGGACCGTAATTTTAAAGGTGCGTTTTTTGATCCTAGAGGGGGGGG------
------------------------
>Karlut
CAGTTTGTACTTAATTTTTGGAGTGTGGGCAG--------------GTTTAATTGGAGCA
------------------------------------------------------------
----------------------------------------------------GGATTCAG
AGCATTAATTCGGTTTGAGCTTTCAACACCTGG---------------------------
------------CATTTTATTTAAGGATGGGCAGCTATATAATTCCTTAGTGACAGCTCA
TGCTTTTATTATGATTTTTTTCTTTGTAAT---------------GCCTGTATTGGTGGG
AGGGTTTGGTAATTGACTCATTCCACTATA----------TTTAGGTGCTGCAGATATGA
TTTATCCACGATTAAACAATTGAAGGTATTGGTTACTTGTTCCTGCTTTTTGTTTTTTAT
GTGGTAGTGCAATTGTGGACTCTGGTGGAGGAACAGGGTGAACTGCTTATCCTCCTTTAA
--------------GGGGAAATACTGGACATAGGGGAATTAGAATTGACTTAGTAATCTT
TTCTCTTCATGTTGCAGGAGTATCTTCTATTTTAGGCTCTATAAATTTTATTGCGACAAT
AAAATGAAATAGGCGGGCCCCCTTAAGGT---------------TGTTTATTTGAGCTTT
ATATATTACAGCATGATTATTAGTATTGTCCCTTCCTGTGTTAGCTGGGGGCCTCACAAT
GCTTTTAGTTGATCGTAACTTTAATGGAGCTTTTTTTGACCCAAGAGGTGGTGGAGATCC
TTTGTTGTTTCAACATTTGTTC--
>Myobis
AACACTTTATATTATTTTTGGGGTATGATCGG--------------GGTTAGTGGGAGCG
------------------------------------------------------------
----------------------------------------------------GGGCTTAG
ATTTTTAATTCGTGCTGAGCTTGCGTATCCAGG---------------------------
------------GATATTGATAAAGGATGGGCAGTTGTATAATGCTATAGTAACTGCACA
TGCTCTTATTATGATATTCTTTTTTGTAAT---------------GCCTGTATTGGTAGG
GGGGTTTGGTAATTGATTAATTCCTTTGTA----------TTTGGGTGCTGTGGATATGC
TATATCCTCGGTTAAAAAATTGAAGGTTTTGATTGTTGGCTCCCGCGTTTTTACTTCTTT
TTGTAAGAATGTTGGGGGAAAGAGGGGCTGGAACTGGGTGAACATTGTATCCTCCGTTGT
--------------CTAGTAAAACTGGTCAAGGAGGTTGTAGTGTTGATTTAGCTATTTT
TGCTCTTCATGCTGCAGGGGTGTCGTCTATTTTAGGTTCTATTAATTTTATTGCGACTAT
TAAGTGGTTTACTAAGAATACATTAAGTT---------------TATTTATGTGATCTAT
ATATGTAACTGCTTGATTGTTGGTACTATCTTTACCTGTACTAGCTGGGGGATTAACTAT
GTTACTTGTTGATCGTAATTTTAATGGTTCTTTTTTTGATCCTAGTGGAGGAGGAGATCC
TTTATTGTTTCAACATTTGTTT--
>Myobis_2
AACACTTTATATTATTTTTGGGGTATGATCGG--------------GGTTAGTGGGAGCG
------------------------------------------------------------
----------------------------------------------------GGGCTTAG
ATTTTTAATTCGTGCTGAGCTTGCGTATCCAGG---------------------------
------------GATATTGATAAAGGATGGGCAGTTGTATAATGCTATAGTAACTGCGCA
TGCCCTTATTATGATATTCTTTTTTGTAAT---------------GCCTGTATTGGTAGG
GGGGTTTGGTAATTGATTAATTCCTTTGTA----------TTTGGGTGCTGTGGATATGC
TATATCCTCGGTTAAAAAATTGAAGGTTTTGATTGTTGGCTCCCGCGTTTTTACTTCTTT
TTGTAAGAATGTTGGGGGAAAGAGGGGCTGGAACTGGGTGAACATTGTATCCTCCGTTGT
--------------CTAGTAAAACTGGTCAAGGAGGTTGTAGTGTTGATTTAGCTATTTT
TGCTCTTCATGCTGCAGGGGTGTCGTCTATTTTAGGTTCTATTAATTTTATTGCGACTAT
TAAGTGGTTTACTAAGAATACATTAAGTT---------------TATTTATGTGATCTAT
ATATGTAACTGCTTGATTGTTGGTACTATCTTTACCTGTACTAGCTGGGGGATTAACTAT
GTTACTTGTTGATCGTAATTTTAATGGTTCTTTTTTTGATC-------------------
------------------------
>Myofis
-------------ATATTTGGGGTATGGGCTG--------------GGATTATTGGTGCT
------------------------------------------------------------
----------------------------------------------------TGTTTTAG
ATTTTTAATTCGACTGGAATTAGCTTATCCTGG---------------------------
------------TGTGTTAATTAAGGATGGTCAGTTATATAATTCTGTTATTACTGCTCA
TGCATTGATTATGATTTTTTTTTTTGTAAT---------------GCCTGTTTTGGTGGG
TGGTTTTGGTAATTGACTTATTCCATTATA----------TATAGGTGCGGTTGATATGC
TGTATCCTCGATTAAATAATTGAAGTTTGTGGTTATTAGTTCCTGCTTTTGTTTTATTAT
TTTTTAGAATGTTGGGAGAAAGTGGAGCTGGAACTGGATGAACTCTGTATCCTCCTCTTT
--------------CTAGGAATACTGGTCAAGGAGGTGTGAGGGTTGATTTGGCTATTTT
TGCATTACATGCTGCTGGTGTAAGTTCTATTTTAGGTTCTATTAATTTTATAGCGACGGT
TAAGTGGTTTACTATGGGATCTTTGAGAT---------------TATTTATATGATCTAT
TTATGTTACTGCTTGATTATTGGTATTATCTTTACCGGTTTTAGCGGGAGGATTAACTAT
GTTGTTAGTTGATCGTAATTTTA-------------------------------------
------------------------
>Myofis_2
TACACTATATTTAATATTTGGGGTATGGGCTG--------------GGATTATTGGTGCT
------------------------------------------------------------
----------------------------------------------------TGTTTTAG
ATTTTTAATTCGACTGGAATTAGCTTATCCTGG---------------------------
------------TGTGTTAATTAAGGATGGTCAGTTATATAATTCTGTTATTACTGCTCA
TGCATTGATTATGATTTTTTTTTTTGTAAT---------------GCCTGTTTTGGTGGG
TGGTTTTGGTAATTGACTTATTCCATTATA----------TATAGGTGCGGTTGATATGC
TGTATCCTCGATTAAATAATTGAAGTTTGTGGTTATTAGTTCCTGCTTTTGTTTTATTAT
TTTTTAGAATGTTGGGAGAAAGTGGAGCTGGAACTGGATGAACTCTGTATCCTCCTCTTT
--------------CTAGGAATACTGGTCAAGGAGGTGTGAGGGTTGATTTGGCTATTTT
TGCATTACATGCTGCTGGTGTAAGTTCTATTTTAGGTTCTATTAATTTTATAGCGACGGT
TAAGTGGTTTACTATGGGATCTTTGAGAT---------------TATTTATATGATCTAT
TTATGTTACTGCTTGATTATTGGTATTATCTTTACCGGTTTTAGCGGGAGGATTAACTAT
GTTGTTAGTTGATCGTAATTTTA-------------------------------------
------------------------
>Myozonariinae_KP730569
TACTCTTTATTTAATATTTGGGGTATGGGCTG--------------GATTAGCTGGTGCT
------------------------------------------------------------
----------------------------------------------------GCCTTGAG
TTTCTTAATTCGTACAGAATTAGCTTATCCTGG---------------------------
------------GGTCTTGATCAAGGATGGCCAACTGTATAATTCTGTTATAACTGCTCA
TGCTCTTTTAATGATTTTCTTTTTTGTAAT---------------GCCAGTTTTAGTAGG
AGGTTTTGGTAATTGGCTAATTCCTTTATA----------TCTAGGTGCAGTTGATATGC
TTTACCCTCGACTTAAAAATTGAAGTCTTTGATTGCTGGCCCCTGCATTTATTTTATTAT
TTTTTAGTATGCTAGGTGAAGGTGGTGCAGGAACCGGATGAACCTTATATCCACCATTGT
--------------CTGGAAATACTGCTCATGGGGGGTGTAGAGTAGATTTAGCTATTTT
TGCTTTACATGCAGCTGGTGTTTCTTCTATTTTAGGATCTATAAATTTTATAGCTACTAT
AAAGTGGTTTACTAAGAGCTCTTTGAGAT---------------TATTTATGTGGGCTAT
ATATGTAACAGCTTGGTTGTTGGTTCTTTCTTTACCTGTGTTAGCTGGAGGATTAACTAT
GCTTTTAGTAGATCGAAATTTTAATGGTTCTTTTT-------------------------
------------------------
>Myozonariinae_KP730572
TACTCTTTATTTAATATTTGGGGTATGGGCTG--------------GATTAGCTGGTGCT
------------------------------------------------------------
----------------------------------------------------GCCTTGAG
TTTCTTAATTCGTACAGAATTAGCTTATCCTGG---------------------------
------------GGTCTTGATCAAGGATGGCCAACTGTATAATTCTGTTATAACTGCTCA
TGCTCTTTTAATGATTTTCTTTTTTGTAAT---------------GCCAGTTTTAGTAGG
AGGTTTTGGTAATTGGCTAATTCCTTTATA----------TCTAGGTGCAGTTGATATGC
TTTACCCTCGACTTAAAAATTGAAGTCTTTGATTGCTGGCCCCTGCATTTATTTTATTAT
TTTTTAGTATGCTAGGTGAAGGTGGTGCAGGAACCGGATGAACCTTATATCCACCATTGT
--------------CTGGAAATACTGCTCATGGGGGGTGTAGAGTAGATTTAGCTATTTT
TGCTTTACATGCAGCTGGTGTTTCTTCTATTTTAGGATCTATAAATTTTATAGCTACTAT
AAAGTGGTTTACTAAGAGCTCTTTGAGAT---------------TATTTATGTGGGCTAT
ATATGTAACAGCTTGGTTGTTGGTTCTTTCTTTACCTGTGTTAGCTGGAGGATTAACTAT
GCTTTTAGTAGATCGAAATTTTAATGGTTCTTTTTTTGATCCTAGGGG------------
------------------------
>Hapros_AJ405977
------------------------------------------------------------
------------------------------------------------------------
------------------------------------------------------------
------------------------------------------------------------
------------------------------------------------------------
------------------------------------------------------------
-------------TGATTAATTCCTATACA----------TTTATTATCCACTGATATGG
TTTTTCCTCGTTTAAAAAATATGAGGTTTTGGCTTGTTCCTCCCTCTTTATTTTTAATTT
TATTTTCTTTTTTTTTGAAGGATTCTGTTGCTACTGGGTGAACACTTTATCCTCCCCTTT
--------------CTGGTAAAATTACACAATCTTCAGTTTCTTTAGATTTTACAATCTT
TTCTCTTCATTTGGCTGGTGCTAGTTCTTTATTAGCTTCCTTAAATTTTATTGTAACAAT
TTCTAAG---AAAAAGCTTGGAATTAGTTGGCAAAACCTTTCACTATTTGTTTGGTCTAT
ATTAATTACAACTATTTTATTAGTTGTTGCTATACCTGTTTTAGCAGGTGGTTTAACTAT
GCTTTTAACAGATCGAAAATTTAATACTTGTTTTTTTGATCCTGTTGGTGGGGGGGATGC
TATTTTATTTCAACATGCCTTT--
>Maccho
--------------TTTTTGGGGTTTGGAGGG--------------GGTTTTTTGGGACA
------------------------------------------------------------
----------------------------------------------------TCTTTAAG
AAGTTTAATTCGTTTGGAGCTTTCAATCCCCTC---------------------------
------------AGGAGTATTACATGAGAAAAATTTATATAAATCAATAATAACTGCTCA
TGGGTTAATTATGATTTTTTTTTTTGTTAT---------------GCCCATATTAATAGG
GGGCTTTGGAAATTGGTTGGTTCCCCCCAT----------GCTATCAAGAATTGATATGA
TTTTTCCCCGTTTAAAAAAAATGAGGTTTTGATTGGTTGTTCCTGCTTTTTTACTTTTAT
TAAATTCTTTTTTTATAGAATTTGGGGCAGCTACAGGATGAACTGTTTACCCCCCTCTTT
--------------CAGGTAAAATTGCGCAAGCTGGCCCTTCAGTAGATTTAGCTATATT
TTCTTTACATGTGGCAGGGGTAAGCTCTATTTTGGCTTCAATAAAATTTATTGCCACGGT
AATTAAGTGTGGGGGTATTGGTCAAGGTTGGGCCCGTATTCCTTTATTTGTATGAAGTGT
TTTTATTACCGTGTGGCTTTTAATCCTCTCTTTACCTGTTTTTGCTGGGGGTTTAACTAT
GCTCCTTACTGATCGAAAATTTAAAACTAGGTTCTTTGATCCTGCTGGGGGGGGGGACCC
AATTTTATTTCAACATATATTT--
>Maccho_2
--------------TTTTTGGGGTTTGGAGGG--------------GGTTTTTTGGGACA
------------------------------------------------------------
----------------------------------------------------TCTTTAAG
AAGTTTAATTCGTTTGGAGCTTTCAATCCCCTC---------------------------
------------AGGAGTATTACATGAGAAAAATTTATATAAATCAATAATAACTGCTCA
TGGGTTAATTATGATTTTTTTTTTTGTTAT---------------GCCCATATTAATAGG
GGGCTTTGGAAATTGGTTGGTTCCCCCCAT----------GCTATCAAGAATTGATATGA
TTTTTCCCCGTTTAAAAAAAATGAGGTTTTGATTGGTTGTTCCTGCTTTTTTACTTTTAT
TAAATTCTTTTTTTATAGAATTTGGGGCAGCTACAGGATGAACTGTTTACCCCCCTCTTT
--------------CAGGTAAAATTGCGCAAGCTGGCCCTTCAGTAGATTTAGCTATATT
TTCTTTACATGTGGCAGGGGTAAGCTCTATTTTGGCTTCAATAAAATTTATTGCCACGGT
AATTAAGTGTGGGGGTATTGGTCAAGGTTGGGCTCGTATTCCTTTATTTGTATGAAGTGT
TTTTATTACCGTGTGGCTTTTAATCCTCTCTTTACCTGTTTTTGCTGGGGGTTTAACTAT
GCTCCTTACTGATCGAAAATTTAAAACTAGGTTCTTTGATCCTGCTGGGGGGGGGGACCC
AATTTTATTTCAACATATATTT--
>Macspi
TAGTCTTTATTTAATTTTTGGTGTTTGAAGAG--------------GGTTTTTTGGTACT
------------------------------------------------------------
----------------------------------------------------GCTTTAAG
AAATTTAATTCGTTTAGAGCTTTCTATCCCTGT---------------------------
------------AAGGATTTTAAAAGATAAAAATTTATACAATTCTATAATAACTGCTCA
TGGGTTAGTAATGATTTTTTTTTTTGTTAT---------------GCCTATTTTAATTGG
GGGTTTTGGAAATTGGTTAATTCCTTTAAT----------GTTAGCAAGTATAGATATGA
TTTTTCCTCGATTAAAAAATATGAGGTTTTGATTAATTATTCCTGCTTTTTTACTTTTAT
TAAATTCTTTTTTTGTAGAATTTGGGGCAGCTACTGGATGAACTGTTTATCCCCCTCTTT
--------------CTAGAAATATTTCACAAGCAGGGCCTTCTGTTGATTTAGCTATATT
TTCTTTACATGTAGCTGGGGTTAGTTCCATTTTAGCTTCTATAAATTTTATTGCTACTGT
TATAAAGTGTGGAAGAATCGGTCAAAGATGGGGTCGTTTACCTTTATTTGTTTGAAGTGT
GTTTATAACTGTTTGGTTATTAATTTTATCTTTACCTGTTTTTGCTGGGGGTTTAACTAT
GCTTTTAACTGATCGGAATTTTAATACTTCTTTTTTTGATCCTGCTGGTGGGGGGGATCC
AATTTTATTTCAACATATTTTT--
>Maczha
GACTTTATACTTAATTTTTGGGGTTTGGAGGG--------------GCTTTGTTGGCACT
------------------------------------------------------------
----------------------------------------------------TCTTTAAG
GAGCCTAATTCGTCTGGAGCTATCAATTCCTTC---------------------------
------------GGGGGTATTACATGATAAAAATTTGTATAACTCTATAATAACTGCACA
TGGTTTGATTATGATATTTTTTTTTGTTAT---------------GCCAATTTTAATTGG
GGGATTTGGAAATTGACTTGTTCCTCCAAT----------GTTATCAAGTATTGATATGA
TATTTCCCCGCCTCAATAAAATGAGCTTTTGGCTTGTAATACCTGCTTTTTTACTTTTAT
TAAATTCTTTTTTTGTTGAGTTTGGGGCTGCCACTGGTTGGACGGTTTACCCCCCATTAT
--------------CTGGAAAAATTGCCCAATCAGGGCCATCTGTTGATCTAGCTATTTT
TTCATTACATGTGGCGGGAGTCAGTTCTATTTTAGCCTCAATAAAATTTATTGCCACTGT
AATTAAGTGTGGGGGGATTGGCCAGGGCTGGGCACGAATTCCATTATTTGTTTGAAGGGT
TTTTATCACTGTTTGGCTTTTAATTCTTTCTTTACCAGTTTTTGCAGGGGGCTTAACAAT
GTTGTTAACAGATCGAAAATTTAAAACTAGTTTTTTTGACCCTGCTGGGGGAGGGGACCC
AATATTGTTTCAACACATATTT--
>Maczha_2
GACTTTATACTTAATTTTTGGGGTTTGGAGGG--------------GCTTTGTTGGCACT
------------------------------------------------------------
----------------------------------------------------TCTTTAAG
GAGCCTAATTCGTCTGGAGCTATCAATTCCTTC---------------------------
------------GGGGGTATTACATGATAAAAATTTGTATAACTCTATAATAACTGCACA
TGGTTTAATTATGATATTTTTTTTTGTTAT---------------GCCAATTTTAATTGG
GGGATTTGGAAATTGACTTGTTCCCCCAAT----------GTTATCAAGTATTGATATGA
TATTTCCCCGCCTCAATAAAATGAGTTTTTGGCTTGTAATACCTGCTTTTTTACTTTTAT
TAAATTCTTTTTTTGTTGAGTTTGGGGCTGCTACTGGTTGGACGGTTTACCCTCCATTAT
--------------CTGGGAAAATTGCCCAATCAGGGCCATCTGTTGATCTAGCTATTTT
TTCATTACATGTGGCGGGAGTCAGTTCTATTTTAGCCTCAATAAAATTTATTGCCACTGT
AATTAAGTGTGGGGGGATTGGCCAGGGCTGGTCACGAATTCCATTATTTGTTTGAAGGGT
TTTTATCACTGTTTGGCTTTTAATTCTTTCTTTACCAGTTTTTGCAGGGGGCTTAACAAT
GTTGTTAACAGATCGAAAATTTAAAACTAGTTTTTTTGACCCTGCTGGGGGAGGGGACCC
AATATTGTTTCAACACATATTT--
>Mactuba
------------------------TTGAAGAG--------------GGTTTTTTGGTACT
------------------------------------------------------------
----------------------------------------------------GCTCTTAG
AAATTTAATTCGTCTGGAGTTATCTGTTCCTGG---------------------------
------------GGGTGTTTTAAAAGAAAAAAAACTTTATAATTCTATAATTACTGCTCA
TGGTTTAATTATGATTTTTTTTTTTGTAAT---------------GCCAATTTTAATTGG
TGGATTTGGAAATTGGTTAATCCCTCCTAT----------GATGAGTAGGGTAGATATGA
TTTTCCCTCGTTTAAAAAATATGAGTTTTTGATTGGTTGTTCCTGCTTTTTTACTTTTGG
CTAGTTCTTTTTTTGTAGAATTTGGGGCTGCTACGGGTTGAACTGTTTACCCTCCTTTAA
--------------GTAGGAAAATTGCTCAAGCAGGTCCTTCTGTTGATTTAGCTATTTT
TTCTTTACATGTGGCGGGGGTTAGTTCAATTTTAGCTTCTATAAATTTTATAGCTACTAT
TGTTAAGTGTGGCGGAGTTGGTCATGGTTGATCTCGAATTCCTTTATTTGTTTGAAGAGT
TTTTATCACAGTTTGATTGTTAATTTTATCTTTACCTGTTTTTGCTGGGGGTTTAACTAT
GTTATTAACTGATCGTAATTTTAAAACTAGTTTTTTTGATCCTGC---------------
------------------------
>Machys
TACCTTATATTTAATTTTTGGGGTTTGAAGAG--------------GTTTTATTGGTACT
------------------------------------------------------------
----------------------------------------------------GCTTTAAG
AAACTTAATTCGTTTAGAATTGTCAGTTCCTTC---------------------------
------------TGGTATTTTACATGAAAATAAATTATATAAAAGAATTATTACTGCTCA
TGGTTTAATTATGATATTTTTTTTTGTTAT---------------GCCTATATTAATAGG
GGGGTTTGGTAATTGGTTAGTTCCTCCAAT----------GTTGTCAAGTGTTGATATGA
TTTTTCCGCGATTAAATAATATGAGTTTTTGATTGGTTGTTCCAGCATTGTTGTTGTTAT
TAAANTCTTTTTTTGTAGAGTTTGGTGCTGCTACTGGTTGAACAGTTTATCCTCCATTGT
--------------CTAGCAATATTGCTCAAGCAGGACCTTCTGTTGATTTAGCAATTTT
TTCTTTACATGTAGCAGGGGTTAGATCAATTTTAGCCTCAATAAATTTTATTGCAACCAC
TATTAAGTGTGGGGGAATAGGTCAGGGTTGAGTGCGAATTCCTTTATTTGTTTGAAGAGT
TTTTATTACTGTTTGATTGTTAATATTGTCTTTACCTGTTTTTGCGGGTGGATTAACAAT
GTTATTAACTGATCGAAAATTTAACACAAGGTTTTTTGATCCTGCGGGAG----------
------------------------
>Maclig
TACCTTATACTTAGTTTTTGGTGTTTGAAGAG--------------GGTTCGTGGGAACT
------------------------------------------------------------
----------------------------------------------------GCTATGAG
AAAAATTATTCGCTTAGAGTTGACTATACCTTC---------------------------
------------GGGTGTTTTACATGAGAATAAATTATACAATTCTTTGATAACTGCTCA
TGGTTTGATTATGATATTTTTTTTTGTTAT---------------GCCTATTTTGATAGG
AGGTTTTGGTAAATGGTTGGTTCCTCCTAT----------GTTGTCCAGGGTTGACATGA
TTTTCCCGCGTTTAAAAAATATGAGTTTCTGATTAGTTGTACCTGCCTTTTTGTTGTTGT
TAAAATCTTTTTTTATTGAGTTTGGTGCTGCCACGGGCTGGACTGTTTACCCTCCTTTGT
--------------CGGGTAATATTTCTCAAGCTGGTCCCTCTGTAGATTTAGCTATTTT
TTCTTTACATGTGGCGGGAGTTAGATCAATTTTGGCTTCTATAAAATTTATAGCCACTGT
AGTAAAGTGTGGTGGGGTGGGGCAGGGTTGATCTCGGATACCTTTATTTGTTTGAAGTGT
TTTTATTACTGTTTGATTATTGATTTTATCGTTACCTGTTTTTGCAGGGGGTTTAACAAT
GTTATTAACTGACCGAAAATTTAAAACAAGGTTTTTTGATCCTGCTGGGGGGGGGGATCC
AATCTTATTTCAACATATTTTT--
>Maclig_2
TACCTTATACTTAGTTTTTGGTGTTTGAAGAG--------------GGTTCGTGGGAACT
------------------------------------------------------------
----------------------------------------------------GCTATGAG
AAAAATTATTCGCTTAGAGTTGACTATACCTTC---------------------------
------------GGGTGTTTTACATGAGAATAAATTATACAATTCTTTGATAACTGCTCA
TGGTTTGATTATGATATTTTTTTTTGTTAT---------------GCCTATTTTGATAGG
AGGTTTTGGTAAATGGTTGGTTCCTCCTAT----------GTTGTCCAGGGTTGACATGA
TTTTCCCGCGTTTAAAAAATATGAGTTTTTGATTAGTTGTACCTGCCTTTTTGTTGTTGT
TAAAATCTTTTTTTATTGAGTTTGGTGCTGCCACGGGCTGGACTGTTTACCCTCCTTTGT
--------------CGGGTAATATTTCTCAAGCTGGTCCCTCTGTAGATTTAGCTATTTT
TTCTTTACATGTGGCGGGAGTTAGATCAATTTTGGCTTCTATAAAATTTATAGCCACTGT
AGTAAAGTGTGGTGGGGTGGGGCAGGGTTGATCTCGGATACCTTTATTTGTTTGAAGTGT
TTTTATTACTGTTTGATTATTGATTTTATCGTTACCTGTTTTTGCAGGGGGTTTAACAAT
GTTATTAACTGACCGAAAATTTAAAACAAGGTTTTTTGATCCT-----------------
------------------------
>Macpus
AACTTTATATTTGATATTTGGAGTTTGAAGTG--------------GGTTATTAGGAACC
------------------------------------------------------------
----------------------------------------------------GCTTTTAG
AAAATTAATTCGTTTAGAATTATCTGTTCCGTC---------------------------
------------AGGAATTTTAAATGATAGAAATTTGTATAATGCTATAGTTACAGCTCA
TGCACTTTTAATGATTTTTTTTTTTGTAAT---------------GCCCATATTAATTGG
GGGATTTGGAAATTGATTGGTTCCTTTAAT----------GTTAGGGAGAGTAGATATGA
TTTTTCCCCGATTAAAAAACATGAGTTTTTGATTAATTGTTCCTTCAATGGGTTTATTGT
TAAATTCTTTTTTTTCAGAAACCGGAGTAGCTACAGGGTGAACTATTTATCCTCCTTTAT
--------------CTGGTAATTTAGCTCAAGCAGGTCCGTCAGTAGATTTCGGTATATT
TGCTCTTCATGTAGCTGGAGTAAGTTCAATTCTTGCTTCAATAAATTTTATTGCTACTAT
TATGAAGTGTGCAGGTTCTGGGCAAGGATGGTCTCGTTTACCATTATTTATATGAAGAAT
TTTTGTTACAGTTTGATT------------------------------------------
------------------------------------------------------------
------------------------
>Bradster
CACCTTATATTTAATTTTTGGCATATGGTCTG--------------GGTTGGTAGGTTCT
------------------------------------------------------------
----------------------------------------------------GGGTTAAG
GTTTTTTATACGATTCGAATTAAGCCATAGGGG---------------------------
------------GGGAGTTATAGGGGATGGCAATATTTTTAAAAGAATCATAACTGCTCA
TGCGTTAATTATGATTTTTTTTTTTGTTAT---------------GCCAGTTTTAATAGG
GGGATTTGGTAAATGATTTTTACCTGTATT----------TTTGTTTAGGTCTGATATGG
TATTTCCTCGATTAAAAAATTTTAGATTTTGGTTATTGCCTCCCAGGTTAGGTCTTTTGG
CTAGTTCTTTTTTTGTTGAAACTGGTGTAGGAACAGGGTGGACTCTCTATCCCCCTCTTT
--------------CAGATAATATAACTCAAGAAGGTGCTGCAGTGGATCTTGGGATTTT
TTCATTACATATTGCTGGTTTGAGATCAATTTTAGGCTCAATAAATTTTATAGGAACAAT
ATGTGGG---GGTAAGACTAATGTAAGTTGAGGGGAAATAGCTTTGTTTGTGTGAGCGGT
ATTTATTACGACTTGGTTATTAGTAATTTCTTTACCTGTTTTAGCTGGAGGGTTAACAAT
GCTTTTAACTGATCGTAATTTTAATACGTG------------------------------
------------------------
>Hapros_KP730579
------------------------------------------------ACAGTTGGAACA
------------------------------------------------------------
----------------------------------------------------AGACTTTC
CTTTATAATTCGTACTGAGTTGACTGTTCCTGG---------------------------
------------GGGAATTATTCATGATTCACACTTTTATAACTCTGTTGTTACTTTACA
TGGTTTTATGATGATTTTTTTTTTTGTTAT---------------GCCTGTAATGATAGG
AGGCTTTGGTAATTGATTAATTCCTATACA----------TTTATTATCCACTGATATGG
TTTTTCCTCGTTTAAAAAATATGAGGTTTTGGCTTGTTCCTCCCTCTTTATTTTTAATTT
TATTTTCTTTTTTTTTGAAGGATTCTGTTGCTACTGGGTGAACACTTTATCCTCCCCTTT
--------------CTGGTAAAATTACACAATCTTCAGTTTCTTTAGATTTTACAATCTT
TTCTCTTCATTTGGCTGGTGCTAGTTCTTTATTAGCTTCTTTAAATTTTATTGTAACAAT
TTCTAAG---AAAAAGCTTGGAATTAGTTG------------------------------
------------------------------------------------------------
------------------------------------------------------------
------------------------
>Myolut
------------------------------------------------------------
------------------------------------------------------------
------------------------------------------------------------
------------------------------------------------------------
------------------------------------------------------------
TGCGTTTATAATGATTTTTTTTTTTGTAAT---------------GCCTGTGATGATAGG
CGGGTTTGGAAATTGGCTTTTACCTCTTTT----------GTTAAAATGCTCTGATATGG
TTTATCCACGTTTGAATAAATTTAGTTTGTGACTGTTAGCTCCATCATTGCTTTTTTTGT
TAGTTTCAATGTTTGTTGAAACCGGATGCGGAACGGGGTGAACTGTTTACCCCCCCCTTA
--------------GGGGGAATGTTACACAGAGAGGAGGGGCAGTTGACTTTTGTATTTT
TTCCCTCCATTTAGCAGGAGCTAGGTCTATTGCGGGGTCTATAAAATTCATAGCGACTAT
ACTATAT---GGTTCGACTGTAGAGCGGTGGGGAAGTTTACCTCTTTTTCTTTGGTCTAT
TTTTATAACAACTTGGTTGTTATTAATCTCTTTACCGGTGTTAGCCGGGGGGCTAACAAT
GCTATTGACAGATCGGAATTTTAATACTTCATTTTTTGACCCATCAGG------------
------------------------
>Psam5
TACACTTTATTTTATTTTGGGTATTTGGTCAG--------------GTATTATTGGTTCA
------------------------------------------------------------
----------------------------------------------------TCGTTGAG
GGGTGTCATACGAATGGAGTTAAATTATCCAGG---------------------------
------------TATAATAACTAGGCCGG---ATATTTACAATACAGCTGTGACTGCCCA
TGCTTTAATGATGATTTTCTTTTTTGTTAT---------------GCCTGTATTAATTGG
TGGTTTTGGTAATTGATTGATTCCGTTAAT----------GTTAGGTGCTGAGGATATGA
TATTTCCTCGCTTAAATAACTTAAGTTTTTGATTTTTGGTTCCTGCGTTAGCTATGTTAG
TATTGTCCTTTTTTTTTGGGGGTGTTTCT---ACGGGTTGAACGTTGTATCCTCCTTTGT
--------------CT---GATACAGGTTCTATGCAACCTTCAGTTGATTTTGGTATTTT
TGCTTTACATTTGGCTGGAATAAGCTCTATATTAGGTTCTTTGAATTTTATATGTACAAT
GCTAAA------------------------------------------------------
------------------------------------------------------------
------------------------------------------------------------
------------------------
>Microstomum_edmondi
AGTTTTGTATTTTTTAATGGCTGTTTGAGGAG--------------GATTGATTGGTTTA
------------------------------------------------------------
----------------------------------------------------TCTCTTAG
AGTTCTTATTCGGTTTAATTTAAGGACTCCTTA---------------------------
------------TTTTATTTTTAGTGGGG---AATTTTTTAATTGTGTTGTTACTTTGCA
TGCTATATTTATGATTTTTTTTTTTGTAAT---------------GCCTATTACTGTAGG
AGGTTTTGGAAATTGGGTTATACCTTTACA----------TTGTAAATTACCAGATATGG
CTTTACCGCGATTAAAAAATTTAAGGTTTTGGTTATTATTCCCAGCTTTGTGTTTTATTT
TATTATCATTTTTTCAAAGTGTTTTACCTGGGACTGGTTGAACAATATATCCTCCTTTAT
--------------CA---ACATTTGGTTTACCAGATAAGGGTGTGGATTTTTTAATTTT
CAGACTTCATATATCAGGTTTAAGTTCTTTAGTTTCTTCAATAAATTTTATAGTTACTTT
TTTTTCTTCAAATATTAGGTTTATTTCCT---------TAAGTTTGTTTAGTTGGAGTAT
ATTATGTACTACTTGACTTTTATTGTTAAGATTACCTGTATTAGCTGGGGGATTGACTAT
GTTAATAGGAGATCGGAAATTTAAAACATCTTTTTTGA--TCTACGGGGG----------
------------------------
>Microstomum_edmondi_2
AGTTTTGTATTTTTTAATGGCTGTTTGAGGAG--------------GATTGATTGGTTTA
------------------------------------------------------------
----------------------------------------------------TCTCTTAG
AGTTCTTATTCGGTTTAATTTAAGGACTCCTTA---------------------------
------------TTTTATTTTTAGTGGGG---AATTTTTTAATTGTGTTGTTACTTTACA
TGCTATATTTATGATTTTTTTTTTTGTAAT---------------GCCTATTACTGTAGG
AGGTTTTGGAAATTGGGTTATACCTTTACA----------TTGTAAATTACCAGATATGG
CTTTACCGCGATTAAAAAATTTAAGGTTTTGGTTATTATTCCCAGCTTTGTGTTTTATTT
TATTATCATTTTTTCAAAGTGTTTTACCTGGGACTGGTTGAACAATATATCCTCCTTTAT
--------------CA---ACATTTGGTTTACCAGATAAGGGTGTGGATTTTTTAATTTT
TAGACTTCATATATCAGGTTTAAGTTCTTTAGTTTCTTCAATAAATTTTATAGTTACTTT
TTTTTCTTCAAATATTAGGTTTATTTCCT---------TAAGTTTGTTTAGTTGGAGTAT
ATTATGTACTACTTGACTTTTATTGTTAAGATTACCTGTATTAGCTGGGGGATTGACTAT
GTTAATAGGAGATCGGAAATTTAAAACATCTTTTTTTGATCCTACGGGAGGGGGTGATGT
TATTTTATTCCAGCATATTTTT--
>Microstomum_KP730576
AGTTTTATATTTTATTTTGTCTGTTTGAGGTG--------------GATTAATTGGACTT
------------------------------------------------------------
----------------------------------------------------TCATTAAG
AGTATTAATTCGTTTTAATTTAAGAACTCCTTA---------------------------
------------TTTTGTGTTTAGTAGTG---AATTTTATAATTCAGTTGTAACTTTGCA
TGCTTTATTTATGATTTTTTTCTTTGTAAT---------------GCCAATGACTGTAGG
TGGATTTGGAAATTGGATTATTCCTATTCA----------TTGTAATTTACCTGATATGG
CTTTGCCTCGATTAAAAAATTTAAGGTTTTGGTTATTATTTCCAGCTTTATGTTTTATTT
TATTATCTTTTTTTCAGAGGGTATTGCCTGGAACAGGATGGACTTTATATCCTCCCTTAT
--------------CA---ACATTTGGTTTACCAGATAAGAGGGTGGATTTTTTAATTTT
TAGGTTACATGTAGCTGGTGTAAGTTCTTTGGTTTCTTCAATAAACTTTATAGTTACTTT
TTTTTCAGCAAATGTTGGGTTTATTTCTT---------TAAGTTTATTTAGTTGAAGTAT
TTTTTGTACTACTTGATTATTGCTTTTAAGGTTACCTGTATTAGCTGGAGGATTAACTAT
GTTGATTGGAGATCGAAATTTCAATACATCTTTTTTTGATCCCACTGGAGGG--------
------------------------
>Microstomum_rubromaculatum
--------------------------GAGGGA--------------GTTTGATAGGGCTT
------------------------------------------------------------
----------------------------------------------------TCTTTGAG
AGTTCTAATTCGGTTTAATTTAAGAACCCCTTA---------------------------
------------TTTTGTATTTAGGGGGG---AATTTTATAATTGTATTGTAACCTTACA
TGCGTTATTTATGATTTTTTTCTTTGTTAT---------------GCCAATGACTGTTGG
GGGGTTTGGAAATTGGGTTATACCTATTCA----------TTGTAATTTACCTGATATGG
CATTGCCTCGTTTAAATAATTTAAGATTTTGACTTTTATTCCCGGCATTATGTTTTATTT
TGTTTTCTTTTTTTCAAAGTGTTTTACCTGGGGCAGGTTGAACTATTTATCCCCCTTTAT
--------------CA---ACATTAGGATCACCGGATAAGAGAACAGATTTTTTAATTTT
TAGTTTGCATGTAGCAGGGGTAAGTTCTCTGGTTTCTTCAATAAATTTTATTGTAACTTT
TTTTTCTTCTAAAATTAGGTTTATTTCTT---------TGAGTTTGTTTAGATGAAGAAT
TTTATGTACTACTTGGTTATTATTATTGAGTTTACCTGTTTTAGCTGGGGGATTAACTAT
GTTAATTACAGATCGAAATTTTAAAACTTCTTTTTTTGATCCTACGGGAGGGGGTGA---
------------------------
>Microstomum_rubromaculatum_2
------------------------------------------------------------
------------------------------------------------------------
-----------------------------------------------------CTTTGAG
AGTTCTAATTCGGTTTAATTTAAGAACCCCTTA---------------------------
------------TTTTGTATTTAGGGGGG---AATTTTATAATTGTATTGTAACCTTACA
TGCGTTATTTATGATTTTTTTCTTTGTTAT---------------GCCAATGACTGTTGG
GGGGTTTGGAAATTGGGTTATACCTATTCA----------TTGTAATTTACCTGATATGG
CATTGCCTCGTTTAAATAATTTAAGATTTTGACTTTTATTTCCGGCATTATGTTTTATTT
TGTTTTCTTTTTTTCAAAGTGTTTTACCTGGGGCAGGTTGAACTATTTATCCTCCTTTAT
--------------CA---ACATTAGGATCACCGGATAAGAGAACAGATTTTTTAATTTT
TAGTYTGCATGTAGCAGGGGTAAGTTCTCTGGTTTCTTCAATAAATTTTATTGTAACTTT
TTTTTCTTCTAAAATTAGGTTTATTTCTT---------TGAGTTTGTTTAGATGAAGAAT
TTTATGTACTACTTGGTTATTATTATTGAGTTTACCTGTTTTAGCTGGGGGATTAACTAT
GTTAATTACAGATCGAAATTTTAAAACTTCTTTTTTTG----------------------
------------------------
>Microstomum_afzelli
TGTTCTTTACTTTATTTTGTCTGTTTGAGGAG--------------GTTTGATAGGTCTT
------------------------------------------------------------
----------------------------------------------------TCTTTAAG
TGTTTTAATTCGTTTTAATCTAAGAACTCCTTT---------------------------
------------TTTTGTTTTTAGCAGTG---AATTTTATAATTCTGTAGTTACTTTACA
TGCTTTGTTTATGATTTTTTTTTTTATAAT---------------GCCTATGACTGTTGG
AGGTTTTGGAAATTGGATAATCCCAATCCA----------TTGCAAAATGCCAGATATGG
CTTTACCTCGATTGAAAAATTTAAGTCTTTGAATGCTATTTCCTGCTTTAAGTTTTATTT
TATTATCGTTTTTTCAAAAAGTTCTTCCTGGAACTGGTTGAACTTTATATCCGCCTTTTT
--------------CT---ACTTTTGGTTTACCGGAGAAGAGTGTAGATTTTTTAATTTT
TAGTTTGCATGTTGCTGGTGTTAGATCTTTAGTTTCTTCAATTAATTTTATTGTAACTTT
CTTTTCTGCTAAAAAAAGTTTTATTTCTT---------TAAGTTTATTCAGATGAAGAAT
TTTATGCACTACTTGGTTGCTTTTATTAAGATTACCTGTTTTAGCAGGTGGTTTAACAAT
GTTAATTAGAGATCGAAATTTTAATACCTCTTTTTTTGATCCTACAGGAGGTGGAGATGC
TATTTTATTCCAACATATATTT--
>Microstomum_crildensis
TGTTTTATATTTTATTTTATCTGTATGAGGGG--------------GTCTTATAGGCTTA
------------------------------------------------------------
----------------------------------------------------TCCTTAAG
GGTTTTAATCCGTTTTAACTTAAGAACACCTTA---------------------------
------------TTTTGTATTTAGCAGAG---AATTTTATAATTCGGTTGTTACTTTGCA
TGCTTTATTTATGATTTTTTTTTTTGTTAT---------------GCCTATGACCGTTGG
TGGTTTTGGAAATTGAATAATTCCTATTCA----------TTGTAAAATGCCAGATATGG
CATTACCTCGGTTAAAAAATTTAAGTTTTTGGCTTTTATTTCCAGCTTTAAGGTTTATAT
TATTATCATTTTTCCAAAAAGTCTTACCTGGTACTGGTTGAACTTTGTATCCCCCTTTTT
--------------CT---ACATTTGGTTTACCTGAGAAGAGGGTGGATTTCTTAATTTT
TAGATTACATGTAGCAGGGGTAAGTTCTCTTGTTTCTTCTATAAATTTTATAGTAACATT
CTTTTCTTCAAAAAGAAGATTTATTTCTT---------TAAGTCTTTTTAGATGAAGGAT
TCTCTGTACTACATGATTATTATTGTTAAGATTACCTGTATTAGCAGGTGGTCTTACAAT
GTTAATTAGGGATCGAAATTTTAATACATCTTTTTTTGATCCTACTGGGGGAGGAGATGC
TATTTTGTTTCAACATATATTT--
>Microstomum_crildensis_2
-------------------------------------------------TTATAGGCTTA
------------------------------------------------------------
----------------------------------------------------TCCTTAAG
GGTTTTAATCCGTTTTAACTTAAGAACACCTTA---------------------------
------------TTTTGTATTTAGCAGAG---AATTTTATAATTCGGTTGTTACTTTGCA
TGCTTTATTTATGATTTTTTTTTTTATTAT---------------GCCTATGACCGTTGG
TGGTTTTGGAAATTGAATAATTCCTATTCA----------TTGTAAAATGCCAGATATGG
CATTACCTCGGTTAAAAAATTTAAGTTTTTGGCTTTTATTTCCAGCTTTAAGGTTTATAT
TATTATCATTTTTCCAAAAAGTCTTACCTGGTACTGGTTGAACTTTGTATCCCCCTTTTT
--------------CT---ACATTTGGTTTACCTGAGAAGAGGGTGGATTTCTTAATTTT
TAGATTACATGTAGCAGGGGTAAGTTCTCTTGTTTCTTCTATAAATTTTATAGTAACATT
CTTTTCTTCAAAAAGAAGATTTATTTCTT---------TAAGTCTTTTTAGATGAAGGAT
TCTCTGTACTACATGATTATTATTGTTAAGATTACCTGTATTAGCAGGTGGTCTTACAAT
GTTAATTAGGGATCGAAATTTTAATACATCTTTT-TTGATCCTACTGGGGGA--------
------------------------
>Microstomum_inexcultus
TATTTTATATTTTATCTTATCTGTTTGAGGAG--------------GTCTTATAGGATTG
------------------------------------------------------------
----------------------------------------------------TCTTTAAG
GGTGTTAATTCGTTTTAACTTAAGAACTCCTTA---------------------------
------------TTTTGTATTCAGTAGAG---AATTTTATAATTCGGTTGTTACTTTACA
TGCTTTATTTATGATTTTTTTTTTTATTAT---------------GCCTATGACTGTTGG
TGGTTTTGGAAATTGAATAATTCCTCTTCA----------TTGTAAAATGCCTGATATGG
CATTACCTCGGTTAAAAAATTTAAGTTTTTGACTTTTATTTCCAGCTTTAAGGTTTGTTT
TATTATCATTTTTCCAGAAAGTTTTACCTGGTACGGGTTGGACTTTGTATCCTCCTTTTT
--------------CT---ACATTTGGTTTACCTGAAAAGAGAGTGGATTTTTTAATTTT
TAGATTACATGTAGCAGGAGTAAGTTCTCTTGTTTCTTCTATAAATTTTATAGTGACATT
CTTTTCTTCAAAAAAAAGGTTTATTTCTT---------TAAGTCTTTTTAGGTGAAGAAT
TCTTTGTACTACATGGTTATTATTACTAAGATTACCTGTGTTAGCAGGTGGTCTTACAAT
GTTAATTAGGGATCGAAATTTTAATACATCTTTTTTTGATCCTACTGGGGGAGGAAATGC
TATCTTGTTTCAACATATATTT--
>Microstomum_inexcultus_2
TATTTTATATTTTATCTTATCTGTTTGAGGAG--------------GTCTTATAGGATTG
------------------------------------------------------------
----------------------------------------------------TCTTTAAG
AGTGTTAATTCGTTTTAACTTAAGAACTCCTTA---------------------------
------------TTTTGTATTCCGTAGAG---AATTTTATAATTCGGTTGTTACTTTACA
TGCTTTATTTATGATTTTTTTTTTTATTAT---------------GCCTATGACTGTTGG
TGGTTTTGGAAATTGAATAATTCCTCTTCA----------TTGTAAAATGCCTGATATGG
CATTACCTCGGTTAAAAAATTTAAGTTTTTGACTTTTATTTCCAGCTTTAAGGTTTGTTT
TATTATCATTTTTCCAGAAAGTTTTACCTGGTACGGGTTGGACTTTGTATCCTCCTTTTT
--------------CT---ACATTTGGTTTACCTGAAAAGAGAGTGGATTTTTTAATTTT
TAGATTACATGTAGCAGGAGTAAGTTCTCTTGTTTCTTCTATAAATTTTATAGTGACATT
CTTTTCTTCAAAAAAAAGGTTTATTTCTT---------TAAGTCTTTTTAGGTGAAGAAT
TCTTTGTACTACATGGTTATTATTACTAAGATTACCTGTGTTAGCAGGTGGTCTTACAAT
GTTAATTAGGGATCGAAATTTTAATACATCTTTTTTTGATCCTACGGGGGGAGGAGATGC
TATCTTGTTTCAACATATATAT--
>Microstomum_bispiralis
AGTTTTATATTTTATTTTGTCTGTATGAGGTG--------------GTCTTATAGGATTG
------------------------------------------------------------
----------------------------------------------------TCTTTAAG
AGTTTTAATACGTTTGAATTTGAGGACTCCTTA---------------------------
------------TTTTATTTTTAGGAGAG---AATTTTATAAATGTGTAGTAACTTTGCA
TGCTTTATTTATGATTTTCTTTTTTATAAT---------------GCCTATGACAGTTGG
TGGCTTTGGTAATTGGATAATTCCTTTACA----------TTGTAATTTACCTGATATGT
CTTTACCTCGATTGAATAATCTAAGTTTATGATTGTTGTTTCCTGCTATGGCTTTTATAC
TTTTGTCTTTCTTTCAAAATGTTTTACCTGGAACTGGGTGAACGTTGTATCCTCCTTTGT
--------------CT---ACGTTTGGGCAACCTGAAAAGAGTGTAGATTTTTTAATTTT
TAGTTTGCATGTTGCTGGTGTTAGTTCATTAGTGTCTTCGATAAACTTTATTGTTACTTT
TATTTCGGCTAATCAAAGTTCTATTAGTT---------TAAGATTGTTTAGTTGAAGAAT
TTTTTGTACTACATGATTGTTATTGTTAAGTTTACCTGTTTTAGCAGGTGGTTTAACTAT
GTTAATAACAGATCGAAATTTTAAAACTTCTTTTTTTGATCCTACAGGAGGAGGAGATGT
TATATTATTTCAACATATATTT--
>Microstomum_bispiralis_2
AGTTTTATATTTTATTTTGTCTGTATGAGGTG--------------GTCTTATAGGATTG
------------------------------------------------------------
----------------------------------------------------TCTTTAAG
AGTTTTAATACGTTTGAATTTGAGGACTCCTTA---------------------------
------------TTTTATTTTTAGGAGAG---AATTTTATAAATGTGTAGTAACTTTGCA
TGCTTTATTTATGATTTTCTTTTTTATAAT---------------GCCTATGACAGTTGG
TGGCTTTGGTAATTGGATAATTCCTTTACA----------TTGTAATTTACCTGATATGT
CTTTACCTCGATTGAATAATCTAAGTTTATGATTGTTGTTTCCTGCTATGGCTTTTATAC
TTTTGTCTTTCTTTCAAAATGTTTTACCTGGAACTGGGTGAACGTTGTATCCTCCTTTGT
--------------CT---ACGTTTGGGCAACCTGAAAAGAGTGTAGATTTTTTAATTTT
TAGTTTGCATGTTGCTGGTGTTAGTTCATTAGTGTCTTCGATAAACTTTATTGTTACTTT
TATTTCGGCTAATCAAAGTTCTATTAGTT---------TAAGATTGTTTAGTTGAAGAAT
TTTTTGTACTACATGATTGTTATTGTTAAGTTTACCTGTTTTAGCAGGTGGTTTAACTAT
GTTAATAACAGATCGGAATTTTAAAACTTCTTTTTTTGATCCTACAGGAGGAGGAGATGT
TATATTATTTCAACATATATTT--
>Microstomum_lineare
TGTATTGTATTTTATTCTTTCTGTTTGAGGAG--------------GTCTTGTTGGTTTA
------------------------------------------------------------
----------------------------------------------------TCTTTAAG
TGTGTTAATACGTTTTAATTTAAGAACACCTTA---------------------------
------------TTTTATTTTTAGTAGAG---AATTTTATAATTGTATTGTAACTTTACA
TGCTTTATTTATGATTTTTTTTTTTGTCAT---------------GCCTATGACTGTTGG
GGGATTTGGTAATTGAATTATTCCTTTACA----------TTGTAAATTACCTGATATGG
CTTTGCCTCGATTAAATAATTTAAGTTTTTGGTTATTATTTCCAGCTACTACTTTTATTT
TATTATCATTTTTTCAAAATGTTTTACCTGGTACTGGATGAACTTTGTATCCTCCTTTAT
--------------CT---ACTTTTGGTTTACCCGAAAAGAGAACAGATTTTTTAATTTT
TAGTTTACATGTTGCTGGGGTTAGATCTTTAGTTTCTTCTATAAAATTTATTGTTACTTT
TTTTTCTGCTAATCAAAGTTTTATTTCTT---------TAAGTTTATTTAGATGAAGTAT
TTTTTGTACAACTTGATTATTGTTATTAAGTTTACCTGTTTTAGCTGGAGGTTTAACTAT
GTTAATTACAGATCGAAAATTTAATACTTCTTTTTTTGATCCTACAGGAGGAGGAGATGC
TATTTTATTTCAACATATTTTT--
>Microstomum_lineare_2
TGTATTGTATTTTATTCTTTCTGTTTGAGGAG--------------GTCTTGTTGGTTTA
------------------------------------------------------------
----------------------------------------------------TCTTTAAG
TGTGTTAATACGTTTTAATTTAAGAACACCTTA---------------------------
------------TTTTATTTTTAGTAGAG---AATTTTATAATTGTATTGTAACTTTACA
TGCTTTATTTATGATTTTTTTTTTTGTCAT---------------GCCTATGACTGTTGG
GGGATTTGGTAATTGAATTATTCCTTTACA----------TTGCAAATTACCTGATATGG
CTTTGCCTCGATTAAATAATTTAAGTTTTTGGTTATTATTTCCAGCTACTACTTTTATTT
TATTATCATTTTTTCAAAATGTTTTACCTGGTACTGGATGAACTTTGTATCCTCCTTTAT
--------------CT---ACTTTTGGTTTACCCGAAAAGAGAACAGATTTTTTAATTTT
TAGTTTACATGTTGCTGGGGTTAGATCTTTAGTTTCTTCTATAAAATTTATTGTTACTTT
TTTTTCTGCTAATCAAAGTTTTATTTCTT---------TAAGTTTATTTAGATGAAGTAT
TTTTTGTACAACTTGATTATTGTTATTAAGTTTACCTGTTTTAGCTGGAGGTTTAACTAT
GTTAATTACAGATCGAAAATTTAATACTTCTTTTTTTGATCCTACAGGAGGAGGAGATGC
TATTTTATTTCAACATATTTTT--
>Microstomum_lineare_3
TGTATTGTATTTTATTCTTTYTGTTTGAGGAG--------------GTCTTGTTGGTTTA
------------------------------------------------------------
----------------------------------------------------TCTTTAAG
TGTGTTAATACGTTTTAATTTAAGAACACCTTA---------------------------
------------TTTTATTTTTAGTAGAG---AATTTTATAATTGTATTGTAACTTTACA
TGCTTTATTTATGATTTTTTTTTTTGTCAT---------------GCCTATGACTGTTGG
GGGATTTGGTAATTGAATTATTCCTTTACA----------TTGCAAATTACCTGATATGG
CTTTGCCTCGATTAAATAATTTAAGTTTTTGGTTATTATTTCCAGCTATTACTTTTATTT
TATTATCATTTTTTCAAAATGTTTTACCTGGTACTGGATGAACTTTGTATCCTCCTTTAT
--------------CT---ACTTTTGGTTTACCCGAAAAGAGAACAGATTTTTTAATTTT
TAGTTTACATGTTGCTGGGGTTAGATCTTTAGTTTCTTCTATAAAATTTATTGTTACTTT
TTTTTCTGCTAATCAAAGTTTTATTTCTT---------TAAGTTTATTTAGATGAAGTAT
TTTTTGTACAACTTGATTATTGTTATTAAGTTTACCTGTTTTAGCTGGAGGTTTAACTAT
GTTAATTACAGATCGAAAATTTAATACTTCTTTTTTTGATCCTACAGGAGGAGGAGATGC
TATTTTATTTCAACATATTTTT--
>Micrsotmum_artoisi
TGTTTTATATTTTATTCTTTCTGTTTGAGGAG--------------GTCTTGTAGGGTTA
------------------------------------------------------------
----------------------------------------------------TCTCTAAG
TGTATTAATTCGTTTTAATTTAAGAACCCCTTA---------------------------
------------TTTTATTTTTAGAAGTG---AATTTTATAAATGTATTGTAACTTTACA
TGCTTTATTTATGATTTTTTTTTTTGTTAT---------------GCCTATGACTGTTGG
AGGTTTTGGTAATTGAATCATTCCTTTACA----------CTGTAAATTGCCTGATATGG
CTTTACCCCGATTGAATAATTTAAGTTTTTGATTATTATTTCCAGCTACTACTTTTATAT
TATTATCATTTTTTCAAAATGTTTTACCTGGTACGGGATGAACTTTGTATCCTCCTTTAT
--------------CT---ACTTTTGGTTTACCTGAAAAGAGAACTGATTTTTTAATTTT
CAGTTTACATGTTGCTGGTATTAGTTCTTTAGTTTCTTCTATAAAATTTATTGTTACTTT
TTTTTCTGCTAATCAAAGTTTTATTTCTT---------TAAGTTTATTTAGATGAAGTAT
TTTTTGTACAACTTGGTTATTATTATTAAGTTTACCTGTTTTAGCTGGTGGTTTAACTAT
GTTAATTACAGATCGAAAATTTAATACTTCTTTTTTTGATCCTACAGGAGGTGGAGATGC
TATTTTATTTCAACATATTTTT--
>Micrsotmum_artoisi_2
TGTTTTATATTTTATTCTTTCTGTTTGAGGAG--------------GTCTTGTAGGGTTA
------------------------------------------------------------
----------------------------------------------------TCTTTAAG
TGTATTAATTCGTTTTAATTTAAGAACCCCTTA---------------------------
------------TTTTATTTTTAGAAGTG---AATTTTATAAATGTATTGTAACTTTACA
TGCTTTATTTATGATTTTTTTTTTTGTTAT---------------GCCTATGACTGTTGG
AGGTTTTGGTAATTGAATCATTCCTTTACA----------CTGTAAATTGCCTGATATGG
CTTTACCCCGATTGAATAATTTAAGTTTTTGATTATTATTTCCAGCTACTACTTTTATAT
TATTATCATTTTTTCAAAATGTTTTACCTGGTACGGGATGAACTTTGTATCCTCCTTTAT
--------------CT---ACTTTTGGTTTACCTGAAAAGAGAACTGATTTTTTAATTTT
CAGTTTACATGTTGCTGGTATTAGTTCTTTAGTTTCTTCTATAAAATTTATTGTTACTTT
TTTTTCTGCTAATCAAAGTTTTATTTCTT---------TAAGTTTATTTAGATGAAGTAT
TTTTTGTACAACTTGGTTATTATTATTAAGTTTACCTGTTTTAGCTGGTGGTTTAACTAT
GTTAATTACAGATCGAAAATTTAATACTTCTTTTTTTGATCCTACAGGAGGTGGAGATGC
TATTTTATTTCAACATATTTTT--
>Microstomum_tchaikovskyi
TGTTCTTTATTTTATATTATCTGTTTGAGGGG--------------GGCTTGTTGGATTA
------------------------------------------------------------
----------------------------------------------------TCTTTAAG
AGTTTTAATTCGTTTAAATTTAAGTACTCCATA---------------------------
------------TTTTATTTTTAGAAGTG---AGTTTTATAATTGTATAGTAACTTTACA
TGCTTTATTTATGATTTTTTTTTTTGTCAT---------------GCCTATGACTGTTGG
TGGGTTTGGGAATTGAATTATTCCTTTACA----------TTGTAATTTACCTGATATGG
CATTACCTCGATTAAATAACTTAAGTTTTTGATTATTATTTCCTGCTACTACATTTATTT
TATTATCTTTTTTTCAAAATGTACTTCCTGGAACAGGATGAACTTTATATCCTCCTTTAT
--------------CA---ACATTTGGTTTACCTGAAAAGAGAACTGATTTTTTAATTTT
TAGTTTACATATTGCTGGTGTTAGTTCTTTAGTTTCTTCTATAAATTTTATTGTTACTTT
TTTTTCTGCTAACCAAAGTTTTATTTCTT---------TAAGTTTGTTTAGTTGAAGTAT
TTTTTGTACTACTTGATTATTATTATTAAGTTTACCTGTATTAGCTGGTGGTTTAACTAT
GTTAATTACTGATCGAAATTTTAATACTTCTTTTTTTGATCCAACTGGTGGAGGTGATGT
AATACTTTTTCAACATATTTTT--
>Microstomum_zicklorum
TGTTCTATATTTTATTCTTTCTGTATGAGGTG--------------GGCTTGTTGGATTA
------------------------------------------------------------
----------------------------------------------------TCTCTTAG
TGTTTTAATTCGTTTTAATTTAAGTACTCCTTA---------------------------
------------TTTTATTTTTAGAAGTG---AGTTTTATAATTGTATAGTTACTTTACA
TGCTTTATTTATGATTTTTTTTTTTGTCAT---------------GCCAATGACTGTTGG
AGGATTTGGAAATTGGATTATTCCGTTACA----------TTGTAATTTACCTGATATGG
CTTTGCCTCGATTAAATAATTTAAGTTTTTGATTATTATTCCCTGCTACTACTTTTATAT
TATTATCTTTTTTCCAAAATGTATTACCTGGGACTGGGTGAACATTGTACCCTCCTTTAT
--------------CA---ACTTTTGGTTTACCTGAAAAGAGAACAGATTTTTTAATCTT
TAGTTTACATATTGCTGGGGTTAGTTCTTTAGTTTCTTCTATAAAATTTATTGTTACTTT
TTTTTCTGCTAATCAAAGTTTTATTTCTT---------TAAGTTTATTTAGTTGAAGTAT
ATTTTGTACTACTTGGTTATTGTTGTTAAGTTTACCTGTTTTAGCTGGTGGTTTGACAAT
GTTAATTACTGATCGAAATTTTAATACATCTTTTTTTGATCCTACTGGGGGAGGAGATGT
AATATTATTCCAACATATTTTT--
>Microstomum_zicklorum_2
TGTTCTATATTTTATTCTTTCTGTATGAGGTG--------------GGCTTGTTGGATTA
------------------------------------------------------------
----------------------------------------------------TCTCTTAG
TGTTTTAATTCGTTTTAACTTAAGTACTCCTTA---------------------------
------------TTTTATTTTTAGAAGTG---AGTTTTATAATTGTATAGTTACTTTACA
TGCTTTATTTATGATTTTTTTTTTTGTCAT---------------GCCAATGACTGTTGG
AGGATTTGGAAATTGGATTATTCCGTTACA----------TTGTAATTTACCTGATATGG
CTTTGCCTCGATTAAATAATTTAAGTTTTTGATTATTATTCCCTGCTACTACTTTTATAT
TATTATCTTTTTTCCAAAATGTATTACCTGGGACTGGGTGAACATTGTACCCTCCTTTAT
--------------CA---ACTTTTGGTTTACCTGAAAAGAGAACAGATTTTTTAATCTT
TAGTTTACATATTGCTGGGGTTAGTTCTTTAGTTTCTTCTATAAAATTTATTGTTACTTT
TTTTTCTGCTAATCAAAGTTTTATTTCTT---------TAAGTTTATTTAGTTGAAGTAT
ATTTTGTACTACTTGGTTATTGTTGTTAAGTTTACCTGTTTTAGCTGGTGGTTTGACAAT
GTTAATTACTGATCGAAATTTTAATACATCTTTTTTTGATCCTACTGGGGGAGGAGATGT
AATATTATTCCAACATATTTTT--
>Microstomum_KP730580
-----------------------------------------------------AGGATTG
------------------------------------------------------------
----------------------------------------------------CCTTTAAG
TATTTTAATTCGTTTTAACTTAAGAACTCCTTA---------------------------
------------TTTTGTTCTTAGAAGTG---AATTTTATAATTCAGTTGTTACTTTACA
TGCTTTATTTATGATTTTTTTTTTTGTAAT---------------GCCAATGACAGTTGG
GGGGTTTGGAAATTGAATTATTCCTATTCA----------TTGTAATATGCCTGATATGG
CTTTACCTCGTTTAAAAAAATTGAGTTTTTGATTGTTATTTCCTGCTTTAAGTTTTATAT
TATTATCATTTTTCCAGAAAGTTTTACCTGGAACGGGATGAACTTTATATCCTCCTTTTT
--------------CT---ACTTTTGGTTTACCTGAGAAGAGAGTAGATTTTATGATTTT
TAGTCTTCATGTAGCTGGTGTTAGGTCTTTAGTGTCTTCTATAAAATTTATTGTAACTTT
TTTTTCTTCTAAAAATAGATATATTTCTT---------TAAGTTTATTTAGATGAAGAGT
TTTATGTACTACGTGATTATTATTATTAAGTCTTCCTGTTTTAGCTGGGGGTTTAACTAT
GCTTATTAGAGATCGGAAATTTAAAACTTCTTTT--------------------------
------------------------
>Microstomum_papillosum
------------------------------------------------------------
------------------------------------------------------------
------------------------------------------------------------
------------------------------------------------------------
------------------------------------------------------------
----TTATTTATGATTTTTTTTTTTGTTAT---------------GCCTATGACTGTTGG
AGGATTTGGAAAATGGATAATTCCTATTCA----------TTGTAATATGCCAGATATGG
CTTTACCTCGATTAAAAAATTTAAGTTTTTGGCTATTGTTTCCTGCCTTAAGGTTTATTT
TACTTTCATTTTTTCAAAAAGTATTACCTGGGACAGGGTGAACATTGTATCCCCCATTTT
--------------CT---ACTTTTGGTTTACCTGAAAAGAGAGTAGATTTTTTAATTTT
TAGTTTGCATGTAGCAGGAGTTAGATCTTTGGTTTCTTCTATAAAATTTATAGTTACTTT
TTTTTCTGCTAAAAAAAGTTTTATTTCTT---------TAAGATTATTTAGTTGGAGGAT
TTTATGTACAACTTGGTTGTTATTGCTTAGATTGCCAGTTTTAGCTGGGGGTTTAACAAT
GTTGATTAGGGATCGAAAATTTAAAACTTCCTTTTTT-----------------------
------------------------
>Microstomum_compositum
-------------------------------------------------TTATTGGTCTT
------------------------------------------------------------
----------------------------------------------------TCATTAAG
CGTATTAATCCGGTTTAACTTAAGAACCCCTTA---------------------------
------------TTTCGTATTCTCAAGAG---AATTCTATAACTCCGTAGTTACTTTACA
TGCTATATTTATGATCTTTTTCTTCGTCAT---------------GCCTATGACAGTAGG
TGGATTTGGAAATTGAGTTATCCCTATTCA----------TTGTAACTTACCTGATATGG
CATTACCTCGACTAAATAATTTAAGTTTTTGATTATTATTCCCAGCGCTTAGATTTGTAC
TTCTATCATTTTTCCAGAAAGTCTTACCTGGTACTGGATGAACTATGTATCCCCCTTTAT
--------------CA---ACTTTTGGTCTTCCTGATAAGAGTGTAGATTTCCTAATTTT
CAGCTTACACGTTGCTGGAGTAAGATCTCTTGTTTCTTCGATTAATTTTATAGTAACATT
TTTTTCTTCAAACACTAGATTTATTTCCT---------TAAGTTTATTTAGATGAAGAAT
TTTATGTACCACATGATTATTACTGCTAAGACTTCCTGTATTAGCAGGTGGGTTAACCAT
GTTAATTAGAGATCGGAACTTTAATACTTCATTCTTTGACCCAACAGGAGGAGGAGATGC
TATTTTATTCCAACATATCTTT--
>Microstomum_compositum_2
-------------------------------------------------TTATTGGTCTT
------------------------------------------------------------
----------------------------------------------------TCATTAAG
CGTATTAATCCGGTTTAACTTAAGAACCCCTTA---------------------------
------------TTTCGTATTCTCAAGAG---AATTCTATAACTCCGTAGTTACTTTACA
TGCTATATTTATGATCTTTTTCTTCGTCAT---------------GCCTATGACAGTAGG
TGGATTTGGAAATTGAGTTATCCCTATTCA----------TTGTAACTTACCTGATATGG
CATTACCTCGACTAAATAATTTAAGTTTTTGATTATTATTCCCAGCGCTTAGATTTGTAC
TTCTATCATTTTTCCAGAAAGTCTTACCTGGTACTGGATGAACTATGTATCCTCCTTTAT
--------------CA---ACTTTTGGTCTTCCTGATAAGAGTGTAGATTTCCTAATTTT
CAGCTTACACGTTGCTGGAGTAAGATCTCTTGTTTCTTCGATTAATTTTATAGTAACATT
TTTTTCTTCAAACACTAGATTTATTTCCT---------TAAGTTTATTTAGATGAAGAAT
TTTATGTACCACATGATTATTACTGCTAAGACTTCCTGTATTAGCAGGTGGGTTAACCAT
GTTAATTAGAGATCGGAACTTTAATACTTCATTCTTTGACCCAACAGGAGGAGGAGATGC
TATTTTATTCCAACATATCTTT--
>Microstomum_laurae
TGTACTTTATTTTATTATGTCTGTATGAGGGG--------------GTCTTATTGGTCTT
------------------------------------------------------------
----------------------------------------------------TCTTTAAG
TGTATTAATTCGGTTTAATCTGAGAACTCCATA---------------------------
------------TTTTGTTTTTTCTAGAG---AATTTTATAATTCTGTGGTAACTTTACA
TGCTATTTTTATGATTTTTTTCTTTGTAAT---------------GCCCATGACTGTTGG
GGGTTTTGGAAATTGGATTATACCATTGCA----------TTGTAATTTACCTGATATGG
CTTTGCCACGTTTAAATAATTTAAGTTTTTGACTTTTATTCCCAGCTTTAAGATTTGTCT
TATTATCTTTCTTTCAGAAAGTTTTACCGGGGACAGGATGAACTTTATACCCACCATTAT
--------------CT---ACTTTCGGGTTACCGGATAAGAGAGTAGATTTCTTAATTTT
TAGTCTTCATGTAGCTGGTGTTAGTTCACTTGTATCTTCAATTAATTTTATAGTAACTTT
CTTTTCTTCAAATACGAGATTTATCTCTT---------TAAGTTTATTTAGTTGAAGAAT
TTTATGTACAACATGGTTGTTGTTATTAAGTTTACCTGTATTAGCTGGGGGGCTTACAAT
GTTAATTAGAGATCGAAATTTTAATACTTCTTTTTTTGATCCAACAGGAGGTGGTGATGC
TATTTTATTCCAACATATTTTT--
>Microstomum_septentrionale
-------------------------------------------------TTATTGGTTTA
------------------------------------------------------------
----------------------------------------------------TCTTTAAG
TGTTTTGATTCGTTTCAATCTAAGAACTCCATA---------------------------
------------TTTTGTTTTTTCAAGAG---AATTTTATAATTCAGTAGTTACATTACA
TGCTATTTTTATGATCTTTTTCTTTGTAAT---------------GCCAATGACAGTAGG
AGGTTTTGGGAATTGGATAATTCCTTTACA----------TTGTAATCTGCCTGATATGG
CTTTACCTCGCTTAAATAATTTAAGTTTTTGATTATTATTTCCAGCATTAAGATTTGTTT
TATTATCTTTTTTCCAGAAAGTTCTTCCAGGAACAGGATGAACTTTATATCCTCCTCTCT
--------------CA---ACTTTCGGATTACCTGAAAAGAGTGTAGATTTCCTAATTTT
TAGTCTTCATGTTGCAGGTGTTAGATCTCTTGTTTCTTCTATTAATTTTATAGTTACATT
CTTTTCTTCAAATACTAGTTTTATTTCTT---------TAAGTCTTTTTAGTTGAAGAAT
TCTTTGTACTACTTGATTACTTTTATTAAGATTACCCGTGCTTGCTGGTGGTCTTACTAT
GTTAATTAGAGATCGAAATTTTAACACCTCATTTTTTGATCCAACCGGAGGTGGAGATGC
TATTTTATTCCAACATATTTTT--
>Microstomum_westbladi
-------------------------------------------------TTATTGGTTTA
------------------------------------------------------------
----------------------------------------------------TCTTTAAG
TGTATTAATCCGTTTTAATTTAAGAACTCCATA---------------------------
------------TTTTGTATTTTCAAGAG---AATTCTATAATTCAGTTGTTACTTTACA
TGCTATTTTTATGATTTTCTTTTTTGTAAT---------------GCCAATGACAGTAGG
AGGATTTGGAAACTGAATTATCCCTTTACA----------TTGTAATTTACCTGATATGG
CTTTACCACGTTTAAATAATTTAAGTTTTTGATTATTATTTCCAGCTTTAAGATTTGTAT
TACTTTCTTTTTTTCAAAAAGTCTTACCTGGAACAGGGTGAACTCTTTATCCCCCTCTCT
--------------CT---ACATTTGGACTTCCTGAAAAGAGAGTTGATTTCTTAATTTT
CAGTCTTCATGTTGCGGGTGTTAGATCTCTTGTATCGTCTATTAAATTTATAGTCACATT
TTTTTCTTCTAACACTACTTTTATTTCCT---------TAAGTTTGTTTAGTTGAAGAAT
TCTTTGTACTACATGGTTGCTTTTATTAAGATTACCAGTTCTTGCTGGAGGTCTTACAAT
GTTAATCACTGATCGAAATTTTAACACTTCATTTTTCGACCCTACAGGAGGAGGTGATGC
TATTTTATTTCAACATATCTTT--
>FJ384886_Catenula_turgida
TAGGATAGAGATAAAGTTAGAGGACGGAAGAGTGGAAAAAGAAGATGGGTTAATGGAACA
GGAAGACGAATGAGAGAAGACCGAGTAGAGGAAAATGGGAAGGGAGAAGAAAACATACCG
GGGGAAGATCAAAANATATCAGGAGAAGGTGTAGGTAGGTAGGAAGTTAAACGGATCAAG
AACCTAAAGTGGAAAGAAAACACGGAATCAAGGAGGAGGCAGGGAAAGGAGGGGGAAAAA
CAANNNAGAGTTTCTGGTTTTTTGGG-----CATCCAGAGGTTTATATTATTATTTTGCC
TGGGTTTGGTTTGGTCTCTCTTGTTTTGATTCAGTTGTCTCTGAAGTCTTACGCATTTGG
TAAGTTAGGTA--TAATTTATGCTATTTTAAGGATTGGGTTTATTGGGTTTATTGTTTGA
GGACATCATATATATACCGTTGGA----ATAGACGTAGATTCTCGTGCTTATTTTACTAC
CGCTACTCTGGTTATTGGTATTCCAACTGGTGTCAAGGTGTTTTCTTGGTTGGCTACTTT
ATATGGTGTTA---ATTGAAAGCTGGATCCGTCTTTAGTTTGGACGGTTGGTTTTATTTT
TCTTTTTACTATTGGTGGTTTGACTGGAATTACGTTAGCTTCGGCTTCTATTGATATCAG
GTTGCATGATACTTATTATGTTGTTGCTCATTTTCATTATGTGCTTTCTATGGGGGCGGT
AACTAGGTTTTTTGCTGGTATTATTCATTTTTTTCATATGTTAACTGGTG---------T
TACTTTAAAGCCTCGGTTGCTTCTTTCTCATTTTTTGGTAATGTTTGTGGGTATTAATAT
AACCTTCTTCCCACAACACTTACC
>Stenleu_FJ384899
------------------------------------------------------------
------------------------------------------------------------
------------------------------------------------------------
------------------------------------------------------------
-------------CTGGTTTTTNGGG-----CACCCTGAAGTTTATGTTTTAGCTTTACC
TGGGTTCGGTATGATTTCTCATATCGTAATTTCTTACAGAGGTAAAACAGATACTTTCGG
GGGGCTTGGGA--TAATTTATGCTATAATTAGTATTGGATTCCTAGGTTTCATTGTATGA
GCTCATCATATGTATACAGTAGGA----TTAGATGTTGATACTCGAGCTTATTTCTCAGC
TGCCACAATAATTATTGCTGTGCCTACTGGAGTAAAAGTGTTCAGCTGATTAGCTACTAT
TTTTGGAATAAGTGATAACAAATTTAATCTAAGAATACTATGAACTTTAGGGTTCATTTT
CTTATTCAGTGTTGGTGGACTAACAGGTTTAGTTTTATCAAGAGCTAGATTAGATGTTAG
CCTTCATGACACTTATTACGTTGTTGCTCACTTCCATTATGTGCTATCTATGGGGGCTGT
TTATTCTATTTTTGCTGGATTTGTATATTGATTTAGCTTAATAACAGGGG---------T
TATGTTAAACAGAACTCTATTAAAAAGTCAATTTGTAGTAATATTTATTGGAGTAAATCT
AACCTTCTTCCCCCAACAC-----
>FJ384884_Rhynchoscolex_simplex
------------------------------------------------------------
------------------------------------------------------------
------------------------------------------------------------
------------------------------------------------------------
-------------CTGNTTTTTTNGG----NCACCCTGAAGTTTATGTATTGGCATTACC
AGGATTCGGAATAATTTCACATATTGTTGTTCATAACAGAAACAAAGTAGATACATTCGG
AGGGTTAGGAA--TAATTTATGCAATATTAAGAATTGGTTTTTTAGGTTTTATTGTGTGA
GTTCATCATATATATACTGTTGGT----TTGGATGTAGATACACGAGCTTATTTTTCTGC
TGCCACAATAATTATTGCTGTACCTACTGGAGTTAAAATTTTTAGTTGACTTTCTTCAAT
TTTCGGGAGAA---AAGAAAAGCTAAATTCAAGAATATTTTGGGTTCTTGGTTTTATTTT
TCTGTTTAGAATAGGAGGCCTGACCGGTTTAGCTCTTTCTAGAGCTAGATTGGATGTAAG
ATTACACGATACTTATTACGTAGTAGCTCATTTTCATTATGTTCTTTCTATAGGGGCTGT
TTTTTCAATTTTTGCTGGAGTAGTATATTGATATAATCTATTTAGTGGTG---------T
ATCTCTAAATGAACGATTTACAAAAAGTCAATTTATTATTATATTCGTAGGTGTAAATTT
AACCTTCTTCCCACAACACTT---
