# Supplementary material for: Biodiversity between sand grains: Meiofauna composition across southern and western Sweden assessed by metabarcoding
Source: Biodivers Data J. 2020 Apr 27;8:e51813. doi: 10.3897/BDJ.8.e51813 (PMC7198628; doi:10.3897/BDJ.8.e51813)
Supplement: Supplementary material 11 — Supplemental Data 11 [file bdj-08-e51813-s011.fasta]

>MG256111_Alcha_evelinae
-----------CACTTTATATATATTATTTGGTGTATGAGGAGGGTTTATAGGTAGTTGT
TTTAGAATAATTATA-----CGTTCTGAGCTATGCCAGTCTTCTT--------CTATATT
ACTTGATGGTAAATTATATAATAGAATAATAACTGCTCATGGTCTTATTATGATTT-TTT
TTTTTGTTATGCCAATTTTAATA------------GGAGGCTTTGGTAACTGGCTTATCC
CCTACTATTTAAATAGGGGTGATATGGCTTTTCCTCGATTAAATAAATTAAGATTTTGAT
TATTACCTTTTTCTTTTATTTTATTATTAAGCTCATTTTTATTTGAAAATGGAGTTGGGG
CTGGATGAACTATTTATCCCCCTCTTTCTTCAAAAATTGCCCAGTCAGGCCCGAGTGTTG
ATATGGCTATTTTTTCTTTACATATAGCTGGAGCTTCTTCTATTTTGGGGGCCATAAAAT
TTATAAGAACTATTATTCAGTATAAGGGCA---ATCAGACATGATCAAGGTTATCTCTTT
ATTTATGGTCATTAATAGTAACTGCTTATTTACTTATTTTATCCTTACCTGTGTT-----
-TGCGGGGGGTTTAACAATGCTATTAACTGATCGTAAATTTAATACTTCCTTTTTTGATC
CTGCTGGAGGTGGTGATCCTATTTTATTCCAGCATATATTT
>MG256137_Paraustrorhynchus_pacificus
-----------AACTTTATATATAATATTTGGTGTTTGGGGTGGTTTAATTGGGACATGT
TTTAGAATAGTAATT-----CGTTCTGAATTATCACAACCTGGTT--------CTTTAAT
AAAAGATGGGAATCTTTATAAAAGAATTATAACAGCCCATGGTTTAATAATGATAT-TTT
TTTTTGTTATGCCAATTTTAATT------------GGGGGTTTTGGAAAATGATTAATCC
CTTATTACTTAAAAAGAGGGGATATGGCTTTTCCTCGGTTGAATAATTTAAGTTTTTGGT
TATTACCTTTTTCTTTTATTTTATTAATAGGTTCTTTTTTGTTTGAAAAAGGTGTAGGGG
CAGGTTGAACAATTTACCCGCCTTTATCATCTAAATTAGCTCAATCAGGGCCTAGAGTAG
ATATGGCTATATTTTCTTTACATATAGCTGGGGCTTCTTCAATTTTAGGTGCAATAAAAT
TTATAAGAACTATTATTCAATATAAGGGAA---ATCAGACATGGTCTTCTTTATCATTAT
ATTTATGATCTTTACTAATAACTGCTTATTTACTTGTTTTATCATTACCTGTGTT-----
-TGCAGGGGGGTTAACAATGTTATTAACAGACCGTAAATTTAAAACTTCATTTTTTGACC
CTGCAGGAGGAGGGGATCCTATATTATTTCAACATATATTT
>MG256113_Austrorhynchus_pacificus
-----------GACACTATATATCCTTCTAGGGGTTTGAGGTGGCATGATTGGCTCATGT
TTTAGAATGATTATT-----CGTGCGGAGCTATCTCAACCTGGAA--------CTATAAT
TCAAGATGGTCAGATTTATAAAAGGATAGTTACTGCCCATGGGTTAATAATGATAT-TTT
TTTTTGTTATGCCTATCTTAATA------------GGTGGCTTTGGTAAATGATTAATAC
CGTACTACTTAAAAAGGGCCGATATGGCTTTTCCTCGACTTAAAAATTTGAGGTTTTGAT
TACTATTTCCTTCTTTTTTACTTTTATTAGGATCATTTTTAATAGAAACTGGGGTTGGGG
CCGGTTGAACAATTTATCCACCTCTTTCATCAAAAATTTCTCAATCCGGTCCTAGAGTTG
ATATGGCTATATTTTCTTTACATTTAGCAGGGGCTTCATCAATATTAGGGGCTATTAAAT
TTATTAGAACAATAATGCAGTATAAAGGCC---AGCAAAGATGAGTACGTTTATCTTTAT
ATCTTTGATCTCTTATAGTTACTGCATATTTATTAGTTTTATCTTTACCTGTTTT-----
-TGCTGGGGGTTTAACAATGCTATTAGCAGATCGTAATTTTAATACTTCATTTTTTGATC
CTGCAGGAGGAGGAGACCCAGTTTTATTTCAACACATATTT
>MG256168_Yaquinaia_microrhynchus
-----------AACTTTGTATATAGTATTAGGAATTTGAGGTGGGTTAATAGGTACTTGT
TTTAGTTTTATTATA-----CGAACAGAGCTATCACATCCTGGGA--------CTGTAAT
AGGTGAAGGTCAAATTTATAATAGTATAGTAACTGCACATGGTTTAATTATGATTT-TTT
TTTTTGTAATGCCAATTTTAATA------------GGGGGTTTTGGAAATTGATTAATTC
CTTATTTTTTAAAAAGGGGGGATATGGCTTTTCCACGATTAAATAATATGAGATTTTGAT
TACTTCCTCCAGCTTTATTTTTGTTGTTAGGTTCATTTATAGTAGAAACAGGTGTAGGTG
CAGGATGAACAATTTATCCCCCTCTTTCTTCAAAAATTGCTCAATCTGGTCCCAGGGTTG
ATATGGCAATTTTTTCTTTACATCTTGCTGGAGCATCATCTATTTTAGGTGCAATAAAAT
TTATTAGTACAATTACACATCAAAAGAAAA---ACCAATCTTGAATACGTCTTTCATTAT
ATTTATGATCATTGTTAATTACAGCATATTTATTAGTATTATCTTTACCTGTTTT-----
-TGCAGGTGGTTTAACAATGTTATTAGCAGATCGAAAATTTAAAACTACATTTTTTGATC
CTGCAGGTGGTGGTGATCCTATATTATTTCAACATATCTTT
>MG256131_Duplacrorhynchus_minor
-----------TACATTATATTTAATATTTGGTGTCTGAGGGGGGATGGTAGGTTCATGT
TTTTCAATGATTATT-----CGAACTGAGCTTTCTCAACCAGGTA--------CTGTAAT
TTCTGATTTCCAAGTTTATAAAAGGGTCGTTACTGCTCATGGTTTATTAATGATTT-TTT
TTTTTGTGATGCCTATCTTAATT------------GGTGGATTTGGTAATTGATTAATTC
CTTTATATTTAAACAGAGGGGATATGATTTTTCCACGTTTAAATAAAATGAGGTTTTGGT
TGTTACCCCCTTCATTGTTATTATTATTGGGTTCATTTATGGTAAATTCTGGGGTAGGGG
CAGGTTGAACTATTTACCCTCCCTTATCTTCTAACATTGCTCATGGTGGTCCTAGTGTGG
ATATGGCAATATTTTCACTTCATTTAGCTGGGGCTTCATCAATATTAGGTGCAATAAATT
TTATTTCAACAATTATTCGTTTCAAGGGAA---ACCAGGATTGAGTTCGGGTCTCCTTAT
ATTTATGATCTTTATTTATTACAGCATTTTTATTAGTTTTATCATTACCAGTATT-----
-TGCTGGGGGTTTAACCATGTTATTAGCGGATCGAAATTTTAATACATCTTTTTTTGATC
CTGCAGGTGGAGGAGATCCAATTTTATTTCAACATATTTTT
>MG256142_Uncinorhynchus_sp
-----------TACCCTATATTTGATTTTTGGGGTGTGGGGGGGTATGGTTGGTTCATGT
TTTAGGATGATGATT-----CGTGTTGAGCTATCCCAGCCGGGAG--------GAATTAT
GTGTGATCCACAGCTCTATAAAAGGATAATTACTGCTCATGGACTGATCATGATAT-TTT
TCTTTGTAATGCCGATGCTTATT------------GGAGGGTTTGGTAAATGGCTCATAC
CTTTGTACTTAAAGAGGTTGGATATGGTGTTTCCTCGACTTAAAAATTTAAGATTCTGAC
TATTACCTTTTTCTTTATTTTTGTTATTGGGATCTTTTATGGTTGATACTGGGGTTGGTG
CTGGTTGGACCATATATCCTCCCCTATCATCTAAAGTGTCTCAGTCAGGCCCCAGAGTAG
ATATGGCAATTTTTTCTCTTCATTTGGCCGGGCTATCATCAATATTAGGGTCAATTAAAT
TTATTAGAACTATTTTTAAATTAAAGAATA---ATCAAAGCTGGGATCGCATATGTCTTT
ATTTATGGTCAATCATGGTTACTGCTTACCTTCTAGTGTTGTCTTTGCCTGTGTT-----
-GGCGGGAGGGCTTACTATGCTGTTAACAGACCGGAAATTTAATACTTCTTTTTTTGATC
CTGCTGGGGGGGGTGATCCTATTTTGTTCCAACATATATTT
>MG256136_Gyratrix_hermaphroditus
-----------TATATTATATATTTTAGTGGGGGTTTGAGGTGGTATTATTGGGGTATGT
TTTAGCGTTATTATA-----CGTGCGGAGCTAGCTCAACCGGGTG--------GTTTAAT
TTATGATTTTCAGTTATATAAAAGGATAATTACAGCCCATGGGCTGATCATGATCT-TTT
TTTTTGTGATGCCGATATTAATA------------GGGGGTTTTGGCAAATTACTGATAC
CTTTATATATAAGAGCCCAGGATATGGTTTTTCCCCGGTTGAATAAATTTAGATTTTGGT
TGCTCCCTTTTTCTTTTTTTTTATTGTTGGGGTCTTTTTTTGTAGAAAAAGGGGTTGGGG
CTGGATGGACTGTGTACCCCCCTCTTTCCTCAAAAGTATCCCAAGCGGGTCCTAGGGTGG
ATTTGGCTATATTTTCTTTACATATGGCAGGCATATCCTCTATTTTAGGGTCCATCAATT
TTATAAGAACAATCGTTAAATGCAAGGGTA---AAATTGAATGGACACATTTATGCTTGT
ATCTTTGGTCAATTATGGTGACAGCTTATTTATTAGTGCTATCCCTGCCGGTGTT-----
-TGCGGGTGGTTTAACGATGTTGCTGACTGATCGGAAATTTAATACTTCTTTCTTTGATC
CTTCCGGCGGAGGTGACCCGGTTTTGTTTCAGCATATCTTT
>MG256169_Zonorhynchus_seminascatus
-----------GAGATTATATATTTTTATTGGGGTTTGGGGTGGTTTAACTGGTTCTAGT
TTCAGTATGATGATT-----CGTTTTGAATTGTCTCAACCGGGTA--------CGCTTTT
AGGGGACTCTCATTTATATAAAGCAATAGTGACGGCACATGGGCTAATAATGATTT-TTT
TTTTCGTAATGCCCGTTTTGATT------------GGGGGGTTTGGTAAATGGCTTATTC
CTTTATATCTTAATTCAGTAGATATGGCTTTTCCCCGGTTAAACAATTTAAGTTTTTGAT
TGCTATTTCCTTCTGTCTTATTAATTTTGGGTTCTTTCTTAGTGGAAACAGGAGTTGGGG
CTGGTTGAACAATTTATCCTCCTTTATCATCAAAAGTTGCTCAAAGGGGACCTAGGGTGG
ATATGGCTATTTTTTCATTACATCTGGCTGGTGCTAGTTCCATTTTGGGAGCTATAAAAT
TCATTAGAACAATTTTGAATTTTAAGGGGG---GCCAAAATTTTAGTATTCTTTGTTTAT
ATTTGTGGTCTTTAATGGTTACAGCATATCTTTTAGTTTTTTCATTACCTGTGTT-----
-TGCAGGTGGTTTAACCATGTTGCTTACGGATCGAAAATTCAAAACTTCATTTTTTGATC
CTGCTGGTGGAGGAGACCCTATATTATTTCAGCATATATTT
>MG256139_Polycystis_hamata
-----------GACTCTATATTTAATGTTTGGAATATGGGGGGGTTTTGTAGGTTCTTGT
TTTAGAATGTTAATT-----CGTACTGAACTTTCTTATCCCGGTT--------TTCTCTT
AGGGGATGGTCAAGTGTATAAAACAATAGTTACGGCCCATGGTCTAATAATGATTT-TTT
TTTTTATAATGCCTGTTTTAATA------------GGAGGATTTGGTAATTGGTTAATTC
CTTTATATTTAAAAACAGCAGATATGGTATTCCCTCGTTTAAATAATTTTAGATTTTGGT
TATTACTCCCTGCTTTAATGTTAATGATAGGGTCACTCATTGTAGATAAAGGTTCCGGGA
CTGGTTGAACAATTTATCCCCCCTTATCTTCAAATCTAGTTCACCCTGGGCTAAGAATGG
ATATGTTAATTTTTTCTTTGCATTTGGCTGGTGTATCTTCTATTTTAGGTTCAATAAATT
TTATTACGACAATAACACGTTGTAAGTGAA---GGCACAGGTGGGAACGAATGTCTTTAT
ATTTATGGGCATTAATTGTAACAGCATATCTTCTACTTTTATCTCTTCCGGTTTT-----
-AGCGGGGGGCTTAACAATGTTATTAACTGATCGTAAATTTAAAACTTCTTTTTTTGACC
CTGCGGGGGGAGGAGATCCTATTTTATTTCAACATATATTT
>MG256143_Utelga_heinckei
-----------GACCTTATACTTGGTTTTAGGTGTTTGGGGGGGATTGGTGGGGGGGTGT
TTTAGGAGATTTATT-----CGGTTTGAGTTGTGTCAACCGGGGT--------GTTTGTT
GGGGGATAGACAGGTGTATAAAGCAATAATAACTGCCCACGGGTTGATAATGATTT-TTT
TTTTTGTTATGCCTATATTAATA------------GGGGGTTTTGGGAAATGATTAATTC
CTTTATATTTGGGGGCTGTTGATATGGCTTTCCCCCGTTTAAAAAACTTTAGATTTTGAT
TACTCCCCCCTGCTTTTTTGTTACTATTAATTTCATTTATGGTGGATCAGGGGGTAGGAT
GTGGTTGGACGATCTACCCCCCCCTGTCAAGGAAAATAAGTCAAAATGGAGCGAGAGTGG
ATTTTGCTATTTTTTCATTACATTTAGCGGGGGTATCTTCTATTTTGGGCTCAGTAAAAT
TTATTAGGACGGTAGTCAATTTGAAGGGGG---GGATTGGGTGAGACCGGTTAAGTTTGT
ATTTATGGTCTTTAACGGTTACTGCATATCTTTTGATCTTATCTTTACCTGTTTT-----
-TGCGGGAGGTTTAACCATGTTGTTAACTGATCGGAAATTTAATACTTCTTTTTTTGACC
CTGCGGGGGGGGGGGATCCTAWATTGTTTCANCACATTTTT
>MG256120_Brachyrhynchoides_sp
-----------TACCTTATATTTATTTTTAGGTATATGGGGAGGAATGGTTGGATCAAGT
TTAAGAATGTTAATT-----CGTTTAGAGTTATCACAACCAGGAA--------CTATAAT
CTCTGATTTTAGATTATATAAAAGTATAATAACAGCTCATGGACTAATAATGATTT-TTT
TTTTTGTGATGCCTATATTAATA------------GGTGGTTTTGGAAATTGATTTATAC
CTCTATTAATAAAAAGATTGGACATGTCATTTCCTCGATTAAAAAATATGAGCTATTGGC
TTTTAATGCCTTCGGTTATAATGTTATTATTTTCTTTTTTTATAGATAAAGGTGTGGGGT
CAGGTTGAACTATATACCCTCCTTTGTCTGGTAATTTATCACAATCAGGACCAAGTGTAG
ATATAGCAATTTTTTCTTTACATTTAGCAGGGGCTTCATCAATTTTAGGGGCTATAAAAT
TTATAAGGACATTAATAAAATGTAAGA------ATTATGGTTGAAAGTATGTGCATTTAT
ATTTATGATCATTAATAGTTACAGCTTATTTATTGGTTTTATCTTTACCTGTATT-----
-TGCAGGAGGTTTAACAATGTTATTAACAGATCGGAAATTTAATACTAGATTCTTTGATC
CTGCTGGGGGGGGGGATCCTATTTTATTTCAACACATATTT
>MG256138_Phonorhynchus_helgolandicus
-----------AAGGCTGTACCTAATTTTTGGGATTTGAGGAGGGATGGTTGGTTCCTGT
TTTTCCCTTATTATC-----CGAACAGAACTTTCCCAACCCGGGA--------CACTAAT
TTGTGAGTATAACCTCTATAATAGTGTAGTGACTGCCCACGGGCTTCTTATGATTT-TTT
TTTTTGTAATGCCGGTTCTTATT------------GGGGGGTTCGGAAAATGGCTAATAC
CTTATTACCTAGGAAGGGCCGATATGATGTTTCCCCGGCTAAAAAAAATGAGGTTTTGAC
TTCTTCCCCCTTCTCTTCTTCTACTACTAGGTTCTTTCCTTTTGGAAAATGGGGTGGGGG
CCGGATGAACAATATACCCTCCCTTATCATCTAAAATTGCTCATGCCGGTCTCAGGGTTG
ATATGGCTATCTTTTCTCTTCATTTGGCGGGGGCTTCTTCTATTCTTGGTGCTATTAATT
TTATAAGCACTATAGTTCGGTTCAAGGGGA---ACCAAAGATGAGTTCGTTTACCTTTAT
ATCTTTGGTCCCTTTTAGTGACGGCTTTCCTTCTTGTCCTGTCTCTTCCCGTTTT-----
-TGCAGGGGGGCTTACAATGCTCCTTGCGGATCGGAAATTTAAAACTTCCTTCTTCGACC
CTGCAGGAGGAGGGGACCCCGTCCTTTTCCAGCATATATTT
>MG256114_Baicalellia_sp
-----------TACTTTATACTTTATATTCGGTTTATGAGGTGGAGTACTTGGAACAAGA
CTATCTTTTCTAATA-----CGGCTAGAACTAGGAGTAGGAGGAG--------GCTTACT
AGGTGATAGACAATTATATAATAGAATTATAACAGCTCATGGTTTGATTATGATAT-TCT
TTTTTGTTATGCCAGTTCTTATT------------GGAGGTTTTGGAAACTGATTAGTTC
CTCTTTATCTAAATTCACCGGATATGGCATTCCCTCGCTTAAACAATATGAGGTTTTGGT
TACTACCACCATCCTTAAGGCTTTTAGTAATTTCATTCCTAACCGAAAAAGGAGTAGGAG
GAGGATGAACCATCTACCCTCCATTATCTAGTACGTTAGGTCATAACGGATTAAGTTTAG
ATTTAGCCATATTTTCTTTACATATCGCGGGTGCTAGATCTATCTTAGGGGCTTTGAATT
TTATAACGACTGTCATAAACTTTAAGGGAG---TTTTAGGTTGGAACCAGCTTCCTTTAT
TCGTATGAAGTGTTTTTATAACTGCTTATTTACTATTACTCTCTTTACCAGTATT-----
-AGCCGGAGGTCTTACGATGTTATTAACAGATCGTAAATTTAATACATGCTTTTTTGATC
CTGCCGGAGGAGGAGATCCAATTTTATTTCAGCACATTTTC
>MG256123_Cheliplana_setosa
-----------TATGCTTTATTTATTATTAGGTGTATGAGGTGGTTTAGTAGGTTCAAGA
TTTTCTTTAATTATT-----CGTTTAGAATTAAGTTCAAAAGGTG--------GTTGATT
ATGTGATGGTCATTTATATAAATCTGTTATTACAGCTCATGGTTTAATTATGATAT-TCT
TTTTTGTAATGCCAATTTTAATT------------GGTGGTTTTGGTAAATGATTAATTC
CATTACATTTAGGTTCACCAGATATGATTTTTCCTCGTTTAAAAAAAATGAGGTTTTGAT
TACTACCTTTTAGTTTTTTTTTATTGTTAAGTTCTTTTTTAGTAGAAGAAGGTGTAGGTG
CAGGTTGAACAATTTATCCACCTTTATCTTCAAAAATAACTCAAAGAGGTTCAAGAGTTG
ATTTAGCTATATTTTCTTTACATTTGGCAGGTGCAAGATCAATATTAGGTGCAATTAAAT
TTATAACTACAATTATTAAATTTAAGGGAGACAATATAATTTGATCACAGTTAAGTTTAT
TTTTATGAAGAGTTTTTATTACTGCTTATTTACTAGTATTATCTTTACCTGTATT-----
-AGCTGGAGGATTAACTATGCTATTAACAGATCGAAATTTTAAAACAAGTTTTTTTGATC
CTTCTGGAGGAGGAGATCCTATATTATTTCAGCATATATTT
>MG256115_Astrotorhynchus_bifidus
-----------TACACTTTATTTTCTGTTTGGAATATGGATGGGAATATTTGGTTCAATT
TTAAGTGCTTTAATT-----CGCTTAGAGCTAGGACAGCCAGGTG--------GCTTATT
TAGAAAACCATTATTTTATAATAGCATTATAACTTCACATGGTTTAGTAATGATTT-TTT
TTTTTGTTATGCCTATTTTGATA------------GGGGGTTTTGGCAAATGGTTAATTC
CTTTATACCTTAATTGTTTAGACATGGCATTTCCACGATTAAAAAACTTAAGATTTTGAC
TTTTGATACCGTCTGTTCTTTTATTAATTGCTTCTTTGTTTGTAAATACGGGAGTGGGTG
CAGGCTGAACAGTTTACCCCCCCTTATCTTCAAATATTGCTCAAGAGGGAGCAAGAATGG
ATTTAGCAATCTTTTCTCTACACATAGCTGGTGTTAGTTCAATATTAGGGTCTCTAAAAT
TTATCACAACAATATCAAACTTAAAGGGTA---AAATTTCTTGGCGTCAGATTTCCCTTT
TTTTATGAGCTGTTTATATTACTGCTTACTTGTTAGTTTTATCCCTTCCTGTTTT-----
-GGCAGGTGGTTTAACAATGCTTTTGACAGATCGTAATTTTAAAACAACTTTTTTTGACC
CTTCGGGGGGAGGTGATCCTGTCCTTTTTCAGCATATATTT
>MG256116_Astrotorhynchus_bifidus
-----------TACACTTTATTTTCTGTTTGGAATATGGATGGGAATATTTGGTTCAATT
TTAAGTGCTTTAATT-----CGCTTAGAGCTAGGACAGCCAGGTG--------GCTTATT
TAGAAAACCATTATTTTATAATAGCATTATAACTTCACATGGTTTAGTAATGATTT-TTT
TTTTTGTTATGCCTATTTTGATA------------GGGGGTTTTGGTAAATGGTTAATTC
CTTTATACCTTAATTGTTTAGACATGGCATTTCCACGATTAAAAAACCTAAGATTTTGAC
TTTTGATACCGTCTGTTCTTTTATTAATTGCTTCTTTATTTGTAAATACGGGAGTGGGTG
CAGGCTGAACAGTTTACCCCCCTTTATCTTCAAATATTGCTCAAGAGGGAGCAAGAATGG
ATTTAGCAATCTTTTCTCTACATATAGCTGGTGTTAGCTCAATATTAGGGTCTCTAAAAT
TTATCACAACAATATCAAAACTAAAGGGTA---AAATTTCTTGGCGTCAGATTTCCCTTT
TTTTATGAGCTGTTTACATTACTGCTTATTTGTTGGTTCTATCTCTTCCTGTTTT-----
-GGCAGGTGGTTTAACAATGCTTTTGACAGATCGTAATTTTAAAACAACTTTTTTTGACC
CTTCGGGGGGAGGTGATCCTGTCCTTTTTCAGCATATATTT
>MG256125_Astrotorhynchus_hakaiensis
-----------AACTTTATATTTTATTTTTGGCATATGAATGGGTATAGTTGGCTCTATT
TTGAGAGCTCTTATA-----CGTCTTGAGCTTGGTCAGCCGGGTG--------GTTTATT
TAGTAAACCTTTATTTTACAATAGGGTTGTTACTTCACATGGTCTAGTAATGATCT-TTT
TTTTTGTGATGCCTATTTTGATA------------GGAGGCTTTGGAAATTGGCTTATAC
CCCTGTACTTAAACTGTTTAGACATGGCTTTTCCCCGCTTAAAAAACCTAAGGTTTTGAC
TCTTAATTCCATCAGTCTTATTGCTAGTAGCTTCATTATTTGTTAATAGAGGAGTAGGAG
CAGGTTGAACTGTTTACCCTCCCTTATCTTCAAATATTGCACAAGAAGGTGCTAGAATGG
ACTTAGCAATATTTTCTCTTCATATAGCAGGGGTTAGTTCAATACTTGGTTCATTGAATT
TTATTACTACTATATCAAACATGAAGGGAA---ATATTTCTTGACGGCAAATTTCTTTAT
TTTTATGAGCGGTCTATGTAACAGCATATCTTTTAGTTTTATCCCTACCAGTTCT-----
-TGCTGGAGGATTGACAATGCTATTAACAGATCGAAATTTTAAAACTACCTTCTTTGATC
CCTCAGGAGGCGGAGACCCTGTCCTTTTTCAGCATATTTTT
>MG256126_Astrotorhynchus_hakaiensis
-----------AACTTTATATTTTATTTTTGGCATATGAATGGGTATAGTTGGCTCTATT
TTGAGAGCTCTTATA-----CGTCTTGAGCTTGGTCAGCCGGGCG--------GTTTATT
TAGTAAACCTTTATTTTACAATAGGGTTGTTACTTCACATGGTCTAGTAATGATCT-TTT
TTTTTGTGATGCCTATTTTGATA------------GGAGGCTTTGGAAATTGGCTTATAC
CCCTGTACTTAAACTGTTTAGACATGGCTTTTCCCCGCTTAAAAAATCTAAGGTTTTGAC
TCTTAATTCCATCAGTCTTATTGCTAGTAGCTTCATTATTTGTTAATAGAGGAGTAGGAG
CAGGTTGAACTGTTTACCCTCCCTTATCTTCAAATATTGCACAAGAAGGTGCTAGAATGG
ACTTAGCAATATTTTCTCTTCATATAGCAGGGGTTAGTTCAATACTTGGTTCATTGAATT
TTATTACTACTATATCAAACATGAAGGGAA---ATATTTCTTGACGGCAAATTTCTTTAT
TTTTATGAGCGGTCTATGTAACAGCATATCTTTTAGTTTTATCCCTACCAGTTCT-----
-TGCTGGAGGATTAACAATGCTATTAACAGATCGAAATTTTAAAACTACCTTCTTTGATC
CCTCAGGAGGCGGAGACCCTGTCCTTTTTCAGCATATTTTT
>MG256128_Astrotorhynchus_hakaiensis
-----------AACTTTATATTTTATTTTTGGCATATGAATGGGTATAGTTGGCTCTATT
TTAAGAGCTCTTATA-----CGACTAGAGCTTGGTCAGCCGGGCG--------GTTTATT
CAGTAAACCTTTATTTTACAATAGGGTTGTTACTTCACATGGTTTAGTAATGATCT-TTT
TTTTTGTGATGCCTATCTTAATA------------GGAGGATTTGGAAATTGACTTATAC
CCTTGTACTTAAATTGCTTAGATATGGCTTTTCCCCGTTTAAAAAACTTAAGGTTTTGAC
TTTTAATTCCATCAGTCTTATTGCTTGTAGCTTCATTATTTGTTAATACAGGAGTAGGGG
CAGGCTGAACTGTTTACCCCCCTTTATCTTCAAATATTGCACAAGAAGGTGCTAGAATGG
ATTTAGCAATATTTTCTCTTCATATAGCAGGGGTTAGTTCAATACTTGGTTCATTAAATT
TTATTACTACTATATCAAACATGAAGGGGA---ATATTTCTTGACGGCAAATTTCTTTAT
TTTTATGAGCAGTCTATGTTACAGCATATCTTTTAGTCTTATCTTTGCCAGTTCT-----
-TGCTGGAGGATTAACAATGCTATTAACAGATCGAAATTTTAAAACTACTTTCTTTGATC
CCTCAGGAGGCGGAGACCCTGTCCTATTTCAGCATATTTTT
>MG256159_Astrotorhynchus_intermedius
-----------AACACTATATTTTATTTTTGGCATATGAATGGGGATATTTGGTTCTATT
TTAAGTGCTTTAATT-----CGTTTAGAGCTTGGCCAGCCTGGAG--------GTTTATT
TAGTAATCCTTTATTTTATAATAGTATTATTACTTCACATGGCTTAGTTATGATAT-TTT
TTTTTGTAATGCCTATTCTTATA------------GGTGGTTTTGGTAATTGATTGATAC
CCTTATACCTAAACTGTTTAGATATGGCTTTTCCACGTTTAAACAAACTAAGGTTTTGGC
TATTAATCCCATCAGTATTACTACTTATAGCATCTTTGTTTGTAAATACAGGTGTAGGAG
CAGGTTGAACAGTGTACCCTCCTTTATCATCTAATATAGCCCAAGAAGGTGCAAGAATGG
ATTTAGCAATATTTTCTTTACACATAGCAGGTGTTAGATCTATTCTCGGTTCTTTAAATT
TTATTACTACAATATCAAATTTAAAGGGAA---ATATTTCTTGACGGCAAATTTCTTTAT
TTTTATGGGCGGTATATATTACTGCTTATTTACTAGTACTTTCATTACCAGTTTT-----
-AGCAGGAGGGTTAACAATGCTTCTTACAGATCGAAAATTTAATACTACTTTTTTTGATC
CATCAGGAGGCGGCGATCCTGTGTTGTTTCAGCACATATTT
>MG256161_Astrotorhynchus_intermedius
-----------AACACTATATTTTATTTTTGGCATATGAATGGGGATATTTGGTTCTATT
TTAAGTGCTTTAATT-----CGTTTAGAGCTTGGCCAGCCTGGAG--------GTTTATT
TAGTAATCCTTTATTTTATAATAGTATTATTACTTCACATGGCTTAGTTATGATAT-TTT
TTTTTGTAATGCCTATTCTTATA------------GGTGGTTTTGGTAATTGATTGATAC
CCTTATACCTAAACTGTTTAGATATGGCTTTTCCACGTTTAAACAAACTAAGGTTTTGGC
TATTAATCCCATCAGTATTACTACTTATAGCATCTTTGTTTGTAAATACAGGTGTAGGAG
CAGGTTGAACAGTATACCCTCCTTTATCATCTAATATAGCCCAAGAAGGTGCAAGAATGG
ATTTAGCAATATTTTCTTTACACATAGCAGGTGTTAGATCTATTCTCGGTTCTTTAAATT
TTATTACTACAATATCAAATTTAAAGGGAA---ATATTTCTTGACGGCAAATTTCTTTAT
TTTTATGGGCGGTATATATTACTGCTTATTTACTAGTACTTTCATTGCCAGTTTT-----
-AGCAGGAGGGTTAACAATGCTTCTTACAGATCGAAAATTTAATACTACTTTTTTTGATC
CATCAGGAGGCGGCGATCCTGTGTTGTTTCAGCACATATTT
>MG256124_Astrotorhynchus_regulatus
-----------AACATTATATTTTCTTTTTGGAATTTGAATGGGTATATTTGGCTCTATT
CTTAGAGCCTTAATT-----CGTTTAGAATTAGGACAGCCAGGAG--------GTTTATT
TAGAAACCCTTTATTCTATAAAAGAATAATTACTTCTCATGGTTTAGTCATGATAT-TTT
TTTTTGTAATGCCTATTTTAATA------------GGAGGTTTTGGAAATTGGTTAATAC
CTCTATATTTGAATTGTTTAGATATGGCATTTCCTCGATTAAATAATCTTAGCTTTTGGC
TACTAATTCCTTCTGTCTTATTGCTAATTGCTTCACTATTTATTAATAGGGGTGTAGGTG
CAGGTTGAACAGTGTATCCTCCTTTATCTTCAAATATAGCTCAAGAGGGTGCAAGAATGG
ATTTAGCAATATTTTCTTTACATATAGCAGGAGTTAGCTCTATTTTAGGCTCTCTGAATT
TTATTACAACAATATCTAACTTAAAGGGTA---ATATTTCTTGACGTCAGATATCTTTAT
TTTTATGAGCTGTGTATATTACTGCTTATCTATTAGTTTTATCTTTACCAGTCTT-----
-AGCCGGAGGTTTAACAATGCTTCTCACTGATCGTAACTTTAATACTACTTTTTTTGATC
CTTCAGGAGGTGGAGATCCGGTATTGTTTCAGCACATTTTT
>MG256127_Astrotorhynchus_regulatus
-----------AACATTATATTTTCTTTTTGGAATTTGAATGGGTATATTTGGCTCTATT
CTTAGAGCCTTAATT-----CGTTTAGAATTAGGACAGCCAGGAG--------GTTTATT
TAGAAACCCTTTATTCTATAAAAGAATAATTACTTCTCATGGTTTAGTCATGATAT-TTT
TTTTTGTAATGCCTATTTTAATT------------GGAGGTTTTGGAAATTGGTTAATAC
CTCTATATTTGAATTGTTTAGATATGGCATTTCCTCGATTAAATAATCTTAGCTTTTGGC
TACTAATTCCTTCTGTCTTATTGCTAATTGCTTCACTATTTATTAATAGGGGTGTAGGTG
CAGGTTGAACAGTGTATCCTCCTTTATCTTCAAATATAGCTCAAGAGGGTGCAAGAATGG
ATTTAGCAATATTTTCTTTACATATAGCAGGAGTTAGCTCTATTTTAGGCTCTCTGAATT
TTATTACAACAATATCTAACTTAAAGGGTA---ATATTTCTTGACGTCAGATATCTTTAT
TTTTATGAGCTGTGTATATTACTGCTTATCTATTAATTTTATCTTTACCAGTCTT-----
-AGCCGGAGGTTTAACAATGCTTCTCACTGATCGTAATTTTAATACTACTTTTTTTGATC
CTTCAGGAGGTGGAGATCCGGTATTGTTTCAGCACATTTTT
>MG256146_Astrotorhynchus_sp
-----------AACTTTATATTTTTTATTTGGTATCTGAATGGGTATCTTTGGCTCTATT
CTGAGAGCTTTAATC-----CGTTTAGAACTAGGTCAACCAGGAG--------GCTTATT
TAGTAAACCACTATTTTATAAAAGAATTATTACTTCACATGGCTTAGTCATGATAT-TTT
TTTTTGTAATGCCTATACTGATA------------GGAGGGTTTGGTAATTGACTAATAC
CCCTTTACCTAAATTGCTTGGATATGGCATTCCCACGTTTAAATAATCTAAGCTTTTGAT
TACTGATACCTTCAGTCTTGTTATTAATTGCTTCCCTCTTTGTAAATACAGGTGTAGGAG
CAGGTTGAACAGTTTACCCTCCTTTATCCTCTAATATTGCCCAGGAAGGTGCAAGAATGG
ACTTAGCCATATTCTCTTTACACATAGCTGGGGTAAGCTCAATATTAGGTTCTTTAAATT
TTATAACTACAATTTCTAATTTAAAGGGCA---ATATCTCATGACGGCAAATCTCATTAT
TTTTATGAGCTATTTACATTACGGCATATTTGCTAGTCTTATCTCTACCCGTTTT-----
-AGCCGGTGGCTTAACAATGCTCTTAACTGATCGAAACTTTAATACCACTTTTTTTGATC
CTTCCGGTGGTGGTGATCCTGTCTTATTTCAGCATATATTT
>MG266158_Ceratopera_complicata
-----------TAAATTATATTTTTTTCTTGGGGTTTGAATGGGATTTGTTGGAACTTCA
TTATCTTTTCTTATT-----CGAATAGAATTAGGAATTCCTGGAG--------GAATTCT
CCATAATCCTATTTTATATAATTCTATTATAACAGCTCATGGTTTAATAATGATAT-TTT
TTTTTGTAATGCCTGTTTTAATG------------GGCGGTTTTGGAAATTGGTTAATTC
CTATTTATTTAAAAACTACCGATATGGCTTTTCCTCGTTTAAAAAACCTTTCTTTTTGGT
TGTTAATACCAGCGGTAATGTTAATATTTCTATCTTTTTTTACAAATTCAGGCGTAGGAA
CGGGATGAACCATTTATCCTCCTATATCTTTGAATACTGGACAAGAAGGTGCTGCAATGG
ATTTAGCTATTTTTAGTTTACATATAGCTGGAGCTAGATCTATATTAGGTTCAATAAATT
TCATAACTACTATTACTAAATCAAAGAGAA---AATTAGCGTGGCAACAAATATCTTTAT
TTTTATGATCTTTGTTGATAACCGCTTATCTTTTAGTAATTTCATTACCTGTTTT-----
-AGCGGGCGGTTTAACAATGTTGTTAACAGATCGTAATTTTAACACTAGATTTTTTGATC
CTGCAGGAGGAGGTGATCCTATTTTATTCCAACATATATTT
>MG266159_Ceratopera_pacifica
-----------TAGATTATATTTCTTTCTAGGAGTTTGAATGGGGTTTGTAGGAACTTCT
TTATCTTTCCTAATT-----CGAATAGAATTAGGAATACCTGGAG--------GAATACT
CCATAACCCTATATTATACAACTCTATAATAACAGCCCATGGTTTAATAATGATTT-TCT
TTTTTGTGATGCCTGTATTAATG------------GGAGGTTTTGGGAACTGGTTAATTC
CTCTTTATTTAAATACTACTGATATGGCTTTCCCTCGTTTAAAAAACCTCTCTTTTTGGT
TACTAATTCCAGCAGTAATATTAATTTTCCTTTCTTTTTTCACAAAATCAGGAGTAGGTA
CTGGGTGAACTATTTACCCGCCTATCTCTTTAAATACTGGTCAAGAAGGTGCTGCTATGG
ATTTAGCAATTTTTAGGCTACATATTGCTGGGGCAAGATCTATATTAGGTTCTATTAAAT
TTATTACTACTATAACCAATTCTAAGAGAA---AATTAGCTTGACAGCAAATTTCACTTT
TTTTATGATCTTTATTAATAACTGCTTATTTATTAGTAATATCTTTACCTGTTTT-----
-AGCAGGGGGGTTAACTATGTTATTAACAGACCGTAACTTCAAAACTAGCTTTTTTGACC
CTGCAGGAGGAGGAGATCCTATTTTGTTTCAACATATATTT
>MG266160_Ceratopera_pilifera
-----------CACATTATATTTTTTTTTAGGGGTTTGAATGGGTTTTGTTGGCACTTCT
TTATCTTTTCTAATT-----CGTGTCGAATTAGGTATACCAGGAG--------GGGTTTT
AACAAAACCCATTCTTTATAACTCTATAATAACTGCACATGGTTTAATTATGATAT-TTT
TCTTTGTAATGCCTGTATTAATG------------GGAGGATTTGGTAATTGATTGATTC
CTTTATATTTAAATACTACAGATATGGCTTTTCCTCGTTTAAATAATTTATCTTTTTGAT
TATTGATTCCAGCTGTGTTATTAATTTTTTTATCTTTTTTTTCAAAAAAAGGAGTAGGTA
CTGGATGAACTATTTATCCTCCAATTTCTTTAAAAGTGACTCAAGAAGGAGTAGCAATGG
ATTTAGCAATATTCAGATTACATATAGCTGGTGCTAGCTCTATTCTAGGTTCTATTAAAT
TCATAACAACAATAACAAATTCAAAGAGAA---ATTTATCTTGAAGACAAATTTCTCTTT
TTTTATGGTCACTGTTAATTACTGCATATTTATTAGTTATATCTCTACCTGTATT-----
-AGCAGGAGGATTAACTATGCTTTTAACAGATCGAAAATTTAAAACTACATTCTTTGATC
CTTCTGGAGGAGGTGATCCTATATTATTTCAACATATTTTT
>MG266163_Trigonostomum_tori
-----------AACTTTATATTTTATACTAGGGTTTTGGATGGGCCTTGTTGGTACATCC
ATGTCATTCCTAATT-----CGATTAGAATTAGGAGTCCCTGGTG--------GGATTCT
AAATAATCCTATTCTTTATAATAGGATTATTACTGCACATGGTTTAATTATGATTT-TTT
TTTTTGTCATGCCTGTATTAATG------------GGAGGTTTTGGAAACTGGTTAATAC
CATTATATTTAAGAACTACAGATATGGCTTTTCCCCGATTAAAAAAATTGTCTTTTTGGT
TATTAATTCCAGCAGTATGTTTAATTTTTCTCTCCTTTTTTAGTAATTCTGGGGTAGGAA
CAGGATGAACAATCTACCCCCCTTTATCATTAAAAATTTCACAAGAAGGAAGATCTATGG
ATTTAGCAATTTTTAGGCTGCATATTGCAGGTGCAAGATCAATCTTAGGTTCGATAAAAT
TTATTACAACAATAACTAAAAGCAAGGGAG---TTCTAGGTTGACATCAAATCTCTTTAT
TTTTATGATCAATTTTGATCACAGCATATTTATTAGTTATTTCTTTACCTGTTTT-----
-AGCAGGAGGTTTAACTATGTTGCTTACAGATCGGAATTTTAAAACAAGATTTTTTGACC
CATCAGGGGGAGGTGACCCAATCTTATTTCAACACATTTTT
>MG266161_Ptychopera_japonica
-----------AACTCTGTATTTTATACTTGGATTTTGAATGGGTTTTGTTGGCACTTCT
CTTTCTTTCTTAGTT-----CGGTTAGAACTAGGGATTCCCGGAG--------GAATCTT
AGGATCCCCATTGCTTTATAATGCCATAATTACAGCTCATGGGTTAATTATGATCT-TCT
TTTTTGTAATGCCAGTATTAATG------------GGAGGGTTTGGTAATTGGTTAATAC
CTTTATACTTAAACACTACAGATATGGCTTTCCCACGTTTAAAAAACCTTTCTTTTTGAC
TCTTATTACCAGCAGTTTCTCTTATTTTTCTCTCATTATTTAGAAATAGGGGAGTAGGAG
CCGGGTGAACAATCTACCCACCTTTATCTTTAAAAGTATCTCAAGAGGGAGCAGCCATGG
ATTTAGCTATTTTCTCTTTACATATTGCAGGTGCAAGAAGAATTTTAGGTTCGATCAATT
TTATTACCACTATCACAAAAAGAAAGGCCC---ATCTTAGATGACAACAACTATCCTTAT
TTTTATGATCAATTTTAATTACAGCCTACCTATTAGTACTATCCCTTCCGGTTTT-----
-AGCCGGCGGTCTGACCATGCTTTTAACAGATCGTAATTTCAATACCTCCTTTTTTGACC
CTTCTGGGGGAGGAGACCCTATATTATTTCAACACATATTT
>MG266162_Ptychopera_unicornis
-----------CACCTTATATTTTATCTTAGGTTTCTGGATGGGTTTTGTGGGAACCGCA
TTATCCTTTTTAGTT-----CGGTTAGAGCTGGGTATTCCGGGAG--------GAATCCT
TGGCTCTCCTTTGCTTTACAATGCGATTATTACAGCCCATGGTTTGATTATGATTT-TCT
TTTTTGTAATGCCAGTTTTAATG------------GGCGGATTTGGTAATTGGCTCATAC
CCCTGTATCTTAAAACAACTGATATGGCCTTTCCCCGGTTGAACAACCTTTCTTTTTGGT
TGCTTCTTCCTGCCGCTTCTTTGATATTCCTCTCTTTATTCAGCAAAACAGGTGTAGGAG
CAGGTTGAACAATATACCCCCCTCTTTCTCTTAATGTTTCACAAGAAGGAAGGGCTATGG
ATTTAGCAATATTCTCCTTGCACATAGCAGGTGCAAGGAGAATATTGGGTTCTATTAATT
TTATTACCACTATAACTAAAAGAAAGGCTC---ACTTAGGGTGACAGCAAATTTCCCTTT
TTTTATGGTCAATTTTAATAACAGCTTACTTACTTGTTCTATCCCTGCCAGTGTT-----
-AGCTGGAGGGTTAACAATGCTTTTAACTGATCGAAAATTCAAAACTTCTTTTTTTGACC
CTTCGGGGGGAGGGGACCCTATTTTATTCCAACACATTTTC
>MG256140_Promesostoma_dipterostylum
-----------TACTTTATATTTTATTTTAGGAATATGAATGGGTTTAATAGGTTCTTGT
TTTTCTTTTATTATT-----CGCTTAGAATTGGGTGTTCCTGGGG--------GGGTAAT
AAATAATGCTTTATTTTATAAAGCTGTAATTACAGCGCATGGTTTAATTATGATTT-TTT
TTTTTGTAATGCCTATTTTAATA------------GGGGGTTTTGGTAAATGATTGATTC
CTTTATCATTAAATACATTAGATATGGCGTTTCCACGTCTTAAAAATTTAAGATTTTGGT
TACTGATACCAGCTATTTTTTTATTATTTACTAGTCTTTTTATAAAAACAGGAGTAGGGG
CCGGTTGAACTGTTTACCCCCCTCTTTCGTCCAATATTGCAATGGAAGGAGCAAGAATGG
ATTTAGCAATTTTTTCGCTGCATTTAGCAGGTGTTAGTTCAATTTTAGGTGCATTAAATT
TTATAAGAACTATAACTAATTTAAAGGGTA---ATGTGGGTTGAGGCCGACTTTCATTAT
TTATTTGAGCAGTATTTATAACTGCTTATTTGTTACTTTTATCACTTCCAGTTTT-----
-AGCTGGTGGCTTGACTATGCTCCTTACAGATCGTAAATTTAATACTTGTTTTT------
-----------------------------------------
>MG256141_Promesostoma_sp
-----------TACTCTTTATTTTTTATTGGGGATATGGATGGGTTTAGTAGGTTCCTGT
TTTTCTTTTCTTATT-----CGTTTAGAGCTGGGGGTCCCGGGGG--------GTTTTAT
AGGAAACCCCTTATTTTACAATGCAGTCATCACAGCGCATGGGCTGATTATGATTT-TTT
TCTTTGTTATGCCAATTCTAATA------------GGGGGTTTTGGAAACTGGCTTATAC
CCCTTTCTTTAAAAACACTAGACATGGCCTTTCCCCGGCTTAAAAATATGAGCTTTTGGC
TTCTTATCCCTGCAGTGTTTTTACTATTCGGGTCTCTGTTTGTGAATTCGGGGGTGGGGG
CGGGCTGGACTGTTTACCCACCGCTATCTTCTAAATTGGCCATGGAAGGCCCCAGCATGG
ATTTAGCTATTTTTTCCCTGCATATTGCAGGGGCAAGGTCTATTTTAGGAGCATTGAAAT
TTATCACGACTGTGACCAATTTAAAGGGGA---GTGTCGGCTGGGGGCGCCTCTCCTTGT
TTGTATGGGCTGTGTTTGTGACTGCCTATCTACTCCTCCTTTCTCTCCCAGTTCT-----
-TGCAGGGGGTTTGACTATGCTCTTAACAGACCGAAACTTTAAAACATGTTTTTTCGACC
CTTCAGGGGGCGGGGACCCTATTTTGTTCCAGCATGTTTTC
>MG256121_Byrsophlebs_sp
-----------CACTCTTTATATTATTGTGGGGGTTTGGATGGGTCTGGTAGGGTCTTCA
TTTTCTTTTTTGATA-----CGTTTAGAATTAGGGCAGCCTGGGGG-----CAGTATTAT
AAGAAAAGGGCATCTTTATAAAGGTCTTGTTACTGCCCACGGCTTAATAATGATTT-TTT
TTTTTGTTATGCCAATACTTATT------------GGTGGGTTTGGTAAATGATTTATTC
CTTTATATATGAACAGGGGTGATATGGCTTTTCCGCGTTTAAAAAATTTTAGTTTTTGGC
TTCTTTTCCCTGCCATAGCATTATTATTAACCTCTTTTTTCACTAATACTGGGGTGGGTG
CTGGCTGAACTATATATCCTCCTTTATCTTCTAATATTACTCAAGAAGGAGCTAGTATGG
ATTTAGCGATTTTTTCTTTACACTTAGCTGGTGTAAGGTCTATTTTGGGGTCTTTAAATT
TTATTACTACTATTATTAAATTTAAGGGTGTCCACATTAAGTGGAACCAGTTATCTTTGT
ATATATGGTCTTTATTTGTTACTGCTTATTTACTTTTGTTGTCACTTCCTGTTTT-----
-AGCTGGTGGTTTAACAATGTTATTAACTGATCGTAATTTTAATACAACTTTTTTTGATC
CCTCGGGTGGGGGAGATCCTATATTGTTTCAGCACATTTTC
>MG266164_Tvaerminnea_karlingi
-----------TACACTTTATATCATATTTGGGGTTTGAATGGGTTTAGTAGGTTCTAGG
TTTTCATTTGTTATA-----CGTTTACAACTTGGAAATCCCGGCG--------GTTTTTT
AAAAAACAAAATTTTATTTAAAAGAATAATTACAGCCCACGGGTTAATAATGATTT-TTT
TTTTTGTTATGCCCATCTTAATA------------GGTGGATTTGGTAAATGATTAATCC
CGCTTCTTCTCTGTACAACAGATATGATTTTTCCACGGTTAAATAAACTAAGATTTTGGT
TTTTAATTCCATCAGGAATTTTATTACTTAGGTCATTTTTTGTTGGTTCTGGGGTGGCAA
CCGGTTGAACTGCGTATCCACCTTTATCTTTAAAAACAATTCAAAAAGGCCCGTCAGTTG
ATTTAGCTATTTTTTCTCTCCACATTGCCGGCGCAAGCTCAATACTAGGTAGTATAAATT
TTATTAAAACTATTACAAAATTAAAGATAA---AAATTTTTTGAAGAGATTTACCACTAT
TTCTTTGAGCTCTTTTAGTAACTGCTTATTTATTAGTTTTATCTTTACCGGTTTT-----
-TGCAGGAGGTTTAACAATGCTTCTCACTGATCGAAATTTTAATACTTCTTTTTTTGATC
CAAGAGGAGGGGGCGATCCAATTCTGTTTCAACATATATTT
>MG256112_Anoplodium_hymanae
-----------AAGTTTATATTTGGTATTAGGTGTATGAGGTGGATTAGTTGGAGTTTCA
TTTTCAAGAATAATT-----CGATTACAGTTAGGAAGAATGGAAG--------GTTTTGG
TGTAAGAGGAAATTTATATAATAGAATAATTACAGCCCACGGTCTGTTAATGATTT-TTT
TTTTCGTTATGCCTGTTTTAATT------------GGTGGATTTGGTAAATGATTATTGC
CTTTGTATTTGTTAGCGTCTGATATGGCATTTCCACGATTAAAAAATTTAAGGTTTTGAT
TATTACCAGTATCAATGACTTTATTATTAAGTTCTTTTATGGTTGATAGGGGGGTTTCAG
CTGGGTGAACAATATATCCTCCTTTAAGGGGTCTTACAGGACATGCAGGTTTTGCAGTAG
ATTTATCAATTTTTTCTTTGCATATTGCAGGGGTATCTTCAATAAGAGGAGCTTTAAATT
TTATAACAACTGTTATAAAATTTAAGGGAG---AGCAATCTTGATTAGCCCTTAATTTAT
ATGTTTGGGCTTTGTTTGTAACAGCATACTTATTATTATTGTCATTACCAGTTCT-----
-TGCAGGAGGTTTAACTATGCTTTTAACTGACCGAAAATTTAAAACTAGGTTTTTTGATC
CAGCAGGAGGTGGAGATCCAGTTTTGTATCAACATCTATTT
>MG256122_Carcharodorhynchus_sp
-----------AACAATGTATATTATAATAGGTGCGTGGGGGGGGTTGGTTGGTTCTAGA
ATAAGAATAATGATT-----CGAAATGAGTTGGCTCAACCTGGAA--------CTTTACT
TTCTGACACATCTATTTATAAATCTATGATTACAGGTCACGGGTTAATAATGATCT-TTT
TTTTTGTTATGCCAATCTTGATT------------GGGGGGTTTGGAAAATGGATTATAC
CTCTACATTTAGGTAGTGCGGATATGTTATTTCCTCGAATGAAAAATCTGAGATTATGGT
TATTAATAACTAGATTTATACTACTATTAGTCTCAGTTTTTGAAGGGGATGGTGTAGGAG
CGGGTTGAACTATATATCCCCCTCTTTCAGGGAAATTAATTCAAAGAGGGGGAAGAATGG
ATTTTGCTATATTTTCTTTACATATTGCTGGTTTAAGTTCTATTCTAGGTTCTATAAATT
TTATTGCAACCATCATTCAAGCAAAGTTTA---GTCAAACTTGATTAAAATTAAGCCTTT
ATTTATGGGCCCTGTTTATAACTGCTTTTTTATTAATTTTATCTTTACCGGTGTT-----
-AGCCGGGGGGTTAACAATGTTAATTACTGATCGAAAATTTAAAACTTGTTTTTTTGATC
CAAGTGGGGGGGGTGATCCTGTTTTATTTCAACATCTATTT
>KC706826_Cheliplana_sp
------------------------------------------------------------
------------------------------------------------------------
------------------------------------------------------------
------------------------------------------------------------
------------------------------------------------------------
------------------------------------------------------------
----------------------CCTTTCATTAAAAGTTACACAAGCAGGTCCTTCTGTAG
ACTTAGCTATATTTTCTTTACATTTAGCTGGGGCTTCCTCAATTCTAGGAGCTATAAAAT
TTATTTCTACTATTGTAAAATTTAAGTCTC---GCTTATTGTGGTCTCAGCTATCTTTGT
TTATTTGGAGCGTATTTATCACGGCTTATCTTTTAGTCTTGTCTCTTCCTGTTTT-----
-TGCCGGAGGTTTAACATTGCTTTTAACTGATCGTAACTTCAAAACTTCTTTT-------
-----------------------------------------
>OUTGROUP_KP730564_Bradynectes_sterreri
AAGGATATTGGCACCTTATATTTAATTTTTGGCATATGGTCTGGGTTGGTAGGTTCTGGG
TTAAGGTTTTTTATA-----CGATTCGAATTAAGCCATAGGGGGG--------GAGTTAT
AGGGGATGGCAATATTTTTAAAAGAATCATAACTGCTCATGCGTTAATTATGATTT-TTT
TTTTTGTTATGCCAGTTTTAATA------------GGGGGATTTGGTAAATGATTTTTAC
CTGTATTTTTGTTTAGGTCTGATATGGTATTTCCTCGATTAAAAAATTTTAGATTTTGGT
TATTGCCTCCCAGGTTAGGTCTTTTGGCTAGTTCTTTTTTTGTTGAAACTGGTGTAGGAA
CAGGGTGGACTCTCTATCCCCCTCTTTCAGATAATATAACTCAAGAAGGTGCTGCAGTGG
ATCTTGGGATTTTTTCATTACATATTGCTGGTTTGAGATCAATTTTAGGCTCAATAAATT
TTATAGGAACAATATGTGGGGGTAAGACTA---ATGTAAGTTGAGGGGAAATAGCTTTGT
TTGTGTGAGCGGTATTTATTACGACTTGGTTATTAGTAATTTCTTTACCTGTTTT-----
-AGCTGGAGGGTTAACAATGCTTTTAACTGATCGTAATTTTAATACGTG-----------
-----------------------------------------
>OUTGROUP_KP730571_Austromacrostomum_arumoidicornum
------------------------------------------------------------
----------------------------------TGCTCCCGGTA--------TTATTTT
GCAGGACGGCCAGTTCTATAAAACTATAGTAACGGCCCATGCCTTTGTGATGATTT-TTT
TTTTTGTAATGCCTGTCTTGGTA------------GGGGGCTTTGGGAATTGGCTCATAC
CCCTGTACTTGGGAGCACCAGATATGCTATACCCCCGATTAAAAAATTGGAGTTTATGGC
TACTGGGGCCTGCGTTTTTTTTAATTTGTGCCAGGATGCTTGTAGATGGGGGGGCAGGAA
CAGGTTGGACAGTATACCCCCCCCTTTCGAGGTCTATGGGCCATAGGGGGGCCAATGTTG
ATTTGGCAATATTTTCTTTACATGCAGCTGGGGTATCTTCAATTCTGGGGGCTATAAATT
TTATATCTACTGTTAACTATTATAGTAAGG---------------GGCCGATGGGGTTAT
TTTTGTGGGCCGTGTATGTAACTGCTTGGCTTTTGCTTTTATCCTTACCGGTATT-----
-AGCGGGGGGGCTTACAATGCTTTTAGTGGATCGTAATTTTAATGGTTCCTTTTTTGACC
CTAGGG-----------------------------------
>OUTGROUP_KP730560_Cylindromacrostomum_notandum
AAGGATATTGGTACACTATACCTAATGTTTGGTATTTGATGTGGTATAGTAGGAGCTAGA
TTTAGCTTTCTTATT-----CGTCTAGAGCTAGCTAGACCGGGAG--------TTTTTTT
AAAGGATGGGCAACTTTATAACTCTATAGTTACTGCCCATGCATTGATTATGATTT-TTT
TCTTTGTAATGCCTGTTTTAGTG------------GGCGGTTTTGGCAATTGGCTTATTC
CGTTGTATTTGGGTGCACCGGATATGCTTTACCCTCGCTTAAATAATTGAAGTTTATGAT
TATTAGGGCCAGCTTTTTTTTTACTTTGCGGTAGTCTTATCGTTGACACAGGAGCAGGGA
CAGGGTGGACACTTTATCCTCCTTTATCGGGTAAAGAGGGACATGGGGGAGCTAGAGTTG
ATTTAGCTATTTTTGCTTTACATGCTGCGGGGGTATCTTCTATATTAGGGTCGATTAATT
TTATTGCTACTATAAATCACTATAGTAAGG---------------GACCTATGAGCCTTT
TCCTTTGATCTATTTACATGACAGCTTGACTTTTAGTATTATCTTTGCCTGTTTT-----
-AGCAGGTGGCTTAACTATGTTATTAGTTGAT----------------------------
-----------------------------------------
>AJ405989_Temnocephala_sp
------------------------------------------------------------
------------------------------------------------------------
-------------------------------------------------------T----
---------------------------------------------------GGTTAATCC
CAATGTACAAATCTAGGCCTGATATGAATTATCCACGGATGAATAATCTGAGGTTTTGGT
TGTTACCCCCAAGTCTCATACTACTTTTATTAAGGAGTCGTGTGGGGGATGGAGTAGGAT
CCGGGTGGACGATTTATCCACCTCTTAGGGGAAAAATTGCCCACGGAGGGCCAGGAATTG
ATTTGGCTATTTTTTCACTCCATTTAGCAGGCGCTAGTTCTATTTTAGGAGCTATTAATT
TTATCTCTACTTTGGTGGCTAATAATAAGA---GAAAGCATTTGGGAGAATTGTCTCTTT
ATGGTTGGTCGGTTTTAATTACTGCTGTGTTGTTGTTGACTTCTCTCCCGGTTTT-----
-AGCAGGAGCTATTACTATGTTGTTGTGTGATCGAAATTTTAACACATCATTTTTTGATC
CTATGGGGGGGGGAGACCCCATTCTTTTCCAACACTTATTT
>KP730579_Haplopharynx_rostratus
---------------------------------------------ACAGTTGGAACAAGA
CTTTCCTTTATAATT-----CGTACTGAGTTGACTGTTCCTGGGG--------GAATTAT
TCATGATTCACACTTTTATAACTCTGTTGTTACTTTACATGGTTTTATGATGATTT-TTT
TTTTTGTTATGCCTGTAATGATA------------GGAGGCTTTGGTAATTGATTAATTC
CTATACATTTATTATCCACTGATATGGTTTTTCCTCGTTTAAAAAATATGAGGTTTTGGC
TTGTTCCTCCCTCTTTATTTTTAATTTTATTTTCTTTTTTTTTGAAGGATTCTGTTGCTA
CTGGGTGAACACTTTATCCTCCCCTTTCTGGTAAAATTACACAATCTTCAGTTTCTTTAG
ATTTTACAATCTTTTCTCTTCATTTGGCTGGTGCTAGTTCTTTATTAGCTTCTTTAAATT
TTATTGTAACAATTTCTAAGAAAAAGCTTG---GAATTAGTTG-----------------
------------------------------------------------------------
------------------------------------------------------------
-----------------------------------------
