# Supplementary material for: Biodiversity between sand grains: Meiofauna composition across southern and western Sweden assessed by metabarcoding
Source: Biodivers Data J. 2020 Apr 27;8:e51813. doi: 10.3897/BDJ.8.e51813 (PMC7198628; doi:10.3897/BDJ.8.e51813)
Supplement: Supplementary material 12 — Supplemental Data 12 [file bdj-08-e51813-s012.jplace]

{"tree":
  "(((Acoela_Diopisthoporus_longitubus_ID_UJ0606_GB_FR837692:0.0497191{0},Acoela_Diopisthoporus_psammophilus_ID_UJ0445_GB_FR837694:0.244751{1}):0.125026{2}[97],Acoela_Diopisthoporus_nsp_ID_AWSp16_GB_FR837693:0.610423{3}):0.36364{4}[100],((Acoela_Paratomella_unichaeta_GB_AY078379:0.114042{5},(Acoela_Paratomella_rubra_ID_UJ0455_GB_FR837723:0.138268{6},Acoela_Paratomella_rubra_ID_UJ13101_18S:0.0292037{7}):0.0950592{8}[100]):0.52545{9}[100],((Acoela_Hallangia_proporoides_ID_UJ0614_GB_FR837698:0.246185{10},(((Acoela_Hofstenia_miamia_ID_UJ0534_GB_AM701807:0.0700418{11},Acoela_Hofsteniola_pardii_ID_AWSp08_GB_AM701821:0.130656{12}):0.279339{13}[100],Acoela_Hofsteniola_pardii_ID_UJ13424_18S:0.17709{14}):0.291564{15}[100],((Acoela_Myopea_callaeum_ID_MHMc_GB_FR837716:0.0145573{16},Acoela_Myopea_sp_GB_AY078380:0.0276175{17}):0.135848{18}[100],((Acoela_Endocincta_nsp_ID_AWSp33_GB_FR837695:0.3218{19},(Acoela_Endocincta_punctata_ID_UJ0746_GB_FR837696:0.0660399{20},Acoela_Solenofilomorpha_sp10_ID_UJ13139_18S:0.0734121{21}):0.0741839{22}[97]):0.145359{23}[100],((Acoela_Solenofilomorpha_pellucida_ID_UJ12090_GB_KF578488:0.190383{24},((Acoela_Solenofilomorpha_crezeei_ID_MHSl_GB_FR837752:0.0869172{25},(Acoela_Solenofilomorpha_nsp_ID_UJ0874_GB_FR837754:0.0353717{26},Acoela_Solenofilomorpha_nsp_2_ID_UJ0805_GB_FR837753:0.00635326{27}):0.0963339{28}[100]):0.0254894{29}[79],((Acoela_Solenofilomorpha_longissima_ID_UJ13443_18S:0.0478835{30},(Acoela_Solenofilomorpha_longissima_ID_UJ13467_18S:0.0010791{31},Acoela_Solenofilomorpha_longissima_ID_UJ13478_18S:0.00101284{32}):0.0154462{33}[90]):0.108479{34}[100],Acoela_Solenofilomorpha_pellucida_ID_UJ12089_GB_KF578487:0.0633128{35}):0.0145163{36}[83]):0.0167508{37}[65]):0.0109504{38}[81],(Acoela_Solenofilomorpha_sp10_ID_UJ13090_18S:0.0812521{39},Acoela_Oligofilomorpha_interstitiophilum_ID_AWK0563_GB_AM701823:0.0489953{40}):0.0310609{41}[97]):0.0434404{42}[90]):0.0477715{43}[88]):0.284873{44}[100]):0.107025{45}[97]):0.0654894{46}[90],((((((((((((((Acoela_Philactinoposthia_sp13_ID_UJ1101_18S:1e-06{47},Acoela_Philactinoposthia_viridorhabditis_ID_UJ11047_18S:0.0123378{48}):0.0452581{49}[100],(Acoela_Philactinoposthia_sp21_ID_UJ14_063_18S:0.00851769{50},Acoela_Philactinoposthia_sp21_ID_UJ14_060_18S:0.00981851{51}):0.0344462{52}[100]):0.0174291{53}[81],(((Acoela_Philactinoposthia_sp14_ID_UJ11179_18S:0.034286{54},(Acoela_Philactinoposthia_sp17_ID_UJ14_108_18S:0.0180609{55},((Acoela_Philactinoposthia_sp5_ID_UJ0919_18S:0.00220777{56},Acoela_Philactinoposthia_sp_ID_UJ0733_GB_FR837731:1e-06{57}):0.00333571{58}[94],Acoela_Philactinoposthia_sp17_ID_UJ13129_18S:0.00110393{59}):1e-06{60}[0]):0.0303974{61}[100]):0.0217471{62}[98],((Acoela_Philactinoposthia_sp11_ID_UJ10219_18S:1e-06{63},Acoela_Philactinoposthia_sp2_ID_UJ10209_18S:0.00577024{64}):0.0112489{65}[61],(((((Acoela_Philactinoposthia_sp12_ID_UJ10152_18S:0.00108326{66},Acoela_Philactinoposthia_sp6_ID_UJ10111_18S:0.012241{67}):1e-06{68}[0],(Acoela_Philactinoposthia_sp7_ID_UJ10161_18S:1e-06{69},Acoela_Philactinoposthia_sp9_ID_UJ1085_18S:0.0523932{70}):0.0127937{71}[99]):0.0203893{72}[100],Acoela_Philactinoposthia_sp4_ID_UJ08119_18S:0.00392038{73}):0.00200576{74}[60],Acoela_Philactinoposthia_sp19_ID_UJ13471_18S:0.0150144{75}):0.0220631{76}[99],(Acoela_Philactinoposthia_helgolandica_ID_UJ10222_18S:1e-06{77},(Acoela_Philactinoposthia_sp10_ID_UJ10232_18S:1e-06{78},Acoela_Philactinoposthia_sp17_ID_UJ14_101_18S:0.0258731{79}):0.00759371{80}[94]):0.0522129{81}[100]):0.0353413{82}[100]):0.0373062{83}[100]):0.0601094{84}[100],(Acoela_Philactinoposthia_sp_2_ID_UJ0865_GB_FR837728:0.0530473{85},Acoela_Philactinoposthia_sp3_ID_UJ1062_18S:0.0213634{86}):0.0220423{87}[98]):0.0250229{88}[89]):0.0389456{89}[96],(Acoela_Philactinoposthia_coneyi_ID_MHSc_GB_FR837724:0.0422265{90},Acoela_Philactinoposthia_nsp_ID_MHBawiActinoTAN_GB_FR837726:0.0836983{91}):0.0602436{92}[100]):0.0235235{93}[83],Acoela_Philactinoposthia_sp_4_ID_UJ0425_GB_FR837730:0.21724{94}):0.0129493{95}[7],Acoela_Philactinoposthia_nsp_2_ID_AWBer26_GB_FR837725:0.209292{96}):0.0639678{97}[94],(Acoela_Philocelis_karlingi_GB_AJ845243:0.0150368{98},(Acoela_Mecynostomum_auritum_ID_UJ13534_18S:0.0377289{99},Acoela_Philocelis_sp1_ID_UJ13280_18S:1e-06{100}):0.0131301{101}[46]):0.222115{102}[100]):0.0465229{103}[38],Acoela_Daku_woorimensis_ID_MHDw_GB_FR837691:0.420299{104}):0.0126612{105}[17],((Acoela_Philocelis_brueggemanni_ID_MHPhB_GB_FR837732:0.0597843{106},Acoela_Philocelis_robrochai_ID_MHSa_GB_FR837733:0.036966{107}):0.214021{108}[100],(Acoela_Isodiametra_sp1_ID_UJ10208_18S:0.0889185{109},((Acoela_Philactinoposthia_saliens_ID_UJ13254_18S:0.0211327{110},Acoela_Philactinoposthia_saliens_ID_UJ0760_GB_FR837727:0.00575698{111}):0.0754752{112}[100],Acoela_Philactinoposthia_sp_3_ID_AWHel35_GB_FR837729:0.0422635{113}):0.0681454{114}[18]):0.0861697{115}[68]):0.382403{116}[100]):0.120707{117}[100],((Acoela_Isodiametra_sp2_ID_UJ1037_18S:0.233101{118},((Acoela_Postmecynostomum_glandulosum_ID_UJ13376_18S:1e-06{119},Acoela_Postmecynostomum_glandulosum_ID_UJ13277_18S:1e-06{120}):1e-06{121}[0],(Acoela_Eumecynostomum_macrobursalium_ID_UJ12150_18S:0.0121922{122},(Acoela_Paramecynostomum_sp1_ID_UJ14_018_18S:0.00810813{123},(Acoela_Eumecynostomum_sp5_ID_UJ13498_18S:1e-06{124},Acoela_Eumecynostomum_macrobursalium_ID_UJ13265_18S:1e-06{125}):1e-06{126}[0]):0.0330528{127}[100]):0.00306859{128}[88]):0.281785{129}[100]):0.207626{130}[100],((((Acoela_Amphiscolops_bermudensis_ID_AWA14Amp_GB_FN552036:0.275407{131},Acoela_Amphiscolops_sp_ID_UJHendelbergia_GB_FN552041:0.298239{132}):0.059896{133}[23],(Acoela_Amphiscolops_sp_GB_AMB18SRNA:0.144884{134},(Acoela_Heterochaerus_blumi_ID_MHAb_GB_FN552038:0.375079{135},((Acoela_Waminoa_brickneri_ID_MHWa_GB_FR837756:0.0471836{136},Acoela_Waminoa_sp_GB_AJ875221:0.0619258{137}):0.282863{138}[100],Acoela_Waminoa_sp_ID_UJ_Waminoa_Holland_akvarium_18S:0.216963{139}):0.161412{140}[97]):0.716908{141}[100]):0.068319{142}[72]):0.115788{143}[100],((((Acoela_Convoluta_cf_boehmigi_ID_UJ0525_GB_FR837689:0.451921{144},Acoela_Anaperus_biaculeatus_GB_AJ012527:0.103196{145}):0.0404819{146}[79],(Acoela_Anaperus_sp1_ID_UJ12051_18S:0.220667{147},Acoela_Anaperus_gardineri_GB_AY078365:0.144469{148}):0.0336457{149}[88]):0.0370258{150}[96],(Acoela_Anaperus_rubellus_ID_UJ0747_GB_FN552040:0.202017{151},(Acoela_Anaperus_tvaerminnensis_ID_UJ11272_18S:0.0142503{152},Acoela_Anaperus_tvaerminnensis_GB_AF102898:0.169886{153}):0.116307{154}[100]):0.0604137{155}[99]):0.0554873{156}[98],(Acoela_Stomatricha_hochbergi_ID_MHSh_GB_FN552046:0.269022{157},(((Acoela_Convolutriloba_longifissura_ID_AWColo_GB_FN552044:0.0273989{158},(Acoela_Convolutriloba_retrogemma_GB_EU710909:0.00695019{159},(Acoela_Convolutriloba_macropyga_GB_EU710899:0.0767713{160},Acoela_Convolutriloba_hastifera_GB_EU710906:0.00259278{161}):0.00513433{162}[62]):0.0779126{163}[100]):0.229277{164}[100],(Acoela_Symsagittifera_corsicae_GB_AJ319029:0.0185496{165},(Acoela_Symsagittifera_psammophila_ID_AWSp04_GB_FR837755:0.139898{166},(Acoela_Symsagittifera_roscoffensis_GB_AJ012530:0.0552375{167},Acoela_Sagittiferidae_ID_UJ1085_18S:0.0131609{168}):0.0158248{169}[90]):1e-06{170}[0]):0.179889{171}[100]):0.060596{172}[96],(Acoela_Convoluta_convoluta_ID_MHCc_GB_FR837690:0.5688{173},Acoela_Praesagittifera_naikaiensis_GB_DEL18SRNAA:0.492108{174}):0.116412{175}[97]):0.0621742{176}[96]):0.0382082{177}[38]):0.044978{178}[86]):0.219534{179}[100],(((((Acoela_Actinoposthia_sp10_ID_UJ13473_18S:0.0284731{180},((Acoela_Childia_trianguliferum_ID_AWHel25_GB_FR837688:0.0201067{181},(Acoela_Childia_triangulifera_ID_UJ11324_18S:0.00330645{182},Acoela_Childia_triangulifera_ID_UJ11325_18S:1e-06{183}):0.0131314{184}[97]):0.0488735{185}[100],(Acoela_Childia_gracilis_ID_UJ11074_18S:0.00935043{186},Acoela_Childia_gracilis_ID_UJ11169_18S:0.0281426{187}):0.00631556{188}[84]):0.0159846{189}[4]):0.0322788{190}[97],((Acoela_Childia_groenlandica_ID_AWSp13_GB_AM701805:0.0713416{191},(Acoela_Childia_crassum_ID_AWHel08_GB_FR837682:0.0443832{192},(Acoela_Childia_vivipara_GB_AY297954:0.0780946{193},(Acoela_Childia_brachyposthium_ID_AWHel27_GB_FR837681:1e-06{194},(Acoela_Childia_sp2_ID_UJ10151_18S:0.0021802{195},Acoela_Childia_macroposthium_ID_AWHel28_GB_FR837683:0.00451302{196}):0.00701633{197}[90]):0.0227808{198}[95]):0.0195324{199}[97]):0.0044563{200}[62]):0.0156269{201}[96],((Acoela_Childia_nsp_2_ID_AWSp26_GB_FR837685:0.0781232{202},Acoela_Childia_submaculatum_ID_AWHel02_GB_FR837687:0.0610998{203}):0.0535295{204}[100],(((Acoela_Childia_sp3_ID_UJ0964_18S:0.0165045{205},Acoela_Childia_sp19_ID_UJ13425_18S:1e-06{206}):0.0307636{207}[100],(Acoela_Actinoposthia_haplovata_ID_AWHel30_GB_FR837674:0.0330203{208},(Acoela_Childia_sp20_ID_UJ13468_18S:0.0586954{209},Acoela_Childia_sp17_ID_UJ13128_18S:0.0324875{210}):0.00135767{211}[33]):0.0204919{212}[98]):0.0127622{213}[95],Acoela_Childia_nsp_1_ID_UJ0837_GB_FR837684:0.210993{214}):0.00115983{215}[0]):0.00943437{216}[90]):0.0321445{217}[98]):0.018436{218}[86],(Acoela_Childia_cycloposthium_GB_AF329178:0.293033{219},(Acoela_Eumecynostomum_bathycolum_ID_UJ13409_18S:1e-06{220},Acoela_Childia_sp_ID_AWHel23_GB_FR837686:1e-06{221}):0.155336{222}[100]):0.0349229{223}[88]):0.128017{224}[100],((Acoela_Paramecynostomum_sp_ID_UJ0853_GB_FR837722:0.247308{225},(Acoela_Paramecynostomum_diversicolor_ID_UJ0736_GB_FR837721:0.00224284{226},(Acoela_Paramecynostomum_diversicolor_ID_UJ14_019_18S:0.00103403{227},((Acoela_Paramecynostomum_diversicolor_ID_UJ13482_18S:1e-06{228},Acoela_Paramecynostomum_diversicolor_ID_UJ13420_18S:1e-06{229}):1e-06{230}[0],(Acoela_Paramecynostomum_diversicolor_ID_UJ11201_18S:1e-06{231},(Acoela_Paramecynostomum_diversicolor_ID_UJ11232_18S:1e-06{232},(((Acoela_Paramecynostomum_diversicolor_ID_UJ134192_18S:1e-06{233},Acoela_Paramecynostomum_diversicolor_ID_UJ134191_18S:1e-06{234}):1e-06{235}[0],Acoela_Paramecynostomum_diversicolor_ID_UJ11234_18S:1e-06{236}):1e-06{237}[0],Acoela_Paramecynostomum_diversicolor_ID_UJ11228_18S:1e-06{238}):1e-06{239}[0]):1e-06{240}[0]):0.00340225{241}[94]):0.00490246{242}[83]):0.0044658{243}[37]):0.154024{244}[100]):0.0897388{245}[100],((Acoela_Postmecynostomum_pictum_ID_ACOPostmec_GB_AF102899:0.054744{246},((Acoela_Philomecynostomum_sp1_ID_UJ13071_18S:1e-06{247},Acoela_Eumecynostomum_westbladi_ID_UJ13093_18S:1e-06{248}):0.00715299{249}[95],(Acoela_Eumecynostomum_flavescens_ID_UJ13276_18S:0.00221732{250},(((Acoela_Eumecynostomum_westbladi_ID_UJ11392_18S:1e-06{251},(Acoela_Parahaploposthia_avesicula_ID_UJ13324_18S:1e-06{252},(Acoela_Eumecynostomum_westbladi_ID_UJ11389_18S:1e-06{253},Acoela_Postmecynostomum_pictum_ID_UJ11252_18S:1e-06{254}):1e-06{255}[0]):1e-06{256}[0]):1e-06{257}[0],Acoela_Postmecynostomum_pictum_ID_UJ11387_18S:1e-06{258}):1e-06{259}[0],Acoela_Mecynostomum_haplovarium_ID_UJ13340_18S:1e-06{260}):1e-06{261}[0]):0.0022125{262}[74]):0.0174383{263}[96]):0.104259{264}[100],(Acoela_Mecynostomum_sp10_ID_UJ13060_18S:0.0512638{265},(Acoela_Mecynostomum_sp11_ID_UJ13081_18S:0.03286{266},(((Acoela_Mecynostomum_auritum_GB_AJ845244:0.0206059{267},(Acoela_Mecynostomum_auritum_ID_UJ13278_18S:0.00216646{268},Acoela_Mecynostomum_auritum_ID_UJ11231_18S:0.0183176{269}):0.00414525{270}[86]):0.0366557{271}[100],(((Acoela_Mecynostomum_auritum_ID_UJ11203_18S:1e-06{272},(Acoela_Mecynostomum_auritum_ID_UJ11_206_18S:1e-06{273},((Acoela_Mecynostomum_auritum_ID_UJ11393_18S:1e-06{274},Acoela_Mecynostomum_auritum_ID_UJ11205_18S:1e-06{275}):1e-06{276}[0],Acoela_Mecynostomum_auritum_ID_UJ11398_18S:1e-06{277}):1e-06{278}[0]):1e-06{279}[0]):1e-06{280}[0],Acoela_Mecynostomum_auritum_ID_UJ11204_18S:1e-06{281}):1e-06{282}[0],((Acoela_Mecynostomum_sp6_ID_UJ11237_18S:1e-06{283},(Acoela_Mecynostomum_predatum_ID_UJ11305_18S:1e-06{284},(((((((Acoela_Mecynostomum_auritum_ID_UJ13207_18S:1e-06{285},((Acoela_Mecynostomum_auritum_ID_UJ11_260_18S:1e-06{286},Acoela_Mecynostomum_sp6_ID_UJ11246_18S:1e-06{287}):1e-06{288}[0],Acoela_Mecynostomum_auritum_ID_UJ11_207_18S:1e-06{289}):1e-06{290}[0]):1e-06{291}[0],((Acoela_Mecynostomum_haplovarium_ID_UJ11259_18S:1e-06{292},Acoela_Mecynostomum_sp6_ID_UJ11275_18S:1e-06{293}):1e-06{294}[0],Acoela_Mecynostomum_haplovarium_ID_UJ11094_18S:1e-06{295}):1e-06{296}[0]):1e-06{297}[0],Acoela_Mecynostomum_haplovarium_ID_UJ11087_18S:1e-06{298}):1e-06{299}[0],Acoela_Mecynostomum_haplovarium_ID_UJ11260_18S:1e-06{300}):1e-06{301}[0],Acoela_Mecynostomum_auritum_ID_UJ13217_18S:1e-06{302}):1e-06{303}[0],Acoela_Mecynostomum_auritum_ID_UJ11191_18S:1e-06{304}):1e-06{305}[0],Acoela_Mecynostomum_auritum_ID_UJ13215_18S:1e-06{306}):1e-06{307}[0]):1e-06{308}[0]):1e-06{309}[0],(((Acoela_Mecynostomum_auritum_ID_UJ11_394_18S:1e-06{310},Acoela_Mecynostomum_auritum_ID_UJ11_208_18S:1e-06{311}):1e-06{312}[0],(Acoela_Mecynostomum_haplovarium_ID_UJ11084_18S:1e-06{313},Acoela_Mecynostomum_auritum_ID_UJ13225_18S:1e-06{314}):1e-06{315}[0]):1e-06{316}[0],Acoela_Mecynostomum_haplovarium_ID_UJ11120_18S:1e-06{317}):1e-06{318}[0]):1e-06{319}[0]):0.00645087{320}[96]):0.00256091{321}[87],((Acoela_Pseudmecynostomum_phoca_GB_AY078376:0.0374386{322},((Acoela_Atriofronta_polyvacuola_ID_UJ11363_18S:1e-06{323},(Acoela_Paedomecynostomum_bruneum_ID_UJ11314_18S:1e-06{324},(Acoela_Paedomecynostomum_bruneum_ID_UJ11258_18S:1e-06{325},Acoela_Paedomecynostomum_bruneum_ID_AWSp34_GB_FR837715:1e-06{326}):1e-06{327}[0]):0.00218315{328}[93]):0.00107634{329}[85],Acoela_Paedomecynostomum_bruneum_UJ11137_18S:1e-06{330}):0.00233538{331}[84]):0.00438239{332}[90],((Acoela_Pseudmecynostomum_bruneophilum_ID_UJ11149_18S:1e-06{333},(Acoela_Pseudmecynostomum_bruneophilum_ID_AWK0547_GB_FR837720:1e-06{334},(Acoela_Pseudmecynostomum_bruneophilum_ID_UJ11134_18S:1e-06{335},Acoela_Pseudmecynostomum_bruneophilum_ID_UJ11_251_18S:1e-06{336}):1e-06{337}[0]):0.00217243{338}[91]):0.0272539{339}[100],Acoela_Pseudmecynostomum_bruneofilum_ID_AWSp02_GB_FR837748:0.00307363{340}):0.00252064{341}[42]):0.0029218{342}[84]):0.00659038{343}[76]):0.0441228{344}[100]):0.0384595{345}[98]):0.0376222{346}[86]):0.0516693{347}[98]):0.114638{348}[100],((Acoela_Postaphanostoma_nilssoni_ID_UJ12054_GB_KF578483:0.0164876{349},Acoela_Postaphanostoma_nilssoni_ID_UJ12057_GB_KF578484:0.0253585{350}):0.169224{351}[100],(Acoela_Postaphanostoma_glandulosum_ID_UJ11329_18S:0.149557{352},(Acoela_Faerlea_sp1_ID_UJ10067_18S:0.136716{353},(((Acoela_Eumecynostomum_altitudi_GB_AY297955:0.124929{354},(((Acoela_Eumecynostomum_sp6_ID_UJ13510_18S:0.0278201{355},Acoela_Eumecynostomum_sp6_ID_UJ13509_18S:0.0278236{356}):0.078641{357}[100],Acoela_Eumecynostomum_sp1_ID_UJ10248_18S:0.00995529{358}):0.0137507{359}[11],(Acoela_Eumecynostomum_sp4_ID_UJ13502_18S:0.029357{360},Acoela_Mecynostomum_sp13_ID_UJ13501_18S:0.0245843{361}):0.0350047{362}[99]):0.0241734{363}[94]):0.0429581{364}[99],(Acoela_Eumecynostomum_sp4_ID_UJ13445_18S:0.0429433{365},Acoela_Philomecynostomum_lapillum_GB_AF102897:0.0281382{366}):0.0183041{367}[88]):0.00445236{368}[38],(Acoela_Postmecynostomum_glandulosum_ID_UJ14_017_18S:0.00814608{369},(Acoela_Proconvoluta_sp1_ID_AWSp41_GB_FR837734:1e-06{370},Acoela_Proconvoluta_primitiva_ID_UJ1121_18S:1e-06{371}):0.0108292{372}[98]):0.0549332{373}[100]):0.0209194{374}[91]):0.182515{375}[100]):0.035828{376}[69]):0.037851{377}[93]):0.0963833{378}[100]):0.0503695{379}[93]):0.0725691{380}[64]):0.203602{381}[100],((Acoela_Isodiametra_pulchra_ID_MHCp_GB_FR837710:0.87454{382},(((Acoela_Isodiametra_sp11_ID_UJ12012_18S:0.00314655{383},((Acoela_Isodiametra_sp11_ID_UJ12015_18S:1e-06{384},Acoela_Isodiametra_sp11_ID_UJ12014_18S:1e-06{385}):1e-06{386}[0],Acoela_Isodiametra_sp11_ID_UJ12016_18S:1e-06{387}):0.0239677{388}[99]):0.0704305{389}[100],(Acoela_Isodiametra_cuernos_ID_MHI1_GB_FR837706:0.0685625{390},(((Acoela_Isodiametra_finkei_ID_UJ12034_GB_KF578475:1e-06{391},Acoela_Isodiametra_finkei_ID_UJ12030_GB_KF578473:1e-06{392}):1e-06{393}[0],Acoela_Isodiametra_finkei_ID_UJ12033_GB_KF578474:1e-06{394}):0.00190708{395}[74],((Acoela_Isodiametra_finkei_ID_UJ12035_GB_KF578476:1e-06{396},Acoela_Isodiametra_finkei_ID_UJ12037_GB_KF578477:1e-06{397}):1e-06{398}[0],(((Acoela_Isodiametra_finkei_ID_UJ12042_GB_KF578481:1e-06{399},Acoela_Isodiametra_finkei_ID_UJ12039_GB_KF578479:1e-06{400}):1e-06{401}[0],(Acoela_Isodiametra_finkei_ID_UJ12038_GB_KF578478:1e-06{402},Acoela_Isodiametra_finkei_ID_UJ12043_GB_KF578482:1e-06{403}):1e-06{404}[0]):1e-06{405}[0],Acoela_Isodiametra_finkei_ID_UJ12041_GB_KF578480:1e-06{406}):0.00626999{407}[98]):0.0113227{408}[99]):0.0487381{409}[100]):0.0160841{410}[30]):0.309867{411}[100],(((Acoela_Isodiametra_divae_ID_MHMa1_GB_FR837707:0.241917{412},Acoela_Isodiametra_nicki_ID_MHMa16_GB_FR837708:0.350281{413}):0.0752547{414}[93],(Acoela_Otocelis_erinae_ID_MHCo_GB_FR837718:0.14076{415},Acoela_Raphidophallus_actuosus_ID_MHMa12_GB_FR837751:0.248499{416}):0.0805883{417}[96]):0.0236425{418}[57],(Acoela_Aphanostoma_virescens_GB_AJ012528:0.311599{419},Acoela_Isodiametra_vexillaria_ID_UJCove_GB_FR837711:0.280612{420}):0.0503555{421}[87]):0.130018{422}[88]):0.249315{423}[98]):0.782106{424}[100],((Acoela_Pseudactinoposthia_sanguineum_GB_AY078369:0.114316{425},(Acoela_Actinoposthia_beklemischev_ID_UJ10250_18S:0.00118052{426},Acoela_Actinoposthia_beklemischevi_GB_AJ012522:1e-06{427}):0.0294447{428}[26]):0.709346{429}[100],(Acoela_Mecynostomum_lutheri_ID_UJ13416_18S:0.271584{430},(((Acoela_Pelophila_lutheri_ID_UJ12187_18S:0.014799{431},Acoela_Pelophila_lutheri_GB_AY078366:0.0293478{432}):0.0628988{433}[100],Acoela_Isodiametra_sp3_ID_UJ10272_18S:0.103619{434}):0.0189996{435}[80],(((Acoela_Pseudaphanostoma_herringi_ID_MHMa2_GB_FR837747:0.0933907{436},(Acoela_Haplogonaria_sp11_ID_UJ11172_18S:0.00560173{437},((Acoela_Haplogonaria_syltensis_ID_UJ11302_18S:0.00925386{438},(((Acoela_Haplogonaria_syltensis_ID_UJ11356_18S:1e-06{439},Acoela_Haplogonaria_syltensis_ID_UJ11330_18S:1e-06{440}):1e-06{441}[0],Acoela_Haplogonaria_syltensis_ID_UJ11303_18S:1e-06{442}):0.00865182{443}[94],(Acoela_Haplogonaria_syltensis_ID_UJ11382_18S:1e-06{444},Acoela_Haplogonaria_syltensis_ID_UJ11357_18S:1e-06{445}):0.00260298{446}[74]):0.0175165{447}[99]):0.0376397{448}[99],Acoela_Haplogonaria_syltensis_GB_AF102900:0.0757201{449}):0.0513583{450}[99]):0.0706352{451}[85]):0.420435{452}[100],(((Acoela_Praeaphanostoma_sp1_ID_UJ13427_18S:0.0215242{453},(Acoela_Faerlea_glomerata_ID_UJACOFaerlea_GB_FR837697:0.176988{454},Acoela_Praeconvoluta_sp1_ID_UJ13437_18S:0.0363001{455}):0.00708408{456}[6]):0.00671343{457}[60],(Acoela_Avagina_nsp_ID_UJ0814_GB_FR837680:0.018147{458},(Acoela_Mecynostomum_tenuissimum_ID_UJ14_053_18S:0.0215843{459},(Acoela_Proaphanostoma_tenuissima_ID_AWSp22_GB_FR837741:0.00534423{460},Acoela_Avagina_marci_ID_MHAm_GB_FR837679:0.0243098{461}):0.00379909{462}[67]):0.0142204{463}[97]):0.020399{464}[99]):0.0159412{465}[65],(Acoela_Avagina_sp2_ID_UJ13479_18S:0.00905875{466},Acoela_Mecynostomum_sizilianum_ID_UJ13474_18S:0.00499291{467}):0.0345861{468}[99]):0.0498767{469}[95]):0.0190663{470}[64],(((Acoela_Atriofronta_polyvacuola_ID_UJ11365_18S:1e-06{471},(Acoela_Atriofronta_polyvacuola_ID_UJ11362_18S:1e-06{472},Acoela_Atriofronta_polyvacuola_ID_UJ13395_18S:1e-06{473}):1e-06{474}[0]):1e-06{475}[0],Acoela_Atriofronta_polyvacuola_GB_AF102895:0.0346628{476}):0.00485199{477}[95],(Acoela_Atriofronta_polyvacuola_ID_UJ11079_18S:1e-06{478},Acoela_Atriofronta_polyvacuola_ID_UJ11082_18S:1e-06{479}):1e-06{480}[0]):0.0814271{481}[100]):0.050611{482}[97]):0.0841986{483}[93]):0.570471{484}[100]):0.246122{485}[99]):0.100515{486}[46]):0.167146{487}[98],(((Acoela_Haplocelis_dichona_ID_MHHd_GB_FR837699:0.119046{488},Acoela_Archaphanostoma_sp_ID_UJ14_003_18S:0.13888{489}):0.0791777{490}[100],Acoela_Mecynostomum_filiferum_ID_UJ14_071_18S:0.218348{491}):0.112803{492}[100],((Acoela_Praeaphanostoma_rubrum_ID_UJ11038_18S:0.0974932{493},((Acoela_Actinoposthia_sp6_ID_UJ1117_18S:0.0418482{494},((((Acoela_Pseudaphanostoma_hyalinorhabdoida_ID_UJ12074_GB_KF578486:0.0175844{495},Acoela_Pseudaphanostoma_hyalinorhabdoida_ID_UJ12073_GB_KF578485:1e-06{496}):0.0738157{497}[100],Acoela_Pseudaphanostoma_smithrii_GB_AY078375:0.0564081{498}):0.0299268{499}[98],Acoela_Haplogonaria_schillingi_ID_MHRr_GB_FR837700:0.0241327{500}):0.014538{501}[89],(Acoela_Eumecynostomum_sp3_ID_UJ13270_18S:0.137448{502},(Acoela_Actinoposthia_sp8_ID_UJ11098_18S:0.0276429{503},Acoela_Microposthia_listensis_ID_UJ11333_18S:0.0341546{504}):0.040347{505}[99]):0.0186644{506}[90]):0.0118334{507}[64]):0.0118739{508}[83],((Acoela_Praeaphonostoma_longum_ID_UJ11145_18S:0.00386732{509},Acoela_Pseudaphanostoma_sp5_ID_UJ11075_18S:0.0195802{510}):0.0806634{511}[100],Acoela_Paraproporus_sp3_ID_UJ13475_18S:0.117985{512}):0.00799678{513}[28]):0.025252{514}[95]):0.0222924{515}[91],(Acoela_Paraproporus_sp1_ID_UJ13105_18S:0.508686{516},((Acoela_Aphanostoma_collinae_ID_MHMa14_GB_FR837675:0.0153315{517},((((Acoela_Mecynostomum_auritum_ID_UJ13530_18S:0.0296109{518},Acoela_Aphanostoma_sp_ID_AWHel19_GB_FR837676:0.00258158{519}):0.00526043{520}[90],Acoela_Praeconvoluta_castinea_ID_MHMa7_GB_FR837739:0.0264312{521}):0.00990826{522}[97],Acoela_Aphanostoma_bruscai_GB_AY078368:0.0101332{523}):0.0216838{524}[99],(((Acoela_Isodiametra_hortulus_GB_AY078370:0.0250405{525},Acoela_Praeconvoluta_tornuva_GB_AY078374:0.0297264{526}):0.00673878{527}[88],(Acoela_Praeconvoluta_tigrina_ID_MHMa6_GB_FR837740:0.0495178{528},Acoela_Praeconvoluta_bocasensis_ID_MHMa13_GB_FR837738:0.0112134{529}):0.0237618{530}[99]):0.00566618{531}[63],Acoela_Isodiametra_norvegica_ID_MHMa8_GB_FR837709:0.0479077{532}):0.014069{533}[96]):0.0170194{534}[88]):0.100006{535}[100],((Acoela_Archaphanostoma_macrospiriferum_ID_UJ0718_GB_FR837677:0.0188121{536},(Acoela_Archaphanostoma_macrospiriferum_ID_UJ13240_18S:0.00588174{537},Acoela_Archaphanostoma_macrospiriferum_ID_UJ13263_18S:0.00703266{538}):0.0221855{539}[99]):0.0279508{540}[95],((Acoela_Archaphanostoma_agile_ID_UJ11067_18S:0.0162464{541},((Acoela_Archaphanostoma_agile_ID_UJ1134118S:1e-06{542},Acoela_Archaphanostoma_agile_ID_UJ13327_18S:1e-06{543}):1e-06{544}[0],(Acoela_Archaphanostoma_agile_ID_UJ13262_18S:1e-06{545},Acoela_Archaphanostoma_agile_ID_UJ11202_18S:1e-06{546}):1e-06{547}[0]):0.0240198{548}[99]):0.0685471{549}[100],(((((Acoela_Archaphanostoma_sp3_ID_UJ11331_18S:1e-06{550},Acoela_Archaphanostoma_sp3_ID_UJ11332_18S:1e-06{551}):1e-06{552}[0],Acoela_Archaphanostoma_sp3_ID_UJ11319_18S:1e-06{553}):1e-06{554}[0],Acoela_copyofArchaphanostoma_sp3_ID_UJ11332_18S:1e-06{555}):1e-06{556}[0],((((Acoela_Archaphanostoma_sp1_ID_UJ11309_18S:1e-06{557},Acoela_Archaphanostoma_sp1_ID_UJ11224_18S:1e-06{558}):1e-06{559}[0],Acoela_Archaphanostoma_sp1_ID_UJ112252_18S:1e-06{560}):1e-06{561}[0],Acoela_Archaphanostoma_sp1_ID_UJ11267_18S:1e-06{562}):0.0107532{563}[100],(Acoela_Archaphanostoma_sp3_ID_UJ11277_18S:1e-06{564},Acoela_Archaphanostoma_sp3_ID_UJ11276_18S:1e-06{565}):1e-06{566}[0]):0.00117581{567}[84]):0.0754238{568}[100],(((Acoela_Archaphanostoma_sp2_UJ11211_18S:0.0272473{569},(((Acoela_Archaphanostoma_sp2_ID_UJ11221_18S:1e-06{570},Acoela_Archaphanostoma_sp2_ID_UJ11220_18S:1e-06{571}):1e-06{572}[0],Acoela_Archaphanostoma_sp2_ID_UJ11222_18S:1e-06{573}):1e-06{574}[0],Acoela_Archaphanostoma_sp2_ID_UJ11215_18S:1e-06{575}):0.0126957{576}[93]):0.00894622{577}[79],Acoela_Archaphanostoma_sp2_ID_UJ11213_18S:0.0336867{578}):0.0558302{579}[99],(Acoela_Isodiametra_sp13_ID_UJ13189_18S:0.0977081{580},Acoela_Mecynostomum_minimum_ID_UJ14_035_18S:0.104878{581}):0.235689{582}[100]):0.0209467{583}[42]):0.0546023{584}[100]):0.0350354{585}[75]):0.0732497{586}[100]):0.129651{587}[100]):0.042761{588}[29]):0.0398188{589}[96]):0.0389472{590}[88]):0.0376867{591}[78],((Acoela_Haploposthia_lactomaculata_ID_UJ0332_GB_FR837702:0.516325{592},((((Acoela_Kuma_sp4_ID_UJ12021_18S:0.000432971{593},((Acoela_Kuma_sp4_ID_UJ12025_18S:1e-06{594},(Acoela_Kuma_sp4_ID_UJ12024_18S:1e-06{595},(Acoela_Kuma_sp4_ID_UJ12022_18S:1e-06{596},Acoela_Kuma_sp4_ID_UJ12023_18S:1e-06{597}):1e-06{598}[0]):1e-06{599}[0]):1e-06{600}[0],Acoela_Kuma_sp4_ID_UJ12027_18S:1e-06{601}):0.0102868{602}[99]):0.0066744{603}[78],((Acoela_Pseudohaplogonaria_sp_ID_UJ0502_GB_FR837750:0.0043677{604},Acoela_Pseudohaplogonaria_rodmani_ID_MHPh_GB_FR837749:0.00130321{605}):0.0459477{606}[100],(Acoela_Kuma_albiventer_ID_AWBer34_GB_FR837712:0.00983937{607},((Acoela_Kuma_sp5_ID_UJ13449_18S:1e-06{608},Acoela_Kuma_sp5_ID_UJ13451_18S:0.00111296{609}):0.0469183{610}[100],((Acoela_Polycanthus_torosus_ID_MHPt_GB_FR837737:0.0757945{611},(Acoela_Polycanthus_sp_2_ID_UJ0817_GB_FR837735:0.00534826{612},Acoela_Polycanthus_sp_ID_UJ0833_GB_FR837736:0.0043046{613}):0.00940518{614}[89]):0.018525{615}[98],(Acoela_Paraproporus_sp2_ID_UJ13476_18S:0.00110877{616},Acoela_Paraproporus_sp2_ID_UJ13472_18S:1e-06{617}):0.0053739{618}[90]):0.0145374{619}[99]):0.0064873{620}[65]):0.00448195{621}[83]):0.0147098{622}[95]):0.0218557{623}[65],(Acoela_Simplicomorpha_gigantorhabditis_GB_AF102894:0.044626{624},((Acoela_Otocelis_rubropunctata_ID_UJ13378_18S:1e-06{625},(Acoela_Haplogonaria_viridis_ID_UJ11076_18S:1e-06{626},Acoela_Haplogonaria_viridis_ID_UJ0770_GB_FR837701:1e-06{627}):1e-06{628}[0]):0.00907073{629}[95],(((Acoela_Simplicomorpha_gigantorhabditis_ID_UJ11036_18S:1e-06{630},Acoela_Microposthia_listensis_ID_UJ11315_18S:1e-06{631}):1e-06{632}[0],(Acoela_Actinoposthia_sp9_ID_UJ11344_18S:1e-06{633},(Acoela_Simplicomorpha_gigantorhabditis_ID_UJ13100_18S:1e-06{634},(Acoela_Simplicomorpha_gigantorhabditis_ID_UJ11386_18S:1e-06{635},Acoela_Microposthia_listensis_ID_UJ11320_18S:1e-06{636}):1e-06{637}[0]):1e-06{638}[0]):1e-06{639}[0]):1e-06{640}[0],Acoela_Simplicomorpha_gigantorhabditis_ID_UJ11035_18S:1e-06{641}):1e-06{642}[0]):0.0386749{643}[100]):0.0432225{644}[100]):0.0329783{645}[96],(Acoela_Haploposthia_sp_ID_UJ0533_GB_FR837704:0.0336069{646},Acoela_Haploposthia_vandula_ID_AWBer12_GB_FR837705:0.0563589{647}):0.0578345{648}[100]):0.0454886{649}[98]):0.0284237{650}[92],((Acoela_Proporus_sp_2_ID_UJProporussp_GB_FR837745:0.206482{651},((Acoela_Proporus_sp_ID_UJ0523_GB_FR837746:0.018539{652},Acoela_Proporus_carolinensis_ID_MHPb_GB_FR837744:0.00395417{653}):0.0504232{654}[100],Acoela_Proporus_brochii_ID_UJ0618_GB_FR837743:0.0489508{655}):0.0312317{656}[94]):0.0509417{657}[99],((((Acoela_Kuma_viridis_ID_UJ0334_GB_FR837713:0.0500375{658},Acoela_Parahaploposthia_cerebroepitheliata_ID_UJ11155_18S:0.190904{659}):0.0542897{660}[96],(Acoela_Haploposthia_sp4_ID_UJ13447_18S:0.0658765{661},(Acoela_Proporus_sp6_ID_UJ13137II_18S:0.00254589{662},Acoela_Proporus_sp6_ID_UJ13137I_18S:0.113411{663}):0.0700494{664}[98]):0.118679{665}[100]):0.0570835{666}[98],(Acoela_Haploposthia_rubra_ID_UJ0316_GB_FR837703:0.218703{667},(Acoela_Haploposthia_rubropunctata_ID_UJ13503_18S:0.147588{668},Acoela_Haploposthia_rubropunctata_ID_UJ13204_18S:0.106298{669}):0.0222728{670}[86]):0.11601{671}[100]):0.165557{672}[100],Acoela_Proporus_bermudensis_ID_AWBer02_GB_FR837742:0.0876236{673}):0.0160233{674}[81]):0.0642695{675}[100]):0.0230057{676}[89]):0.0423768{677}[89],Acoela_Childia_sp16_ID_UJ13108_18S:0.348868{678}):0.316481{679}[100]):0.0324373{680}[9]):0.141929{681}[80],Acoela_Solenofilomorpha_longissima_ID_UJ13099_18S:0.833008{682}):0{683};",
  "placements":
  [
    {"p":
      [
        [7.93280329912e-06, 541, 0.146757395104, -24725.7786649,
          -24738.5484471, 1.66911787671, 0.953191911693
        ],
        [0.0240139286838, 548, 0.128563252081, -24725.9110247,
          -24742.3006217, 1.73464876007, 0.0223682305387
        ],
        [8.36756028744e-06, 549, 0.12854725432, -24725.9111492, -24743.12426,
          1.73466413914, 0.00981589809535
        ],
        [5.00000250015e-07, 544, 0.0795644907667, -24726.3908779,
          -24744.5215863, 1.84739552473, 0.00242705127963
        ],
        [5.00000250015e-07, 547, 0.0795644907667, -24726.3908779,
          -24744.5215863, 1.84739552473, 0.00242705127963
        ],
        [5.00000250015e-07, 542, 0.0795644532903, -24726.3908783,
          -24744.5215887, 1.84738579679, 0.00242704539949
        ],
        [5.00000250015e-07, 543, 0.0795644532903, -24726.3908783,
          -24744.5215887, 1.84738579679, 0.00242704539949
        ],
        [5.00000250015e-07, 545, 0.0795644532903, -24726.3908783,
          -24744.5215887, 1.84738579679, 0.00242704539949
        ],
        [5.00000250015e-07, 546, 0.0795644532903, -24726.3908783,
          -24744.5215887, 1.84738579679, 0.00242704539949
        ],
        [0.0200511798655, 586, 0.019481702001, -24727.7979701,
          -24749.7578964, 1.99999275208, 1.29115498012e-05
        ],
        [0.0037233185274, 585, 0.0193563748473, -24727.8044239,
          -24749.176768, 1.99999275208, 2.30865593803e-05
        ],
        [0.054595616476, 584, 0.0193086541594, -24727.8068924,
          -24750.5008937, 1.99999275208, 6.14184327522e-06
        ],
        [0.0279440229309, 540, 0.0164363489146, -24727.9679505,
          -24749.8919653, 1.99999275208, 1.12915352951e-05
        ],
        [0.00831265240537, 587, 0.0104602325976, -24728.4198651,
          -24752.9205382, 1.99999275208, 5.4633683355e-07
        ],
        [0.0999998820532, 535, 0.0102019332299, -24728.4448685,
          -24752.8478802, 1.99999275208, 5.87510271924e-07
        ],
        [0.0188029070827, 536, 0.00714725107209, -24728.8007179,
          -24751.2013688, 1.99999275208, 3.04850058329e-06
        ],
        [0.0221801184803, 539, 0.00714636992006, -24728.8008412,
          -24751.4655403, 1.99999275208, 2.34076614007e-06
        ],
        [5.74388805633e-06, 537, 0.00328829876565, -24729.5770754,
          -24752.4379927, 1.99999275208, 8.8517130688e-07
        ],
        [0.00702579065626, 538, 0.00325263499883, -24729.5879803,
          -24752.707768, 1.99999275208, 6.75873482099e-07
        ],
        [0.0209415842701, 583, 0.00266550329464, -24729.7870529,
          -24754.1494179, 1.99999275208, 1.5986919851e-07
        ]
      ], "nm": [["Acoel_8dc907792052b96996403f21b66168f8", 1]]
    },
    {"p":
      [
        [7.93280329912e-06, 541, 0.195276533729, -24154.3816443,
          -24166.6453346, 1.34665456672, 0.918498909676
        ],
        [0.0240139286838, 548, 0.145412259469, -24154.6764881,
          -24169.9414231, 1.44108926424, 0.0340099185403
        ],
        [8.36756028744e-06, 549, 0.145406649765, -24154.6765267,
          -24170.3577849, 1.44108134162, 0.022427556262
        ],
        [5.00000250015e-07, 544, 0.0715087797917, -24155.3862407,
          -24172.0525096, 1.55006838202, 0.00411881581922
        ],
        [5.00000250015e-07, 547, 0.0715087797917, -24155.3862407,
          -24172.0525096, 1.55006838202, 0.00411881581922
        ],
        [5.00000250015e-07, 542, 0.0715087623368, -24155.386241,
          -24172.0525108, 1.55006826618, 0.0041188107115
        ],
        [5.00000250015e-07, 543, 0.0715087623368, -24155.386241,
          -24172.0525108, 1.55006826618, 0.0041188107115
        ],
        [5.00000250015e-07, 545, 0.0715087623368, -24155.386241,
          -24172.0525108, 1.55006826618, 0.0041188107115
        ],
        [5.00000250015e-07, 546, 0.0715087623368, -24155.386241,
          -24172.0525108, 1.55006826618, 0.0041188107115
        ],
        [8.55355642134e-06, 585, 0.020087900325, -24156.6559433,
          -24175.3164636, 1.64591587847, 0.000157490778733
        ],
        [0.054595616476, 584, 0.0200873015142, -24156.6559731,
          -24175.7667574, 1.64591449527, 0.000100391061737
        ],
        [0.0279440229309, 540, 0.0100645616753, -24157.3470404,
          -24176.7515736, 1.70392974047, 3.74968497983e-05
        ],
        [8.94161154106e-06, 586, 0.010063314807, -24157.3471643,
          -24177.5204288, 1.70394306858, 1.73814186068e-05
        ],
        [0.0188029070827, 536, 0.0065904141366, -24157.7704448,
          -24177.7409607, 1.75444924148, 1.39414976984e-05
        ],
        [0.0221801184803, 539, 0.00658958958134, -24157.7705699,
          -24177.9568695, 1.75446294421, 1.12341811945e-05
        ],
        [5.74388805633e-06, 537, 0.0026933721178, -24158.665267,
          -24178.9693611, 1.83209266168, 4.08151992996e-06
        ],
        [0.00702579065626, 538, 0.00264672838385, -24158.6827367,
          -24179.3056783, 1.83963488674, 2.91582354722e-06
        ],
        [0.0209415842701, 583, 0.00242081218076, -24158.7719579,
          -24179.0855456, 1.80004922285, 3.63382181384e-06
        ],
        [0.0754145755963, 568, 0.0024207815643, -24158.7719705,
          -24179.7776555, 1.80006091039, 1.81879664412e-06
        ],
        [0.0999998820532, 535, 0.00118717182008, -24159.4844871,
          -24181.4106587, 1.93023886543, 3.55287444913e-07
        ]
      ], "nm": [["Acoel_68b471fab7d04541a43259fdbd140742", 1]]
    },
    {"p":
      [
        [9.1855921264e-06, 536, 1, -25745.7435951, -25749.9320911,
          0.00333952780765, 1
        ]
      ], "nm": [["Acoel_3c158e3132db8d1e9563e98108bfd72d", 1]]
    },
    {"p":
      [
        [0.0175890141223, 225, 1, -20968.6614957, -20973.4929457,
          0.222180935907, 1
        ]
      ], "nm": [["Acoel_ecc23e41caf889df883afc1d17999157", 1]]
    },
    {"p":
      [
        [5.15911650389e-06, 113, 1, -26353.8716366, -26360.0564949,
          6.11351501465e-06, 1
        ]
      ], "nm": [["Acoel_bc66876406618c33cc66f562a35579a2", 1]]
    },
    {"p":
      [
        [5.04214079912e-06, 519, 0.345926832274, -25958.1913468,
          -25961.1402558, 6.11351501465e-06, 0.722760890145
        ],
        [0.0296036269877, 518, 0.327267691605, -25958.2467956,
          -25963.1402707, 6.11351501465e-06, 0.097813595708
        ],
        [5.137139746e-06, 520, 0.326805476121, -25958.248209, -25962.5335741,
          6.11351501465e-06, 0.179425514147
        ]
      ], "nm": [["Acoel_b56b4dfc8320f39a6aa9ca1acb33af32", 1]]
    },
    {"p":
      [
        [8.22428354174e-06, 578, 1, -24386.5660759, -24391.5019425,
          6.11351501465e-06, 1
        ]
      ], "nm": [["Acoel_c9e1519b7aeb9db2a712ee0ecf9389b3", 1]]
    },
    {"p":
      [
        [6.95816424399e-06, 152, 0.952736787467, -23776.7263284,
          -23779.8701372, 0.0102054214397, 0.982888635244
        ],
        [0.003542367895, 154, 0.0446052053928, -23779.7878165,
          -23783.9278954, 0.00697329345871, 0.0169919137819
        ],
        [0.169880801828, 153, 0.00265800713975, -23782.6080905,
          -23788.8854822, 0.00786143978837, 0.000119450974306
        ]
      ], "nm": [["Acoel_90489b837ee46d0e3cfa145bff41bb63", 1]]
    },
    {"p":
      [
        [0.0209130679604, 266, 0.746722657018, -25665.7130083,
          -25667.9360913, 0.00625853919769, 0.696130260272
        ],
        [0.00338434241742, 343, 0.243492254166, -25666.833617,
          -25668.8086203, 0.00820316901232, 0.290908207874
        ],
        [5.00178453993e-06, 321, 0.0048940762714, -25670.7406766,
          -25672.3688533, 0.0125201508023, 0.00827116028635
        ],
        [0.00644457418314, 320, 0.00489101254382, -25670.7413028,
          -25672.9361163, 0.0125247015848, 0.00469037156734
        ]
      ], "nm": [["Acoel_6fb2cb4433d30a61b3e6f45bcc26b604", 1]]
    },
    {"p":
      [
        [7.93280329912e-06, 541, 1, -24891.4575107, -24895.5297429,
          0.00348487975211, 1
        ]
      ], "nm": [["Acoel_4e8354d283c94c2d993324deeebabec5", 1]]
    },
    {"p":
      [
        [5.00000250015e-07, 557, 0.14290772161, -24128.816065,
          -24131.6976404, 6.11351501465e-06, 0.162189983732
        ],
        [5.00000250015e-07, 558, 0.14290772161, -24128.816065,
          -24131.6976404, 6.11351501465e-06, 0.162189983732
        ],
        [5.00000250015e-07, 559, 0.14290772161, -24128.816065,
          -24131.6976404, 6.11351501465e-06, 0.162189983732
        ],
        [5.00000250015e-07, 560, 0.14290772161, -24128.816065,
          -24131.6976404, 6.11351501465e-06, 0.162189983732
        ],
        [5.00000250015e-07, 561, 0.142907721572, -24128.816065,
          -24131.6976404, 6.11351501465e-06, 0.162189983689
        ],
        [5.00000250015e-07, 562, 0.142907721572, -24128.816065,
          -24131.6976404, 6.11351501465e-06, 0.162189983689
        ],
        [5.25059828457e-06, 563, 0.142553670417, -24128.8185455,
          -24133.4957669, 6.11351501465e-06, 0.0268600976942
        ]
      ], "nm": [["Acoel_4a66884c7331c57439c30a08867da9df", 1]]
    },
    {"p":
      [
        [5.95323386433e-06, 122, 1, -21674.5196084, -21679.5554649,
          6.11351501465e-06, 1
        ]
      ], "nm": [["Acoel_a36c9b8570dbfe4ed1eb45612bd25cf0", 1]]
    },
    {"p":
      [
        [0.0055441112402, 5, 1, -23466.1766111, -23470.9570343,
          6.11351501465e-06, 1
        ]
      ], "nm": [["Acoel_4628436a57042000413993789a31730c", 1]]
    },
    {"p":
      [
        [8.94414946951e-06, 269, 0.413216100052, -26132.1098625,
          -26135.2907422, 6.11351501465e-06, 0.628216592205
        ],
        [8.09619869667e-06, 270, 0.294019304281, -26132.4501878,
          -26136.4660188, 6.11351501465e-06, 0.193951550043
        ],
        [0.00215799626278, 268, 0.292764595667, -26132.4544644,
          -26136.5527887, 6.11351501465e-06, 0.177831857752
        ]
      ], "nm": [["Acoel_9d62c50c3b2286a3e239bd9375dcf0f3", 1]]
    },
    {"p":
      [
        [9.1855921264e-06, 536, 1, -25487.5097795, -25491.5280967,
          0.106179713581, 1
        ]
      ], "nm": [["Acoel_14d51cb45a78cae272292acc9cbbab48", 1]]
    },
    {"p":
      [
        [7.93280329912e-06, 541, 0.136725075256, -24729.5586866,
          -24743.5343721, 1.78605998648, 0.935175545346
        ],
        [0.0240139286838, 548, 0.123826645928, -24729.6577762,
          -24747.0027379, 1.83976812157, 0.029147481372
        ],
        [8.36756028744e-06, 549, 0.123812329853, -24729.6578919,
          -24747.836306, 1.83977316977, 0.0126644692889
        ],
        [5.00000250015e-07, 544, 0.0813074333838, -24730.0784214,
          -24749.0360244, 1.94915891712, 0.00381553910787
        ],
        [5.00000250015e-07, 547, 0.0813074333838, -24730.0784214,
          -24749.0360244, 1.94915891712, 0.00381553910787
        ],
        [5.00000250015e-07, 542, 0.081307399074, -24730.0784218,
          -24749.0360267, 1.94915901341, 0.00381553041773
        ],
        [5.00000250015e-07, 543, 0.081307399074, -24730.0784218,
          -24749.0360267, 1.94915901341, 0.00381553041773
        ],
        [5.00000250015e-07, 545, 0.081307399074, -24730.0784218,
          -24749.0360267, 1.94915901341, 0.00381553041773
        ],
        [5.00000250015e-07, 546, 0.081307399074, -24730.0784218,
          -24749.0360267, 1.94915901341, 0.00381553041773
        ],
        [0.0200515700651, 586, 0.0209659625922, -24731.4337585,
          -24754.0591421, 1.99999275208, 2.51213882079e-05
        ],
        [0.00372389181018, 585, 0.0208309451779, -24731.4402192,
          -24753.5083714, 1.99999275208, 4.35752914226e-05
        ],
        [0.054595616476, 584, 0.020779571859, -24731.4426884, -24754.8117024,
          1.99999275208, 1.1836160262e-05
        ],
        [0.0279440229309, 540, 0.017688456565, -24731.6037465,
          -24754.1963355, 1.99999275208, 2.1900866299e-05
        ],
        [0.0083138546967, 587, 0.0112571671614, -24732.0556538,
          -24757.1262524, 1.99999275208, 1.16953852469e-06
        ],
        [0.0999998820532, 535, 0.0109791094323, -24732.0806645,
          -24757.0492938, 1.99999275208, 1.2630985032e-06
        ],
        [0.0188029070827, 536, 0.0076917227679, -24732.436514,
          -24755.4602312, 1.99999275208, 6.1881145396e-06
        ],
        [0.0221801184803, 539, 0.00769077448756, -24732.4366373,
          -24755.7364752, 1.99999275208, 4.69447598937e-06
        ],
        [5.74388805633e-06, 537, 0.00353879864666, -24733.2128715,
          -24756.6913591, 1.99999275208, 1.8067010945e-06
        ],
        [0.00702579065626, 538, 0.00350041804434, -24733.2237764,
          -24756.9436921, 1.99999275208, 1.4037813711e-06
        ],
        [0.0209415842701, 583, 0.00286855916506, -24733.4228489,
          -24758.3479722, 1.99999275208, 3.44689762598e-07
        ]
      ], "nm": [["Acoel_bab02336639ea83e7225ec88c2b7f867", 1]]
    },
    {"p":
      [
        [0.0162384483533, 541, 0.214537315052, -24639.5637696,
          -24657.7247385, 1.54041882634, 0.32439342107
        ],
        [0.0240139286838, 548, 0.214536993911, -24639.5637711,
          -24657.9248778, 1.54041845339, 0.26555386654
        ],
        [8.36756028744e-06, 549, 0.214500901889, -24639.5639394,
          -24658.5085599, 1.54041908636, 0.14813671298
        ],
        [0.00587599748162, 537, 0.0580544276849, -24640.8708723,
          -24659.2463548, 1.62603840338, 0.0708341137064
        ],
        [0.00702579065626, 538, 0.0580530954115, -24640.8708953,
          -24659.411571, 1.62604683573, 0.06004681424
        ],
        [5.41639034929e-06, 539, 0.0580492593175, -24640.8709613,
          -24659.4650123, 1.6260323172, 0.0569220714728
        ],
        [8.55355642134e-06, 585, 0.0295647976584, -24641.5456689,
          -24660.84921, 1.70741962056, 0.0142603863055
        ],
        [0.054595616476, 584, 0.0295628475164, -24641.5457349,
          -24661.5823647, 1.70742100223, 0.00685056307174
        ],
        [0.0279440229309, 540, 0.0244868703378, -24641.7341162,
          -24660.6155944, 1.7049882777, 0.0180131335264
        ],
        [8.94161154106e-06, 586, 0.0244844231547, -24641.7342162,
          -24661.5442799, 1.70499698761, 0.00711649710258
        ],
        [9.1855921264e-06, 536, 0.0234278115037, -24641.7783295,
          -24660.4266558, 1.6911962877, 0.02175926705
        ],
        [0.0189074507083, 153, 0.0108973225961, -24642.5437362,
          -24662.6376024, 1.65819832136, 0.00238474726286
        ],
        [0.0657304756117, 535, 0.00665872409566, -24643.0363254,
          -24663.5692747, 1.8419324555, 0.000939338686116
        ],
        [7.91326778575e-06, 587, 0.00639132958516, -24643.077311,
          -24664.9147859, 1.82955438255, 0.000244609946007
        ],
        [0.0209415842701, 583, 0.00542328128093, -24643.2415523,
          -24663.9005286, 1.81147406987, 0.000674466644017
        ],
        [0.0754145755963, 568, 0.00542292038023, -24643.2416188,
          -24664.5828905, 1.8114763382, 0.000340890138736
        ],
        [8.22428354174e-06, 578, 0.00406189589007, -24643.5306035,
          -24664.4728782, 1.8583043891, 0.000380532894461
        ],
        [0.0151804534405, 579, 0.00398824160508, -24643.5489029,
          -24664.2670483, 1.84962080947, 0.000467501477614
        ],
        [6.19907092977e-06, 576, 0.00395913007619, -24643.556229,
          -24664.5726723, 1.86372659847, 0.000344391286859
        ],
        [8.73653892559e-06, 577, 0.00393841105388, -24643.5614759,
          -24664.5953339, 1.86552014072, 0.000336674597642
        ]
      ], "nm": [["Acoel_6995953e5c0758addeae76baf5c5f5d3", 1]]
    },
    {"p":
      [
        [6.95816424399e-06, 152, 0.999242771634, -23750.3454428,
          -23755.1245847, 6.11351501465e-06, 0.999846768304
        ],
        [7.09878951866e-06, 154, 0.000757228366335, -23757.530531,
          -23763.9079909, 6.11351501465e-06, 0.000153231696397
        ]
      ], "nm": [["Acoel_6ac7fe5a972402b6fd64c9b9855464b1", 1]]
    },
    {"p":
      [
        [9.1855921264e-06, 536, 1, -25745.9638775, -25750.1544061,
          0.00333500739714, 1
        ]
      ], "nm": [["Acoel_8958c8058c599360253b0cf4fbd72b4f", 1]]
    },
    {"p":
      [
        [7.93280329912e-06, 541, 1, -24896.6639484, -24900.7515008,
          0.00346094546925, 1
        ]
      ], "nm": [["Acoel_a176d6d0ad573829da235b8974a54fd5", 1]]
    },
    {"p":
      [
        [8.28809556488e-06, 430, 1, -20994.3547977, -21001.6155275,
          6.11351501465e-06, 1
        ]
      ], "nm": [["Acoel_0521c2e4e3d3f4c26cad5a404afc026a", 1]]
    },
    {"p":
      [
        [5.95323386433e-06, 122, 1, -21102.812994, -21106.4194936,
          0.0673484495089, 1
        ]
      ], "nm": [["Acoel_2bfa7e5edfaefe99cc45c9fda689bf20", 1]]
    },
    {"p":
      [
        [9.1855921264e-06, 536, 1, -22739.9174303, -22744.0119498,
          0.00371446474465, 1
        ]
      ], "nm": [["Acoel_0176c82ad1ad072818f137c11ec63684", 1]]
    },
    {"p":
      [
        [7.93280329912e-06, 541, 1, -22665.1455876, -22670.0964971,
          6.11351501465e-06, 1
        ]
      ], "nm": [["Acoel_94cdb3ab28db1b6b90feec4103b3b8ec", 1]]
    },
    {"p":
      [
        [5.00000250015e-07, 557, 0.142907507892, -24138.5062166,
          -24140.4420793, 0.00341205561562, 0.16217266774
        ],
        [5.00000250015e-07, 558, 0.142907507892, -24138.5062166,
          -24140.4420793, 0.00341205561562, 0.16217266774
        ],
        [5.00000250015e-07, 559, 0.142907507892, -24138.5062166,
          -24140.4420793, 0.00341205561562, 0.16217266774
        ],
        [5.00000250015e-07, 560, 0.142907507892, -24138.5062166,
          -24140.4420793, 0.00341205561562, 0.16217266774
        ],
        [5.00000250015e-07, 561, 0.142907507854, -24138.5062166,
          -24140.4420793, 0.00341205368539, 0.162172667696
        ],
        [5.00000250015e-07, 562, 0.142907507854, -24138.5062166,
          -24140.4420793, 0.00341205368539, 0.162172667696
        ],
        [5.25059828457e-06, 563, 0.142554952726, -24138.5086866,
          -24142.2362385, 0.00341208711907, 0.0269639936461
        ]
      ], "nm": [["Acoel_c3b9bab62376c838060afeff7c495f95", 1]]
    },
    {"p":
      [
        [5.15911650389e-06, 113, 1, -26365.2201551, -26370.4506754,
          0.00299383463751, 1
        ]
      ], "nm": [["Acoel_d9e7da3ec1124e16d2349e90789a7297", 1]]
    },
    {"p":
      [
        [5.00000250015e-07, 557, 0.142907553111, -24140.6909006,
          -24142.626992, 0.00341118498151, 0.162173441462
        ],
        [5.00000250015e-07, 558, 0.142907553111, -24140.6909006,
          -24142.626992, 0.00341118498151, 0.162173441462
        ],
        [5.00000250015e-07, 559, 0.142907553111, -24140.6909006,
          -24142.626992, 0.00341118498151, 0.162173441462
        ],
        [5.00000250015e-07, 560, 0.142907553111, -24140.6909006,
          -24142.626992, 0.00341118307382, 0.162173441461
        ],
        [5.00000250015e-07, 561, 0.142907553073, -24140.6909006,
          -24142.626992, 0.00341118306601, 0.162173441418
        ],
        [5.00000250015e-07, 562, 0.142907553073, -24140.6909006,
          -24142.626992, 0.00341118306601, 0.162173441418
        ],
        [5.25059828457e-06, 563, 0.142554681409, -24140.6933729,
          -24144.4213281, 0.00341705327949, 0.026959351316
        ]
      ], "nm": [["Acoel_5eb09b505e59b99f1066dcdfa484c859", 1]]
    },
    {"p":
      [
        [9.1855921264e-06, 536, 1, -25821.3799671, -25825.5239968,
          0.119441571232, 1
        ]
      ], "nm": [["Acoel_9d805259f884518613af3cfd313ec858", 1]]
    },
    {"p":
      [
        [0.120867254373, 118, 1, -25008.4603805, -25012.4366928,
          0.205026213891, 1
        ]
      ], "nm": [["Acoel_6fcdc8ad67dba1fdff13fb8ac269fd4b", 1]]
    },
    {"p":
      [
        [9.1855921264e-06, 536, 1, -25736.9186541, -25742.0603408,
          6.11351501465e-06, 1
        ]
      ], "nm": [["Acoel_1d5357d35317460eb71604b44982a32b", 1]]
    },
    {"p":
      [
        [0.0819779807304, 512, 0.989743775629, -25784.5727357,
          -25787.7876235, 0.117135320171, 0.983012972949
        ],
        [0.000794092607657, 509, 0.00577687189985, -25789.7163195,
          -25792.3036137, 0.155458403736, 0.0107470583811
        ],
        [0.01755031497, 511, 0.00447935247099, -25789.9707033,
          -25792.8472706, 0.143023330028, 0.00623996866937
        ]
      ], "nm": [["Acoel_0f4d4ebfa4b2964746df72b4fb8ffaf9", 1]]
    },
    {"p":
      [
        [7.93280329912e-06, 541, 1, -24884.2736571, -24889.3088782,
          6.11351501465e-06, 1
        ]
      ], "nm": [["Acoel_3ec3af02c25875c50638a8a8ef0368f8", 1]]
    },
    {"p":
      [
        [9.1855921264e-06, 536, 1, -25745.030355, -25749.2187153,
          0.00333746858551, 1
        ]
      ], "nm": [["Acoel_45f1c6067b582663cfbf40b154afe1e3", 1]]
    },
    {"p":
      [
        [9.1855921264e-06, 536, 1, -25743.6157745, -25747.7636522,
          0.00334820650469, 1
        ]
      ], "nm": [["Acoel_069df6c6b016110f6a1009dd24e7ad75", 1]]
    },
    {"p":
      [
        [9.1855921264e-06, 536, 1, -25751.8343502, -25755.5565677,
          0.00670432311833, 1
        ]
      ], "nm": [["Acoel_f6638b17ae39e8238af6f0b83d9f9190", 1]]
    },
    {"p":
      [
        [0.0354336952214, 430, 1, -21055.1802554, -21058.1401002,
          0.0197979984859, 1
        ]
      ], "nm": [["Acoel_0595c11adfae2f09f8620d1af54d468e", 1]]
    },
    {"p":
      [
        [6.74875565185e-06, 503, 1, -24990.2656448, -24995.4343649,
          6.11351501465e-06, 1
        ]
      ], "nm": [["Acoel_cdae91e65c2bb061ba50d6961107bd93", 1]]
    }
  ], "metadata":
  {"invocation":
    "pplacer -o Acoela18S_retry.jplace -p --keep-at-most 20 -c Acoela18S.refpkg Acoela18S_All.fasta"
  }, "version": 3, "fields":
  ["distal_length", "edge_num", "like_weight_ratio", "likelihood",
    "marginal_like", "pendant_length", "post_prob"
  ]
}
