# Supplementary material for: Biodiversity between sand grains: Meiofauna composition across southern and western Sweden assessed by metabarcoding
Source: Biodivers Data J. 2020 Apr 27;8:e51813. doi: 10.3897/BDJ.8.e51813 (PMC7198628; doi:10.3897/BDJ.8.e51813)
Supplement: Supplementary material 13 — Supplemental Data 13 [file bdj-08-e51813-s013.jplace]

{"tree":
  "((Acoela_Eumecynostomum_sp4_IDUJ13_445_COI:0.210175{0},(Acoela_Proconvoluta_sp1_IDAWSp_41_GBFR837887:0.00492573{1},(Acoela_Postmecynostomum_glandulosum_IDUJ14_017_COI:0.0083508{2},(Acoela_Proconvoluta_primitiva_IDUJ11_020_COI:0.00165648{3},Acoela_Proconvoluta_primitiva_IDUJ11_021_COI:0.00165537{4}):0.0085828{5}[97]):1e-06{6}[0]):0.221495{7}[100]):0.0968617{8}[97],(((((Acoela_Mecynostomum_sp5_IDUJ11_388_COI:0.393065{9},((((Acoela_Eumecynostomum_flavescens_IDUJ13_276_COI:1e-06{10},Acoela_Eumecynostomum_flavescens_IDUJ13_276_2_COI:1e-06{11}):0.00147929{12}[83],(Acoela_Mecynostomum_haplovarium_IDUJ13_340_COI:1e-06{13},Acoela_Postmecynostomum_pictum_IDUJ11_252_COI:1e-06{14}):1e-06{15}[0]):0.00589483{16}[81],Acoela_Eumecynostomum_westbladi_IDUJ11_392_COI:1e-06{17}):0.252516{18}[100],(Acoela_Paramecynostomum_diversicolor_IDUJ11_242_COI:1e-06{19},Acoela_Paramecynostomum_diversicolor_IDUJ13_264_COI:0.00304255{20}):0.252235{21}[100]):0.0881184{22}[91]):0.101291{23}[66],((((Acoela_Childia_macroposthium_IDAWHel_28_GBFR837848:0.259699{24},Acoela_Childia_brachyposthium_IDAWHel_27_GBFR837847:0.227192{25}):0.135036{26}[98],(Acoela_Childia_trianguliferum_IDAWHel_25_GBFR837851:0.45072{27},(Acoela_Childia_gracilis_IDUJ11_074_COI:0.0157733{28},Acoela_Childia_gracilis_IDUJ11_169_COI:0.0044486{29}):0.253104{30}[100]):0.0592973{31}[66]):0.0852329{32}[81],(Acoela_Actinoposthia_haplovata_IDAWHel_30_GBFR837838:0.243568{33},((Acoela_Childia_sp3_IDUJ09_64_COI:0.01882{34},Acoela_Childia_sp19_IDUJ13_425_COI:0.119739{35}):0.250584{36}[100],Acoela_Childia_sp17_IDUJ13_128_COI:0.164221{37}):0.0409451{38}[34]):0.0570202{39}[88]):0.0778124{40}[92],(Acoela_Childia_submaculatum_IDAWHel_02_GBFR837850:0.336998{41},Acoela_Childia_nsp_2_IDAWSp_26_GBFR837849:0.403137{42}):0.0589731{43}[63]):0.123279{44}[98]):0.0342409{45}[81],((Acoela_Mecynostomum_predatum_IDUJ11_305_COI:1e-06{46},(((Acoela_Mecynostomum_sp6_IDUJ11_246_COI:0.00483697{47},Acoela_Mecynostomum_sp6_IDUJ11_275_COI:0.00198678{48}):0.00488959{49}[87],Acoela_Mecynostomum_haplovarium_IDUJ11_084_COI:0.00316816{50}):0.00324774{51}[89],Acoela_Mecynostomum_auritum_IDUJ11_191_COI:0.00160571{52}):0.00157862{53}[41]):0.178466{54}[100],((Acoela_Paedomecynostomum_bruneum_IDUJ11_137_COI:1e-06{55},Acoela_Paedomecynostomum_bruneum_IDAWSp_34_GBFR837874:0.00467565{56}):0.181526{57}[100],(Acoela_Pseudmecynostomum_bruneophilum_IDUJ11_251_COI:0.0148236{58},Acoela_Pseudmecynostomum_bruneofilum_IDAWSp_02_GBFR837897:0.0357139{59}):0.292226{60}[100]):0.0933276{61}[93]):0.0855769{62}[96]):0.0749913{63}[94],(((((Acoela_Otocelis_sp2_IDUJ12_072_COI:0.0480865{64},Acoela_Notocelis_gullmarensis_IDUJ07_37_GBFR837877:0.0389641{65}):0.377752{66}[100],((((Acoela_Postmecynostomum_glandulosum_IDUJ13_277_COI:1e-06{67},(Acoela_Eumecynostomum_sp5_IDUJ13_493_COI:1e-06{68},(Acoela_Eumecynostomum_macrobursalium_IDUJ12_150_COI:0.00279175{69},Acoela_Paramecynostomum_sp_IDUJ11_4018_COI:0.00158865{70}):0.00229056{71}[78]):1e-06{72}[0]):1e-06{73}[0],Acoela_Eumecynostomum_macrobursalium_IDUJ13_265_COI:1e-06{74}):0.00782798{75}[83],Acoela_Eumecynostomum_sp5_IDUJ13_498_COI:9.45075e-05{76}):0.259432{77}[100],(Acoela_Nadina_sp_IDUJ13_080_COI:0.613548{78},Acoela_Otocelis_sandara_IDMHOs_GBFR837878:0.159602{79}):0.139058{80}[67]):0.0988157{81}[93]):0.051174{82}[86],(((Acoela_Kuma_viridis_IDUJ03_34_GBFR837873:0.214061{83},Acoela_Parahaploposthia_cerebroepitheliata_IDUJ11_155_COI:0.223991{84}):0.114935{85}[99],(((((Acoela_Pseudaphanostoma_hyalinorhabdoida_IDUJ12_074_GBKF578516:1e-06{86},Acoela_Pseudaphanostoma_hyalinorhabdoida_IDUJ12_073_GBKF578515:1e-06{87}):0.335962{88}[100],(Acoela_Pseudaphanostoma_smithrii_IDMHPs_GBFR837896:0.278925{89},(Acoela_Paraproporus_sp2_IDUJ13_475_COI:0.329556{90},(((Acoela_Pseudaphanostoma_sp5_IDUJ11_075_COI:1e-06{91},Acoela_Praeaphanostoma_longum_IDUJ11_145_COI:1e-06{92}):0.323744{93}[100],Acoela_Haplogonaria_schillingi_IDMHRr_GBFR837859:0.17{94}):0.0374424{95}[52],Acoela_Microposthia_listensis_IDUJ11_333_COI:0.226169{96}):0.0272671{97}[58]):0.0215088{98}[28]):0.0382799{99}[82]):0.0292032{100}[81],(((((Acoela_Archaphanostoma_sp3_IDUJ11_331_COI:0.0218427{101},(Acoela_Archaphanostoma_sp3_IDUJ11_276_COI:0.00164952{102},Acoela_Archaphanostoma_sp3_IDUJ11_277_COI:0.00501743{103}):0.0419761{104}[98]):0.145729{105}[100],(Acoela_Archaphanostoma_sp1_IDUJ11_225_COI:1e-06{106},Acoela_Archaphanostoma_sp1_IDUJ11_224_COI:0.00170059{107}):0.103077{108}[100]):0.106374{109}[99],((Acoela_Archaphanostoma_macrospiriferum_IDUJ13_263_COI:0.0603485{110},Acoela_Archaphanostoma_macrospiriferum_IDUJ07_18_GBFR837845:0.065505{111}):0.117226{112}[100],(Acoela_Archaphanostoma_agile_IDUJ11_202_COI:1e-06{113},Acoela_Archaphanostoma_agile_IDUJ13_327_COI:0.013977{114}):0.222953{115}[100]):0.0395044{116}[89]):0.0148762{117}[23],Acoela_Mecynostomum_minimum_IDUJ14_035_COI:0.257811{118}):0.0394238{119}[96],((Acoela_Isodiametra_vexillaria_IDUJCove_GBFR837871:0.19105{120},((Acoela_Raphidophallus_actuosus_IDMHMa12_GBFR837899:0.160251{121},Acoela_Isodiametra_nicki_IDMHMa16_GBFR837869:0.161229{122}):0.0186582{123}[60],((Acoela_Isodiametra_bajaensis_IDMHIb_GBFR837867:0.160735{124},Acoela_Isodiametra_divae_IDMHMa1_GBFR837868:0.321257{125}):0.0506085{126}[61],((Acoela_Isodiametra_sp11_IDUJ12_015_COI:0.00233927{127},Acoela_Isodiametra_sp11_IDUJ12_012_COI:0.0143426{128}):0.236156{129}[100],(Acoela_Isodiametra_finkei_IDUJ12_030_GBKF578504:1e-06{130},(Acoela_Isodiametra_finkei_IDUJ12_034_GBKF578506:0.00332364{131},Acoela_Isodiametra_finkei_IDUJ12_033_GBKF578505:0.00505071{132}):0.00337948{133}[92]):0.144154{134}[100]):0.0311098{135}[68]):0.0475201{136}[59]):0.0297087{137}[85]):0.0288762{138}[93],(Acoela_Aphanostoma_collinae_IDMHMa14_GBFR837843:0.310005{139},((Acoela_Eumecynostomum_sp3_IDUJ13_270_COImisstanksam:0.518818{140},Acoela_Isodiametra_norvegica_IDMHMa8_GBFR837870:0.13262{141}):0.0975341{142}[95],((Acoela_Praeconvoluta_castinea_IDMHMa7_GBFR837890:0.119401{143},Acoela_Aphanostoma_sp_IDAWHel_19_GBFR837844:0.15915{144}):0.0654718{145}[96],Acoela_Praeconvoluta_tigrina_IDMHMa6_GBFR837891:0.239217{146}):0.0231409{147}[74]):0.0144085{148}[48]):0.0279496{149}[45]):0.0100228{150}[81]):0.0332139{151}[97]):0.0186135{152}[90],((((Acoela_Proaphanostoma_tenuissima_IDAWSp_22_GBFR837892:0.0799126{153},Acoela_Mecynostomum_tenuissimum_IDUJ14_053_COI:0.0147527{154}):0.25316{155}[99],Acoela_Avagina_nsp_IDUJ08_14_GBFR837846:0.155389{156}):0.495567{157}[100],(((Acoela_Mecynostomum_lutheri_IDUJ13_416_COI:0.322609{158},(Acoela_Isodiametra_sp4_IDUJ11_167_COI:1e-06{159},Acoela_Isodiametra_sp4_IDUJ11_159_COI:0.00154736{160}):0.223342{161}[100]):0.0921886{162}[92],(Acoela_Isodiametra_sp3_IDUJ10_272_COI:0.486219{163},(Acoela_Atriofronta_polyvacuola_IDUJ11_079_COI:1e-06{164},Acoela_Atriofronta_polyvacuola_IDUJ11_082_COI:1e-06{165}):0.281373{166}[100]):0.130658{167}[96]):0.0144791{168}[8],(Acoela_Pseudaphanostoma_herringi_IDMHMa2_GBFR837895:0.17288{169},(Acoela_Haplogonaria_syltensis_IDUJ11_302_COI:0.00505972{170},Acoela_Haplogonaria_syltensis_IDUJ11_303_COI:1e-06{171}):0.276402{172}[100]):0.156486{173}[100]):0.0259955{174}[77]):0.101521{175}[99],(Acoela_Mecynostomum_filiferum_IDUJ14_071_COI:0.379017{176},Acoela_Archaphanostoma_sp_IDUJ14_003_COI:0.430932{177}):0.0279112{178}[63]):0.0309358{179}[86]):0.0257939{180}[92],((((Acoela_Paraproporus_sp1_IDUJ13_476_COI:0.0306191{181},Acoela_Paraproporus_sp1_IDUJ13_472_COI:0.0161117{182}):0.117087{183}[100],(Acoela_Polycanthus_sp_IDUJ08_33_GBFR837889:0.0274898{184},Acoela_Polycanthus_sp_2_IDUJ08_17_GBFR837888:0.056649{185}):0.1187{186}[100]):0.07328{187}[96],((Acoela_Kuma_sp4_IDUJ12_025_COI:1e-06{188},Acoela_Kuma_sp4_IDUJ12_021_COI:0.0134829{189}):0.305727{190}[100],(Acoela_Pseudohaplogonaria_sp_IDUJ05_02_GBFR837898:0.462158{191},((Acoela_Kuma_albiventer_IDAWBer_34_GBFR837872:0.29829{192},(Acoela_Haploposthia_lactomaculata_IDUJ03_32_GBFR837861:0.240412{193},Acoela_Haploposthia_vandula_IDAWBer_12_GBFR837863:0.586888{194}):0.0606579{195}[38]):0.0175365{196}[68],(((Acoela_Haplogonaria_viridis_IDUJ11_076_COI:0.0347119{197},Acoela_Haplogonaria_viridis_IDUJ07_70_GBFR837860:0.0420248{198}):0.206908{199}[100],(Acoela_Simplicomorpha_gigantorhabditis_IDUJ13_100_COI:0.00358289{200},((Acoela_Simplicomorpha_gigantorhabditis_IDUJ11_035_COI:1e-06{201},Acoela_Actinoposthia_sp9_IDUJ11_344_COI:1e-06{202}):1e-06{203}[0],Acoela_Microposthia_listensis_IDUJ11_315_COI:1e-06{204}):1e-06{205}[0]):0.329963{206}[100]):0.254397{207}[100],((((Acoela_Archaphanostoma_sp2_IDUJ11_221_COI:0.522624{208},(Acoela_Mecynostomum_sp13_IDUJ13_501_COI:0.904263{209},Acoela_Eumecynostomum_sp6_IDUJ13_510_COI:0.421788{210}):0.779657{211}[100]):1.23492{212}[100],Acoela_Paratomella_rubra_IDUJ13_101_COI:0.602242{213}):0.356034{214}[98],Acoela_Childia_sp16_IDUJ13_108_COI:0.243324{215}):0.0589911{216}[84],(((((Acoela_Solenofilomorpha_pellucida_IDUJ12_090_GBKF578518:0.180413{217},((Acoela_Hofsteniola_pardii_IDUJ13_424_COI:0.237109{218},Acoela_Hofstenia_miamia_IDUJ05_34_GBFR837865:0.154736{219}):0.0605411{220}[29],(Acoela_Hofsteniola_pardii_IDUJ13_131_COI:0.01254{221},Acoela_Hofsteniola_pardii_IDAWSp_08_GBFR837866:1e-06{222}):0.136867{223}[99]):0.2379{224}[100]):0.027194{225}[17],(Acoela_Solenofilomorpha_nsp_IDUJ08_74_GBFR837901:0.201368{226},Acoela_Solenofilomorpha_nsp_2_IDUJ08_05_GBFR837900:0.100442{227}):0.191719{228}[100]):0.0134745{229}[82],(Acoela_Myopea_callaeum_IDMHMc_GBFR837875:0.230778{230},(Acoela_Oligofilomorpha_interstitiophilum_IDUJ11_111_COI:0.1303{231},Acoela_Endocincta_nsp_IDAWSp_33_GBFR837857:0.245596{232}):0.0500262{233}[92]):0.0319584{234}[92]):0.0136599{235}[53],(Acoela_Solenofilomorpha_pellucida_IDUJ12_089_GBKF578517:0.201111{236},(Acoela_Solenofilomorpha_longissima_IDUJ13_443_COI:0.00191747{237},Acoela_Solenofilomorpha_longissima_IDUJ13_478_COI:0.00297798{238}):0.193614{239}[100]):0.0967264{240}[98]):0.0343777{241}[93],((Acoela_Diopisthoporus_longitubus_IDUJ06_06_GBFR837855:0.224328{242},Acoela_Diopisthoporus_nsp_IDAWSp_16_GBFR837856:0.211611{243}):0.195223{244}[100],Acoela_Hallangia_proporoides_IDUJ06_14_GBFR837858:0.230289{245}):0.0222128{246}[74]):0.0606826{247}[98]):0.0636721{248}[98]):0.0301192{249}[87]):0.0240864{250}[65]):0.0208137{251}[78]):0.0248768{252}[45]):0.0573186{253}[96],(((Acoela_Haploposthia_rubra_IDUJ03_16_GBFR837862:0.314814{254},Acoela_Haploposthia_rubropunctata_IDUJ13_503_COI:0.19409{255}):0.0553269{256}[52],Acoela_Haploposthia_sp4_IDUJ13_447_COI:0.258106{257}):0.0394427{258}[87],((Acoela_Philocelis_sp1_IDUJ13_280_COI:0.00184503{259},Acoela_Mecynostomum_auritum_IDUJ13_534_COI:1e-06{260}):0.346901{261}[100],(((Acoela_Philactinoposthia_coneyi_IDMHSc_GBFR837880:0.184745{262},(Acoela_Daku_woorimensis_IDMHDw_GBFR837854:0.217635{263},(Acoela_Philactinoposthia_sp21_IDUJ14_063_COI:1e-06{264},Acoela_Philactinoposthia_sp21_IDUJ14_060_COI:0.00183006{265}):0.182782{266}[100]):0.0491319{267}[89]):0.0266035{268}[72],(((Acoela_Philactinoposthia_sp3_IDUJ10_62_COI:0.326356{269},Acoela_Philactinoposthia_sp_2_IDUJ08_65_GBFR837882:0.190501{270}):0.101815{271}[95],(Acoela_Philactinoposthia_sp14_IDUJ11_179_COI:0.158561{272},((Acoela_Philactinoposthia_sp11_IDUJ10_219_COI:0.188425{273},(Acoela_Philactinoposthia_sp_IDUJ07_33_GBFR837884:0.189618{274},(Acoela_Philactinoposthia_sp5_IDUJ09_19_COI:0.203028{275},Acoela_Philactinoposthia_sp17_IDUJ14_108_COI:0.161082{276}):0.061284{277}[66]):0.132503{278}[99]):0.0245808{279}[48],((((Acoela_Philactinoposthia_sp12_IDUJ10_152_COI:1e-06{280},Acoela_Philactinoposthia_sp7_IDUJ10_161_COI:0.00171797{281}):0.00518751{282}[94],Acoela_Philactinoposthia_sp9_IDUJ10_085_3_COI:1e-06{283}):0.104112{284}[100],(Acoela_Philactinoposthia_sp17_IDUJ14_101_COI:0.028373{285},(Acoela_Philactinoposthia_helgolandica_IDUJ10_222_COI:0.00693157{286},Acoela_Philactinoposthia_sp10_IDUJ10_232_COI:0.0065726{287}):0.0188279{288}[80]):0.113652{289}[100]):0.0162244{290}[64],((Acoela_Philactinoposthia_sp4_IDUJ08_119_COI:0.174186{291},Acoela_Philactinoposthia_sp6_IDUJ10_111_COI:0.0841377{292}):0.0456918{293}[88],Acoela_Philactinoposthia_sp20_IDUJ13_471_COI:0.124401{294}):0.00888168{295}[71]):0.0600038{296}[99]):0.0234295{297}[81]):0.0275202{298}[51]):0.0376381{299}[92],Acoela_Philactinoposthia_sp13_IDUJ11_001_COI:0.23855{300}):0.0359927{301}[91]):0.0151164{302}[79],((Acoela_Philactinoposthia_sp_3_IDAWHel_35_GBFR837883:0.128178{303},(Acoela_Philactinoposthia_saliens_IDUJ07_60_GBFR837881:0.00112529{304},Acoela_Philactinoposthia_saliens_IDUJ13_254_COI:0.0259873{305}):0.281889{306}[100]):0.0648302{307}[93],(Acoela_Philocelis_brueggemanni_IDMHPhB_GBFR837885:0.119659{308},Acoela_Philocelis_robrochai_IDMHSa_GBFR837886:0.352631{309}):0.0700864{310}[90]):0.0876325{311}[99]):0.018022{312}[80]):0.0189925{313}[85]):0.010171{314}[60]):0.0560263{315}[99]):0.0303133{316}[68]):0.0303048{317}[80],(Acoela_Isodiametra_sp2_IDUJ10_37_COI:0.492034{318},(Acoela_Proporus_sp_IDUJ05_23_GBFR837894:0.515125{319},Acoela_Proporus_bermudensis_IDAWBer_02_GBFR837893:0.381475{320}):0.0958099{321}[91]):0.0796634{322}[93]):0.0098392{323}[45]):0.0334514{324}[72],(((Acoela_Neochildia_fusca_IDMHNf_GBFR837876:0.178226{325},(Acoela_Conaperta_sp3_IDUJ12_087_COI:0.0117754{326},Acoela_Conaperta_sp3_IDUJ12_085_COI:0.0196615{327}):0.253704{328}[100]):0.0128778{329}[57],((Acoela_Anaperus_singularis_IDAWSp_24_GBFR837842:0.232033{330},Acoela_Anaperus_rubellus_IDUJ07_47_GBFR837841:0.242646{331}):0.071965{332}[82],Acoela_Anaperus_gardineri_IDMHAg_GBFR837840:0.197791{333}):0.0633462{334}[7]):0.153821{335}[100],((Acoela_Heterochaerus_blumi_IDMHAb_GBFR837864:0.265318{336},Acoela_Amphiscolops_bermudensis_IDAWA14_Amp_GBFR837839:0.22887{337}):0.146159{338}[99],(Acoela_Stomatricha_hochbergi_IDMHSh_GBFR837902:0.363029{339},(((Acoela_Convolutriloba_macropyga_GBEU710922:0.0838607{340},(Acoela_Convolutriloba_hastifera_GBEU710926:0.116054{341},(Acoela_Convolutriloba_longifissura_IDAWColo_GBFR837853:0.101425{342},Acoela_Convolutriloba_retrogemma_GBEU710924:0.13348{343}):0.0239442{344}[18]):0.0679613{345}[97]):0.0633611{346}[96],(Acoela_Sagittiferidae_IDUJ10_85_COI:0.169662{347},((Acoela_Symsagittifera_psammophila_IDAWSp_04_GBFR837903:0.0918019{348},Acoela_Symsagittifera_schultzei_IDUJ14_021_COI:0.100602{349}):0.067912{350}[98],Acoela_Symsagittifera_roscoffensis_IDAWSp_37_GBFR837904:0.200667{351}):0.00351204{352}[0]):0.0368147{353}[68]):0.0921588{354}[94],Acoela_Convoluta_convoluta_IDMHCc_GBFR837852:0.387909{355}):0.0398979{356}[69]):0.104206{357}[97]):0.0308663{358}[15]):0.083484{359}[98]):0.0521016{360}[90],Acoela_Postaphanostoma_nilssoni_IDUJ12_057_GBKF578514:0.438756{361}):0.0228338{362}[14]):0.0941057{363}[97],Acoela_Faerlea_sp1_IDUJ10_067_COI:0.249919{364}):0.0445828{365}[90],Acoela_Acoela_indet_IDUJ13_426_COI:0.288844{366}):0{367};",
  "placements":
  [
    {"p":
      [
        [0.075708645558, 289, 0.864170573328, -23500.601005, -23503.0429816,
          0.111849173494, 0.863219060083
        ],
        [0.103228867105, 284, 0.0421795136032, -23503.6208406,
          -23507.0120338, 0.134166389351, 0.0163073554843
        ],
        [7.92205309029e-06, 290, 0.0420021224811, -23503.6250551,
          -23505.769727, 0.134887416929, 0.0564820614946
        ],
        [0.0218291908793, 296, 0.0374618395138, -23503.7394524,
          -23505.9403021, 0.123411584285, 0.0476245291985
        ],
        [0.00887300294381, 295, 0.00689127068757, -23505.4325197,
          -23507.3023382, 0.143603782973, 0.0121984863992
        ],
        [0.123774169766, 294, 0.00364896507208, -23506.0683316,
          -23509.3242005, 0.145822802214, 0.00161518520207
        ],
        [0.0456862522067, 293, 0.00364571531415, -23506.0692226,
          -23508.8662548, 0.146185753359, 0.0025533221385
        ]
      ], "nm": [["684105b1931680a64893bdfc20174096", 1]]
    },
    {"p":
      [
        [5.00000250015e-07, 55, 0.333521646752, -23414.5450477,
          -23417.230769, 0.00319758044807, 0.495818867717
        ],
        [9.13212925173e-06, 56, 0.333516343289, -23414.5450636,
          -23417.2321071, 0.00320236386357, 0.495155829798
        ],
        [5.53974473296e-06, 57, 0.33296200996, -23414.5467271,
          -23421.2369476, 0.003197287457, 0.00902530248506
        ]
      ], "nm": [["5a3644da22cffd523455b02cde87acab", 1]]
    },
    {"p":
      [
        [0.0760579602296, 289, 0.866178452237, -23497.7152688,
          -23500.1665089, 0.107513048287, 0.859509037671
        ],
        [0.0227966473467, 296, 0.0427627625166, -23500.723692, -23502.912182,
          0.117179795126, 0.0551848371552
        ],
        [0.102917881355, 284, 0.0389158091227, -23500.8179591,
          -23504.1941887, 0.129326619684, 0.0153126846566
        ],
        [7.92205309029e-06, 290, 0.0386202720445, -23500.8255824,
          -23502.9385044, 0.130285257394, 0.0537511945055
        ],
        [0.00887300294381, 295, 0.00650416438145, -23502.6069171,
          -23504.4509672, 0.138337607156, 0.0118449674499
        ],
        [0.123242631977, 294, 0.0035141062114, -23503.2225745,
          -23506.4602318, 0.139962547822, 0.00158825901517
        ],
        [0.0456862522067, 293, 0.00350443348666, -23503.2253308,
          -23505.8900348, 0.140640345949, 0.00280901954658
        ]
      ], "nm": [["23e9e4cf7cbdfd28d30a0fdfe8e5a832", 1]]
    },
    {"p":
      [
        [0.00546515414375, 115, 0.765402242942, -23418.1111959,
          -23423.6958241, 0.00148879445137, 0.108420895931
        ],
        [5.00000250015e-07, 113, 0.117300538934, -23419.986858,
          -23422.276791, 0.00722539160597, 0.448116833916
        ],
        [0.0139701596815, 114, 0.117297218124, -23419.9868863,
          -23422.2872322, 0.0072253459113, 0.443462270152
        ]
      ], "nm": [["ccef46f750321aefcc6276ebc58e35bf", 1]]
    },
    {"p":
      [
        [7.82334510187e-06, 303, 1, -23405.8050794, -23412.8161537,
          6.11351501465e-06, 1
        ]
      ], "nm": [["be2f49322785a6ea753dd60c5792b938", 1]]
    },
    {"p":
      [
        [0.00343153763047, 108, 0.400000755211, -23412.0480354,
          -23417.4779216, 6.11351501465e-06, 0.0379443905924
        ],
        [0.000894582768208, 107, 0.299999798668, -23412.33572,
          -23414.9381145, 0.00348899162292, 0.481029599797
        ],
        [5.00000250015e-07, 106, 0.299999446122, -23412.3357212,
          -23414.938122, 0.00349006439958, 0.481026009611
        ]
      ], "nm": [["e3002b6032a7cb626b78e108d03f3a99", 1]]
    },
    {"p":
      [
        [0.000961837677036, 108, 0.333812286899, -23416.1687244,
          -23420.7952991, 0.00606912390837, 0.0471854105963
        ],
        [0.000850687710749, 107, 0.333099795118, -23416.170861,
          -23418.4830952, 0.00704799505441, 0.476414675386
        ],
        [5.00000250015e-07, 106, 0.333087917983, -23416.1708967,
          -23418.4831262, 0.00704918604554, 0.476399914017
        ]
      ], "nm": [["74d1bfcaa10ee41de074dd585a75e99e", 1]]
    },
    {"p":
      [
        [0.0058511130846, 115, 0.686445786813, -23424.2102611,
          -23429.2366279, 0.00507173534255, 0.106169270249
        ],
        [5.00000250015e-07, 113, 0.156779463237, -23425.6869482,
          -23427.7940906, 0.0110960493312, 0.449246641721
        ],
        [0.0139701596815, 114, 0.156774749949, -23425.6869783,
          -23427.8045234, 0.0110960157965, 0.44458408803
        ]
      ], "nm": [["2966d622d3ce4f655e2051f672a4e0d2", 1]]
    },
    {"p":
      [
        [0.00611945327264, 110, 1, -22594.038158, -22596.6431663,
          0.120764461933, 1
        ]
      ], "nm": [["ea94c33d2087925c1f0afb3e8461e5b9", 1]]
    },
    {"p":
      [
        [0.0023381685055, 56, 0.334394547372, -23411.9719955, -23414.6625828,
          0.00316372592304, 0.493135358454
        ],
        [5.00000250015e-07, 55, 0.332908846266, -23411.9764484,
          -23414.665653, 0.00318624529188, 0.491623655735
        ],
        [9.79519556496e-06, 57, 0.332696606363, -23411.9770861,
          -23418.1393783, 0.00317822586712, 0.0152409858108
        ]
      ], "nm": [["47e35b3e5a7c5dcb73048508f4e9727e", 1]]
    },
    {"p":
      [
        [5.00000250015e-07, 106, 0.333411505576, -23418.5300448,
          -23420.8462387, 0.00701856390504, 0.485839414479
        ],
        [6.64291289364e-06, 107, 0.33341091842, -23418.5300465,
          -23420.8463144, 0.0070185347146, 0.485802609846
        ],
        [7.77646791529e-06, 108, 0.333177576004, -23418.5307467,
          -23423.6872085, 0.00701323100007, 0.0283579756745
        ]
      ], "nm": [["60b969d7b880e76f474febb83f42daf1", 1]]
    },
    {"p":
      [
        [0.164481931015, 115, 0.896150221123, -23539.94248, -23542.8545699,
          0.179015978511, 0.879285820676
        ],
        [0.0102353644559, 116, 0.0441927659484, -23542.9520269,
          -23545.2654507, 0.22002218213, 0.0789037808203
        ],
        [0.117218393151, 112, 0.0315986363356, -23543.2874741,
          -23547.2362724, 0.220229255864, 0.0109946353893
        ],
        [0.0793077232286, 109, 0.0201424119946, -23543.7377604,
          -23546.5100063, 0.229647756022, 0.0227297254757
        ],
        [7.26375903006e-06, 117, 0.00610237508115, -23544.93191,
          -23547.6890025, 0.245925023642, 0.0069913761955
        ],
        [0.230255715764, 118, 0.00181358951694, -23546.14528, -23549.5432347,
          0.233231842817, 0.00109466144294
        ]
      ], "nm": [["94957ae6c372bd3ed93b3cb2c0be86b3", 1]]
    },
    {"p":
      [
        [7.82334510187e-06, 303, 1, -23413.159997, -23418.9417061,
          0.00361764973041, 1
        ]
      ], "nm": [["a4dd98018c2174cf26b95f98d127bed8", 1]]
    },
    {"p":
      [
        [5.00000250015e-07, 106, 0.333536235178, -23405.803184,
          -23409.3837912, 6.11351501465e-06, 0.491830509066
        ],
        [6.64291289364e-06, 107, 0.333534739615, -23405.8031885,
          -23409.3839971, 6.11351501465e-06, 0.491729242194
        ],
        [6.29129458516e-06, 108, 0.332929025207, -23405.8050062,
          -23412.7821929, 6.11351501465e-06, 0.0164402487407
        ]
      ], "nm": [["8eb56c014da092b232e979d51639c1c3", 1]]
    },
    {"p":
      [
        [0.00956584146372, 110, 1, -23423.0717992, -23426.5529578,
          0.00558483468903, 1
        ]
      ], "nm": [["23e28b90007d19106bda425e5babba3a", 1]]
    },
    {"p":
      [
        [5.00000250015e-07, 113, 0.333565356355, -23405.8031665,
          -23409.372569, 6.11351501465e-06, 0.49963788944
        ],
        [6.82469940475e-06, 114, 0.333552949659, -23405.8032037,
          -23409.3861626, 6.11351501465e-06, 0.492891980435
        ],
        [6.80397468764e-06, 115, 0.332881693986, -23405.8052181,
          -23413.5755402, 6.11351501465e-06, 0.00747013012518
        ]
      ], "nm": [["db1cbae5d6d1c4f3a065137f912b4341", 1]]
    },
    {"p":
      [
        [0.113644865019, 289, 0.0849495140503, -28452.6861666,
          -28461.7932188, 1.69458865024, 0.146328821886
        ],
        [7.92205309029e-06, 290, 0.0849479972631, -28452.6861845,
          -28461.8634794, 1.69460184123, 0.136400538135
        ],
        [0.104105885675, 284, 0.0849414900883, -28452.6862611,
          -28463.0927972, 1.6946096308, 0.0398960720499
        ],
        [0.00887300294381, 295, 0.0809919217378, -28452.7338743,
          -28462.0195897, 1.71279084979, 0.116685862595
        ],
        [7.32468714839e-06, 296, 0.08097468677, -28452.7340872,
          -28462.9979272, 1.7127823558, 0.0438663648476
        ],
        [0.0188186923604, 288, 0.0785656477602, -28452.7642892,
          -28462.100586, 1.71293190867, 0.107607359719
        ],
        [0.0283660989158, 285, 0.0785596771433, -28452.7643652,
          -28462.5144542, 1.71295374138, 0.0711379462535
        ],
        [0.0456862522067, 293, 0.0774897932229, -28452.7780775,
          -28462.5236924, 1.72705328473, 0.0704837813963
        ],
        [0.124393548315, 294, 0.0774854306921, -28452.7781338,
          -28463.2913195, 1.7270664775, 0.0327124436528
        ],
        [6.76910852925e-06, 286, 0.0741890952788, -28452.8216066,
          -28462.1912348, 1.72709647485, 0.0982819399457
        ],
        [0.00656618303799, 287, 0.0716099991211, -28452.856989,
          -28462.3158166, 1.73666984139, 0.0867697802791
        ],
        [0.174180686939, 291, 0.0571155264857, -28453.0831478,
          -28463.5460645, 1.81883900609, 0.0253558774536
        ],
        [0.0841325619454, 292, 0.0571146645746, -28453.0831628,
          -28463.6906605, 1.81884703722, 0.0219422613455
        ],
        [0.0245747794919, 279, 0.00234209946385, -28456.277176,
          -28466.680517, 1.99999275208, 0.00110357849889
        ],
        [5.72009344696e-06, 297, 0.00234169868176, -28456.2773472,
          -28467.1204669, 1.99999275208, 0.000710780327431
        ],
        [0.132494698779, 278, 0.00201340700789, -28456.4283954,
          -28467.7636581, 1.99999275208, 0.000373594969394
        ],
        [0.1884190929, 273, 0.00201325594779, -28456.4284705, -28468.7858517,
          1.99999275208, 0.000134421266605
        ],
        [0.0612765002842, 277, 0.000969942523205, -28457.1587422,
          -28469.3762545, 1.99999275208, 7.44833644599e-05
        ],
        [0.158551111857, 272, 0.000692162611639, -28457.4961581,
          -28469.6103037, 1.99999275208, 5.89403937977e-05
        ],
        [6.71879818931e-06, 298, 0.00069198957579, -28457.4964081,
          -28469.3673227, 1.99999275208, 7.51516205199e-05
        ]
      ], "nm": [["2ae589c850653a67dc5ef1b4bab6fed9", 1]]
    },
    {"p":
      [
        [0.00859283940261, 115, 0.351361040817, -23602.6347501,
          -23606.8956828, 0.365716881243, 0.103106842412
        ],
        [5.00000250015e-07, 113, 0.324320277385, -23602.7148329,
          -23605.4247573, 0.37489314244, 0.448851116324
        ],
        [6.82469940475e-06, 114, 0.324318681798, -23602.7148378,
          -23605.4265615, 0.374893329891, 0.448042041264
        ]
      ], "nm": [["fb982b7c8c012ec617b499fc1fb950ec", 1]]
    },
    {"p":
      [
        [5.00000250015e-07, 106, 0.333528394117, -23414.4588025,
          -23417.0620159, 0.00348702776548, 0.491524277746
        ],
        [6.64291289364e-06, 107, 0.333527246807, -23414.458806,
          -23417.0621759, 0.00348702457946, 0.491445647064
        ],
        [6.29129458516e-06, 108, 0.332944359076, -23414.4605552,
          -23420.4245463, 0.00348685378863, 0.0170300751898
        ]
      ], "nm": [["cff04e1cdece4e6995d1eef365f48977", 1]]
    },
    {"p":
      [
        [5.00000250015e-07, 17, 0.329187476116, -23412.5118004,
          -23415.254179, 0.0030155668192, 0.63515720839
        ],
        [0.00588907240633, 16, 0.328847327848, -23412.5128343,
          -23415.9405226, 0.00301556307015, 0.31974663898
        ],
        [5.94695902153e-06, 18, 0.328811267746, -23412.5129439,
          -23419.290846, 0.00301304861871, 0.0112144763925
        ],
        [0.00147351158565, 12, 0.00219236932973, -23417.523445,
          -23419.9769798, 0.00605998614044, 0.00564670216209
        ],
        [5.00000250015e-07, 15, 0.00219233902128, -23417.5234588,
          -23419.9769153, 0.00606003826528, 0.00564706642446
        ],
        [3.09017154517e-07, 13, 0.0021923049848, -23417.5234744,
          -23419.9769312, 0.00606008615123, 0.00564697691288
        ],
        [3.09017154517e-07, 14, 0.0021923049848, -23417.5234744,
          -23419.9769312, 0.00606008615123, 0.00564697691288
        ],
        [3.09017154517e-07, 10, 0.00219230498478, -23417.5234744,
          -23419.9769312, 0.00606008615122, 0.00564697691278
        ],
        [3.09017154517e-07, 11, 0.00219230498478, -23417.5234744,
          -23419.9769312, 0.00606008615122, 0.00564697691278
        ]
      ], "nm": [["cbfc625380be0bd804239cafe3bf969e", 1]]
    },
    {"p":
      [
        [0.00698879348902, 114, 0.341473768612, -23411.8227853,
          -23414.4306928, 0.00331391484678, 0.499675810956
        ],
        [5.00000250015e-07, 113, 0.329339090685, -23411.8589683,
          -23414.4550137, 0.00351408746692, 0.487669838269
        ],
        [5.73122124695e-06, 115, 0.329187140703, -23411.8594298,
          -23418.1066512, 0.00350965684258, 0.0126543507755
        ]
      ], "nm": [["18276a96767601b215a290c89ef94baa", 1]]
    },
    {"p":
      [
        [5.00000250015e-07, 55, 0.333534181812, -23405.8033436,
          -23409.4681549, 6.11351501465e-06, 0.496168856084
        ],
        [9.13212925173e-06, 56, 0.333527817415, -23405.8033627,
          -23409.4698697, 6.11351501465e-06, 0.495318770295
        ],
        [5.53974473296e-06, 57, 0.332938000774, -23405.8051327,
          -23413.5335504, 6.11351501465e-06, 0.00851237362093
        ]
      ], "nm": [["f5338f2b0681faf955ab219b206e437b", 1]]
    },
    {"p":
      [
        [0.00407434304314, 110, 1, -23145.2713569, -23148.0815437,
          0.0767880368647, 1
        ]
      ], "nm": [["f46dbdf1bf608a549a14e86fac9694a4", 1]]
    },
    {"p":
      [
        [0.00336758618747, 115, 0.883058276842, -23411.0062314,
          -23417.6983624, 6.11351501465e-06, 0.111693404344
        ],
        [5.00000250015e-07, 113, 0.0584714695219, -23413.7210836,
          -23416.3130555, 0.00352873683929, 0.44633266345
        ],
        [0.0139701596815, 114, 0.0584702536361, -23413.7211044,
          -23416.3228692, 0.00352866437453, 0.441973932206
        ]
      ], "nm": [["a0dda9afd7d1a9990fdd2d71867c96a6", 1]]
    },
    {"p":
      [
        [9.75495667048e-06, 153, 0.0585637013451, -418.361287294,
          -419.977464016, 1.99999275208, 0.0781541080829
        ],
        [9.36200569817e-06, 78, 0.0584311932524, -418.363552489,
          -419.644519284, 1.99999275208, 0.10903046675
        ],
        [7.20344457639e-06, 154, 0.0570016502297, -418.388322149,
          -420.045304164, 1.99999275208, 0.0730279667594
        ],
        [7.72582545453e-06, 155, 0.0566477380119, -418.39455031,
          -420.361197298, 1.99999275208, 0.0532474193353
        ],
        [9.48419452864e-06, 156, 0.0543000134974, -418.436877892,
          -420.502802783, 1.99999275208, 0.0462168225107
        ],
        [7.9165376271e-06, 140, 0.0518362183721, -418.483313266,
          -421.130875073, 1.99999275208, 0.0246621964967
        ],
        [5.38071940414e-06, 309, 0.0506947199162, -418.505580606,
          -420.547438848, 1.99999275208, 0.0441992486425
        ],
        [7.20716261014e-06, 259, 0.0497959856006, -418.523467997,
          -420.137544483, 1.99999275208, 0.0665931790031
        ],
        [5.00000250015e-07, 260, 0.0497588259343, -418.524214514,
          -420.140473918, 1.99999275208, 0.0663983840987
        ],
        [5.29328281559e-06, 261, 0.0497587087842, -418.524216868,
          -420.821161027, 1.99999275208, 0.0336154442238
        ],
        [9.7413432252e-06, 79, 0.0492154854796, -418.535194048,
          -420.217413812, 1.99999275208, 0.061481285403
        ],
        [6.91516211752e-06, 185, 0.0471813983754, -418.577402655,
          -420.390666884, 1.99999275208, 0.0517011359872
        ],
        [6.71136923086e-06, 184, 0.0466475385471, -418.588782206,
          -420.464114508, 1.99999275208, 0.0480399103064
        ],
        [8.4874167006e-06, 80, 0.046177153341, -418.598917208,
          -420.978116896, 1.99999275208, 0.0287325246032
        ],
        [7.24488452002e-06, 186, 0.0461483209931, -418.599541789,
          -420.894938081, 1.99999275208, 0.0312246721781
        ],
        [7.30338208749e-06, 308, 0.0457953473231, -418.607219868,
          -421.121312847, 1.99999275208, 0.0248991531133
        ],
        [8.71922306087e-06, 59, 0.045788555072, -418.607368197,
          -420.578595514, 1.99999275208, 0.0428433792827
        ],
        [5.00000250015e-07, 19, 0.0454191489169, -418.615468569,
          -420.68173742, 1.99999275208, 0.0386446838043
        ],
        [5.94247223192e-06, 20, 0.0454191488144, -418.615468571,
          -420.681743279, 1.99999275208, 0.0386444573723
        ],
        [7.49012799854e-06, 237, 0.0454191481937, -418.615468585,
          -420.681766448, 1.99999275208, 0.0386435620464
        ]
      ], "nm": [["81c8bb55434f2f84da3f44d41f8c9e95", 1]]
    }
  ], "metadata":
  {"invocation":
    "pplacer -o Xenacoelomorpha_CO1.jplace -p --keep-at-most 20 -c Xenacoelomorpha_CO1.refpkg Xenacoelomorpha_CO1_All_Align.fasta"
  }, "version": 3, "fields":
  ["distal_length", "edge_num", "like_weight_ratio", "likelihood",
    "marginal_like", "pendant_length", "post_prob"
  ]
}
