# Supplementary material for: Biodiversity between sand grains: Meiofauna composition across southern and western Sweden assessed by metabarcoding
Source: Biodivers Data J. 2020 Apr 27;8:e51813. doi: 10.3897/BDJ.8.e51813 (PMC7198628; doi:10.3897/BDJ.8.e51813)
Supplement: Supplementary material 14 — Supplemental Data 14 [file bdj-08-e51813-s014.jplace]

{"tree":
  "(OUTGROUP_DQ079966_Gnathostomula_axi:0.318605{0},((OUTGROUP_DQ079970_Rastrognathia_macrostoma:0.204874{1},((((((KP878766_Draculiciteria_tesselata:0.0753427{2},(KP878770_Draculiciteria_tesselata:0.107466{3},JN185541_Draculiciteria_tesselata:0.10801{4}):0.074469{5}[98]):0.0306427{6}[74],JN185549_Draculiciteria_tesselata:0.124539{7}):0.347902{8}[100],(KX531007_Diuronotus_aspetos:0.318131{9},(KX159487_Cephalionotus_kisielewskii:0.165631{10},((JQ798705_Ichthydium_skandicum:1e-06{11},JQ798735_Ichthydium_skandicum:0.00367592{12}):0.172338{13}[100],(((((JN185565_Lepidochaetus_zelinkai:0.0209985{14},JN185569_Lepidochaetus_zelinkai:0.0156816{15}):0.114937{16}[100],(JN185568_Lepidochaetus_brasilense:0.138349{17},JQ798680_Lepidochaetus_brasilense:0.149447{18}):0.0342801{19}[69]):0.0427112{20}[94],(((JQ798686_Chaetonotus_similis:0.15103{21},(((((JQ798724_Chaetonotus_neptuni:1e-06{22},JQ798725_Chaetonotus_schultzei:1e-06{23}):0.248127{24}[100],MH425553_Chaetonotus_spA:0.0970181{25}):0.0422757{26}[90],JQ798722_Chaetonotus_similis:0.126281{27}):0.0262104{28}[84],((JN185544_Aspidiophorus_ophiodermus:0.128703{29},((JQ798677_Arenotus_strixinoi:0.180496{30},JQ798717_Chaetonotus_polyspinosus:0.125567{31}):0.0541872{32}[94],(((JQ798701_Chaetonotus_acanthocephalus:0.15428{33},(MK310364_Chaetonotus_sp2:1e-06{34},MK310365_Chaetonotus_sp2:1e-06{35}):0.185143{36}[100]):0.0739725{37}[90],JQ798723_Chaetonotus_armatus:0.170954{38}):0.043608{39}[61],(MK310373_Chaetonotus_sp1:1e-06{40},MK310374_Chaetonotus_sp1:1e-06{41}):0.108185{42}[100]):0.102893{43}[100]):0.0177656{44}[81]):0.0415385{45}[82],(((JQ798683_Chaetonotus_daphnes:0.0560706{46},JQ798687_Chaetonotus_daphnes:0.0518099{47}):0.0629476{48}[98],JQ798704_Heterolepidoderma_sp3:0.199881{49}):0.0351621{50}[89],(JQ798696_Chaetonotus_dispar:0.207137{51},((((MF374700_Chaetonotus_subtilis:1e-06{52},MF374699_Chaetonotus_subtilis:1e-06{53}):0.124045{54}[100],JQ798733_Chaetonotus_sphagnophilus:0.151869{55}):0.0374951{56}[90],((JQ798681_Chaetonotus_heterocanthus:0.217266{57},JQ798718_Chaetonotus_spTK216:0.331871{58}):0.0836816{59}[92],(((JQ798702_Dasydytes_carvalhoae:0.369501{60},((JQ798703_Dasydytes_papaveroi:0.170214{61},(JQ798700_Dasydytes_elongatus:0.107277{62},JQ798719_Dasydytes_elongatus:0.0839314{63}):0.197185{64}[100]):0.185894{65}[100],(JN185566_Stylochaeta_scirtetica:0.104814{66},JN185550_Stylochaeta_fusiformis:0.118601{67}):0.138826{68}[100]):0.0534076{69}[92]):0.0413524{70}[58],(KR822120_Kijanebalola_devestiva:0.303575{71},KR822121_Neogossea_acanthocolla:0.175924{72}):0.0461706{73}[7]):0.0953454{74}[98],((JN185567_Polymerurus_rhomboides:0.251507{75},JN185546_Polymerurus_rhomboides:0.237733{76}):0.143512{77}[99],(JN185573_Polymerurus_nodicaudus:0.166314{78},((JN185542_Polymerurus_nodicaudus:0.206189{79},JN185552_Polymerurus_nodicaudus:0.130964{80}):0.0744004{81}[86],JQ798689_Polymerurus_nodicaudus:0.216173{82}):0.0669649{83}[87]):0.0681182{84}[88]):0.112041{85}[85]):0.0351203{86}[43]):0.035003{87}[87]):0.0563147{88}[95],(MH211120_Chaetonotus_semovitus:1e-06{89},MH211119_Chaetonotus_semovitus:1e-06{90}):0.400831{91}[100]):0.0657188{92}[97]):0.0198119{93}[44]):0.00707745{94}[68]):0.0186407{95}[44]):0.0190727{96}[49],((MF417812_Chaetonotus_jaceki:1e-06{97},MF417813_Chaetonotus_jaceki:1e-06{98}):0.0954191{99}[100],((KP713405_Bifidochaetus_arcticus:0.00192564{100},KP713406_Bifidochaetus_arcticus:0.00358967{101}):0.191274{102}[100],((JQ798693_Chaetonotus_aemilianus:0.0753359{103},(JQ798732_Chaetonotus_hystrix:0.0708151{104},(MF374690_Chaetonotus_bombardus:1e-06{105},MF374689_Chaetonotus_bombardus:1e-06{106}):0.131619{107}[100]):0.0185725{108}[39]):0.0222985{109}[89],(MF374696_Chaetonotus_hornsundi:0.0467181{110},(MF374694_Chaetonotus_borealis:0.0400628{111},(MF374698_Chaetonotus_persimilis:0.00184309{112},MF374697_Chaetonotus_persimilis:1e-06{113}):0.02118{114}[96]):0.0253943{115}[94]):0.0357424{116}[96]):0.0790496{117}[100]):0.0153036{118}[79]):0.0363979{119}[96]):0.0215218{120}[81]):0.0209077{121}[85],((JQ798682_Chaetonotus_acanthodes:0.143925{122},(JQ798720_Chaetonotus_heideri:0.0971712{123},JQ798685_Chaetonotus_heideri:0.184533{124}):0.0364189{125}[72]):0.0301182{126}[93],((((JN185555_Heterolepidoderma_ocellatum:1e-06{127},JN185554_Heterolepidoderma_ocellatum:0.00548766{128}):0.0512078{129}[98],(JN185556_Heterolepidoderma_acidophilum:1e-06{130},JN185559_Heterolepidoderma_acidophilum:1e-06{131}):0.104614{132}[100]):0.0631553{133}[98],JQ798708_Chaetonotus_oculifer:0.133846{134}):0.0369258{135}[94],(JN185563_Heterolepidoderma_sp2:0.117313{136},MF374695_Chaetonotus_gelidus:0.101277{137}):0.0294779{138}[68]):0.0221357{139}[85]):0.021756{140}[84]):0.0109064{141}[63],(((((JQ798727_Aspidiophorus_polystictos:1e-06{142},JQ798726_Aspidiophorus_polystictos:1e-06{143}):0.180802{144}[100],(JQ798678_Aspidiophorus_paramediterraneus:0.26489{145},(JQ798694_Aspidiophorus_sp3:0.242334{146},JQ798690_Aspidiophorus_tentaculatus:0.247927{147}):0.0332598{148}[57]):0.0757792{149}[97]):0.188386{150}[100],((JQ798695_Halichaetonotus_sp4:0.246821{151},(JQ798728_Halichaetonotus_paradoxus:0.171515{152},JQ798688_Halichaetonotus_aculifer:0.116972{153}):0.0525094{154}[75]):0.0601174{155}[88],JQ798691_Heterolepidoderma_sp1:0.147608{156}):0.0594393{157}[95]):0.0261949{158}[84],(JQ798706_Chaetonotus_maximus:0.170416{159},((JQ798684_Chaetonotus_microchaetus:0.0606365{160},JQ798707_Chaetonotus_microchaetus:0.0743662{161}):0.0615576{162}[99],(JN185548_Heterolepidoderma_macrops:0.214856{163},(JN185575_Lepidodermella_squamata:0.120449{164},(JN185551_Lepidodermella_squamata:0.0650203{165},(JN185557_Lepidodermella_squamata:0.0527399{166},MF374702_Lepidodermella_polaris:0.046271{167}):0.0207227{168}[87]):0.0751442{169}[99]):0.0256134{170}[68]):0.0342595{171}[90]):0.00876749{172}[71]):0.0273518{173}[94]):0.0138858{174}[85],((JQ798712_Chaetonotus_laroides:1e-06{175},JQ798711_Chaetonotus_laroides:1e-06{176}):0.00373061{177}[90],JQ798731_Chaetonotus_laroides:1e-06{178}):0.165914{179}[100]):0.0133914{180}[86]):0.026419{181}[93]):0.0426544{182}[94],(JN185553_Lepidodermella_minus_minus:0.111156{183},JN185547_Lepidodermella_intermedia:0.0798029{184}):0.0585437{185}[97]):0.0642582{186}[96],JN185576_Aspidiophorus_tetrachaetus:0.157871{187}):0.024817{188}[25]):0.252857{189}[97]):0.440446{190}[100]):0.245003{191}[96]):0.048676{192}[33],((JQ798675_Neodasys_chaetonotoideus:1e-06{193},KY778231_Neodasys_chaetonotoideus:0.00764816{194}):1.00615{195}[100],JF432048_Xenotrichula_intermedia:0.652194{196}):0.16316{197}[73]):0.143858{198}[91],(JN185545_Xenotrichula_sp1:0.845188{199},((JF432051_Turbanella_lutheri:0.547067{200},((KJ950123_Redudasys_spTK2014:0.241198{201},KJ950122_Redudasys_fornerise:0.116445{202}):0.280236{203}[100],((JF432036_Dactylopodola_mesotyphle:0.188234{204},((JN003635_Dactylopodola_baltica:0.0054965{205},JN003636_Dactylopodola_baltica:1e-06{206}):0.185387{207}[100],(JF432038_Dactylopodola_typhle:0.017155{208},JF432037_Dactylopodola_typhle:0.0707231{209}):0.15139{210}[100]):0.0176912{211}[80]):0.0884705{212}[93],LC383935_Cephalodasys_mahoae:0.929755{213}):0.0393315{214}[81]):0.104267{215}[91]):0.152327{216}[98],(((((JF432031_Diplodasys_meloriae:0.152893{217},(JF432032_Diplodasys_spTK2011:0.425516{218},JF432049_Diplodasys_ankeli:0.165948{219}):0.10168{220}[88]):0.121574{221}[99],(JF432045_Paraturbanella_pallida:0.441052{222},((JN086988_Turbanella_bocqueti:0.0833193{223},(JF432046_Turbanella_bocqueti:1e-06{224},JN086987_Turbanella_bocqueti:1e-06{225}):0.0305315{226}[91]):0.127977{227}[100],((JN099911_Turbanella_cornuta:0.123515{228},JN099910_Turbanella_cornuta:0.186405{229}):0.201207{230}[100],((JN099959_Turbanella_hyalina:0.0016356{231},JN099957_Turbanella_hyalina:1e-06{232}):0.311287{233}[100],((JN086971_Turbanella_mustela:0.0179918{234},JN086970_Turbanella_mustela:0.00484099{235}):0.307914{236}[100],(MF374703_Turbanella_pilosum:1e-06{237},MF374704_Turbanella_pilosum:1e-06{238}):0.21644{239}[100]):0.045169{240}[68]):0.030153{241}[69]):0.105572{242}[97]):0.0288297{243}[67]):0.064382{244}[94]):0.0339408{245}[86],((JF432042_Megadasys_sp1:1e-06{246},JF432041_Megadasys_sp2:1e-06{247}):0.312943{248}[100],((JF432052_Macrodasys_sp2:0.185125{249},JF432040_Macrodasys_sp1:0.324875{250}):0.248764{251}[99],JF432039_Lepidodasys_unicarenatus:1.07084{252}):0.0501266{253}[73]):0.0558062{254}[78]):0.064682{255}[93],(JN086980_Turbanella_ambronensis:1e-06{256},JN086979_Turbanella_ambronensis:1e-06{257}):0.663609{258}[100]):0.0595004{259}[89],(((JF432050_Mesodasys_laticaudatus:0.438441{260},JF432043_Mesodasys_laticaudatus:0.368249{261}):0.278155{262}[99],(JF432026_Pseudostomella_etrusca:0.575028{263},((JF432029_Tetranchyroderma_pachysomum:0.253488{264},((JF432025_Tetranchyroderma_thysanophorum:0.208629{265},JF432028_Tetranchyroderma_cirrophorum:0.14612{266}):0.052391{267}[58],JF432023_Tetranchyroderma_hirtum:0.289{268}):0.0430841{269}[78]):0.094792{270}[79],JF432022_Tetranchyroderma_esarabdophorum:1.22824{271}):0.0741674{272}[57]):0.331062{273}[100]):0.158451{274}[92],((KP878840_Urodasys_viviparus:1e-06{275},KP878842_Urodasys_viviparus:0.0307462{276}):0.708524{277}[100],JF432044_Mesodasys_littoralis:0.860135{278}):0.120465{279}[49]):0.07864{280}[59]):0.0843507{281}[93]):0.134633{282}[95]):0.0586995{283}[81]):0.585488{284}[100],OUTGROUP_DQ079971_Tenuignathia_rikerae:0.269501{285}):0.104328{286}[46]):0.284236{287}[100],OUTGROUP_AY218088_Gnathostomula_armata:0.118665{288}):0.191233{289}[94],OUTGROUP_DQ079972_Valvognathia_pogonostoma:0.292675{290}):0{291};",
  "placements":
  [
    {"p":
      [
        [0.183837427475, 191, 0.40977307219, -21077.3620203, -21081.5445607,
          0.603947210234, 0.483395755955
        ],
        [0.0449834614528, 198, 0.179979997963, -21078.1847781,
          -21082.2973165, 0.611855092095, 0.227711597166
        ],
        [0.345356627327, 8, 0.179202134753, -21078.1891094, -21083.9186011,
          0.651352868396, 0.0450059790536
        ],
        [5.9418921435e-06, 192, 0.178071702363, -21078.1954375,
          -21082.3547845, 0.654150404091, 0.214994392912
        ],
        [0.163149889766, 197, 0.0477006670287, -21079.5126784,
          -21084.4982366, 0.662725791417, 0.0252079597443
        ],
        [0.0452486097767, 283, 0.00208938099432, -21082.6407559,
          -21086.9390881, 0.665129897774, 0.00219527711595
        ],
        [0.049091112123, 284, 0.00173780893951, -21082.8249987,
          -21087.8489197, 0.624108891149, 0.000883801022725
        ],
        [0.274764678463, 9, 0.000840164761984, -21083.5517811,
          -21088.6653975, 0.719311871811, 0.00039062739521
        ],
        [0.407749625782, 190, 0.000605071005948, -21083.8800333,
          -21089.264331, 0.726017772684, 0.000214609634338
        ]
      ], "nm": [["aeea353ab3de5566a9df38bb628ab731", 1]]
    },
    {"p":
      [
        [0.134624548552, 282, 0.191272757939, -20969.4517901, -20977.3204687,
          1.27254040866, 0.202167939346
        ],
        [0.845181213445, 199, 0.191271500688, -20969.4517967, -20979.0830678,
          1.27254002791, 0.0346916687532
        ],
        [7.1654604817e-06, 283, 0.191269907867, -20969.451805,
          -20977.0520002, 1.2725330829, 0.264427514358
        ],
        [0.063921717407, 198, 0.103916313685, -20970.0619047, -20977.3078679,
          1.24040932432, 0.204731526677
        ],
        [0.206021096307, 191, 0.0660815991518, -20970.5146002, -20978.329306,
          1.32347181823, 0.0737190644359
        ],
        [5.9418921435e-06, 192, 0.0587097123111, -20970.6328854,
          -20978.2756265, 1.36175915332, 0.0777843978281
        ],
        [0.347896359297, 8, 0.0587075617899, -20970.632922, -20980.1364615,
          1.36175260741, 0.0120987954794
        ],
        [0.096604390122, 216, 0.0431147218815, -20970.941626, -20978.6899217,
          1.2826696425, 0.0514003888508
        ],
        [0.134937767576, 197, 0.0357658438589, -20971.1284972,
          -20978.8308523, 1.33341984293, 0.044643783436
        ],
        [0.118809428338, 203, 0.0164811547902, -20971.903273, -20980.9619937,
          1.48831456438, 0.00529929425247
        ],
        [0.0506815315937, 284, 0.0122333477858, -20972.2013249,
          -20980.2516724, 1.23667303378, 0.0107821826565
        ],
        [0.0669719223817, 281, 0.0117122412028, -20972.244856, -20980.344075,
          1.34958484002, 0.00983052587009
        ],
        [0.317921862917, 190, 0.00443022067758, -20973.2170412,
          -20981.9947481, 1.47096904836, 0.00188668113629
        ],
        [0.0681135380119, 215, 0.00389094617263, -20973.3468382,
          -20981.7680854, 1.42139709291, 0.00236666542137
        ],
        [0.616426270076, 196, 0.00337899560285, -20973.4879121,
          -20982.4359414, 1.34739457752, 0.0012136422846
        ],
        [0.963171656911, 195, 0.00319619166724, -20973.5435306,
          -20982.2684699, 1.32057658176, 0.00143490331709
        ],
        [0.271039593698, 9, 0.00281202515746, -20973.6715856, -20982.6484327,
          1.47074318976, 0.00098131151445
        ],
        [0.508794422213, 200, 0.0015326479452, -20974.2784936,
          -20983.4603331, 1.40267886146, 0.000435715528076
        ],
        [0.0786304393062, 280, 0.000222309826127, -20976.2091738,
          -20984.8929428, 1.49130027046, 0.000103998854326
        ]
      ], "nm": [["b399a55d122c7440f5e4dc50550d3b14", 1]]
    },
    {"p":
      [
        [0.171395207274, 190, 0.575499306117, -21099.4465189, -21105.6365777,
          0.979573932398, 0.575214812315
        ],
        [0.15170250907, 191, 0.15998423679, -21100.7266817, -21106.3022601,
          0.894717002292, 0.295615932974
        ],
        [0.252849311363, 189, 0.151130749781, -21100.7836116, -21108.9948586,
          1.15227278148, 0.0200146116469
        ],
        [0.311183307313, 8, 0.0501926747969, -21101.8858879, -21108.1336717,
          0.917364277312, 0.0473539159376
        ],
        [5.9418921435e-06, 192, 0.0394747498314, -21102.1260957,
          -21108.2920322, 0.954505231239, 0.040418557345
        ],
        [0.0384694970646, 198, 0.00785545771873, -21103.7405484,
          -21109.5018885, 0.934833437344, 0.0120544357278
        ],
        [0.31618215377, 9, 0.00778265163835, -21103.7498599, -21111.2677763,
          1.04272528201, 0.00206172889997
        ],
        [0.154886877253, 197, 0.00387891922208, -21104.4462004,
          -21110.621772, 0.977690515618, 0.0039335770315
        ],
        [0.019213669676, 283, 0.00162055200399, -21105.3189901,
          -21111.1649395, 0.998745237714, 0.00228503591036
        ],
        [0.845181213445, 199, 0.00129036091268, -21105.546835,
          -21113.4401441, 1.03161735774, 0.000234846566407
        ],
        [0.134624548552, 282, 0.00129034118824, -21105.5468503,
          -21112.1989044, 1.03163085531, 0.000812545645262
        ]
      ], "nm": [["47601c9a1a207b4c03764b2cfad7dc30", 1]]
    }
  ], "metadata":
  {"invocation":
    "pplacer -o Gastrotricha_CO1.jplace -p --keep-at-most 20 -c Gastrotricha_CO1.refpkg Gastrotricha_CO1_All_Align.fasta"
  }, "version": 3, "fields":
  ["distal_length", "edge_num", "like_weight_ratio", "likelihood",
    "marginal_like", "pendant_length", "post_prob"
  ]
}
