# Supplementary material for: Biodiversity between sand grains: Meiofauna composition across southern and western Sweden assessed by metabarcoding
Source: Biodivers Data J. 2020 Apr 27;8:e51813. doi: 10.3897/BDJ.8.e51813 (PMC7198628; doi:10.3897/BDJ.8.e51813)
Supplement: Supplementary material 16 — Supplemental Data 16 [file bdj-08-e51813-s016.jplace]

{"tree":
  "((Paromas:0.203032{0},(Paromin:0.096398{1},Parodub_KP730563:0.157715{2}):0.058011{3}[89]):0.0765407{4}[92],(((Dolichomacrostomum_uniporum_2:1e-06{5},Dolichomacrostomum_uniporum:0.00167306{6}):0.163813{7}[99],(Cyclrie:0.161333{8},(((Stenleu_FJ384899:0.243398{9},FJ384884_Rhynchoscolex_simplex:0.228252{10}):0.301123{11}[77],FJ384886_Catenula_turgida:0.648492{12}):14.9055{13}[100],Cyclnot:1e-06{14}):0.197452{15}[83]):0.0285387{16}[24]):0.0787929{17}[92],(((((Myolut:0.548992{18},Bradster:0.4335{19}):0.100144{20}[45],(Psam5:0.899913{21},(Macpus:0.218725{22},(Macspi:0.0800955{23},(Mactuba:0.110107{24},((Machys:0.11965{25},(Maclig_2:1e-06{26},Maclig:0.0016857{27}):0.169463{28}[100]):0.047562{29}[91],((Maccho_2:1e-06{30},Maccho:0.0016266{31}):0.112237{32}[100],(Maczha:0.00404633{33},Maczha_2:0.00717104{34}):0.142862{35}[100]):0.0639051{36}[95]):0.0366841{37}[39]):0.0835083{38}[97]):0.0838039{39}[88]):0.166499{40}[93]):0.104866{41}[40]):0.0637715{42}[82],((Hapros_KP730579:1e-06{43},Hapros_AJ405977:0.00366988{44}):0.523302{45}[100],(Microstomum_KP730580:0.0565726{46},(((((Microstomum_laurae:0.0998219{47},(Microstomum_septentrionale:0.0633274{48},Microstomum_westbladi:0.115203{49}):0.0558851{50}[98]):0.0335803{51}[87],(Microstomum_compositum_2:1e-06{52},Microstomum_compositum:0.00168738{53}):0.157711{54}[100]):0.0493419{55}[96],(Microstomum_KP730576:0.0909149{56},((Microstomum_rubromaculatum:0.00319663{57},Microstomum_rubromaculatum_2:0.000842664{58}):0.120647{59}[100],(Microstomum_edmondi:0.0108526{60},Microstomum_edmondi_2:1e-06{61}):0.133015{62}[100]):0.0370419{63}[69]):0.0538919{64}[94]):0.035964{65}[70],((Microstomum_crildensis:0.00184294{66},Microstomum_crildensis_2:1e-06{67}):0.0470775{68}[95],(Microstomum_inexcultus:0.00190557{69},Microstomum_inexcultus_2:0.00687459{70}):0.0295737{71}[94]):0.0987002{72}[100]):0.0218637{73}[87],((Microstomum_papillosum:0.118227{74},Microstomum_afzelli:0.112086{75}):1e-06{76}[0],((Microstomum_bispiralis_2:0.00174475{77},Microstomum_bispiralis:1e-06{78}):0.156759{79}[100],(((Micrsotmum_artoisi_2:1e-06{80},Micrsotmum_artoisi:0.00177628{81}):0.0318205{82}[100],(Microstomum_lineare:1e-06{83},(Microstomum_lineare_3:0.00177229{84},Microstomum_lineare_2:1e-06{85}):0.00177233{86}[84]):0.0356301{87}[100]):0.0161503{88}[85],(Microstomum_tchaikovskyi:0.0646025{89},(Microstomum_zicklorum:1e-06{90},Microstomum_zicklorum_2:0.00176707{91}):0.052368{92}[100]):0.0356863{93}[97]):0.0300468{94}[89]):0.0570853{95}[99]):0.0103419{96}[81]):0.0420685{97}[71]):0.969688{98}[100]):0.245819{99}[86]):0.324449{100}[100],(((Myobis:1e-06{101},Myobis_2:0.0035598{102}):0.226358{103}[100],(Myozonariinae_KP730572:1e-06{104},Myozonariinae_KP730569:1e-06{105}):0.154048{106}[100]):0.0493339{107}[76],(Myofis:1e-06{108},Myofis_2:1e-06{109}):0.172294{110}[100]):0.0986765{111}[69]):0.0739301{112}[81],Karlut:0.371954{113}):0.0768856{114}[88]):0.0428297{115}[51],Ausaru:0.353552{116}):0{117};",
  "placements":
  [
    {"p":
      [
        [9.90140991385e-06, 100, 0.328020284072, -7463.83789719,
          -7469.69143497, 1.27371643477, 0.252962638365
        ],
        [0.245811292309, 99, 0.328006026359, -7463.83794065, -7469.35246206,
          1.27370893564, 0.355034410219
        ],
        [0.0637637033361, 42, 0.32792784677, -7463.83817903, -7469.31554196,
          1.2737206472, 0.368387291052
        ],
        [0.0465835658401, 20, 0.00463445587307, -7468.09745384,
          -7472.73236027, 1.34080552252, 0.01208924843
        ],
        [0.502730215534, 18, 0.00400045185921, -7468.24456531,
          -7473.85033328, 1.32455751235, 0.00395248102507
        ],
        [0.414638460982, 19, 0.00368631991055, -7468.32634399,
          -7474.28159371, 1.3487548063, 0.00256788616325
        ],
        [0.104859811392, 41, 0.00332274125072, -7468.43018251,
          -7473.83294396, 1.3598820918, 0.00402181305516
        ],
        [0.725172129992, 21, 0.000401873905977, -7470.54258954,
          -7475.24057072, 1.17217709688, 0.000984231690747
        ]
      ], "nm": [["198d7e5a9dba92f6439bda026850b87f", 1]]
    },
    {"p":
      [
        [0.686347620702, 98, 0.435657222798, -7206.46529302, -7211.95958243,
          1.3583304387, 0.591889005758
        ],
        [0.190218671541, 99, 0.158004945167, -7207.47952244, -7213.27016542,
          1.6372298877, 0.159610446688
        ],
        [0.049889338836, 42, 0.126937540983, -7207.69845361, -7213.67429481,
          1.72428514228, 0.1065491893
        ],
        [0.02911029428, 100, 0.12629462001, -7207.70353134, -7214.1962759,
          1.69117111283, 0.0632203134735
        ],
        [0.325917410644, 19, 0.0540080333041, -7208.55301597, -7215.1795583,
          1.77784031408, 0.0236495305727
        ],
        [0.00621666353851, 20, 0.0265211241631, -7209.26420722,
          -7215.31416661, 1.83348872397, 0.0206710662374
        ],
        [0.54898325724, 18, 0.0264825726822, -7209.26566189, -7216.32556605,
          1.83750757812, 0.00751826586033
        ],
        [0.0907138357622, 41, 0.0195573425866, -7209.56879797,
          -7215.72574575, 1.80665600675, 0.0136967121403
        ],
        [0.71131126783, 21, 0.0136893800998, -7209.92552841, -7215.92552487,
          1.65774980431, 0.0112163966502
        ],
        [0.166493815717, 40, 0.00750384778494, -7210.52673284,
          -7218.12960327, 1.85462296413, 0.00123775380528
        ],
        [0.523294244552, 45, 0.00534337042099, -7210.86629215,
          -7218.64222512, 1.6975847983, 0.000741319514212
        ]
      ], "nm": [["6a315e0be432259ae8749d617a612306", 1]]
    },
    {"p":
      [
        [9.90140991385e-06, 100, 0.321124585964, -7462.47364282,
          -7468.3563964, 1.27421922768, 0.222805294703
        ],
        [0.245811292309, 99, 0.321106462432, -7462.47369926, -7468.10127853,
          1.27421823739, 0.287555573238
        ],
        [0.0637637033361, 42, 0.321069160849, -7462.47381543, -7467.698396,
          1.27422692211, 0.430220846391
        ],
        [0.0537260456143, 20, 0.0101348900537, -7465.92948805,
          -7470.48428635, 1.31260043805, 0.0265335063637
        ],
        [0.497478118065, 18, 0.00799006754866, -7466.16727277,
          -7471.64591504, 1.29214655365, 0.00830435128884
        ],
        [0.0964394332433, 41, 0.00791527080468, -7466.17667808, -7471.115584,
          1.32477627864, 0.0141132019306
        ],
        [0.410757384903, 19, 0.00729357767547, -7466.25847779, -7472.0595615,
          1.31640909208, 0.00549112511731
        ],
        [0.747463427898, 21, 0.00223918846747, -7467.43935847, -7472.249641,
          1.17703768254, 0.00454057505928
        ],
        [0.166493815717, 40, 0.00112679620621, -7468.12609359,
          -7474.59389566, 1.35774444118, 0.000435525909035
        ]
      ], "nm": [["b8c526d8f7970f28ba1f22bc3dbc4e8c", 1]]
    },
    {"p":
      [
        [0.238158912186, 99, 0.325522379968, -7455.43960075, -7460.03625083,
          1.09091762878, 0.471276961534
        ],
        [9.90140991385e-06, 100, 0.3232681746, -7455.44654972,
          -7460.97904965, 1.09973138, 0.183579373112
        ],
        [0.0637637033361, 42, 0.323177533569, -7455.44683015, -7460.46280515,
          1.09974955437, 0.307628113737
        ],
        [0.463893534152, 18, 0.0106839941339, -7458.85628522, -7463.57316848,
          1.0553484492, 0.0137155234999
        ],
        [0.404908415216, 19, 0.0071784162939, -7459.25395317, -7464.45972367,
          1.11238133297, 0.00565179452375
        ],
        [0.0214828613737, 20, 0.00671978374461, -7459.31997599,
          -7463.46189175, 1.12363967598, 0.0153298978406
        ],
        [0.104859811392, 41, 0.00233652315425, -7460.37636797,
          -7465.50494453, 1.17592517976, 0.00198725093879
        ],
        [0.488382896879, 45, 0.000585928644472, -7461.75958923,
          -7466.71879125, 1.06460625978, 0.000590317664408
        ],
        [0.957692033183, 98, 0.000527265891452, -7461.86508228,
          -7467.61562177, 1.07584173713, 0.000240767149604
        ]
      ], "nm": [["915e6b38fd6d430b990b05e84d78356f", 1]]
    },
    {"p":
      [
        [0.283751452543, 19, 0.940561010432, -7598.34969946, -7601.94582094,
          0.682980945925, 0.936421139214
        ],
        [0.0205469982243, 20, 0.0251930929307, -7601.96960611, -7604.9527296,
          0.72530023687, 0.0463006798055
        ],
        [0.54898325724, 18, 0.0226793685801, -7602.07472034, -7607.20613394,
          0.730539730591, 0.00486347063503
        ],
        [7.78460546161e-06, 42, 0.0057834032252, -7603.44118368,
          -7606.789605, 0.769122277475, 0.00737636706714
        ],
        [0.104859811392, 41, 0.00578312483198, -7603.44123181,
          -7607.17080893, 0.769121527552, 0.00503834327852
        ]
      ], "nm": [["201672e92b11bd556f6e13782468d4cc", 1]]
    },
    {"p":
      [
        [0.322337099645, 19, 0.568817752497, -7171.631172, -7174.92511083,
          0.574649612634, 0.441133457798
        ],
        [0.0693319283639, 20, 0.120179293009, -7173.18574735, -7175.63885775,
          0.598679368808, 0.216069591994
        ],
        [0.0112925095319, 42, 0.10524985401, -7173.318395, -7175.85990215,
          0.599562432704, 0.173218903609
        ],
        [0.101284809252, 41, 0.0988367897135, -7173.38126219, -7176.22789042,
          0.609565020393, 0.119889186437
        ],
        [0.54898325724, 18, 0.0439224614212, -7174.19230625, -7179.15186035,
          0.615378304337, 0.00644044695312
        ],
        [0.0272225484812, 100, 0.0234593151792, -7174.81946444,
          -7178.24472952, 0.573611898509, 0.0159543060102
        ],
        [0.223088819057, 99, 0.0218930901796, -7174.88856102, -7177.96696262,
          0.557621907252, 0.0210625306415
        ],
        [0.872032419037, 21, 0.00934375304094, -7175.74002409,
          -7179.79613154, 0.60080103845, 0.00338152486732
        ],
        [0.166493815717, 40, 0.00829769095033, -7175.85875481,
          -7179.96712116, 0.628053304208, 0.00285005168948
        ]
      ], "nm": [["08c6de3b577156472d2121ca10327bdc", 1]]
    },
    {"p":
      [
        [0.32495731334, 19, 0.543200224709, -7172.26248197, -7175.60631058,
          0.587596092554, 0.409931708182
        ],
        [0.0694845690151, 20, 0.126851648546, -7173.71694168, -7176.19775981,
          0.606866879667, 0.226907250636
        ],
        [0.0112561633882, 42, 0.111387914936, -7173.84694112, -7176.41227101,
          0.60729984623, 0.183099578415
        ],
        [0.101522660267, 41, 0.104694739369, -7173.90891109, -7176.78294424,
          0.61736880545, 0.126388047334
        ],
        [0.54898325724, 18, 0.046675992682, -7174.71673, -7179.62858637,
          0.624354584157, 0.00734275999296
        ],
        [0.0279771635769, 100, 0.0252827335985, -7175.32983826,
          -7178.76575553, 0.580517059312, 0.0174013124444
        ],
        [0.223537930943, 99, 0.0232316260984, -7175.41444541, -7178.51710918,
          0.565361162054, 0.0223135022376
        ],
        [0.871946904643, 21, 0.00988431226058, -7176.26901108,
          -7180.33996253, 0.608211131943, 0.00360506076404
        ],
        [0.166493815717, 40, 0.0087908078, -7176.38625335, -7180.52010198,
          0.635630682664, 0.00301077999344
        ]
      ], "nm": [["d54648dfee3b944e7f7dc4548d81c533", 1]]
    },
    {"p":
      [
        [9.90140991385e-06, 100, 0.327827805994, -7460.85618372,
          -7466.69563671, 1.25445612758, 0.240742037203
        ],
        [0.245811292309, 99, 0.3278181634, -7460.85621313, -7466.256943,
          1.2544546814, 0.373313923847
        ],
        [0.0637637033361, 42, 0.32773547602, -7460.8564654, -7466.2884307,
          1.2544668042, 0.361742267258
        ],
        [0.0406725356104, 20, 0.00476940208241, -7465.08645126,
          -7469.64675406, 1.31309095393, 0.0125862963243
        ],
        [0.49601141578, 18, 0.00454839922174, -7465.13389686, -7470.59069688,
          1.28618219258, 0.00489721074248
        ],
        [0.408439008944, 19, 0.00417691366513, -7465.21909959,
          -7470.97505985, 1.3096239865, 0.00333443363885
        ],
        [0.104859811392, 41, 0.00312383961696, -7465.50960932,
          -7470.96035419, 1.34015813974, 0.0033838309859
        ]
      ], "nm": [["220122ded8ffafb9d353e76bcabf4d85", 1]]
    },
    {"p":
      [
        [9.90140991385e-06, 100, 0.32781555876, -7462.04033499,
          -7467.90602175, 1.26247590629, 0.239844064699
        ],
        [0.245811292309, 99, 0.327806456891, -7462.04036275, -7467.45341679,
          1.26247443314, 0.377131506096
        ],
        [0.0637637033361, 42, 0.327722896419, -7462.04061769, -7467.50320138,
          1.26248681438, 0.358815869235
        ],
        [0.0405723129436, 20, 0.00473064533272, -7466.27872449,
          -7470.87136805, 1.32329503114, 0.0123621907888
        ],
        [0.488625275378, 18, 0.00472782685003, -7466.27932046,
          -7471.69871158, 1.28927015104, 0.00540486329036
        ],
        [0.410813324668, 19, 0.00408776578974, -7466.42478756,
          -7472.24547569, 1.32169614074, 0.00312844178092
        ],
        [0.104859811392, 41, 0.00310884995736, -7466.69853325,
          -7472.18813726, 1.35012939396, 0.0033130641106
        ]
      ], "nm": [["57f9239069d742fcfc69dc9b6291c6d6", 1]]
    },
    {"p":
      [
        [9.90140991385e-06, 100, 0.322798896717, -7460.65469759,
          -7466.68615705, 1.3109419438, 0.231322002259
        ],
        [0.245811292309, 99, 0.322791552187, -7460.65472034, -7466.21581257,
          1.31094039768, 0.370241381146
        ],
        [0.0637637033361, 42, 0.322711401273, -7460.65496867, -7466.25871209,
          1.31095970869, 0.354694073638
        ],
        [0.487924566904, 18, 0.0104975318485, -7464.08058694, -7469.59628225,
          1.32351691657, 0.0125998573389
        ],
        [0.405212739953, 19, 0.00940840216354, -7464.19012397,
          -7470.02096536, 1.35132538472, 0.0082400167703
        ],
        [0.0102576164039, 20, 0.0084940607124, -7464.29235992,
          -7469.15765087, 1.36483290974, 0.0195371322885
        ],
        [0.104859811392, 41, 0.00329815509823, -7465.23836385,
          -7470.91638034, 1.40129231059, 0.00336553655969
        ]
      ], "nm": [["c18c18e3e7d5e2f36b484d7da5934062", 1]]
    },
    {"p":
      [
        [0.325744085904, 19, 0.552312168691, -7167.92176721, -7171.1835866,
          0.554364924458, 0.412738360308
        ],
        [0.069606404022, 20, 0.12439030885, -7169.41245635, -7171.80260412,
          0.573207574975, 0.222248553758
        ],
        [0.0126085125024, 42, 0.1103488584, -7169.53223383, -7171.98623803,
          0.572412507299, 0.184964230682
        ],
        [0.1003526864, 41, 0.101862019827, -7169.61226147, -7172.37587527,
          0.583402537487, 0.125276740772
        ],
        [0.54898325724, 18, 0.0431969867882, -7170.47010988, -7175.34980292,
          0.590836336259, 0.00640191755554
        ],
        [0.0284794131535, 100, 0.025803456008, -7170.98537218,
          -7174.32736106, 0.545943426044, 0.0177971695462
        ],
        [0.21950121212, 99, 0.0248302736276, -7171.023817, -7173.98683708,
          0.525756217652, 0.025017195462
        ],
        [0.884023993581, 21, 0.00883698751521, -7172.05693458,
          -7176.23819962, 0.584221904104, 0.00263320270432
        ],
        [0.166493815717, 40, 0.00841894029285, -7172.10539666,
          -7176.13391686, 0.599890189737, 0.00292262921309
        ]
      ], "nm": [["b6135214a5e57fd0acbca16d0fd709d0", 1]]
    },
    {"p":
      [
        [9.90140991385e-06, 100, 0.328210268887, -7460.49873821,
          -7466.28523381, 1.23923235391, 0.240551737475
        ],
        [0.245811292309, 99, 0.328201150367, -7460.49876599, -7465.82892944,
          1.23923076929, 0.379646121952
        ],
        [0.0637637033361, 42, 0.328116078292, -7460.49902523, -7465.88880315,
          1.23925058732, 0.357582410174
        ],
        [0.0425241985044, 20, 0.00447727991235, -7464.79337697,
          -7469.30954436, 1.30117469303, 0.0116887243639
        ],
        [0.492636452303, 18, 0.00427643070639, -7464.83927396,
          -7470.23346263, 1.27236866863, 0.00463996293363
        ],
        [0.413470169216, 19, 0.00371858023565, -7464.97905073,
          -7470.78465494, 1.30300462351, 0.0026738357739
        ],
        [0.104859811392, 41, 0.00300021159989, -7465.19370985,
          -7470.59965531, 1.32636643643, 0.00321720732764
        ]
      ], "nm": [["34f1834d80f4c6d9c0ad27fbc5d0d560", 1]]
    },
    {"p":
      [
        [0.324991847074, 19, 0.542806626992, -7171.97204279, -7175.31144678,
          0.583888372926, 0.408063791966
        ],
        [0.0697465738533, 20, 0.1268224528, -7173.42600783, -7175.89868627,
          0.602222005796, 0.226826187153
        ],
        [0.0116500478269, 42, 0.112093730451, -7173.54946053, -7176.09798528,
          0.602102300124, 0.185839801468
        ],
        [0.102078429035, 41, 0.104726514715, -7173.6174436, -7176.493632,
          0.612799417796, 0.125115624306
        ],
        [0.54898325724, 18, 0.0459770472013, -7174.44065363, -7179.3970429,
          0.619740471831, 0.00686082295878
        ],
        [0.0279927073613, 100, 0.0258215342622, -7175.01758712,
          -7178.43983649, 0.574580595531, 0.0178684004476
        ],
        [0.222983538409, 99, 0.0238784446122, -7175.09581977, -7178.18139963,
          0.559309421996, 0.0231378700858
        ],
        [0.872005868966, 21, 0.00946226706853, -7176.02148392, -7180.0891852,
          0.605066512385, 0.00343386036334
        ],
        [0.166493815717, 40, 0.0084113818979, -7176.13921015, -7180.27427449,
          0.632337215067, 0.00285364125104
        ]
      ], "nm": [["ef8b39c4e56c400abc4c7f6e55cf5511", 1]]
    },
    {"p":
      [
        [9.90140991385e-06, 100, 0.327797225069, -7462.2944889,
          -7468.14347977, 1.25634921757, 0.240996749242
        ],
        [0.245811292309, 99, 0.327787483118, -7462.29451862, -7467.70742169,
          1.25634780889, 0.372725240449
        ],
        [0.0637637033361, 42, 0.327704930184, -7462.2947705, -7467.73695301,
          1.25635986086, 0.361879109723
        ],
        [0.0404846793446, 20, 0.00479106777094, -7466.5201308,
          -7471.08898302, 1.3143715945, 0.0126705473727
        ],
        [0.495884368028, 18, 0.00458151101981, -7466.56485524,
          -7472.02686077, 1.28700833895, 0.00495998363668
        ],
        [0.408341041893, 19, 0.00420697485094, -7466.65014027,
          -7472.41041356, 1.31047353326, 0.00337991193096
        ],
        [0.104859811392, 41, 0.00313080798782, -7466.94559298,
          -7472.40788837, 1.34180750401, 0.00338845764549
        ]
      ], "nm": [["8ac5cfe94cb29a822b2a27814ba18929", 1]]
    },
    {"p":
      [
        [0.884360919318, 21, 0.262149868078, -7425.68102086, -7429.82005178,
          0.538083156573, 0.112613923629
        ],
        [0.00416937393684, 41, 0.250191994796, -7425.72770862, -7428.5559818,
          0.55442868114, 0.398630670648
        ],
        [0.166493815717, 40, 0.248724196011, -7425.73359258, -7428.98669932,
          0.55447222832, 0.259126879301
        ],
        [0.0548458420521, 100, 0.193320904058, -7425.9855857, -7429.40770592,
          0.56311638771, 0.170087196487
        ],
        [0.0445861421675, 42, 0.0212329375015, -7428.19438359,
          -7430.67210062, 0.597733393617, 0.0480343571876
        ],
        [0.245811292309, 99, 0.0175903859754, -7428.38258472, -7432.58225671,
          0.603551394061, 0.00711183600964
        ],
        [0.100137998355, 20, 0.0067897135799, -7429.33452846, -7433.0635185,
          0.611657928715, 0.00439513673646
        ]
      ], "nm": [["87537a7067c5bbe2342942410fb5e9c8", 1]]
    },
    {"p":
      [
        [9.90140991385e-06, 100, 0.321850377773, -7462.59184511,
          -7468.66296112, 1.32507209066, 0.232435132597
        ],
        [0.245811292309, 99, 0.321842030269, -7462.59187105, -7468.2237644,
          1.32507079966, 0.360613916805
        ],
        [0.0637637033361, 42, 0.321764028753, -7462.59211344, -7468.23195027,
          1.32508316974, 0.357674027754
        ],
        [0.387901855441, 19, 0.0113338679057, -7465.93813648, -7471.61312313,
          1.35477883257, 0.0121636157486
        ],
        [0.489320624345, 18, 0.010929876321, -7465.9744319, -7471.53009338,
          1.33752002487, 0.0132166702063
        ],
        [0.0087657405284, 20, 0.00891309034882, -7466.17841086,
          -7471.09362984, 1.37864175741, 0.0204491735878
        ],
        [0.104859811392, 41, 0.0033667286289, -7467.15199035, -7472.87393362,
          1.41669137835, 0.00344746330195
        ]
      ], "nm": [["e49f2e34b5f5f34673f285b764408d4a", 1]]
    },
    {"p":
      [
        [9.90140991385e-06, 100, 0.32795946265, -7461.96543344,
          -7467.81969506, 1.25853317235, 0.239899862028
        ],
        [0.245811292309, 99, 0.327950408414, -7461.96546105, -7467.36459974,
          1.2585316461, 0.378159822772
        ],
        [0.0637637033361, 42, 0.32786649713, -7461.96571695, -7467.41793523,
          1.25855118526, 0.358518914867
        ],
        [0.041346290489, 20, 0.00465865764346, -7466.2195961, -7470.80005958,
          1.31947552173, 0.0121807528399
        ],
        [0.493557308028, 18, 0.00447901505581, -7466.25892028,
          -7471.71481907, 1.29060436128, 0.00487976755492
        ],
        [0.410523641457, 19, 0.00399769174074, -7466.37260632,
          -7472.17899103, 1.3179022177, 0.00306769243417
        ],
        [0.104859811392, 41, 0.00308826736636, -7466.63071324,
          -7472.10806071, 1.34598612448, 0.00329318750406
        ]
      ], "nm": [["88253da51bc278748aee7fd137de7a7b", 1]]
    },
    {"p":
      [
        [9.90140991385e-06, 100, 0.328087195313, -7461.66720754,
          -7467.51244746, 1.25713778404, 0.241670406586
        ],
        [0.245811292309, 99, 0.328077988156, -7461.66723561, -7467.06021534,
          1.25712922455, 0.379861594423
        ],
        [0.0637637033361, 42, 0.327993270321, -7461.66749387, -7467.12538722,
          1.25714170482, 0.355894762865
        ],
        [0.04180470191, 20, 0.00457606606557, -7465.93964727, -7470.52699287,
          1.31937403498, 0.0118583163946
        ],
        [0.49655665238, 18, 0.00429908001768, -7466.00208591, -7471.49434342,
          1.29372197867, 0.00450721246171
        ],
        [0.410301485658, 19, 0.00391328770913, -7466.09610909,
          -7471.90918123, 1.31815025245, 0.00297677668671
        ],
        [0.104859811392, 41, 0.00305311241835, -7466.34432542, -7471.8272521,
          1.34493799448, 0.00323093058264
        ]
      ], "nm": [["334e0cc4b9f6422151708b7c5b7ab424", 1]]
    },
    {"p":
      [
        [0.0417291396857, 100, 0.747336395956, -7499.4459463, -7503.10571765,
          0.595875356684, 0.729111126931
        ],
        [0.0637637033361, 42, 0.118847716472, -7501.28461874, -7504.48752857,
          0.632656139995, 0.183096847798
        ],
        [0.245811292309, 99, 0.118845104226, -7501.28464072, -7505.52072214,
          0.632652264432, 0.065158428314
        ],
        [0.0445263737308, 41, 0.00611298433038, -7504.25204663,
          -7506.8311197, 0.620926989259, 0.017574062741
        ],
        [0.899905833917, 21, 0.00363229770269, -7504.77259629,
          -7509.64925984, 0.622309957461, 0.00104946862686
        ],
        [0.166493815717, 40, 0.00363215125604, -7504.77263661,
          -7508.88398009, 0.622315017624, 0.00225593318529
        ],
        [0.100137998355, 20, 0.00159335005654, -7505.59662296,
          -7509.13556943, 0.660855356636, 0.00175413240444
        ]
      ], "nm": [["e9d9c028a0ec1a315f881f258aaca563", 1]]
    },
    {"p":
      [
        [0.00673292677319, 100, 0.33018438783, -7461.6661486, -7467.3652866,
          1.26951049401, 0.284566218498
        ],
        [0.245811292309, 99, 0.326789635954, -7461.6764832, -7467.13863924,
          1.27460048103, 0.356956289698
        ],
        [0.0637637033361, 42, 0.326703483224, -7461.67674687, -7467.19871553,
          1.27461329805, 0.336143130006
        ],
        [0.384126121692, 19, 0.00491122810035, -7465.87427581,
          -7471.47250727, 1.32537302883, 0.00468209336349
        ],
        [0.038966210857, 20, 0.00443637851696, -7465.97596145,
          -7470.61685436, 1.3394012512, 0.0110165448727
        ],
        [0.503844367575, 18, 0.00411556445454, -7466.05102385,
          -7471.63518814, 1.31744899989, 0.00397913493739
        ],
        [0.104859811392, 41, 0.00285932192009, -7466.41521534,
          -7472.03920975, 1.36736481548, 0.00265658862419
        ]
      ], "nm": [["33ae65b3e6e54f0ee8d4ffd861131199", 1]]
    },
    {"p":
      [
        [9.90140991385e-06, 100, 0.323042611551, -7461.73259394,
          -7467.72219794, 1.29791510296, 0.230808657201
        ],
        [0.245811292309, 99, 0.323035358026, -7461.73261639, -7467.24705774,
          1.29791343048, 0.371195637956
        ],
        [0.0637637033361, 42, 0.32295473034, -7461.73286601, -7467.29091451,
          1.29793282666, 0.355268016932
        ],
        [0.484048233864, 18, 0.0104929494047, -7465.15967463, -7470.60739205,
          1.30829412729, 0.0128892669092
        ],
        [0.408776402279, 19, 0.00894288634216, -7465.31951978, -7471.1694008,
          1.34260434946, 0.00734769151093
        ],
        [0.0110949222086, 20, 0.00827933364611, -7465.39661569,
          -7470.21153322, 1.35271261097, 0.0191490626909
        ],
        [0.104859811392, 41, 0.00325213069008, -7466.3310678, -7471.95731726,
          1.38799170784, 0.00334166679972
        ]
      ], "nm": [["2b9e78164ff2ce39e88df4193ac325d1", 1]]
    },
    {"p":
      [
        [0.324160472587, 19, 0.545845683724, -7170.52330844, -7173.84093302,
          0.580005023323, 0.412284080229
        ],
        [0.0702195463056, 20, 0.125771534717, -7171.9911777, -7174.45240846,
          0.599507631917, 0.223684638039
        ],
        [0.0113806741459, 42, 0.111434268236, -7172.11220985, -7174.65129768,
          0.599463314398, 0.183341029901
        ],
        [0.100922244176, 41, 0.10462515145, -7172.17526077, -7175.0120811,
          0.609434383531, 0.127812525541
        ],
        [0.54898325724, 18, 0.0449199828046, -7173.020762, -7177.9785838,
          0.61755224206, 0.00658017837844
        ],
        [0.027362203106, 100, 0.0250055998734, -7173.60654495,
          -7177.02787121, 0.573208515573, 0.0170265593697
        ],
        [0.22296431901, 99, 0.0233267146184, -7173.67604549, -7176.75007448,
          0.557131315956, 0.0224787668554
        ],
        [0.871912746234, 21, 0.0101063596436, -7174.51247985, -7178.55904956,
          0.599031532993, 0.00368251553267
        ],
        [0.166493815717, 40, 0.00896470493308, -7174.63234955,
          -7178.72811741, 0.626438953216, 0.00310970615496
        ]
      ], "nm": [["efc06ebfa23941cf4e0745168a8e759a", 1]]
    },
    {"p":
      [
        [0.318447231656, 19, 0.597424944741, -7173.36225235, -7176.68715851,
          0.586808933904, 0.47381238552
        ],
        [0.0688227863947, 20, 0.112405557033, -7175.03276763, -7177.52481218,
          0.61098864716, 0.205030298248
        ],
        [0.0109715466219, 42, 0.0976757671143, -7175.17322751,
          -7177.75960612, 0.612120807679, 0.162124381865
        ],
        [0.101814119075, 41, 0.0920734110524, -7175.2322948, -7178.12763941,
          0.621901435687, 0.112205334341
        ],
        [0.54898325724, 18, 0.0422759029488, -7176.01066376, -7181.0283332,
          0.627960671881, 0.00616961690896
        ],
        [0.0264107188941, 100, 0.021541514022, -7176.68489905,
          -7180.16190692, 0.586417240188, 0.0146737916822
        ],
        [0.222710960984, 99, 0.0203544748087, -7176.74158023, -7179.84525288,
          0.569490680216, 0.0201401849261
        ],
        [0.87195703866, 21, 0.00859449843747, -7177.60375873, -7181.68715955,
          0.61288864423, 0.00319251942374
        ],
        [0.166493815717, 40, 0.00765392984223, -7177.71966179, -7181.8728493,
          0.640315772708, 0.00265148708453
        ]
      ], "nm": [["fbb8a6b24517c775456327b492716e9f", 1]]
    },
    {"p":
      [
        [12.2981053207, 13, 0.99787861511, -7592.11306058, -7599.52791534,
          1.99999275208, 0.999825703001
        ],
        [0.127360910014, 100, 0.0021213848896, -7598.2666231, -7608.18249085,
          1.99999275208, 0.000174296998777
        ]
      ], "nm": [["3ab5558fb8c520d266057520777220ee", 1]]
    },
    {"p":
      [
        [9.90140991385e-06, 100, 0.328330714978, -7459.17433492,
          -7464.93365612, 1.23314436209, 0.242248513067
        ],
        [0.245811292309, 99, 0.328321353678, -7459.17436343, -7464.4829247,
          1.23313554159, 0.380199278774
        ],
        [0.0637637033361, 42, 0.328235574787, -7459.17462473, -7464.5486939,
          1.23314801794, 0.355998435192
        ],
        [0.0428831777341, 20, 0.00439906341755, -7463.48696464,
          -7467.9860577, 1.2956072693, 0.0114451096582
        ],
        [0.495405521901, 18, 0.00411282081108, -7463.55424718, -7468.9572722,
          1.26947579501, 0.00433338083691
        ],
        [0.413211162734, 19, 0.0036428664018, -7463.67558545, -7469.46281319,
          1.29753766831, 0.00261380507467
        ],
        [0.104859811392, 41, 0.00295760592634, -7463.88397617,
          -7469.27258079, 1.32033081472, 0.00316147739628
        ]
      ], "nm": [["e163a8a9a4ba265df68608abd24365bd", 1]]
    },
    {"p":
      [
        [0.0696130119542, 100, 0.724220774349, -7522.6408485, -7528.21240986,
          1.37124498296, 0.750061069001
        ],
        [0.245811292309, 99, 0.124280444924, -7524.40340411, -7530.198281,
          1.45887145612, 0.102954124349
        ],
        [0.0637637033361, 42, 0.124263805518, -7524.40353801, -7530.06636389,
          1.4588786435, 0.117472069855
        ],
        [0.0226801510126, 41, 0.00823276634939, -7527.11782269,
          -7532.1119378, 1.44240165774, 0.0151898385893
        ],
        [0.884309907393, 21, 0.00779672559318, -7527.17224093,
          -7533.07164425, 1.42154024797, 0.00581778870139
        ],
        [0.166493815717, 40, 0.00771647354513, -7527.18258731,
          -7533.06288106, 1.43988065325, 0.00586899509179
        ],
        [0.100137998355, 20, 0.0034890097203, -7527.97632683, -7533.86325847,
          1.53675645682, 0.00263611441245
        ]
      ], "nm": [["52b981c815528ea2618f1fb2d8c85172", 1]]
    },
    {"p":
      [
        [0.421742646498, 18, 0.211467001572, -7287.83049618, -7291.62730978,
          0.733903940161, 0.193667469667
        ],
        [0.051090638585, 42, 0.200152776844, -7287.88548419, -7291.0536458,
          0.815464719403, 0.343712858848
        ],
        [0.00511603974032, 100, 0.187755129354, -7287.94942654,
          -7292.3999354, 0.815730532094, 0.0894354376833
        ],
        [0.245811292309, 99, 0.186195883686, -7287.95776589, -7292.40428066,
          0.818417170858, 0.0890476599125
        ],
        [0.0622739738379, 20, 0.0809636797925, -7288.79056449,
          -7291.88224679, 0.813841100761, 0.150085571049
        ],
        [0.0885447091425, 41, 0.0684373380215, -7288.9586466, -7292.3404514,
          0.818331738182, 0.094916825859
        ],
        [0.412670687632, 19, 0.0380593159666, -7289.54541926, -7294.0452425,
          0.809668549213, 0.0172568625232
        ],
        [0.774971799196, 21, 0.0194745062945, -7290.21545891, -7293.90661469,
          0.691180750523, 0.0198228974917
        ],
        [0.166493815717, 40, 0.00749436846812, -7291.17041328, -7296.1734603,
          0.829308115244, 0.00205441696596
        ]
      ], "nm": [["eb5c5ae32f97bbf561a578c9afb65962", 1]]
    },
    {"p":
      [
        [0.335501183994, 19, 0.417112314526, -7171.22453922, -7174.60123755,
          0.591211366227, 0.285479155026
        ],
        [0.0733036890572, 20, 0.151935085713, -7172.23444138, -7174.73823699,
          0.607399783882, 0.248929462696
        ],
        [0.0152408504267, 42, 0.146579074938, -7172.2703297, -7174.7744539,
          0.602297946534, 0.240075309272
        ],
        [0.102901556263, 41, 0.130723096097, -7172.38481343, -7175.28117907,
          0.616776463134, 0.144637048606
        ],
        [0.54898325724, 18, 0.0502597649829, -7173.34068989, -7178.27053585,
          0.626423442381, 0.0072781063414
        ],
        [0.0310002165522, 100, 0.0426403475497, -7173.50509381,
          -7176.88751876, 0.572790392785, 0.0290171722571
        ],
        [0.220515509953, 99, 0.0389376778798, -7173.59593238, -7176.63854419,
          0.555955165068, 0.0372205999958
        ],
        [0.868229986176, 21, 0.0116836627887, -7174.79970322, -7178.81143482,
          0.604634736559, 0.00423749266889
        ],
        [0.166493815717, 40, 0.0101289755247, -7174.94249456, -7179.11576329,
          0.63534023651, 0.00312565313656
        ]
      ], "nm": [["3527a750a6453900819a3871073fbbbd", 1]]
    },
    {"p":
      [
        [9.90140991385e-06, 100, 0.328082093217, -7460.64308662,
          -7466.47040913, 1.25242167411, 0.241525023044
        ],
        [0.245811292309, 99, 0.328072820056, -7460.64311489, -7466.02047707,
          1.25241303565, 0.37876090282
        ],
        [0.0637637033361, 42, 0.327988213144, -7460.64337281, -7466.07970532,
          1.25243276085, 0.356978978653
        ],
        [0.0416966985864, 20, 0.00457889303222, -7464.91489321,
          -7469.47809857, 1.31389840404, 0.0119327132386
        ],
        [0.496310686269, 18, 0.00431272647273, -7464.97478019, -7470.4393806,
          1.28766645512, 0.00456309725079
        ],
        [0.410243578495, 19, 0.00392008288997, -7465.07023769,
          -7470.85802073, 1.31239220797, 0.00300224842628
        ],
        [0.104859811392, 41, 0.00304517118828, -7465.32279337,
          -7470.78272394, 1.33994210065, 0.00323703656678
        ]
      ], "nm": [["ee6c3481fe8b621d9a9ab8975fbb7418", 1]]
    },
    {"p":
      [
        [9.90140991385e-06, 100, 0.328112352701, -7462.05204205,
          -7467.86866956, 1.24989883382, 0.241874733179
        ],
        [0.245811292309, 99, 0.328102947249, -7462.05207072, -7467.42186618,
          1.24989743669, 0.37812443592
        ],
        [0.0637637033361, 42, 0.328018344998, -7462.05232861, -7467.47823673,
          1.24990996499, 0.357398996309
        ],
        [0.0419034485925, 20, 0.00455727487921, -7466.32867331,
          -7470.88221895, 1.31179329149, 0.0118801693924
        ],
        [0.496216073788, 18, 0.00428538670299, -7466.39018735,
          -7471.84660323, 1.2857588828, 0.00452893264951
        ],
        [0.410498209355, 19, 0.0038861323873, -7466.48798372, -7472.27440815,
          1.31094902106, 0.00295258591697
        ],
        [0.104859811392, 41, 0.00303756108287, -7466.73434322,
          -7472.18147094, 1.33745708406, 0.0032401466321
        ]
      ], "nm": [["b78f2339c270e8e9fc59c3a7983f7d7b", 1]]
    },
    {"p":
      [
        [0.225571218554, 99, 0.322179866477, -7465.08558289, -7470.84808845,
          1.53379215437, 0.438201783916
        ],
        [9.90140991385e-06, 100, 0.307842787391, -7465.13110365,
          -7471.71269025, 1.56245073905, 0.184579025858
        ],
        [0.0637637033361, 42, 0.307795362277, -7465.13125772, -7471.20510517,
          1.56246009601, 0.306636430322
        ],
        [0.386389806918, 18, 0.0238585693269, -7467.68854942, -7473.50740797,
          1.5287471284, 0.0306723002426
        ],
        [0.385476100258, 19, 0.0113607425804, -7468.43052909, -7474.98062106,
          1.63448736743, 0.00702972011359
        ],
        [0.0479563649729, 20, 0.0109708946031, -7468.46544705,
          -7473.97237334, 1.63469822555, 0.0192670158737
        ],
        [0.104859811392, 41, 0.0085794148533, -7468.71132716, -7474.80697032,
          1.65073017029, 0.00836283621057
        ],
        [0.953728463726, 98, 0.0023161888898, -7470.02076976, -7476.87177065,
          1.59098773952, 0.00106077237455
        ],
        [0.523294244552, 45, 0.0022816979914, -7470.03577297, -7476.84210917,
          1.60582821563, 0.00109270774084
        ],
        [0.740564633736, 21, 0.00177613918615, -7470.28625086,
          -7475.88787379, 1.49825552514, 0.0028374170732
        ],
        [0.166493815717, 40, 0.00103833642441, -7470.82307303, -7478.277879,
          1.69566404825, 0.000259990275205
        ]
      ], "nm": [["9eb92da8b5d09965b1bdf84980b3c311", 1]]
    },
    {"p":
      [
        [0.0105043571892, 100, 0.335249779827, -7458.08120199,
          -7463.65273074, 1.25792084241, 0.325760593252
        ],
        [0.245811292309, 99, 0.32736150413, -7458.10501278, -7463.73779038,
          1.2658280013, 0.299197260685
        ],
        [0.0637637033361, 42, 0.327289124543, -7458.10523391, -7463.55473619,
          1.26583980384, 0.35929985126
        ],
        [0.0822943364604, 20, 0.00330678779973, -7462.70010059,
          -7467.44603044, 1.3481668458, 0.00733650836633
        ],
        [0.104859811392, 41, 0.00317616455705, -7462.7404035, -7467.91924437,
          1.35597569542, 0.00457062109426
        ],
        [0.497935500491, 18, 0.00157630185837, -7463.44099635,
          -7469.02232671, 1.34020671092, 0.00151674525254
        ],
        [0.423249461775, 19, 0.00136575667975, -7463.58436924,
          -7469.74326218, 1.37609283274, 0.00073758886356
        ],
        [0.729495957818, 21, 0.000674580605774, -7464.28974197,
          -7468.98094267, 1.16584954888, 0.00158083122629
        ]
      ], "nm": [["e4ead740fca306974a5e0bb1ac64c691", 1]]
    },
    {"p":
      [
        [0.333593040575, 19, 0.450505650419, -7153.72000299, -7157.00591946,
          0.553022942879, 0.319590594353
        ],
        [0.0225059913658, 42, 0.136175948362, -7154.91642583, -7157.24942666,
          0.557345488529, 0.250518704579
        ],
        [0.0684432133096, 20, 0.132886827309, -7154.94087577, -7157.32301533,
          0.56549125321, 0.232745344444
        ],
        [0.104859811392, 41, 0.105899679731, -7155.16788138, -7158.33381724,
          0.577896362531, 0.0847023216677
        ],
        [0.0397651852874, 100, 0.0699007193872, -7155.58329767,
          -7158.8236752, 0.524301400172, 0.0518982486522
        ],
        [0.218106517764, 99, 0.0527102406276, -7155.86556386, -7158.7939293,
          0.511027004666, 0.0534651985645
        ],
        [0.54898325724, 18, 0.0466357340899, -7155.98800654, -7161.05024323,
          0.581884238122, 0.00559972236079
        ],
        [0.878597514083, 21, 0.00274939921762, -7158.81899119,
          -7162.95848109, 0.585568799001, 0.000830671523634
        ],
        [0.166493815717, 40, 0.00253580085673, -7158.89986411,
          -7163.20498416, 0.606381785436, 0.000649193855629
        ]
      ], "nm": [["014eabbe72dac8181ad8cdfbf0b2679e", 1]]
    },
    {"p":
      [
        [9.90140991385e-06, 100, 0.326458107611, -7462.16605579,
          -7468.0087469, 1.2545709831, 0.235460230733
        ],
        [0.245811292309, 99, 0.326449461785, -7462.16608228, -7467.54842438,
          1.25456940313, 0.373106742606
        ],
        [0.0637637033361, 42, 0.326367003283, -7462.1663349, -7467.59296161,
          1.25458147681, 0.356854210079
        ],
        [0.0420769602221, 20, 0.00471113284963, -7466.40442903,
          -7470.96225362, 1.31387143635, 0.0122807784031
        ],
        [0.496282004842, 18, 0.00441966280437, -7466.46829402,
          -7471.92934496, 1.28782950697, 0.00466899559768
        ],
        [0.0798125790358, 41, 0.00431612317307, -7466.49199984,
          -7471.26172953, 1.30369176609, 0.00910259376334
        ],
        [0.408541047544, 19, 0.00406334001386, -7466.55235213,
          -7472.31225709, 1.31117077016, 0.00318366115539
        ],
        [0.730650169193, 21, 0.00198237993127, -7467.27005932,
          -7471.92274113, 1.13842083584, 0.00469993089077
        ],
        [0.166493815717, 40, 0.000877350284361, -7468.08520638,
          -7474.50258304, 1.34325994663, 0.000356188885326
        ],
        [0.896165184371, 98, 0.000355438264921, -7468.98876113,
          -7474.71971985, 1.21912636199, 0.00028666788643
        ]
      ], "nm": [["98622d3181c27bea66ff55dd0347a757", 1]]
    },
    {"p":
      [
        [0.0106621723022, 100, 0.324421357534, -7527.17599979,
          -7533.29631378, 1.43863604253, 0.251096977041
        ],
        [0.245811292309, 99, 0.317483314025, -7527.19761769, -7532.90673409,
          1.44707051766, 0.370709569742
        ],
        [0.0637637033361, 42, 0.317429683657, -7527.19778662, -7533.02894376,
          1.44708141898, 0.328064175957
        ],
        [0.0605933345871, 41, 0.0101472391275, -7530.64084129, -7535.8007015,
          1.48288658694, 0.020521056533
        ],
        [0.373992641952, 45, 0.00762764959973, -7530.9262632, -7536.45151568,
          1.36333487091, 0.0107042121943
        ],
        [0.0955448220651, 20, 0.00647941678702, -7531.08941244,
          -7536.51436381, 1.53393294014, 0.0100521767133
        ],
        [0.899903971086, 21, 0.00534884368327, -7531.28116255, -7537.5095764,
          1.50032561135, 0.00371573538074
        ],
        [0.166493815717, 40, 0.00534853238141, -7531.28122075,
          -7537.65713686, 1.50034033306, 0.00320597467379
        ],
        [0.531692040748, 18, 0.00252055925069, -7532.03356215,
          -7538.54729698, 1.57188519965, 0.00131634115396
        ],
        [0.433493600822, 19, 0.00247263129741, -7532.05276006, -7539.513978,
          1.58419135035, 0.000500661530261
        ],
        [0.969680600689, 98, 0.000720772656592, -7533.28547446,
          -7541.00146721, 1.46121186855, 0.000113119081193
        ]
      ], "nm": [["83f79cd6b78922beaa31fe0877413a62", 1]]
    },
    {"p":
      [
        [0.320933191024, 19, 0.549338822605, -7173.55145339, -7176.91765014,
          0.601182105705, 0.422129406503
        ],
        [0.071716603035, 20, 0.12488745045, -7175.03275587, -7177.56822842,
          0.622042392945, 0.220243473808
        ],
        [0.00932539534572, 42, 0.110769218473, -7175.15271988,
          -7177.78987662, 0.62337531319, 0.176458450055
        ],
        [0.0994576420915, 41, 0.106817612457, -7175.18904599, -7178.05731033,
          0.630562620751, 0.135050898029
        ],
        [0.54898325724, 18, 0.044363787838, -7176.06774526, -7181.17191262,
          0.640709588373, 0.00599574132511
        ],
        [0.224653684508, 99, 0.0210484390216, -7176.81334241, -7179.97243463,
          0.583962498918, 0.019896173583
        ],
        [0.0185190507541, 100, 0.0207965610582, -7176.82538117,
          -7180.44877173, 0.603100773022, 0.0123565999661
        ],
        [0.874353129347, 21, 0.0115328355715, -7177.41497057, -7181.54137141,
          0.620113852571, 0.00414370638925
        ],
        [0.166493815717, 40, 0.0104452725255, -7177.51401932, -7181.64774747,
          0.645024755682, 0.00372555034234
        ]
      ], "nm": [["377de996e2bd03c9e7e06b2903bd4481", 1]]
    },
    {"p":
      [
        [9.90140991385e-06, 100, 0.328124520511, -7461.35048167,
          -7467.11997586, 1.23735399029, 0.240156446392
        ],
        [0.245811292309, 99, 0.328115552248, -7461.350509, -7466.65950341,
          1.23734499209, 0.380605354649
        ],
        [0.0637637033361, 42, 0.328030320518, -7461.35076879, -7466.72449597,
          1.23735727498, 0.356655546117
        ],
        [0.0414516845451, 20, 0.00453987261605, -7465.63097588,
          -7470.12899783, 1.29844025675, 0.0118492977595
        ],
        [0.49578720557, 18, 0.00429964600069, -7465.68534214, -7471.08091312,
          1.27111378899, 0.00457384093047
        ],
        [0.410068342611, 19, 0.00389561685456, -7465.7840228, -7471.50604886,
          1.29639185014, 0.00298983312233
        ],
        [0.104859811392, 41, 0.00299447125218, -7466.04710716,
          -7471.44763547, 1.32552999769, 0.00316968102931
        ]
      ], "nm": [["d56fe1039a5c7cef9a4bbc2e90a37eb3", 1]]
    },
    {"p":
      [
        [9.90140991385e-06, 100, 0.322803169433, -7461.86408574,
          -7467.8954653, 1.31100749232, 0.231520378409
        ],
        [0.245811292309, 99, 0.322795802386, -7461.86410856, -7467.42606355,
          1.31100598603, 0.370209719069
        ],
        [0.0637637033361, 42, 0.322715636868, -7461.86435694, -7467.46918902,
          1.31102516675, 0.354583612173
        ],
        [0.487925921084, 18, 0.0104927287456, -7465.29044598, -7470.8079827,
          1.32372264361, 0.0125805315441
        ],
        [0.40521927795, 19, 0.00940427931846, -7465.39996366, -7471.23261124,
          1.35152052176, 0.00822782714396
        ],
        [0.010260561493, 20, 0.00849092947461, -7465.50213002,
          -7470.36889252, 1.36500503029, 0.0195161178188
        ],
        [0.104859811392, 41, 0.00329745377472, -7466.44797791,
          -7472.12765254, 1.40142278403, 0.00336181384233
        ]
      ], "nm": [["50171569697f3f6a90d1798bf06961a4", 1]]
    },
    {"p":
      [
        [0.31772051766, 19, 0.579084904063, -7174.54426873, -7177.93379151,
          0.615330821693, 0.458043368095
        ],
        [0.0698657424917, 20, 0.116872541406, -7176.14463389, -7178.70818964,
          0.637855563739, 0.211149357881
        ],
        [0.00974300231115, 42, 0.102258950861, -7176.27820951,
          -7178.94559698, 0.639276107947, 0.166527156796
        ],
        [0.102486213559, 41, 0.0977291159926, -7176.32351831, -7179.28913271,
          0.648166569472, 0.118110741324
        ],
        [0.54898325724, 18, 0.0446829254015, -7177.10612639, -7182.20046377,
          0.656111309064, 0.00642561027832
        ],
        [0.0253374396322, 100, 0.021747723, -7177.82620878, -7181.37600684,
          0.613404448844, 0.0146545159507
        ],
        [0.22641550397, 99, 0.020028637101, -7177.90855473, -7181.12313497,
          0.600909717358, 0.0188708879966
        ],
        [0.875136022766, 21, 0.00919113092376, -7178.68747885, -7182.8683245,
          0.642990502343, 0.00329508144947
        ],
        [0.166493815717, 40, 0.00840407125111, -7178.77700158,
          -7182.98804903, 0.667045177964, 0.00292328022903
        ]
      ], "nm": [["4ba164751c387e58ed6d69dbe43b2126", 1]]
    },
    {"p":
      [
        [9.90140991385e-06, 100, 0.328403889106, -7458.51732062,
          -7464.20286341, 1.20515518848, 0.237385021572
        ],
        [0.245811292309, 99, 0.328395788688, -7458.51734528, -7463.71839657,
          1.20515334084, 0.385349310388
        ],
        [0.0637637033361, 42, 0.328308658183, -7458.51761064, -7463.79796445,
          1.20517343059, 0.355875996596
        ],
        [0.0425776657567, 20, 0.0043174808752, -7462.84889274,
          -7467.24897294, 1.26601410398, 0.0112861223307
        ],
        [0.491516788586, 18, 0.00415375478155, -7462.88755215,
          -7468.16850055, 1.23641244037, 0.00449985980187
        ],
        [0.413805943025, 19, 0.00355980331979, -7463.04185954,
          -7468.75149915, 1.26841552953, 0.00251192060088
        ],
        [0.104859811392, 41, 0.00286062504725, -7463.26052469,
          -7468.54380347, 1.29113143642, 0.0030917687113
        ]
      ], "nm": [["db7e7aa52c8dd0849b3f7090e060584f", 1]]
    },
    {"p":
      [
        [0.000399914548092, 100, 0.328460172511, -7459.19160091,
          -7464.96789409, 1.25722398941, 0.256760317254
        ],
        [0.245811292309, 99, 0.328439726261, -7459.19166316, -7464.60882798,
          1.2575269142, 0.367678581234
        ],
        [0.0637637033361, 42, 0.328355551877, -7459.19191948, -7464.64520062,
          1.25754661484, 0.354545434359
        ],
        [0.0451976077421, 20, 0.00430996587346, -7463.52508652,
          -7468.10949344, 1.32363700352, 0.011095545005
        ],
        [0.497826806236, 18, 0.00387424853503, -7463.63166479, -7469.1389108,
          1.30093016799, 0.00396349541801
        ],
        [0.410885262159, 19, 0.00354303335139, -7463.72103326,
          -7469.54955225, 1.32485060779, 0.0026286880209
        ],
        [0.104859811392, 41, 0.00301730159093, -7463.88165358,
          -7469.31368401, 1.34657679839, 0.00332793870945
        ]
      ], "nm": [["528b06e4b7dcbf7ad0699685b55ff439", 1]]
    },
    {"p":
      [
        [0.324278569978, 19, 0.544408021757, -7170.84811281, -7174.18372367,
          0.585231976924, 0.411396129138
        ],
        [0.0700540393928, 20, 0.12619789726, -7172.30996053, -7174.78876693,
          0.604846807853, 0.224643187429
        ],
        [0.0112359816455, 42, 0.111506731832, -7172.43372685, -7174.99339214,
          0.605034774514, 0.18307357137
        ],
        [0.101036492543, 41, 0.104896399103, -7172.49483863, -7175.35179488,
          0.61485190782, 0.127930271239
        ],
        [0.54898325724, 18, 0.045571602695, -7173.32852704, -7178.29519704,
          0.62267356118, 0.00674015687241
        ],
        [0.027462399955, 100, 0.0250462811125, -7173.92708646,
          -7177.36484898, 0.578517603755, 0.0170889363059
        ],
        [0.223336264945, 99, 0.0232218251315, -7174.00271924, -7177.09859504,
          0.563166052047, 0.0223021969647
        ],
        [0.871999109354, 21, 0.0101395584213, -7174.83136737, -7178.89501311,
          0.60462890658, 0.00369975693595
        ],
        [0.166493815717, 40, 0.00901168268721, -7174.94929, -7179.06359199,
          0.631913620939, 0.00312579374479
        ]
      ], "nm": [["17d83ed2f864be373817bbadde130904", 1]]
    },
    {"p":
      [
        [0.207424878409, 99, 0.372735854177, -7434.99628276, -7439.78730269,
          1.22430687094, 0.590853122152
        ],
        [9.90140991385e-06, 100, 0.303771943397, -7435.20087553,
          -7441.10410116, 1.27683384846, 0.158343859286
        ],
        [0.0637637033361, 42, 0.303683907367, -7435.20116538, -7440.72126594,
          1.27684559325, 0.232201194426
        ],
        [0.479037281888, 18, 0.00460124881461, -7439.39082502,
          -7444.79735217, 1.30167334371, 0.00394132902551
        ],
        [0.0388841321343, 20, 0.00422609164714, -7439.47587516,
          -7444.12296838, 1.34338578406, 0.00773613160811
        ],
        [0.41278164199, 19, 0.00367676731946, -7439.61511885, -7445.5020754,
          1.34168941392, 0.00194798353259
        ],
        [0.104859811392, 41, 0.00273135978709, -7439.91235319,
          -7445.51756827, 1.37293421197, 0.00191803627604
        ],
        [0.925536479477, 98, 0.00252639234134, -7439.99036043,
          -7445.81102995, 1.20958744391, 0.00143023705482
        ],
        [0.502084807888, 45, 0.00204643514925, -7440.20105344,
          -7445.68145239, 1.23364700086, 0.00162810663902
        ]
      ], "nm": [["e9bb55657202cad5ed3fdfbc3fb7127d", 1]]
    },
    {"p":
      [
        [0.861102416503, 21, 0.393288968932, -7367.14133033, -7370.58797471,
          0.336743467324, 0.208831526119
        ],
        [0.015192040198, 41, 0.29958211186, -7367.41348642, -7369.62873516,
          0.376517497494, 0.544989961801
        ],
        [0.166493815717, 40, 0.275342110521, -7367.4978606, -7370.62536311,
          0.377173093941, 0.201167808858
        ],
        [0.0186494682031, 42, 0.0137286415678, -7370.49639068, -7372.5124009,
          0.412687336715, 0.0304809420381
        ],
        [0.100137998355, 20, 0.0103348626133, -7370.78035206, -7373.68020922,
          0.421780616864, 0.00948103336562
        ],
        [0.230550991562, 99, 0.0040450150079, -7371.7183897, -7374.60214534,
          0.399652893031, 0.00377106402253
        ],
        [9.90140991385e-06, 100, 0.0036782894975, -7371.81342713,
          -7375.68446929, 0.419233059744, 0.00127766379546
        ]
      ], "nm": [["a029816798912eda7d1f76d353de7d75", 1]]
    },
    {"p":
      [
        [0.266492672416, 19, 0.911373686581, -7721.61299773, -7725.58109564,
          0.841638974907, 0.931873765813
        ],
        [6.11231144207e-06, 20, 0.0293005286706, -7725.05034518,
          -7728.96522091, 0.924417394252, 0.0315973132815
        ],
        [0.54898325724, 18, 0.0292991838965, -7725.05039108, -7730.45253457,
          0.924424629619, 0.00714032596645
        ],
        [0.0527194860772, 41, 0.0149241328192, -7725.72497119,
          -7729.35760636, 0.938222069448, 0.0213422064601
        ],
        [0.880499651299, 21, 0.00593666118554, -7726.64680386,
          -7731.64521861, 0.951769995652, 0.00216641644104
        ],
        [0.166493815717, 40, 0.00574346083736, -7726.67988878,
          -7731.23926224, 0.970092665029, 0.00325122147359
        ],
        [7.78460546161e-06, 42, 0.00342234600973, -7727.19762446,
          -7731.45178434, 0.978961018418, 0.00262875056448
        ]
      ], "nm": [["e63d7d4ed8d69ef1580115d61af47863", 1]]
    },
    {"p":
      [
        [0.324150181352, 19, 0.544160269173, -7171.7984488, -7175.13188696,
          0.584142927191, 0.41089003204
        ],
        [0.0702678962072, 20, 0.12614519288, -7173.26025905, -7175.73785835,
          0.603628914487, 0.224158687519
        ],
        [0.0112630546497, 42, 0.111744037351, -7173.38148174, -7175.93824884,
          0.603688146729, 0.183453959746
        ],
        [0.100869739594, 41, 0.10511121386, -7173.44267364, -7176.29435607,
          0.613469926899, 0.128490696821
        ],
        [0.54898325724, 18, 0.0451904472701, -7174.28680689, -7179.25819274,
          0.621587658432, 0.00663275218373
        ],
        [0.0272223183654, 100, 0.0250078012717, -7174.87850479,
          -7178.31765408, 0.577434619715, 0.0169888712078
        ],
        [0.223078080732, 99, 0.0233239223227, -7174.94821307, -7178.03731862,
          0.561480436234, 0.0224860239016
        ],
        [0.87173447638, 21, 0.0102373491616, -7175.7716499, -7179.82773797,
          0.602763461893, 0.00375269634666
        ],
        [0.166493815717, 40, 0.00907976670936, -7175.89164411, -7180.0039917,
          0.63035157975, 0.00314628023444
        ]
      ], "nm": [["17f8cd824b6985c53286f7fa0045669c", 1]]
    },
    {"p":
      [
        [9.90140991385e-06, 100, 0.327891315023, -7463.24123311,
          -7469.13292467, 1.27127183218, 0.240032226267
        ],
        [0.245811292309, 99, 0.327882153062, -7463.24126105, -7468.68338734,
          1.27127026345, 0.376271335226
        ],
        [0.0637637033361, 42, 0.327799122944, -7463.24151431, -7468.72765718,
          1.27128274746, 0.359977195368
        ],
        [0.0413719875627, 20, 0.00471962899855, -7467.48218511,
          -7472.10034095, 1.33327880201, 0.0123463060047
        ],
        [0.494374255482, 18, 0.00451254291312, -7467.52705447,
          -7473.02161051, 1.30491392448, 0.00491399544864
        ],
        [0.410742240237, 19, 0.00404948254458, -7467.6353262, -7473.4783295,
          1.33187509472, 0.00311231978533
        ],
        [0.104859811392, 41, 0.0031457545149, -7467.88786153, -7473.40574641,
          1.35995128965, 0.00334662189938
        ]
      ], "nm": [["e0f9e229f93347f2a670a8ddd298d51b", 1]]
    },
    {"p":
      [
        [9.90140991385e-06, 100, 0.328398735092, -7458.1525312,
          -7463.82185348, 1.20326336269, 0.241178560092
        ],
        [0.245811292309, 99, 0.328389448147, -7458.15255948, -7463.36140582,
          1.20326177087, 0.382215747941
        ],
        [0.0637637033361, 42, 0.328302411951, -7458.15282456, -7463.43478307,
          1.20327410912, 0.355174062186
        ],
        [0.0424928304655, 20, 0.00431287192727, -7462.4851557,
          -7466.88555834, 1.26333114741, 0.0112664886418
        ],
        [0.490840510284, 18, 0.00417389735401, -7462.51790951,
          -7467.79608632, 1.23326151182, 0.00453264079815
        ],
        [0.413082332999, 19, 0.00357302742134, -7462.67334647,
          -7468.36987492, 1.26487308778, 0.00255363065827
        ],
        [0.104859811392, 41, 0.00284960810769, -7462.89957825,
          -7468.18282851, 1.28844356872, 0.0030788696827
        ]
      ], "nm": [["6e78b4def25975c579d242fed7380df0", 1]]
    },
    {"p":
      [
        [0.225831801553, 99, 0.337951515547, -7365.53360643, -7370.80831721,
          1.36124642686, 0.472478122044
        ],
        [0.0133802937859, 100, 0.330843381409, -7365.55486377,
          -7371.39870444, 1.3827611599, 0.261806114114
        ],
        [0.0637637033361, 42, 0.320050638261, -7365.58802964, -7371.42403298,
          1.39191491569, 0.255258222677
        ],
        [0.100137998355, 20, 0.00325643072645, -7370.17587714,
          -7375.63776003, 1.50293988611, 0.00377555962886
        ],
        [0.104859811392, 41, 0.00325641870669, -7370.17588083,
          -7375.74465081, 1.50293146202, 0.00339280781247
        ],
        [0.923011670097, 98, 0.00123683487012, -7371.14395328,
          -7377.30320357, 1.36298709848, 0.000713983865605
        ],
        [0.5196001596, 45, 0.000977507137701, -7371.37925856, -7377.43731234,
          1.40735192392, 0.000624375276876
        ],
        [0.498309162091, 18, 0.000937051315488, -7371.4215261,
          -7377.48057758, 1.52429917467, 0.000597937572707
        ],
        [0.421922761421, 19, 0.000836539884418, -7371.53498995,
          -7378.11132781, 1.55893122486, 0.000318217820258
        ],
        [0.75274116273, 21, 0.0006536821425, -7371.78164294, -7376.93223657,
          1.33961038358, 0.00103465918754
        ]
      ], "nm": [["20c757c926e8014ea97b951d99780912", 1]]
    },
    {"p":
      [
        [0.323805034173, 19, 0.546251884892, -7170.54095413, -7173.8625385,
          0.581242663123, 0.413142126544
        ],
        [0.0704287419414, 20, 0.125473808861, -7172.01193728, -7174.48086102,
          0.601065442403, 0.222620637467
        ],
        [0.0113356978872, 42, 0.111407878598, -7172.13083628, -7174.67616269,
          0.600881474465, 0.183124723343
        ],
        [0.100762628101, 41, 0.10470610637, -7172.19287689, -7175.03182499,
          0.610722039074, 0.128317180829
        ],
        [0.54898325724, 18, 0.0446323497518, -7173.0455754, -7178.01629304,
          0.619398506408, 0.00648853725388
        ],
        [0.0272828965376, 100, 0.0249585189474, -7173.62681912,
          -7177.05473651, 0.574625356658, 0.016972487553
        ],
        [0.222989748136, 99, 0.0232937290557, -7173.69585014, -7176.7747307,
          0.558548778223, 0.0224569347871
        ],
        [0.871986180919, 21, 0.0102117293266, -7174.52049733, -7178.5722688,
          0.599947985827, 0.00372125643157
        ],
        [0.166493815717, 40, 0.0090639941975, -7174.63972444, -7178.73698807,
          0.627261676129, 0.00315611579002
        ]
      ], "nm": [["d53b93c8b54a3f6a142b9b4070a8f0ef", 1]]
    },
    {"p":
      [
        [9.90140991385e-06, 100, 0.327328816507, -7465.27370546,
          -7471.2926703, 1.30825849191, 0.239545913817
        ],
        [0.245811292309, 99, 0.327319967018, -7465.2737325, -7470.84382731,
          1.30825707815, 0.375248360273
        ],
        [0.0637637033361, 42, 0.327237971713, -7465.27398303, -7470.88955022,
          1.30827619484, 0.358477247167
        ],
        [0.472119045801, 18, 0.00560277653937, -7469.3414084, -7474.81035032,
          1.32352989724, 0.00710689251285
        ],
        [0.0400964169948, 20, 0.00494070641605, -7469.46716236,
          -7474.2168898, 1.36974571841, 0.0128651950047
        ],
        [0.411103591031, 19, 0.00429775226541, -7469.60657852,
          -7475.56864032, 1.36770267874, 0.00332934334211
        ],
        [0.104859811392, 41, 0.00327200954103, -7469.87926635,
          -7475.53971619, 1.3973291512, 0.00342704788339
        ]
      ], "nm": [["09c502241261f49ac644f637ec65e3da", 1]]
    },
    {"p":
      [
        [9.90140991385e-06, 100, 0.327998256754, -7459.91526652,
          -7465.64056081, 1.21992962795, 0.242592000275
        ],
        [0.245811292309, 99, 0.327987895999, -7459.91529811, -7465.21220128,
          1.21992068665, 0.372315106796
        ],
        [0.0637637033361, 42, 0.327904019011, -7459.91555388, -7465.24169418,
          1.21993261519, 0.361494799944
        ],
        [0.0406231175013, 20, 0.00462030625068, -7464.17781383,
          -7468.62547129, 1.27676413789, 0.0122615768873
        ],
        [0.494301797779, 18, 0.00445869737665, -7464.21341816,
          -7469.55686838, 1.24862007869, 0.00483109649112
        ],
        [0.408012093673, 19, 0.00404821482884, -7464.30999882, -7469.9590492,
          1.27305433433, 0.00323132616653
        ],
        [0.104859811392, 41, 0.00298260977961, -7464.61547614,
          -7469.94590082, 1.30381196282, 0.00327409344064
        ]
      ], "nm": [["a5026845f4c6326cfeb56a93ca0d9b92", 1]]
    },
    {"p":
      [
        [0.223437676916, 99, 0.344576347727, -7421.92826252, -7425.27085959,
          0.645977321438, 0.434638546807
        ],
        [0.0153885201194, 100, 0.327684260942, -7421.97852768,
          -7425.80141166, 0.663425598965, 0.255689211398
        ],
        [0.0637637033361, 42, 0.305624016325, -7422.04822256, -7425.71182178,
          0.671696110111, 0.279653844262
        ],
        [0.0444616438598, 41, 0.0103917646904, -7425.42956457,
          -7428.26791756, 0.678148770584, 0.0217031363708
        ],
        [0.896212835986, 21, 0.00520476095566, -7426.12100443,
          -7430.25499279, 0.683384421011, 0.00297540913478
        ],
        [0.166493815717, 40, 0.00520017336563, -7426.12188624,
          -7430.18472021, 0.687376321409, 0.00319202060021
        ],
        [0.0889124607168, 20, 0.00131867599489, -7427.49395, -7430.58091565,
          0.728788717181, 0.00214783142688
        ]
      ], "nm": [["5a3aa07d073655cb9cbf3273d8fdfa90", 1]]
    },
    {"p":
      [
        [0.301243102189, 19, 0.255838269056, -7158.74100022, -7162.26969391,
          0.66909055788, 0.189738519388
        ],
        [0.0452161534044, 42, 0.248013428725, -7158.77206281, -7161.58541335,
          0.66880692586, 0.376127233159
        ],
        [0.214629641409, 99, 0.220228938465, -7158.89087806, -7162.07467676,
          0.625486991506, 0.230595261565
        ],
        [0.0288375379433, 100, 0.217841174244, -7158.90177946,
          -7162.55077774, 0.655577123393, 0.143245950596
        ],
        [0.0615985853419, 20, 0.025117165774, -7161.06199419, -7163.78070234,
          0.69938779952, 0.0418728849054
        ],
        [0.104859811392, 41, 0.0190944611539, -7161.3361474, -7164.73686481,
          0.712206447311, 0.0160944744394
        ],
        [0.54898325724, 18, 0.0121091161536, -7161.79158713, -7166.93791388,
          0.717395270119, 0.00178144876448
        ],
        [0.867450013779, 21, 0.000934667515673, -7164.35311011,
          -7168.65911103, 0.713135245408, 0.000318615509031
        ],
        [0.166493815717, 40, 0.000822778912841, -7164.48061345,
          -7169.00428084, 0.744020385302, 0.000225611674314
        ]
      ], "nm": [["d1dddd619c51b4defa504c89d5ccedee", 1]]
    },
    {"p":
      [
        [0.336176413905, 19, 0.446727716898, -7170.56399014, -7173.91783311,
          0.576503508222, 0.307921166205
        ],
        [0.0715266908769, 20, 0.152345870537, -7171.63978601, -7174.09443013,
          0.590778543644, 0.258074106885
        ],
        [0.0117436520137, 42, 0.13737323283, -7171.74323786, -7174.26089336,
          0.589856633924, 0.218499460111
        ],
        [0.100267588334, 41, 0.128489247801, -7171.81009418, -7174.61868066,
          0.599819574619, 0.152779582125
        ],
        [0.54898325724, 18, 0.0515419296754, -7172.72354376, -7177.64765439,
          0.609294281415, 0.00738922249556
        ],
        [0.0263279355439, 100, 0.0305514551152, -7173.24652709,
          -7176.66849425, 0.564660156097, 0.0196717315015
        ],
        [0.221668614011, 99, 0.0293595449904, -7173.2863217, -7176.32958883,
          0.546353986148, 0.0276075166987
        ],
        [0.872736264127, 21, 0.0124974965581, -7174.14041106, -7178.187027,
          0.589052337, 0.00430875889073
        ],
        [0.166493815717, 40, 0.0111135055957, -7174.25777832, -7178.32633313,
          0.615637499535, 0.00374845508826
        ]
      ], "nm": [["74444d6b173e6164e61e65f09118d1ae", 1]]
    },
    {"p":
      [
        [9.90140991385e-06, 100, 0.328519651373, -7456.82421068,
          -7462.46614885, 1.1973121282, 0.243006101596
        ],
        [0.245811292309, 99, 0.328510076707, -7456.82423983, -7462.011967,
          1.19731075846, 0.382706511096
        ],
        [0.0637637033361, 42, 0.328422313008, -7456.82450702, -7462.09129611,
          1.19732316074, 0.353519728789
        ],
        [0.0428569077999, 20, 0.00423524080864, -7461.17536715,
          -7465.5591613, 1.2579091901, 0.0110239933385
        ],
        [0.493635134743, 18, 0.00400645844941, -7461.23089967, -7466.5181727,
          1.23050275369, 0.00422518357013
        ],
        [0.412830499528, 19, 0.00349805859497, -7461.36659921,
          -7467.04520721, 1.25954820472, 0.0024943500562
        ],
        [0.104859811392, 41, 0.00280820105897, -7461.58626325,
          -7466.85261145, 1.28255825071, 0.00302413155454
        ]
      ], "nm": [["6a7d99a4c578dd51ae1dca4f9fb66b61", 1]]
    },
    {"p":
      [
        [9.90140991385e-06, 100, 0.327762436227, -7460.41137055,
          -7466.18027189, 1.23301365286, 0.243459415291
        ],
        [0.245811292309, 99, 0.327751278064, -7460.41140459, -7465.77852248,
          1.23301245869, 0.363834707628
        ],
        [0.0637637033361, 42, 0.327670166448, -7460.4116521, -7465.76789154,
          1.23302408136, 0.367723247605
        ],
        [0.0401307828635, 20, 0.00481681141933, -7464.63154744,
          -7469.1131701, 1.28869832375, 0.0129623894624
        ],
        [0.494892933078, 18, 0.00465296069088, -7464.66615589,
          -7470.03976113, 1.26033599217, 0.0051318232961
        ],
        [0.408100187054, 19, 0.00424425532975, -7464.75809323,
          -7470.43506407, 1.28456792829, 0.00345615975078
        ],
        [0.104859811392, 41, 0.00310209182111, -7465.07158295,
          -7470.44200409, 1.3166042039, 0.00343225696709
        ]
      ], "nm": [["a907db2b9cfc390e3e41af2bf173ca86", 1]]
    },
    {"p":
      [
        [0.321863051489, 19, 0.45359489183, -7176.09205315, -7179.51184671,
          0.625717048223, 0.333538072154
        ],
        [0.0667252988994, 41, 0.154913404207, -7177.16639136, -7179.80473238,
          0.642695975849, 0.248855235978
        ],
        [0.071945421397, 20, 0.111906103687, -7177.49159748, -7180.0829611,
          0.646220608305, 0.188414180912
        ],
        [0.00913893181562, 42, 0.0998336909198, -7177.60575193,
          -7180.29684435, 0.647446909053, 0.152133644916
        ],
        [0.870341880208, 21, 0.0524675483289, -7178.24906279, -7182.33954119,
          0.631934434028, 0.0197284653593
        ],
        [0.166493815717, 40, 0.0464914873914, -7178.36998841, -7182.23105305,
          0.660837759464, 0.0219891836697
        ],
        [0.54898325724, 18, 0.0410723359146, -7178.49392284, -7183.58849434,
          0.665317595171, 0.0056582201756
        ],
        [0.0252384296717, 100, 0.0208095079095, -7179.17384765,
          -7182.73757558, 0.62129254991, 0.0132504053982
        ],
        [0.228074426207, 99, 0.0189110298123, -7179.2695123, -7182.52233708,
          0.610948295251, 0.0164325914373
        ]
      ], "nm": [["a18095bceb62fd997f7c78c730137a09", 1]]
    },
    {"p":
      [
        [9.90140991385e-06, 100, 0.328131661462, -7461.02700321,
          -7466.76727453, 1.2239980972, 0.241710509655
        ],
        [0.245811292309, 99, 0.328121918777, -7461.02703291, -7466.32195999,
          1.22399659464, 0.377305541052
        ],
        [0.0637637033361, 42, 0.328036753098, -7461.0272925, -7466.37401172,
          1.22400885965, 0.358168511365
        ],
        [0.0412953868337, 20, 0.00450767505958, -7465.31463664,
          -7469.78239518, 1.28311560187, 0.0118534637116
        ],
        [0.491805843408, 18, 0.00438949194953, -7465.34120466,
          -7470.68374233, 1.25298395433, 0.00481277079549
        ],
        [0.410099795086, 19, 0.00386619106264, -7465.46814835,
          -7471.16750772, 1.28126637369, 0.00296687017511
        ],
        [0.104859811392, 41, 0.00294630859121, -7465.73986509,
          -7471.09740065, 1.30961423389, 0.00318233324545
        ]
      ], "nm": [["e6dbac5f3e315f5e62f553ef279a5e70", 1]]
    },
    {"p":
      [
        [0.203066277836, 99, 0.394245968187, -7464.80230597, -7470.04804211,
          1.37641324859, 0.617803519714
        ],
        [9.90140991385e-06, 100, 0.291521938714, -7465.1041657,
          -7471.47809079, 1.4418639926, 0.147838696762
        ],
        [0.0637637033361, 42, 0.29144273988, -7465.10443741, -7471.10431545,
          1.44188249078, 0.214840766411
        ],
        [0.0416450509685, 20, 0.00459502208366, -7469.25430741,
          -7474.42587766, 1.52207443538, 0.00775497775327
        ],
        [0.492816928461, 18, 0.00442740516416, -7469.2914673, -7475.27248619,
          1.49278515618, 0.0033258536981
        ],
        [0.412752078947, 19, 0.00397173350149, -7469.40007832,
          -7475.75302578, 1.52159164743, 0.0020568728608
        ],
        [0.929087707396, 98, 0.00346851728691, -7469.53555376,
          -7475.86809986, 1.39169375575, 0.00183329102881
        ],
        [0.104859811392, 41, 0.00326736746339, -7469.59529636,
          -7475.70604639, 1.54963045758, 0.00215580929341
        ],
        [0.496526153769, 45, 0.00305930771898, -7469.66109231,
          -7475.60283032, 1.41255081808, 0.00239021247806
        ]
      ], "nm": [["3b62386c0c9b5080616c5417976fc0cb", 1]]
    },
    {"p":
      [
        [0.32021047316, 19, 0.584853098716, -7171.24924034, -7174.5826072,
          0.587110632917, 0.459883371962
        ],
        [0.0687537347785, 20, 0.115793114378, -7172.86879594, -7175.3652008,
          0.612432910077, 0.210267246717
        ],
        [0.0109605632448, 42, 0.100561548508, -7173.00983108, -7175.60130792,
          0.613790883211, 0.166047219344
        ],
        [0.101700604117, 41, 0.0948490978986, -7173.06831386, -7175.96623754,
          0.623525189874, 0.115277536685
        ],
        [0.54898325724, 18, 0.043700740225, -7173.84323601, -7178.84027883,
          0.628789632145, 0.00650975154316
        ],
        [0.0265355708804, 100, 0.0222526880809, -7174.51813823,
          -7177.99758462, 0.587915491766, 0.0151196541654
        ],
        [0.22273697898, 99, 0.0209776685779, -7174.57714258, -7177.68239068,
          0.570880292965, 0.0207218653721
        ],
        [0.870405724772, 21, 0.00903957765328, -7175.41898859,
          -7179.47893045, 0.612975794782, 0.00343717416652
        ],
        [0.166493815717, 40, 0.00797246596146, -7175.5446072, -7179.70701732,
          0.641950468202, 0.00273618004504
        ]
      ], "nm": [["e8877b4799e23448c3c86f513d87afbb", 1]]
    },
    {"p":
      [
        [9.90140991385e-06, 100, 0.32782229616, -7459.41113913,
          -7465.25364878, 1.25616988348, 0.240775364218
        ],
        [0.245811292309, 99, 0.32781263185, -7459.41116861, -7464.81650775,
          1.25616848034, 0.372786333829
        ],
        [0.0637637033361, 42, 0.327730138285, -7459.41142029, -7464.84524575,
          1.25618051499, 0.362225674084
        ],
        [0.0406950664332, 20, 0.00477718123909, -7463.63976013,
          -7468.20315708, 1.31517852073, 0.012608309743
        ],
        [0.496416312296, 18, 0.00454315357004, -7463.68998942,
          -7469.15378065, 1.28867946061, 0.00487311089988
        ],
        [0.408523173088, 19, 0.00418141493798, -7463.77296112,
          -7469.53214156, 1.31175839682, 0.00333799930241
        ],
        [0.104859811392, 41, 0.00313318395805, -7464.06156108,
          -7469.51573741, 1.34227490076, 0.00339320792406
        ]
      ], "nm": [["65568eb8f4a74c9bd057dc3b805ca52d", 1]]
    },
    {"p":
      [
        [9.90140991385e-06, 100, 0.32827175134, -7458.30540001,
          -7464.01498906, 1.21652551018, 0.242246987111
        ],
        [0.245811292309, 99, 0.328262275389, -7458.30542888, -7463.56136921,
          1.21652409037, 0.381296642957
        ],
        [0.0637637033361, 42, 0.328175719311, -7458.30569259, -7463.63418214,
          1.21653650441, 0.354519990557
        ],
        [0.0416511318446, 20, 0.00441402020334, -7462.6144559,
          -7467.06193731, 1.27615736878, 0.0115076215533
        ],
        [0.49454501956, 18, 0.00420641357568, -7462.66263138, -7468.01086351,
          1.24864779805, 0.00445525084473
        ],
        [0.40981816197, 19, 0.00377636141731, -7462.77048083, -7468.4485103,
          1.27436804491, 0.00287610392899
        ],
        [0.104859811392, 41, 0.00289345876428, -7463.0367892, -7468.37438284,
          1.30214015982, 0.0030974030471
        ]
      ], "nm": [["7b81c89a42041bad765ab1192f6ff56a", 1]]
    },
    {"p":
      [
        [9.90140991385e-06, 100, 0.328406445748, -7459.72687637,
          -7465.41238488, 1.20528660002, 0.237653505647
        ],
        [0.245811292309, 99, 0.328398309255, -7459.72690114, -7464.92921566,
          1.20527702348, 0.38528486786
        ],
        [0.0637637033361, 42, 0.328311156972, -7459.72716656, -7465.00909516,
          1.20529740461, 0.355705620611
        ],
        [0.0425841876526, 20, 0.00431543948514, -7464.0589292,
          -7468.46102524, 1.26626306064, 0.0112703276076
        ],
        [0.491533590358, 18, 0.00415117128196, -7464.09773784,
          -7469.38105725, 1.23670466201, 0.00449129640757
        ],
        [0.4138124798, 19, 0.00355779636748, -7464.25198702, -7469.96387625,
          1.26868162976, 0.00250759065001
        ],
        [0.104859811392, 41, 0.00285968088993, -7464.47041833,
          -7469.75606653, 1.29134542569, 0.00308679121772
        ]
      ], "nm": [["9b493d0122b76ba61b86b3acaf48add4", 1]]
    },
    {"p":
      [
        [9.90140991385e-06, 100, 0.32809021851, -7460.45544027,
          -7466.29650901, 1.25653909278, 0.241770068267
        ],
        [0.245811292309, 99, 0.328080991773, -7460.45546839, -7465.84481559,
          1.25653770474, 0.379813581839
        ],
        [0.0637637033361, 42, 0.327996248049, -7460.45572673, -7465.90995151,
          1.25655036489, 0.355862576969
        ],
        [0.0418086704243, 20, 0.00457327230017, -7464.72849991,
          -7469.31244547, 1.31887337804, 0.0118467158044
        ],
        [0.496505964669, 18, 0.00429779267935, -7464.79062734,
          -7470.27866459, 1.29313500153, 0.00450790067833
        ],
        [0.410316631571, 19, 0.00391073091568, -7464.88500461,
          -7470.69509828, 1.31766776754, 0.00297248370336
        ],
        [0.104859811392, 41, 0.00305074577217, -7465.13334282,
          -7470.61304466, 1.34446788993, 0.00322667273877
        ]
      ], "nm": [["cdb26976a914f397aed4d8c36370e31d", 1]]
    },
    {"p":
      [
        [0.320751469593, 19, 0.555107331575, -7173.51111767, -7176.86978367,
          0.598372869866, 0.42740199528
        ],
        [0.0710979472597, 20, 0.122421859413, -7175.02280621, -7177.54721298,
          0.619529249968, 0.21708645823
        ],
        [0.0105374462106, 42, 0.109009075331, -7175.13884802, -7177.74685123,
          0.619732528196, 0.177799665712
        ],
        [0.100744799481, 41, 0.1035374709, -7175.19034557, -7178.07698881,
          0.628754001307, 0.127806814743
        ],
        [0.54898325724, 18, 0.0439948658488, -7176.04620621, -7181.11795062,
          0.638140625164, 0.00610774757342
        ],
        [0.0299733884253, 100, 0.0249066140971, -7176.61514576,
          -7180.0524555, 0.59081662032, 0.0177263666838
        ],
        [0.228156857767, 99, 0.0212825597325, -7176.77239121, -7179.98381572,
          0.583894094398, 0.0189858307844
        ],
        [0.873486157946, 21, 0.0103865584274, -7177.48976664, -7181.602171,
          0.619198194785, 0.00376345599266
        ],
        [0.166493815717, 40, 0.00935366467515, -7177.59451094,
          -7181.72704251, 0.645128058854, 0.00332166500034
        ]
      ], "nm": [["3fea733b7e6eab4b8ff161945af74228", 1]]
    },
    {"p":
      [
        [0.0597878041383, 41, 0.151343982487, -7449.78266047, -7453.69358863,
          1.05649531785, 0.239095180573
        ],
        [0.042492903578, 42, 0.144821001075, -7449.82671725, -7453.62517484,
          1.04696991221, 0.256025105265
        ],
        [0.805533766004, 21, 0.143649110912, -7449.83484215, -7454.56893359,
          0.983742266609, 0.0996353232385
        ],
        [0.0107487777697, 100, 0.128860177589, -7449.94348783,
          -7455.06740545, 1.03891842647, 0.0605242972806
        ],
        [0.325242243482, 19, 0.125463413994, -7449.97020156, -7454.3724498,
          0.984033257227, 0.121267705312
        ],
        [0.245811292309, 99, 0.123993458087, -7449.98198694, -7455.061714,
          1.04656381068, 0.0608697506921
        ],
        [0.083589399482, 20, 0.0833949826983, -7450.3786276, -7454.31822912,
          1.05984468359, 0.128024445352
        ],
        [0.166493815717, 40, 0.0745729564971, -7450.49043782, -7455.80306433,
          1.08667152106, 0.0290026155646
        ],
        [0.54898325724, 18, 0.0239009166612, -7451.62829894, -7457.45564811,
          1.0640603393, 0.00555557672222
        ]
      ], "nm": [["706671b1b749df24ccff13f28394335b", 1]]
    },
    {"p":
      [
        [0.318285867106, 19, 0.695029915765, -7170.86320309, -7174.17454278,
          0.580797555428, 0.586282700531
        ],
        [0.0562819158837, 20, 0.0932263098697, -7172.872128, -7175.30436366,
          0.606266084308, 0.189422736476
        ],
        [0.00795359685642, 42, 0.0655580911263, -7173.22422134,
          -7175.85461242, 0.61462650343, 0.109260228065
        ],
        [0.101240210911, 41, 0.0636429450198, -7173.2538695, -7176.12860882,
          0.621314567708, 0.0830743550235
        ],
        [0.54898325724, 18, 0.047852787673, -7173.5390286, -7178.46501879,
          0.61999717243, 0.00803113677758
        ],
        [0.023548208491, 100, 0.0118167057449, -7174.9376437, -7178.45401227,
          0.590761961633, 0.00812001993023
        ],
        [0.2245625698, 99, 0.0113359455359, -7174.97917928, -7178.11076058,
          0.574496962588, 0.0114453586694
        ],
        [0.874700560044, 21, 0.00605222753014, -7175.60673158,
          -7179.72103965, 0.613584181689, 0.00228714707764
        ],
        [0.166493815717, 40, 0.0054850717352, -7175.7051278, -7179.81774901,
          0.63855310025, 0.00207631744952
        ]
      ], "nm": [["053222b96e892bc20354b522d1814693", 1]]
    },
    {"p":
      [
        [0.3006402463, 19, 0.783974621779, -7171.24580632, -7174.53994034,
          0.581436437081, 0.69899311161
        ],
        [0.0640539710738, 20, 0.0625451435248, -7173.77429438,
          -7176.25262576, 0.615615493364, 0.126084897851
        ],
        [0.00930950939813, 42, 0.0502636754198, -7173.99290031,
          -7176.62167661, 0.621096230476, 0.087173868864
        ],
        [0.101646256201, 41, 0.0482182281485, -7174.03444584, -7176.93889069,
          0.629157498667, 0.0634778189503
        ],
        [0.54898325724, 18, 0.0266967061719, -7174.62564278, -7179.63406229,
          0.630181735533, 0.00428670743391
        ],
        [0.0266899324776, 100, 0.0103099532278, -7175.57707321,
          -7179.06694018, 0.595406611481, 0.00755826037746
        ],
        [0.227264412721, 99, 0.00927017603806, -7175.6833806, -7178.88166991,
          0.584811010865, 0.00909669643179
        ],
        [0.874297522835, 21, 0.0045768959587, -7176.38916194, -7180.52199761,
          0.622237811279, 0.00176399940409
        ],
        [0.166493815717, 40, 0.004144599731, -7176.48837675, -7180.64192606,
          0.647210188076, 0.00156463907672
        ]
      ], "nm": [["fec54de2aa2a04b9b966d5dbb0cc148b", 1]]
    }
  ], "metadata":
  {"invocation":
    "pplacer -o Macrostomorpha_CO1.jplace -p --keep-at-most 20 -c Macrostomorpha_CO1.refpkg Macrostomorpha_CO1_All_Align.fasta"
  }, "version": 3, "fields":
  ["distal_length", "edge_num", "like_weight_ratio", "likelihood",
    "marginal_like", "pendant_length", "post_prob"
  ]
}
