# Supplementary material for: Biodiversity between sand grains: Meiofauna composition across southern and western Sweden assessed by metabarcoding
Source: Biodivers Data J. 2020 Apr 27;8:e51813. doi: 10.3897/BDJ.8.e51813 (PMC7198628; doi:10.3897/BDJ.8.e51813)
Supplement: Supplementary material 18 — Supplemental Data 18 [file bdj-08-e51813-s018.jplace]

{"tree":
  "(((MG256113_Austrorhynchus_pacificus:0.168129{0},((MG256138_Phonorhynchus_helgolandicus:0.432457{1},MG256131_Duplacrorhynchus_minor:0.166895{2}):0.100298{3}[96],MG256168_Yaquinaia_microrhynchus:0.177737{4}):0.00911177{5}[65]):0.0320385{6}[89],((((AJ405989_Temnocephala_sp:1.08112{7},MG256122_Carcharodorhynchus_sp:0.374302{8}):0.260987{9}[92],MG256169_Zonorhynchus_seminascatus:0.288241{10}):0.0596771{11}[70],(MG256139_Polycystis_hamata:0.251032{12},((OUTGROUP_KP730571_Austromacrostomum_arumoidicornum:0.28868{13},OUTGROUP_KP730560_Cylindromacrostomum_notandum:0.259495{14}):0.526873{15}[100],MG256143_Utelga_heinckei:0.274307{16}):0.123808{17}[87]):0.0592823{18}[69]):0.05265{19}[83],(MG256120_Brachyrhynchoides_sp:0.329423{20},(((((MG256114_Baicalellia_sp:0.372919{21},MG256123_Cheliplana_setosa:0.170814{22}):0.0397185{23}[86],(OUTGROUP_KP730564_Bradynectes_sterreri:0.576463{24},((MG256121_Byrsophlebs_sp:0.389459{25},(MG266164_Tvaerminnea_karlingi:0.459156{26},(((((MG256126_Astrotorhynchus_hakaiensis:0.00113239{27},MG256125_Astrotorhynchus_hakaiensis:0.0029157{28}):0.0328708{29}[98],MG256128_Astrotorhynchus_hakaiensis:0.0158241{30}):0.130642{31}[100],(MG256161_Astrotorhynchus_intermedius:0.00173147{32},MG256159_Astrotorhynchus_intermedius:0.00105164{33}):0.0889201{34}[100]):0.0256947{35}[75],(MG256146_Astrotorhynchus_sp:0.135071{36},((MG256116_Astrotorhynchus_bifidus:0.00947115{37},MG256115_Astrotorhynchus_bifidus:0.00911231{38}):0.154278{39}[100],(MG256127_Astrotorhynchus_regulatus:0.00417273{40},MG256124_Astrotorhynchus_regulatus:1e-06{41}):0.0969959{42}[100]):0.0312166{43}[35]):0.00130928{44}[0]):0.161806{45}[100],((MG256140_Promesostoma_dipterostylum:0.112565{46},MG256141_Promesostoma_sp:0.329918{47}):0.128146{48}[99],((MG266163_Trigonostomum_tori:0.160326{49},(MG266160_Ceratopera_pilifera:0.157378{50},(MG266159_Ceratopera_pacifica:0.0733796{51},MG266158_Ceratopera_complicata:0.111662{52}):0.0812451{53}[97]):0.059443{54}[79]):0.0435401{55}[65],(MG266162_Ptychopera_unicornis:0.21649{56},MG266161_Ptychopera_japonica:0.118958{57}):0.117389{58}[99]):0.14171{59}[100]):0.0251945{60}[50]):0.000596233{61}[0]):0.0564844{62}[73]):0.0306852{63}[75],KP730579_Haplopharynx_rostratus:0.925402{64}):0.0306118{65}[62]):0.042612{66}[58]):0.0524694{67}[71],KC706826_Cheliplana_sp:0.393266{68}):0.0310469{69}[78],MG256112_Anoplodium_hymanae:0.656856{70}):0.0681794{71}[95],(MG256136_Gyratrix_hermaphroditus:0.345933{72},MG256142_Uncinorhynchus_sp:0.270723{73}):0.126296{74}[92]):0.0124493{75}[40]):0.0175989{76}[44]):0.0314207{77}[82]):0.0773281{78}[97],MG256137_Paraustrorhynchus_pacificus:0.116535{79},MG256111_Alcha_evelinae:0.17589{80}):0{81};",
  "placements":
  [
    {"p":
      [
        [0.107277181379, 0, 0.590855631013, -8011.76581719, -8014.59999196,
          0.224365835644, 0.494676184057
        ],
        [0.0249973002604, 19, 0.115516729046, -8013.39797354, -8015.4807304,
          0.23333630071, 0.20503176783
        ],
        [0.0103911395503, 76, 0.0485991317554, -8014.26378323,
          -8016.18744349, 0.250098066936, 0.101134553124
        ],
        [7.67107784571e-06, 77, 0.0401540948435, -8014.45466447,
          -8017.21030885, 0.24963567846, 0.0363642619599
        ],
        [0.329417815616, 20, 0.0391648545546, -8014.47960912, -8018.8611249,
          0.251911724339, 0.00697805646803
        ],
        [0.0124432274478, 75, 0.0391598142804, -8014.47973782,
          -8016.55013447, 0.25191530555, 0.0703695653707
        ],
        [0.0592751054761, 18, 0.0337582853608, -8014.62816302,
          -8017.61687826, 0.235381952397, 0.0242160848423
        ],
        [0.0596698324084, 11, 0.0337565802723, -8014.62821353, -8017.6988608,
          0.235378831842, 0.0223099894383
        ],
        [0.0675110045235, 71, 0.0244427953458, -8014.95105339,
          -8017.73384493, 0.250628379078, 0.0215429883645
        ],
        [0.126288288501, 74, 0.0244140251682, -8014.95223113, -8019.07850983,
          0.251143370358, 0.00561468509572
        ],
        [0.00453212734689, 6, 0.00366405167405, -8016.84881935,
          -8019.12567672, 0.260507814067, 0.00535600632946
        ],
        [0.00910286890097, 5, 0.00349781892264, -8016.89524929,
          -8019.12424389, 0.26210998966, 0.00536368610306
        ],
        [0.177731943974, 4, 0.0015082586234, -8017.73643314, -8021.51602963,
          0.260729674579, 0.000490596003167
        ],
        [0.100291915964, 3, 0.00150792913984, -8017.73665162, -8021.39887276,
          0.26073013194, 0.000551575013118
        ]
      ], "nm": [["3ab5558fb8c520d266057520777220ee", 1]]
    },
    {"p":
      [
        [0.498072658013, 24, 0.810103228171, -7708.10507796, -7711.68102362,
          0.350935944161, 0.710476309392
        ],
        [0.00433614954865, 66, 0.0782112306812, -7710.44282639,
          -7713.10423093, 0.426072334917, 0.171182167656
        ],
        [0.0306043312764, 65, 0.0768707668931, -7710.46011399,
          -7713.97121895, 0.426932981198, 0.0719333700427
        ],
        [0.00230639447596, 67, 0.0169454607694, -7711.97223965,
          -7715.01899938, 0.446701958515, 0.0252281352242
        ],
        [0.0397088453673, 23, 0.0168459426258, -7711.97812981,
          -7715.20199815, 0.449304344855, 0.0210092133526
        ],
        [0.925394765323, 64, 0.00102337085966, -7714.7791377, -7720.01419586,
          0.439810972265, 0.000170804332882
        ]
      ], "nm": [["d54648dfee3b944e7f7dc4548d81c533", 1]]
    },
    {"p":
      [
        [0.498479383992, 24, 0.818080477372, -7706.18484121, -7709.72671648,
          0.338662236792, 0.718272864642
        ],
        [0.00460335037827, 66, 0.0753418159586, -7708.56976662,
          -7711.18315773, 0.413393266271, 0.167403704181
        ],
        [0.0306043312764, 65, 0.073856533938, -7708.58967745, -7712.05785511,
          0.414302884999, 0.0698053676673
        ],
        [0.00307251184449, 67, 0.0159685203075, -7710.12118262,
          -7713.10199143, 0.432934024749, 0.0245711890444
        ],
        [0.0397088453673, 23, 0.0158018714572, -7710.13167355,
          -7713.31850601, 0.436355234356, 0.0197876895032
        ],
        [0.925394765323, 64, 0.00095078096648, -7712.94227349,
          -7718.14125448, 0.426839574476, 0.00015918496236
        ]
      ], "nm": [["d53b93c8b54a3f6a142b9b4070a8f0ef", 1]]
    },
    {"p":
      [
        [0.201008696997, 9, 0.709879988888, -7956.07464986, -7958.55253789,
          0.167669934604, 0.754358031041
        ],
        [0.0118434081595, 11, 0.148967943761, -7957.63601465, -7959.85059576,
          0.228573414334, 0.205986211591
        ],
        [0.288232047995, 10, 0.129461269715, -7957.77636403, -7961.87515654,
          0.225843207266, 0.0272008561019
        ],
        [0.0583514084312, 71, 0.00226585818774, -7961.82179221,
          -7964.44017428, 0.260197933604, 0.00209223048104
        ],
        [0.0040695844056, 75, 0.00177083464274, -7962.0682948,
          -7963.97885809, 0.270959687808, 0.0033186129239
        ],
        [0.126288288501, 74, 0.00176420096494, -7962.07204791,
          -7965.21044791, 0.269729018363, 0.000968465011949
        ],
        [0.327230570026, 20, 0.00175688556363, -7962.07620311, -7966.3093153,
          0.27151662165, 0.000322739329335
        ],
        [8.59319365793e-06, 76, 0.00174380327489, -7962.08367727,
          -7964.21093706, 0.273902446513, 0.00263127343933
        ],
        [0.0333603003651, 19, 0.00152084321833, -7962.22048086,
          -7964.3878538, 0.264704195027, 0.00220461125731
        ],
        [7.67107784571e-06, 77, 0.000868371784138, -7962.78088112,
          -7965.2650868, 0.278236286564, 0.000916968822808
        ]
      ], "nm": [["db7e7aa52c8dd0849b3f7090e060584f", 1]]
    },
    {"p":
      [
        [0.0249639600638, 19, 0.187691469723, -7479.39216398, -7481.65095087,
          0.333354309788, 0.29052558955
        ],
        [0.00630058169639, 76, 0.12231649857, -7479.82035154, -7481.98961672,
          0.352091421746, 0.207063562967
        ],
        [0.320304897713, 20, 0.122081629683, -7479.82227356, -7483.72385046,
          0.345475293384, 0.0365540530196
        ],
        [0.0124432274478, 75, 0.115360368304, -7479.87890261, -7482.13577706,
          0.353570663468, 0.178906883481
        ],
        [7.67107784571e-06, 77, 0.0882409795107, -7480.146892,
          -7483.24464717, 0.35109034505, 0.0590270232128
        ],
        [0.0669639421841, 71, 0.0826495462275, -7480.21235415,
          -7483.07306573, 0.351896100353, 0.0700757500465
        ],
        [0.126288288501, 74, 0.0825233740976, -7480.2138819, -7483.82260301,
          0.353081851125, 0.0331167606251
        ],
        [0.0592751054761, 18, 0.0754605339267, -7480.30335369,
          -7483.23816402, 0.337752774642, 0.0594109476336
        ],
        [0.0596698324084, 11, 0.0754349772212, -7480.30369242,
          -7483.89098407, 0.337750853157, 0.0309278930227
        ],
        [0.143653822662, 0, 0.0164974570774, -7481.82375723, -7484.97541685,
          0.34973936567, 0.0104565197558
        ],
        [0.00220008348695, 6, 0.00814170313482, -7482.52996409,
          -7485.08077138, 0.369350142218, 0.00941092411522
        ],
        [0.00910286890097, 5, 0.00807165905642, -7482.53860444,
          -7484.97516439, 0.370128784381, 0.0104591598818
        ],
        [0.177731943974, 4, 0.00424501301861, -7483.18121859, -7487.34444306,
          0.369837097181, 0.000978435383113
        ],
        [0.100291915964, 3, 0.00424475809805, -7483.18127865, -7486.84143318,
          0.36984148936, 0.00161802998923
        ],
        [0.123800258051, 17, 0.00261161611986, -7483.66699425,
          -7487.56782797, 0.348093099252, 0.000782559403671
        ],
        [0.251024539206, 12, 0.00261043442578, -7483.66744683, -7489.0081824,
          0.348098717338, 0.000185344342933
        ],
        [9.43946125333e-06, 78, 0.00145770833252, -7484.25009791,
          -7488.06928188, 0.380727021256, 0.000473956679449
        ],
        [0.65685055436, 70, 0.000360273472478, -7485.64785537,
          -7490.94922757, 0.346816434391, 2.66068908553e-05
        ]
      ], "nm": [["c1eced879e76bdc6ccf039c1c361fd51", 1]]
    },
    {"p":
      [
        [0.500251941212, 24, 0.800581899555, -7711.39042022, -7714.96649692,
          0.348392647483, 0.694829434433
        ],
        [0.00407475462792, 66, 0.0824903566331, -7713.66307766,
          -7716.31102128, 0.421172874578, 0.181116784702
        ],
        [0.0306043312764, 65, 0.0812234982799, -7713.67855447,
          -7717.16974961, 0.421948038471, 0.0767392801251
        ],
        [0.00249149544997, 67, 0.017377048217, -7715.22060879,
          -7718.24317356, 0.441970905505, 0.0262322550399
        ],
        [0.0397088453673, 23, 0.0172577164558, -7715.22749969,
          -7718.46970859, 0.444773255319, 0.020914751661
        ],
        [0.925394765323, 64, 0.00106948085885, -7718.00858571,
          -7723.29697084, 0.434570482858, 0.000167494038971
        ]
      ], "nm": [["014eabbe72dac8181ad8cdfbf0b2679e", 1]]
    },
    {"p":
      [
        [0.20321806636, 9, 0.690444522813, -7958.98253542, -7961.47934696,
          0.174281639001, 0.735267509802
        ],
        [0.00966269474912, 11, 0.15717457383, -7960.46251393, -7962.72751078,
          0.233313319951, 0.211044829103
        ],
        [0.288232047995, 10, 0.143027173139, -7960.55683642, -7964.31031264,
          0.230940373313, 0.0433483530911
        ],
        [0.105530625528, 74, 0.00204510963453, -7964.80441965,
          -7967.46392701, 0.262243518702, 0.00185086730256
        ],
        [0.0591584950458, 71, 0.00178461522682, -7964.94066822,
          -7967.60660941, 0.269540340896, 0.00160475635309
        ],
        [0.00262496299945, 75, 0.00144706059839, -7965.15033672,
          -7967.08759405, 0.27909345891, 0.00269658809133
        ],
        [0.327300626141, 20, 0.00142693646691, -7965.16434123,
          -7969.39803751, 0.280168962767, 0.000267548036883
        ],
        [8.59319365793e-06, 76, 0.00141751470409, -7965.17096592,
          -7967.33077924, 0.282506030426, 0.00211446561735
        ],
        [0.0326994419812, 19, 0.00123249358702, -7965.31083163, -7967.488975,
          0.272734203931, 0.00180508260306
        ]
      ], "nm": [["34f1834d80f4c6d9c0ad27fbc5d0d560", 1]]
    },
    {"p":
      [
        [0.202994606664, 9, 0.686660171587, -7960.31629597, -7962.81809102,
          0.177979918847, 0.733928492633
        ],
        [0.00956591755933, 11, 0.158873280149, -7961.78002858,
          -7964.06213693, 0.23736882758, 0.211529758155
        ],
        [0.288232047995, 10, 0.144870101967, -7961.872298, -7965.63214838,
          0.235003429503, 0.0440072430315
        ],
        [0.105619169647, 74, 0.00209168293374, -7966.11016651,
          -7968.78368178, 0.266486973708, 0.00188291449592
        ],
        [0.0592085730214, 71, 0.00182792036175, -7966.24495658,
          -7968.92497035, 0.273744750124, 0.00163481927573
        ],
        [0.00260721656676, 75, 0.00149069682277, -7966.44889181,
          -7968.40303624, 0.283272852916, 0.00275513482692
        ],
        [0.327511794444, 20, 0.00146821083006, -7966.46409095,
          -7970.71522797, 0.284609012466, 0.000272879397737
        ],
        [8.59319365793e-06, 76, 0.00146053335929, -7966.4693338,
          -7968.64647509, 0.286703496738, 0.00215982570508
        ],
        [0.0327687401914, 19, 0.00125740198934, -7966.61908781,
          -7968.81277017, 0.277027193928, 0.00182893247939
        ]
      ], "nm": [["88253da51bc278748aee7fd137de7a7b", 1]]
    },
    {"p":
      [
        [0.204243659639, 9, 0.685506367413, -7957.87639756, -7960.38377063,
          0.174168908303, 0.728119542863
        ],
        [0.0095454791917, 11, 0.160104438075, -7959.330729, -7961.59411074,
          0.232045452245, 0.217049435626
        ],
        [0.288232047995, 10, 0.146009999545, -7959.42288024, -7963.15699178,
          0.229670077512, 0.045478700396
        ],
        [0.104650844607, 74, 0.00182070619782, -7963.8073309, -7966.45321167,
          0.262280865518, 0.00168375127655
        ],
        [0.0604891581821, 71, 0.00147978544416, -7964.01465824,
          -7966.74497413, 0.271899179654, 0.00125767118787
        ],
        [0.327055243683, 20, 0.00130155347299, -7964.14299681,
          -7968.36386849, 0.280237123348, 0.000249166828123
        ],
        [0.0110744273902, 75, 0.00129167559175, -7964.15061506,
          -7966.09387792, 0.282374024999, 0.00241176286296
        ],
        [8.59319365793e-06, 76, 0.00129110613019, -7964.15105603,
          -7966.29286179, 0.282837835793, 0.00197659188212
        ],
        [0.0322449445935, 19, 0.00119436812967, -7964.22893806,
          -7966.40135019, 0.271968312895, 0.0017733770775
        ]
      ], "nm": [["6e78b4def25975c579d242fed7380df0", 1]]
    },
    {"p":
      [
        [0.48856802026, 24, 0.888208099499, -7732.80409875, -7736.23815775,
          0.309618210211, 0.824045750013
        ],
        [0.00517752235497, 66, 0.0469440466641, -7735.74434841,
          -7738.29685784, 0.39342900453, 0.105164517098
        ],
        [0.0306043312764, 65, 0.0457254280888, -7735.77065025,
          -7739.19304882, 0.394437714966, 0.0429198736034
        ],
        [0.00551778647674, 67, 0.00972853626687, -7737.31824136,
          -7740.17806224, 0.409116960656, 0.0160277494685
        ],
        [0.0397088453673, 23, 0.00939388948157, -7737.35324539,
          -7740.48072199, 0.415172090787, 0.0118421098165
        ]
      ], "nm": [["d1dddd619c51b4defa504c89d5ccedee", 1]]
    },
    {"p":
      [
        [0.474575191236, 24, 0.925526235321, -7728.37296205, -7731.82706293,
          0.342485649616, 0.887035325935
        ],
        [0.00797610829371, 66, 0.0277984457147, -7731.87834442,
          -7734.49522666, 0.440282188218, 0.0615420742385
        ],
        [0.0306043312764, 65, 0.0263414561878, -7731.93218055,
          -7735.50639442, 0.44212956422, 0.0223886315546
        ],
        [0.0106275443347, 67, 0.0088224430675, -7733.02602571,
          -7735.84642235, 0.451149211725, 0.0159351185262
        ],
        [0.0397088453673, 23, 0.00794847097793, -7733.13034495,
          -7736.28642288, 0.461823661879, 0.0102627912621
        ],
        [0.318877642864, 21, 0.00356294873086, -7733.93273603, -7737.5725325,
          0.422188860838, 0.00283605848321
        ]
      ], "nm": [["fec54de2aa2a04b9b966d5dbb0cc148b", 1]]
    },
    {"p":
      [
        [0.204647234154, 9, 0.649352073119, -7962.31465871, -7964.83584077,
          0.191263158205, 0.697899710088
        ],
        [0.277462586487, 10, 0.17127332175, -7963.64737311, -7967.08841045,
          0.243501855585, 0.0733693097736
        ],
        [0.00814546387758, 11, 0.170076756106, -7963.65438392,
          -7965.99677925, 0.249637561909, 0.218576688024
        ],
        [0.103262549288, 74, 0.00211397630023, -7968.04206308,
          -7970.69533116, 0.278411404576, 0.00199089645858
        ],
        [0.0600841167463, 71, 0.0016917349923, -7968.26487914,
          -7971.00580487, 0.288659020734, 0.00145952538774
        ],
        [0.00447090987276, 75, 0.00144157980274, -7968.42489416,
          -7970.41682649, 0.297963415999, 0.00263027837381
        ],
        [0.328828052309, 20, 0.00142447237751, -7968.43683228,
          -7972.75864604, 0.300082902508, 0.000252907905801
        ],
        [8.59319365793e-06, 76, 0.00142369730244, -7968.43737654,
          -7970.65075698, 0.300749103519, 0.00208164655327
        ],
        [0.0328641843658, 19, 0.00120238824977, -7968.60632397,
          -7970.83058441, 0.290962332955, 0.00173903743522
        ]
      ], "nm": [["a430f313ae6402cfa9324717619d852c", 1]]
    },
    {"p":
      [
        [0.0236289813506, 19, 0.358374211643, -7864.44749835, -7866.42641469,
          0.158955029957, 0.472414364815
        ],
        [0.0527694593684, 71, 0.0961238522664, -7865.76343858, -7868.0549662,
          0.161815797668, 0.0926941142636
        ],
        [0.011057742587, 76, 0.0896931235342, -7865.83268197, -7867.5853536,
          0.176589601729, 0.148252601009
        ],
        [0.0592751054761, 18, 0.0808898570523, -7865.93598763,
          -7868.68040933, 0.159897818411, 0.0495936028671
        ],
        [0.0596698324084, 11, 0.0808847107969, -7865.93605125,
          -7868.76025887, 0.159891680326, 0.0457875543325
        ],
        [7.67107784571e-06, 77, 0.0753096791039, -7866.0074674,
          -7868.77716729, 0.176624716673, 0.0450198676196
        ],
        [0.0124432274478, 75, 0.0681631359795, -7866.10717218,
          -7867.84076869, 0.177555191373, 0.114835709082
        ],
        [0.329417815616, 20, 0.0681494341534, -7866.10737322, -7870.82686554,
          0.177550487995, 0.00579737738917
        ],
        [0.126288288501, 74, 0.0572016839416, -7866.28249273, -7870.29282582,
          0.174029260404, 0.00988922088028
        ],
        [0.129098917327, 0, 0.0199823741873, -7867.33422548, -7870.20047341,
          0.17125129149, 0.0108460154438
        ],
        [0.00679428812048, 6, 0.00175649013193, -7869.7657585, -7871.850848,
          0.191065829388, 0.00208219615546
        ],
        [0.00910286890097, 5, 0.00155185528401, -7869.8896249,
          -7871.87612041, 0.193340671872, 0.00203023342724
        ],
        [0.100291146149, 3, 0.000755581563908, -7870.60934361,
          -7873.41213348, 0.190647192897, 0.000436982427206
        ],
        [0.177731943974, 4, 0.000755563733616, -7870.60936721,
          -7874.30563514, 0.19064481911, 0.000178822075098
        ],
        [0.123800258051, 17, 0.000408446627882, -7871.2244701,
          -7874.54087077, 0.162740160439, 0.000141338212765
        ]
      ], "nm": [["87537a7067c5bbe2342942410fb5e9c8", 1]]
    },
    {"p":
      [
        [0.200670270956, 9, 0.673325386533, -7959.79743591, -7962.28938856,
          0.190762239526, 0.728054161441
        ],
        [0.0104529123381, 11, 0.161400558884, -7961.22577539, -7963.53305792,
          0.25307448966, 0.20991571424
        ],
        [0.288232047995, 10, 0.14486216177, -7961.33388193, -7965.18573556,
          0.25075418551, 0.0402064907782
        ],
        [0.0942230112934, 74, 0.0058665823465, -7964.54039237,
          -7967.06287424, 0.265525639807, 0.00615269232334
        ],
        [0.0597776963844, 71, 0.00344047900744, -7965.0740539,
          -7967.78674423, 0.283238965693, 0.00298326929325
        ],
        [6.07876279815e-06, 75, 0.0028801141246, -7965.25183469,
          -7967.25327276, 0.291551841947, 0.00508599788013
        ],
        [0.324790135796, 20, 0.00274895806886, -7965.29844266,
          -7969.42040087, 0.291312027925, 0.000582377237463
        ],
        [8.59319365793e-06, 76, 0.00267620110138, -7965.32526632,
          -7967.61294845, 0.296371915107, 0.00354953128396
        ],
        [0.0347963482309, 19, 0.00171346305351, -7965.77114811,
          -7968.01367888, 0.290361828393, 0.00237758466359
        ],
        [7.67107784571e-06, 77, 0.00108609511064, -7966.22707582,
          -7968.79158752, 0.302817257185, 0.00109218085967
        ]
      ], "nm": [["c18c18e3e7d5e2f36b484d7da5934062", 1]]
    },
    {"p":
      [
        [0.0187402578643, 19, 0.34511306625, -7933.95228402, -7935.981116,
          0.161714396582, 0.473460688926
        ],
        [0.119439277709, 0, 0.182391308431, -7934.59000168, -7937.47233313,
          0.167766327433, 0.106575298047
        ],
        [0.0592751054761, 18, 0.112297154667, -7935.07500758, -7937.52346779,
          0.162756039413, 0.101262595207
        ],
        [0.0596698324084, 11, 0.112280302702, -7935.07515766, -7937.78233215,
          0.162758240893, 0.0781674042001
        ],
        [0.0109479636119, 76, 0.051323457546, -7935.8580082, -7937.62413748,
          0.183114257056, 0.0915648447231
        ],
        [7.67107784571e-06, 77, 0.0429550074776, -7936.03600288,
          -7938.74116624, 0.183334649856, 0.029964658909
        ],
        [0.0124432274478, 75, 0.0393651666772, -7936.12327478,
          -7937.86885514, 0.183746768418, 0.071688457375
        ],
        [0.329417815616, 20, 0.0393586935099, -7936.12343923, -7940.73342096,
          0.183745655788, 0.00408680676638
        ],
        [0.0623692933074, 71, 0.0350767597954, -7936.23861731,
          -7938.72597953, 0.175382854175, 0.0304231963398
        ],
        [0.126288288501, 74, 0.0332185497347, -7936.29304766, -7939.97293131,
          0.180184885675, 0.0087430017078
        ],
        [0.123800258051, 17, 0.001746269496, -7939.23867431, -7942.82733506,
          0.161975141379, 0.000503510773675
        ],
        [0.251024539206, 12, 0.0017457479413, -7939.23897303, -7943.97240089,
          0.161976172435, 0.000160218623669
        ],
        [0.00933982762012, 6, 0.00121207565221, -7939.6038218,
          -7941.63842005, 0.196237404948, 0.00165328602324
        ],
        [0.00910286890097, 5, 0.000966667543277, -7939.83005675,
          -7941.82735636, 0.199669059119, 0.00136865502715
        ],
        [0.177731943974, 4, 0.000474897174945, -7940.54081308,
          -7944.19565003, 0.196941966289, 0.000128161365628
        ],
        [0.100291915964, 3, 0.00047487540049, -7940.54085893, -7943.53062023,
          0.196940730437, 0.000249215985769
        ]
      ], "nm": [["a0c854a554019ec229b3080cdbfda014", 1]]
    },
    {"p":
      [
        [0.20709808282, 9, 0.643331930557, -7960.70313174, -7963.24093658,
          0.180436273538, 0.673859068499
        ],
        [0.0122054749087, 11, 0.182623391356, -7961.96236649, -7964.19126363,
          0.236199533295, 0.260523727421
        ],
        [0.288232047995, 10, 0.157144113167, -7962.11262925, -7965.91084797,
          0.233478836657, 0.0466703753767
        ],
        [0.10438335839, 74, 0.00363079385819, -7965.88034123, -7968.51981955,
          0.261525557595, 0.00343541599021
        ],
        [0.0587168124658, 71, 0.00311604786742, -7966.03322706,
          -7968.68224236, 0.269221503179, 0.00292038428728
        ],
        [6.07876279815e-06, 75, 0.00248240071621, -7966.26056643,
          -7968.22232949, 0.278410277153, 0.00462570172451
        ],
        [0.32803245909, 20, 0.0023223890595, -7966.32719612, -7970.60246215,
          0.281315504966, 0.000428054576319
        ],
        [8.59319365793e-06, 76, 0.00231552492688, -7966.33015614,
          -7968.49916862, 0.282865514381, 0.00350709813164
        ],
        [0.0334657166832, 19, 0.00191378654896, -7966.52070878,
          -7968.70834627, 0.273731344536, 0.00284513723838
        ],
        [7.67107784571e-06, 77, 0.00111962194353, -7967.05680147,
          -7969.58418378, 0.287616190997, 0.00118503675559
        ]
      ], "nm": [["57f9239069d742fcfc69dc9b6291c6d6", 1]]
    },
    {"p":
      [
        [0.20298782682, 9, 0.690931304338, -7957.82592317, -7960.31885988,
          0.172765642966, 0.733051614091
        ],
        [0.0107044246601, 11, 0.157926748632, -7959.30183227, -7961.54310025,
          0.231957932023, 0.215503197083
        ],
        [0.288232047995, 10, 0.14066664737, -7959.41757069, -7963.23171746,
          0.229614297072, 0.0398195714628
        ],
        [0.105416766631, 74, 0.00230346304959, -7963.52954991,
          -7966.17589326, 0.258521582329, 0.00209631854554
        ],
        [0.0591520059536, 71, 0.00200174683542, -7963.66994336,
          -7966.32596341, 0.265963088495, 0.00180419152925
        ],
        [0.00269556631991, 75, 0.00161781356155, -7963.88288799,
          -7965.80553249, 0.275507062729, 0.00303600801291
        ],
        [0.327099944614, 20, 0.0015977455137, -7963.89536999, -7968.11316944,
          0.276312344028, 0.000302070922014
        ],
        [8.59319365793e-06, 76, 0.00158494007308, -7963.90341698,
          -7966.04971562, 0.278876938717, 0.0023782391881
        ],
        [0.0329337906415, 19, 0.00136959062653, -7964.04945169,
          -7966.21854386, 0.269401657217, 0.00200878916589
        ]
      ], "nm": [["e163a8a9a4ba265df68608abd24365bd", 1]]
    },
    {"p":
      [
        [0.202766062287, 9, 0.687207630774, -7959.16202059, -7961.65977314,
          0.17646162822, 0.731879904156
        ],
        [0.0105844354286, 11, 0.159559917145, -7960.62223756, -7962.88085773,
          0.236019894249, 0.21583880345
        ],
        [0.288232047995, 10, 0.142519398533, -7960.73517894, -7964.55474661,
          0.233681922659, 0.040473319228
        ],
        [0.105500587978, 74, 0.00234816944529, -7964.841021, -7967.50129965,
          0.262798332263, 0.0021256761273
        ],
        [0.0592053159362, 71, 0.00204388346543, -7964.97980541,
          -7967.64974806, 0.270198394029, 0.00183242737028
        ],
        [0.00267443751914, 75, 0.0016614540881, -7965.18696389,
          -7967.12655252, 0.279711105137, 0.00309205854297
        ],
        [0.327320203622, 20, 0.00163852879453, -7965.2008583, -7969.43605955,
          0.280794697376, 0.000307072939516
        ],
        [8.59319365793e-06, 76, 0.00162793820326, -7965.20734276,
          -7967.37101325, 0.283111465419, 0.00242147371977
        ],
        [0.0329921481271, 19, 0.00139307955164, -7965.36314026,
          -7967.54771618, 0.27372772559, 0.00202926446678
        ]
      ], "nm": [["ee6c3481fe8b621d9a9ab8975fbb7418", 1]]
    },
    {"p":
      [
        [0.494070905281, 24, 0.828033586727, -7707.31992096, -7710.86527271,
          0.349705842871, 0.741369179833
        ],
        [0.00453886426421, 66, 0.070941126974, -7709.77712434,
          -7712.44326826, 0.429125457916, 0.153009983488
        ],
        [0.0306043312764, 65, 0.0696255763648, -7709.7958427, -7713.32681083,
          0.430043647892, 0.0632414915099
        ],
        [0.00186280475272, 67, 0.0157305112203, -7711.28337246,
          -7714.35237933, 0.450020535783, 0.0226779274831
        ],
        [0.0397088453673, 23, 0.0156691987141, -7711.28727776,
          -7714.49308083, 0.452116250874, 0.0197014176864
        ]
      ], "nm": [["e8877b4799e23448c3c86f513d87afbb", 1]]
    },
    {"p":
      [
        [0.204025694682, 9, 0.686036694065, -7956.71947483, -7959.22305093,
          0.172655904916, 0.725964786497
        ],
        [0.0105896263434, 11, 0.160925175561, -7958.16946644, -7960.40889145,
          0.230698018712, 0.221774474802
        ],
        [0.288232047995, 10, 0.143663101809, -7958.28293496, -7962.07876626,
          0.228344425854, 0.0417536209444
        ],
        [0.104522360104, 74, 0.00204894107641, -7962.53308284,
          -7965.16566802, 0.258566360082, 0.00190576675092
        ],
        [0.0604911032968, 71, 0.00165618613198, -7962.7458885,
          -7965.46659587, 0.268336229053, 0.00141051737361
        ],
        [0.326852569528, 20, 0.00145657771629, -7962.8743163, -7967.0791986,
          0.276385798749, 0.000281212079809
        ],
        [0.0111979412897, 75, 0.00144314357902, -7962.88358217,
          -7964.81264505, 0.278797741092, 0.00271259946295
        ],
        [8.59319365793e-06, 76, 0.00144260430534, -7962.88395592,
          -7965.01188974, 0.279218028906, 0.00222256669048
        ],
        [0.032478222621, 19, 0.00132757575587, -7962.96705141,
          -7965.13025983, 0.268641296525, 0.00197445539869
        ]
      ], "nm": [["6a7d99a4c578dd51ae1dca4f9fb66b61", 1]]
    },
    {"p":
      [
        [0.462969548752, 24, 0.709352702224, -7890.21396074, -7894.40324959,
          0.604510886515, 0.681175873001
        ],
        [0.021765570011, 65, 0.0834615259587, -7892.35392785, -7895.92706699,
          0.727135385382, 0.148413623656
        ],
        [5.20165740984e-06, 66, 0.0760495739037, -7892.44692819,
          -7896.43470112, 0.738165772074, 0.0893328256231
        ],
        [0.907527884458, 64, 0.0352730222104, -7893.21519518, -7898.17591983,
          0.70341593371, 0.015660635908
        ],
        [0.0306776922444, 63, 0.0342320249883, -7893.245152, -7897.54676873,
          0.722867581096, 0.0293796245358
        ],
        [0.0397088453673, 23, 0.0164665959751, -7893.97697976,
          -7898.41859319, 0.787458023448, 0.0122862031276
        ],
        [6.40495917356e-06, 67, 0.0164642513294, -7893.97712216,
          -7899.15616763, 0.787456669517, 0.00587615417201
        ],
        [0.11648560324, 22, 0.00671105353348, -7894.87455766, -7899.350769,
          0.819342453571, 0.00483703108555
        ],
        [0.327970672717, 8, 0.00436196978572, -7895.30538987, -7899.72832222,
          0.77604401582, 0.00331596241128
        ],
        [1.07498711416, 7, 0.00350644018386, -7895.52371228, -7900.55637696,
          0.774272609017, 0.00144873848416
        ],
        [7.9646793882e-06, 9, 0.00349950778996, -7895.52569128,
          -7900.03791132, 0.779934953311, 0.00243308209958
        ],
        [0.38945334131, 25, 0.00322837551848, -7895.60633453, -7900.77217923,
          0.774223991948, 0.00116753057527
        ],
        [0.0564775544038, 62, 0.00322809125543, -7895.60642259,
          -7899.96771957, 0.77422387456, 0.00261000087203
        ],
        [0.354158187768, 26, 0.00297009366153, -7895.68972012,
          -7900.35224569, 0.759689753865, 0.00177681854998
        ],
        [0.372913125937, 21, 0.00119477168156, -7896.6003585, -7902.17919765,
          0.821783851744, 0.000285895898501
        ]
      ], "nm": [["706671b1b749df24ccff13f28394335b", 1]]
    },
    {"p":
      [
        [0.203790926386, 9, 0.682384525296, -7958.05709024, -7960.56533859,
          0.176356085042, 0.724881846527
        ],
        [0.010471547168, 11, 0.162521163743, -7959.49187533, -7961.74860087,
          0.234765493268, 0.222015319805
        ],
        [0.288232047995, 10, 0.145484418676, -7959.60261457, -7963.4039739,
          0.232417876123, 0.042409540864
        ],
        [0.104613199168, 74, 0.00209365467157, -7963.84377238,
          -7966.49044789, 0.262832348369, 0.0019365332157
        ],
        [0.0605363929375, 71, 0.0016980976266, -7964.05317498,
          -7966.78746774, 0.272547925212, 0.00143890084901
        ],
        [0.32708251785, 20, 0.00149664461322, -7964.17945789, -7968.4018441,
          0.28085919463, 0.000286362484771
        ],
        [0.0111183066618, 75, 0.00148548239376, -7964.186944, -7966.13269727,
          0.282992652728, 0.0027694534477
        ],
        [8.59319365793e-06, 76, 0.00148486492217, -7964.18735976,
          -7966.33309399, 0.28344178722, 0.00226653734147
        ],
        [0.0325429955492, 19, 0.00135114805751, -7964.28172892,
          -7966.46044988, 0.272965196502, 0.00199550546485
        ]
      ], "nm": [["7b81c89a42041bad765ab1192f6ff56a", 1]]
    },
    {"p":
      [
        [0.0248514217828, 67, 0.366689817907, -7955.74976172, -7957.8653984,
          0.176859517142, 0.48202736189
        ],
        [0.205568515226, 9, 0.239911469032, -7956.17400805, -7958.71538362,
          0.148884974165, 0.206028737139
        ],
        [0.030821512311, 23, 0.152077290521, -7956.62988915, -7958.73029703,
          0.198517220828, 0.20297894401
        ],
        [0.042606775844, 66, 0.0867998091433, -7957.19067361, -7960.16915395,
          0.197816373966, 0.0481463497547
        ],
        [0.288232047995, 10, 0.0384736070595, -7958.00430555, -7961.89874229,
          0.197926527003, 0.00853911169973
        ],
        [7.28480434726e-06, 11, 0.0384633991223, -7958.00457091,
          -7961.1447878, 0.197939241517, 0.0181489276152
        ],
        [0.158153996488, 22, 0.0341731669241, -7958.12283729, -7961.30352869,
          0.211288699102, 0.0154849810454
        ],
        [0.372913125937, 21, 0.0252606486938, -7958.42503023, -7963.5000184,
          0.212261906865, 0.00172181828883
        ],
        [0.352914412319, 68, 0.00818928164162, -7959.55145185,
          -7962.66052918, 0.143244205532, 0.00398632639221
        ],
        [0.0117873273766, 69, 0.00769735255566, -7959.61340158,
          -7961.64624037, 0.17491408596, 0.0109919029654
        ],
        [0.0198232652722, 71, 0.00171567901388, -7961.1144691,
          -7963.42287909, 0.189005414555, 0.00185989529305
        ],
        [0.656850328646, 70, 0.000548478385517, -7962.25488544,
          -7966.50095648, 0.186182144752, 8.56439065959e-05
        ]
      ], "nm": [["5a3aa07d073655cb9cbf3273d8fdfa90", 1]]
    },
    {"p":
      [
        [0.221427256794, 9, 0.487263996421, -7958.73896248, -7961.36429507,
          0.187532736363, 0.505404672913
        ],
        [0.00995132146812, 11, 0.260545711296, -7959.36499022,
          -7961.61946009, 0.228525059918, 0.39158179411
        ],
        [0.288232047995, 10, 0.235517610113, -7959.46598285, -7963.17690896,
          0.226103415683, 0.0824956489944
        ],
        [0.104082962244, 74, 0.00353983044245, -7963.66368971,
          -7966.29435936, 0.255625241459, 0.00365207374161
        ],
        [0.0586342779715, 71, 0.00300916730959, -7963.82610514,
          -7966.4675239, 0.263693792054, 0.00307139116478
        ],
        [0.000177499179227, 75, 0.0023758339836, -7964.06242001,
          -7965.99508061, 0.272977846009, 0.00492622956821
        ],
        [0.326297805354, 20, 0.0023293324934, -7964.0821868, -7968.26895524,
          0.273841442791, 0.000506971380678
        ],
        [8.59319365793e-06, 76, 0.00229643141378, -7964.09641218,
          -7966.2529268, 0.277255658743, 0.00380656691236
        ],
        [0.032471957169, 19, 0.00201107188819, -7964.22910068,
          -7966.40040868, 0.26752074411, 0.00328460312611
        ],
        [7.67107784571e-06, 77, 0.00111101463798, -7964.82249486,
          -7967.35059975, 0.281992093209, 0.00127004808867
        ]
      ], "nm": [["e6dbac5f3e315f5e62f553ef279a5e70", 1]]
    },
    {"p":
      [
        [0.0248816361607, 67, 0.449830083703, -7631.13738572, -7633.49780033,
          0.308548428601, 0.568224860734
        ],
        [0.514587955324, 24, 0.154718820742, -7632.20464623, -7635.69022919,
          0.26071704883, 0.0634396058011
        ],
        [0.0399007411823, 66, 0.147529260761, -7632.2522291, -7634.71955776,
          0.325699226311, 0.167462558107
        ],
        [0.0397088453673, 23, 0.145673063479, -7632.26489082, -7634.99833845,
          0.327282465222, 0.126719895586
        ],
        [0.0306043312764, 65, 0.0162938978111, -7634.45546496,
          -7637.88631243, 0.326936923889, 0.00705689484392
        ],
        [0.0345044240331, 71, 0.0130851126763, -7634.67478049,
          -7637.08716862, 0.317163629691, 0.0156919672047
        ],
        [0.00849269720001, 69, 0.0129357436528, -7634.68626133,
          -7636.95260851, 0.30808408495, 0.0179521350064
        ],
        [0.00787122660294, 11, 0.0113258027194, -7634.81917209,
          -7637.30626785, 0.321391958383, 0.0126044471836
        ],
        [0.260978649513, 9, 0.0107653155599, -7634.86992619, -7638.63325553,
          0.32000140037, 0.00334364667207
        ],
        [0.288232047995, 10, 0.0107652881742, -7634.86992874, -7638.54529856,
          0.320003611582, 0.00365106534347
        ],
        [0.393259753294, 68, 0.0100073730433, -7634.94293351, -7638.87840466,
          0.313834134604, 0.00261669714731
        ],
        [0.163544107215, 22, 0.00735226326116, -7635.25124744,
          -7638.65791507, 0.33108465693, 0.00326220220417
        ],
        [0.116443629841, 74, 0.00327123922897, -7636.06108675, -7639.1704924,
          0.345649040609, 0.00195389565858
        ],
        [6.07876279815e-06, 75, 0.00287268717397, -7636.19100775,
          -7638.4636918, 0.354082223845, 0.00396151195995
        ],
        [8.59319365793e-06, 76, 0.00215697335813, -7636.47754962,
          -7639.21653562, 0.361639164953, 0.0018659717032
        ],
        [0.65685055436, 70, 0.00141707465602, -7636.89766099, -7641.48722453,
          0.314351176227, 0.000192644844482
        ]
      ], "nm": [["6a315e0be432259ae8749d617a612306", 1]]
    },
    {"p":
      [
        [0.498169407546, 24, 0.819420329785, -7706.25763706, -7709.80192876,
          0.340009511423, 0.723049087167
        ],
        [0.00408323854836, 66, 0.0750336482644, -7708.64829758,
          -7711.28135179, 0.41525045229, 0.164688216439
        ],
        [0.0306043312764, 65, 0.0738584536806, -7708.66408377,
          -7712.13245205, 0.415985040282, 0.0703127978262
        ],
        [0.00157076952962, 67, 0.0153789426705, -7710.23323502,
          -7713.27465664, 0.437479418098, 0.0224378493841
        ],
        [0.0397088453673, 23, 0.0153334287959, -7710.23619891,
          -7713.42283416, 0.439168228699, 0.019347664611
        ],
        [0.925394765323, 64, 0.000975196803099, -7712.99135022,
          -7718.19095251, 0.427773476567, 0.00016438457293
        ]
      ], "nm": [["efc06ebfa23941cf4e0745168a8e759a", 1]]
    },
    {"p":
      [
        [0.20744340489, 9, 0.634652437967, -7962.99631575, -7965.54625994,
          0.189169166241, 0.675923660377
        ],
        [0.0102423052816, 11, 0.184937648926, -7964.22937452, -7966.51095986,
          0.243959999906, 0.257592844673
        ],
        [0.288232047995, 10, 0.166629801356, -7964.33361867, -7968.13158149,
          0.241564916668, 0.0509456097555
        ],
        [0.107018825375, 74, 0.00269221756161, -7968.45902803,
          -7971.16251813, 0.273147357167, 0.00245916522868
        ],
        [0.0597390886245, 71, 0.00240477605958, -7968.57193647,
          -7971.27822892, 0.279696681626, 0.00219045911104
        ],
        [0.00519161579886, 75, 0.00201607279592, -7968.7482418,
          -7970.71051311, 0.289519625186, 0.00386447936869
        ],
        [0.328507223764, 20, 0.00199744450045, -7968.75752465,
          -7973.05713839, 0.291023915181, 0.000369798022313
        ],
        [8.59319365793e-06, 76, 0.00199492799484, -7968.7587853,
          -7970.94026392, 0.292041296989, 0.0030712239319
        ],
        [0.0333695459934, 19, 0.00167902663092, -7968.93117902,
          -7971.13686972, 0.282656047823, 0.00252305472559
        ],
        [7.67107784571e-06, 77, 0.00099564620714, -7969.45375656,
          -7972.0043497, 0.296517328063, 0.00105970480579
        ]
      ], "nm": [["1b888af68f26ea062d0b0abff37ca565", 1]]
    },
    {"p":
      [
        [0.49345721931, 24, 0.82833590142, -7709.15895811, -7712.70433,
          0.351382449248, 0.745998505277
        ],
        [0.00410318701682, 66, 0.0709784943313, -7711.61599993,
          -7714.30775036, 0.432134921299, 0.150100224094
        ],
        [0.0306043312764, 65, 0.0698954047742, -7711.63137696, -7715.1733009,
          0.432959005382, 0.0631651480248
        ],
        [0.00214316123743, 67, 0.015434130925, -7713.14179551,
          -7716.21787332, 0.452858186602, 0.0222241664053
        ],
        [0.0397088453673, 23, 0.0153560685496, -7713.14686612,
          -7716.40063679, 0.45528863622, 0.0185119561991
        ]
      ], "nm": [["fbb8a6b24517c775456327b492716e9f", 1]]
    },
    {"p":
      [
        [0.321861488906, 68, 0.684619200498, -8005.52342138, -8008.66573311,
          0.31412920694, 0.671608535543
        ],
        [7.57981738101e-06, 69, 0.148723112599, -8007.05019788,
          -8009.86903734, 0.376160170774, 0.201617310052
        ],
        [0.0524630205907, 67, 0.148701661249, -8007.05034213, -8010.4576379,
          0.376164963731, 0.111918490128
        ],
        [0.0125220281259, 71, 0.00828331862311, -8009.93804047,
          -8012.82012432, 0.381773290067, 0.0105411265545
        ],
        [0.65685055436, 70, 0.00579580882208, -8010.29514911, -8015.64386825,
          0.380793166401, 0.000625965817557
        ],
        [0.0829582095498, 0, 0.00219941147772, -8011.26409434,
          -8014.38740351, 0.457724002089, 0.00219900552812
        ],
        [6.42700777197e-06, 19, 0.000838770290804, -8012.22810255,
          -8015.36882376, 0.440890558533, 0.00082413986423
        ],
        [0.0596698324084, 11, 0.00083871643988, -8012.22816676,
          -8015.58273581, 0.440876220384, 0.000665426511823
        ]
      ], "nm": [["e9d9c028a0ec1a315f881f258aaca563", 1]]
    },
    {"p":
      [
        [0.208867094719, 9, 0.597412798893, -7963.5594861, -7966.13125152,
          0.204482594305, 0.638005696113
        ],
        [0.0115717449237, 11, 0.20433897864, -7964.63231416, -7966.92612154,
          0.25847452474, 0.288148850467
        ],
        [0.288232047995, 10, 0.179293222767, -7964.76307185, -7968.60553374,
          0.256091647138, 0.053735023331
        ],
        [0.309715062972, 20, 0.00417830013373, -7968.52218994,
          -7972.31388613, 0.284265029063, 0.0013174691733
        ],
        [0.107928316429, 74, 0.0031191042244, -7968.81454858, -7971.55899891,
          0.288056908484, 0.00280274648321
        ],
        [0.0604562596545, 71, 0.00279700720557, -7968.92354444,
          -7971.68449056, 0.294511390684, 0.00247219933835
        ],
        [0.00931063560069, 75, 0.00245156672287, -7969.05536714,
          -7971.05974481, 0.305002457697, 0.00461750226637
        ],
        [8.59319365793e-06, 76, 0.00244704876749, -7969.05721172,
          -7971.2763451, 0.306101205632, 0.0037182518693
        ],
        [0.0326917522822, 19, 0.00208735408463, -7969.21619716,
          -7971.44512939, 0.296059456994, 0.00314077423425
        ],
        [7.67107784571e-06, 77, 0.00123331356589, -7969.74238993,
          -7972.32727484, 0.31055763684, 0.00129994752348
        ],
        [0.0500588997066, 18, 0.00064130499498, -7970.39634456,
          -7972.88862598, 0.289420214371, 0.000741539200245
        ]
      ], "nm": [["65568eb8f4a74c9bd057dc3b805ca52d", 1]]
    },
    {"p":
      [
        [0.20250236339, 9, 0.668215791157, -7961.60259861, -7964.11420343,
          0.189705449425, 0.71935342576
        ],
        [0.0105749273114, 11, 0.167722746099, -7962.98489748, -7965.28541328,
          0.249987277843, 0.222993571924
        ],
        [0.288232047995, 10, 0.150010447989, -7963.09650483, -7966.94412219,
          0.247702174424, 0.0424545475061
        ],
        [0.105165842668, 74, 0.00289690081641, -7967.04356829,
          -7969.72734582, 0.275722998165, 0.00262533996693
        ],
        [0.0591341736114, 71, 0.00251465192903, -7967.18507538,
          -7969.87910583, 0.283189803271, 0.00225567755424
        ],
        [9.07899625067e-06, 75, 0.00205894557474, -7967.38501578,
          -7969.3739023, 0.29213967881, 0.00373838584886
        ],
        [0.328278418649, 20, 0.00199615199739, -7967.41598845,
          -7971.71163336, 0.29526205924, 0.000360927874819
        ],
        [8.59319365793e-06, 76, 0.00199240410512, -7967.41786777,
          -7969.62750258, 0.29652397946, 0.00290099458285
        ],
        [0.0336817484293, 19, 0.00161623027748, -7967.62711332,
          -7969.85602148, 0.287745241284, 0.00230835406375
        ],
        [7.67107784571e-06, 77, 0.00097573005514, -7968.13177909,
          -7970.68381958, 0.301251261113, 0.00100877491789
        ]
      ], "nm": [["d56fe1039a5c7cef9a4bbc2e90a37eb3", 1]]
    },
    {"p":
      [
        [0.205086009743, 9, 0.631864373382, -7966.86865134, -7969.4127519,
          0.202838888701, 0.686496149407
        ],
        [0.00990113442299, 11, 0.185049892976, -7968.09670064,
          -7970.43514717, 0.260745248359, 0.246954807396
        ],
        [0.288232047995, 10, 0.168091296197, -7968.19281885, -7972.0271492,
          0.258397654, 0.0502596877022
        ],
        [0.106313301478, 74, 0.00295305563889, -7972.23448567, -7974.9615464,
          0.289381580211, 0.00267194351348
        ],
        [0.0603563544392, 71, 0.00255372674978, -7972.37977235,
          -7975.15065745, 0.297198413193, 0.00221155319353
        ],
        [0.00571818191571, 75, 0.00221235661561, -7972.52326783,
          -7974.54247359, 0.306673137029, 0.00406282656455
        ],
        [0.329417562551, 20, 0.00219366684883, -7972.53175161,
          -7976.90901219, 0.309037215566, 0.00038111288302
        ],
        [8.59319365793e-06, 76, 0.00219357937564, -7972.53179149,
          -7974.76785863, 0.309044331988, 0.00324298399502
        ],
        [0.0337967571321, 19, 0.00178296452241, -7972.73904867,
          -7974.99718213, 0.299996296419, 0.00257840346158
        ],
        [7.67107784571e-06, 77, 0.00110508769485, -7973.21740142,
          -7975.8128578, 0.313449206989, 0.00114053188413
        ]
      ], "nm": [["8ac5cfe94cb29a822b2a27814ba18929", 1]]
    },
    {"p":
      [
        [0.201331317507, 9, 0.705438103692, -7957.1816583, -7959.66348244,
          0.168614880957, 0.748335393817
        ],
        [0.0123320956061, 11, 0.152274754564, -7958.71479085, -7960.92290909,
          0.229169989526, 0.212390087356
        ],
        [0.288232047995, 10, 0.130772899621, -7958.8670151, -7962.98417226,
          0.226479181569, 0.0270357873423
        ],
        [0.0585772442539, 71, 0.0021861987888, -7962.95831301,
          -7965.58918311, 0.261712648097, 0.00199800783021
        ],
        [0.32647095759, 20, 0.00175205824775, -7963.17968609, -7967.36919405,
          0.271665515313, 0.000336936651072
        ],
        [0.00727507387967, 75, 0.00173971841368, -7963.18675406,
          -7965.10044052, 0.273118213823, 0.00325728227807
        ],
        [8.59319365793e-06, 76, 0.00172952964235, -7963.19262784,
          -7965.32799917, 0.274894144999, 0.00259434619896
        ],
        [0.126288288501, 74, 0.00171926592877, -7963.19857992,
          -7966.35488737, 0.270979283666, 0.000929086285404
        ],
        [0.0326841095808, 19, 0.00153451134106, -7963.31226534,
          -7965.47401089, 0.265135534401, 0.00224189797621
        ],
        [7.67107784571e-06, 77, 0.000852959760818, -7963.89952024,
          -7966.40783358, 0.279383027143, 0.000881174264139
        ]
      ], "nm": [["9b493d0122b76ba61b86b3acaf48add4", 1]]
    },
    {"p":
      [
        [0.203448092367, 9, 0.665014578419, -7960.99981333, -7963.51256605,
          0.183196062679, 0.70763614473
        ],
        [0.0119674338176, 11, 0.170640924424, -7962.3600608, -7964.61799395,
          0.242664998646, 0.234276522965
        ],
        [0.288232047995, 10, 0.147763281056, -7962.50401075, -7966.38649908,
          0.240184821402, 0.0399647175481
        ],
        [0.101229348467, 74, 0.00383451640225, -7966.15557896,
          -7968.76132425, 0.263865027647, 0.00371794776941
        ],
        [0.0595581427723, 71, 0.00290425082744, -7966.43344682,
          -7969.13155687, 0.274875750546, 0.00256751682803
        ],
        [6.07876279815e-06, 75, 0.00239623114928, -7966.62572514,
          -7968.60318551, 0.283303199114, 0.00435493888347
        ],
        [0.328277973738, 20, 0.00226443826277, -7966.68229557,
          -7970.97893293, 0.286556348339, 0.000404769769615
        ],
        [8.59319365793e-06, 76, 0.0022599414176, -7966.6842834, -7968.875001,
          0.287827585356, 0.00331844096493
        ],
        [0.0337881677579, 19, 0.00182901911583, -7966.89584247,
          -7969.10745287, 0.279205062947, 0.0026301561514
        ],
        [7.67107784571e-06, 77, 0.00109281892526, -7967.41086176,
          -7969.95330164, 0.292634087869, 0.0011288443901
        ]
      ], "nm": [["b78f2339c270e8e9fc59c3a7983f7d7b", 1]]
    },
    {"p":
      [
        [0.201415982872, 9, 0.67328674412, -7960.73510406, -7963.22946166,
          0.189593027886, 0.726983737242
        ],
        [0.0100527033299, 11, 0.162220908911, -7962.15831632, -7964.4637461,
          0.25107216082, 0.211583490702
        ],
        [0.288232047995, 10, 0.146785611177, -7962.25830227, -7966.06821356,
          0.248721391066, 0.0425275545322
        ],
        [0.0947521523931, 74, 0.00497413456847, -7965.64302397,
          -7968.17500386, 0.266798086084, 0.005172529891
        ],
        [0.0599280180555, 71, 0.00295912326531, -7966.16238233,
          -7968.8835947, 0.284096599129, 0.00254663039185
        ],
        [6.07876279815e-06, 75, 0.00249076681716, -7966.33468474,
          -7968.33020898, 0.292223709386, 0.00442892458022
        ],
        [0.323898018419, 20, 0.00243847090272, -7966.3559042, -7970.43508299,
          0.29069194673, 0.00053971329438
        ],
        [8.59319365793e-06, 76, 0.00235021759508, -7966.39276745,
          -7968.68427902, 0.296781152365, 0.00310833357618
        ],
        [0.0339312923612, 19, 0.00154568500398, -7966.81180818,
          -7969.04196906, 0.289921429313, 0.0021736259284
        ],
        [7.67107784571e-06, 77, 0.000948337639043, -7967.30032005,
          -7969.88508281, 0.30332029227, 0.000935459861327
        ]
      ], "nm": [["2b9e78164ff2ce39e88df4193ac325d1", 1]]
    },
    {"p":
      [
        [0.202314311343, 9, 0.702787183308, -7957.84394328, -7960.33314373,
          0.169175480767, 0.745913677546
        ],
        [0.0102128621136, 11, 0.15138080612, -7959.37919884, -7961.62632767,
          0.228769560391, 0.20467552854
        ],
        [0.288232047995, 10, 0.136157238106, -7959.48518702, -7963.2916822,
          0.226430147222, 0.0387089719792
        ],
        [0.106674824179, 74, 0.00205229010411, -7963.68004111,
          -7966.35029222, 0.256570717928, 0.00181749900957
        ],
        [0.0592563619233, 71, 0.00183871398333, -7963.789931, -7966.44997254,
          0.263066769805, 0.00164506692858
        ],
        [0.326608707427, 20, 0.00150857779195, -7963.98783005,
          -7968.18366955, 0.272499061288, 0.000290568497932
        ],
        [0.00691074388982, 75, 0.00150092586964, -7963.99291524,
          -7965.90836789, 0.273679159798, 0.00282747960697
        ],
        [8.59319365793e-06, 76, 0.00149093760327, -7963.99959221,
          -7966.1368125, 0.275579051425, 0.00225002450217
        ],
        [0.0333564062399, 19, 0.00128332711408, -7964.14954139,
          -7966.32118255, 0.266474358496, 0.00187118338931
        ]
      ], "nm": [["cdb26976a914f397aed4d8c36370e31d", 1]]
    },
    {"p":
      [
        [0.201852681987, 9, 0.701151748483, -7959.17527835, -7961.66508388,
          0.172409777681, 0.747185852729
        ],
        [0.0100703353055, 11, 0.151938128923, -7960.7045293, -7962.96767097,
          0.232670602102, 0.203105767085
        ],
        [0.288232047995, 10, 0.137094030848, -7960.80733564, -7964.61880183,
          0.230344538522, 0.0389623581064
        ],
        [0.106690757221, 74, 0.00207906363182, -7964.99608507,
          -7967.67925459, 0.260772525337, 0.00182602824745
        ],
        [0.0593535186794, 71, 0.0018584095744, -7965.10828163,
          -7967.78474538, 0.267351368822, 0.00164321133486
        ],
        [0.326805314637, 20, 0.00153435061736, -7965.29989545,
          -7969.51178877, 0.276902082722, 0.000292178332499
        ],
        [0.00705233119138, 75, 0.00152877533507, -7965.30353571,
          -7967.23582961, 0.277909805021, 0.00284501467284
        ],
        [8.59319365793e-06, 76, 0.00151911330565, -7965.30987588,
          -7967.46269505, 0.279765749264, 0.00226755641697
        ],
        [0.0334249831301, 19, 0.00129637928235, -7965.46842748,
          -7967.65437279, 0.270704035855, 0.00187203307465
        ]
      ], "nm": [["334e0cc4b9f6422151708b7c5b7ab424", 1]]
    },
    {"p":
      [
        [0.51001224138, 24, 0.745424825724, -7705.76155716, -7709.38429847,
          0.343146396044, 0.600105433829
        ],
        [0.00464933086482, 66, 0.105498918768, -7707.71681074,
          -7710.31131106, 0.405832056409, 0.237482223044
        ],
        [0.0306043312764, 65, 0.103341255133, -7707.73747478, -7711.17241825,
          0.406688197096, 0.100382268203
        ],
        [0.00376889337611, 67, 0.0219030099942, -7709.28888738,
          -7712.23162911, 0.424584427651, 0.0348054757595
        ],
        [0.0397088453673, 23, 0.0215570215412, -7709.30480986,
          -7712.49538395, 0.428741954172, 0.0267362382364
        ],
        [0.925394765323, 64, 0.00136602638212, -7712.06360537,
          -7717.22014858, 0.417616713609, 0.000237225349046
        ],
        [0.372913125937, 21, 0.000908942458457, -7712.47098494,
          -7717.16316616, 0.452652927005, 0.000251135579448
        ]
      ], "nm": [["3527a750a6453900819a3871073fbbbd", 1]]
    },
    {"p":
      [
        [0.202954596113, 9, 0.662897130518, -7961.29027334, -7963.80230624,
          0.190130978198, 0.713018653722
        ],
        [0.0108379117826, 11, 0.170714867498, -7962.64689844, -7964.93978643,
          0.250038958933, 0.228612262032
        ],
        [0.288232047995, 10, 0.151912920587, -7962.7635857, -7966.61652062,
          0.247736037384, 0.0427467514717
        ],
        [0.105940104269, 74, 0.00291237851287, -7966.71792306,
          -7969.41210019, 0.276236494057, 0.0026109486632
        ],
        [0.0596303242762, 71, 0.00254036233464, -7966.85458644,
          -7969.56721056, 0.283605047664, 0.00223580928476
        ],
        [0.0043210988934, 75, 0.00212448654081, -7967.03336302,
          -7969.01175146, 0.293296899135, 0.00389643629447
        ],
        [0.327201713317, 20, 0.00211049875945, -7967.03996887,
          -7971.27021377, 0.293666639411, 0.00040722071233
        ],
        [8.59319365793e-06, 76, 0.00209656652988, -7967.04659214,
          -7969.25981501, 0.296124059712, 0.00304042957663
        ],
        [0.0336151088198, 19, 0.0016787778819, -7967.26882709,
          -7969.49326396, 0.287466151444, 0.00240740609608
        ],
        [7.67107784571e-06, 77, 0.00101201083749, -7967.77495388,
          -7970.34801708, 0.30102060551, 0.00102408214696
        ]
      ], "nm": [["b8c526d8f7970f28ba1f22bc3dbc4e8c", 1]]
    },
    {"p":
      [
        [0.424955591342, 24, 0.690795875684, -8236.73495458, -8241.31422935,
          0.713494157408, 0.773261947014
        ],
        [0.372913125937, 21, 0.126751011261, -8238.43057433, -8244.37503069,
          0.900878367563, 0.0362274282494
        ],
        [9.69690973561e-06, 23, 0.126738075524, -8238.4306764,
          -8243.14608064, 0.9008759883, 0.12381228207
        ],
        [0.0163440978166, 66, 0.0216465498643, -8240.19795287,
          -8244.34919886, 0.870189886476, 0.0371754406092
        ],
        [0.0306043312764, 65, 0.0182064329633, -8240.37102396,
          -8245.48218895, 0.874593916749, 0.0119730495614
        ],
        [0.00704408522002, 67, 0.0149055708058, -8240.57106393,
          -8245.1366704, 0.887996578061, 0.0169145941573
        ],
        [0.066310257562, 48, 0.000956483897305, -8243.31729028,
          -8248.41857074, 1.03033844172, 0.000635258338136
        ]
      ], "nm": [["e63d7d4ed8d69ef1580115d61af47863", 1]]
    },
    {"p":
      [
        [0.211985059687, 9, 0.525625291805, -7962.06747233, -7964.62209755,
          0.202477922823, 0.570281041867
        ],
        [0.0114318605121, 11, 0.233609367685, -7962.87841057, -7965.17370874,
          0.254072229416, 0.328493848263
        ],
        [0.288232047995, 10, 0.205348872237, -7963.00735057, -7966.87415273,
          0.251777158232, 0.0599837754252
        ],
        [0.086040602307, 74, 0.0131269983003, -7965.75738987, -7968.21443234,
          0.258013326112, 0.0157021006869
        ],
        [0.0599670654886, 71, 0.00520337263116, -7966.68275392,
          -7969.40736871, 0.283941720173, 0.00476290670613
        ],
        [6.07876279815e-06, 75, 0.00438453656042, -7966.85397699,
          -7968.85242276, 0.291999950702, 0.00829625398812
        ],
        [0.323801484112, 20, 0.0042820113187, -7966.87763809, -7970.95431786,
          0.290406764213, 0.00101400616591
        ],
        [8.59319365793e-06, 76, 0.00412190774915, -7966.91574482,
          -7969.21034933, 0.296590938767, 0.00580011367819
        ],
        [0.0344993614207, 19, 0.00264123765546, -7967.3608133,
          -7969.60120934, 0.29036471545, 0.00392363101702
        ],
        [7.67107784571e-06, 77, 0.00165640405772, -7967.8274119,
          -7970.41300802, 0.303185512182, 0.00174232220203
        ]
      ], "nm": [["e49f2e34b5f5f34673f285b764408d4a", 1]]
    },
    {"p":
      [
        [0.116840197334, 0, 0.38828875194, -7925.38738628, -7928.25315478,
          0.145168217134, 0.250412624869
        ],
        [0.0205032904351, 19, 0.282503380453, -7925.70544503, -7927.70283402,
          0.144062153899, 0.434167680193
        ],
        [0.0592751054761, 18, 0.0753603690073, -7927.02685402,
          -7929.63290311, 0.144988125775, 0.0630143025459
        ],
        [0.0596698324084, 11, 0.0753553015437, -7927.02692127,
          -7929.70825044, 0.144985999941, 0.0584408069876
        ],
        [0.0127527749716, 76, 0.0426725319277, -7927.59558012,
          -7929.35994247, 0.163490726801, 0.0827912486278
        ],
        [7.67107784571e-06, 77, 0.0381259925572, -7927.70823928,
          -7930.33369581, 0.163489848757, 0.0312671814126
        ],
        [0.0124432274478, 75, 0.0281994286185, -7928.00983384,
          -7929.82117684, 0.164655839369, 0.0522002870715
        ],
        [0.329417815616, 20, 0.0281979151199, -7928.00988751, -7932.58858175,
          0.164658131892, 0.00327947413926
        ],
        [0.0649212709421, 71, 0.0196992958086, -7928.36855266,
          -7930.93756241, 0.159508370041, 0.0170935710101
        ],
        [0.126288288501, 74, 0.0193263388581, -7928.38766668, -7932.32395068,
          0.16215134631, 0.00427299146624
        ],
        [0.00971024843084, 6, 0.00106654767196, -7931.28470859,
          -7933.28220058, 0.175181182896, 0.00163896387538
        ],
        [0.00910286890097, 5, 0.000820790841121, -7931.54662251,
          -7933.51563465, 0.178714293087, 0.00129774764586
        ],
        [0.176523410781, 4, 0.00038335565362, -7932.30792767, -7935.87085935,
          0.175542854329, 0.00012312015649
        ]
      ], "nm": [["4a259facea4fcf49855afc2601f4476a", 1]]
    },
    {"p":
      [
        [0.464822821247, 24, 0.942828128904, -8193.01129946, -8196.64305085,
          0.396356088128, 0.925123258417
        ],
        [5.20165740984e-06, 66, 0.024201353807, -8196.67377489,
          -8199.75655185, 0.501777506829, 0.0411171774516
        ],
        [0.0306043312764, 65, 0.0241874718699, -8196.67434866,
          -8200.40362677, 0.501778298689, 0.0215279277863
        ],
        [0.0371749351602, 23, 0.00440900640072, -8198.37653411,
          -8201.51383175, 0.531319261691, 0.00709326737956
        ],
        [6.40495917356e-06, 67, 0.00437403901848, -8198.38449663,
          -8201.83624212, 0.532285286391, 0.00513836896572
        ]
      ], "nm": [["201672e92b11bd556f6e13782468d4cc", 1]]
    },
    {"p":
      [
        [0.202389933267, 9, 0.655866890095, -7718.6275476, -7721.10876312,
          0.168073617045, 0.710270122362
        ],
        [0.011339342389, 11, 0.143150662448, -7720.1496078, -7722.36324653,
          0.226848396287, 0.202585484213
        ],
        [0.288232047995, 10, 0.125727366413, -7720.27938965, -7724.48134775,
          0.224195231493, 0.0243628816361
        ],
        [0.149637696853, 4, 0.0251640374868, -7721.88808956, -7724.95718007,
          0.259109866407, 0.0151383067845
        ],
        [0.100291915964, 3, 0.00920965215128, -7722.89325337, -7726.17780224,
          0.273971387236, 0.00446650504574
        ],
        [8.89821006938e-06, 5, 0.0092059631834, -7722.89365401,
          -7725.24452656, 0.273976543194, 0.0113575408735
        ],
        [0.0237463575968, 6, 0.00710786899135, -7723.15230298,
          -7725.27528026, 0.274892717528, 0.01101357079
        ],
        [0.0314130637782, 77, 0.00653582046076, -7723.23620757,
          -7725.61869692, 0.276335661142, 0.00781239486063
        ],
        [9.43946125333e-06, 78, 0.00653338557877, -7723.23658018,
          -7726.93554123, 0.276335244012, 0.00209356267698
        ],
        [0.168124070492, 0, 0.00270895747817, -7724.11694159, -7728.21306046,
          0.280186930635, 0.000583534338528
        ],
        [0.0387117919738, 19, 0.0025998206741, -7724.15806298, -7726.4065431,
          0.262953257977, 0.00355325958379
        ],
        [0.0175902674178, 76, 0.00181771837187, -7724.51592338,
          -7726.65850551, 0.27362613863, 0.00276185613276
        ],
        [0.321202641517, 20, 0.00116571901808, -7724.96016737,
          -7728.90590491, 0.261876791458, 0.000291855508034
        ],
        [0.0600857880298, 71, 0.00108936434605, -7725.0279111,
          -7727.70576691, 0.259477265346, 0.000969128145016
        ],
        [0.0124432274478, 75, 0.00106729644646, -7725.04837669,
          -7727.01482118, 0.270263259209, 0.00193399399984
        ],
        [0.113966124205, 74, 0.0010494768573, -7725.06521365, -7727.89007623,
          0.257724453868, 0.000806003049445
        ]
      ], "nm": [["eb5c5ae32f97bbf561a578c9afb65962", 1]]
    },
    {"p":
      [
        [0.116589040513, 0, 0.380868846934, -7931.21298287, -7934.07442423,
          0.152417784634, 0.24887398653
        ],
        [0.0209623811737, 19, 0.274981435583, -7931.53873436, -7933.5365997,
          0.151695145918, 0.426141399187
        ],
        [0.0592751054761, 18, 0.0738229556423, -7932.85376821,
          -7935.49611726, 0.152743419973, 0.060054570561
        ],
        [0.0596698324084, 11, 0.0738169676915, -7932.85384933,
          -7935.60290875, 0.152737288639, 0.0539718261806
        ],
        [0.0127254108282, 76, 0.0468556141745, -7933.30836711, -7935.0852304,
          0.17068795531, 0.0905715839837
        ],
        [7.67107784571e-06, 77, 0.0418561953667, -7933.42119813,
          -7936.06146854, 0.170640584355, 0.0341206365082
        ],
        [0.0124432274478, 75, 0.0311890753559, -7933.71537006,
          -7935.54915472, 0.17199253075, 0.0569524211332
        ],
        [0.329417815616, 20, 0.0311870188283, -7933.715436, -7938.35695529,
          0.171985885777, 0.00343636982162
        ],
        [0.0662954991992, 71, 0.02121178126, -7934.1008812, -7936.7277892,
          0.168123854827, 0.0175241813459
        ],
        [0.126288288501, 74, 0.0210717162405, -7934.10750627, -7938.07880253,
          0.169655492476, 0.00453837213663
        ],
        [0.00947831337377, 6, 0.00125232513251, -7936.93043602,
          -7938.94176737, 0.182487153468, 0.00191478155379
        ],
        [0.00910286890097, 5, 0.000982279362573, -7937.17331748,
          -7939.1654868, 0.185938127707, 0.00153094335901
        ],
        [0.177641458914, 4, 0.000451921461373, -7937.94968482, -7941.5560792,
          0.18358043603, 0.000140196778047
        ],
        [0.100291915964, 3, 0.000451866966026, -7937.94980541, -7941.0665799,
          0.183639798764, 0.000228730920897
        ]
      ], "nm": [["52b981c815528ea2618f1fb2d8c85172", 1]]
    },
    {"p":
      [
        [0.200991030336, 9, 0.669462863311, -7960.89678941, -7963.39319605,
          0.191761159946, 0.722970527676
        ],
        [0.0108893033582, 11, 0.164369160782, -7962.30115022, -7964.6021665,
          0.253696070754, 0.215809917393
        ],
        [0.288232047995, 10, 0.14618916534, -7962.41836367, -7966.29003956,
          0.251418096702, 0.0399059304878
        ],
        [0.0947206839902, 74, 0.00562014283291, -7965.67690802,
          -7968.20981672, 0.267339990492, 0.00585179114787
        ],
        [0.0599782466019, 71, 0.00333688401898, -7966.19822766,
          -7968.9234525, 0.284757027173, 0.00286655800293
        ],
        [6.07876279815e-06, 75, 0.00281467111875, -7966.36841968,
          -7968.36619674, 0.292829975189, 0.0050046514756
        ],
        [0.323917509311, 20, 0.00275563739015, -7966.38961633,
          -7970.47034258, 0.291321430483, 0.000610316215714
        ],
        [8.59319365793e-06, 76, 0.00265687860623, -7966.42611313,
          -7968.72112686, 0.297390745855, 0.00350937391835
        ],
        [0.0341949044319, 19, 0.0017245680684, -7966.85828848,
          -7969.09501556, 0.290879952259, 0.00241463697853
        ],
        [7.67107784571e-06, 77, 0.00107002853121, -7967.33557979,
          -7969.9217954, 0.303985770188, 0.00105629670411
        ]
      ], "nm": [["50171569697f3f6a90d1798bf06961a4", 1]]
    },
    {"p":
      [
        [0.501245454567, 24, 0.695997019141, -7712.50274465, -7716.1245998,
          0.366468436704, 0.578930789087
        ],
        [0.00810611137325, 66, 0.0849731450637, -7714.60575476,
          -7717.22620943, 0.438454400621, 0.192399379282
        ],
        [0.0306043312764, 65, 0.0802417441483, -7714.66304614,
          -7718.21084262, 0.439839528359, 0.0718758355916
        ],
        [0.0115452041328, 23, 0.0391886682476, -7715.37970239,
          -7717.95099656, 0.47188822253, 0.0932035842509
        ],
        [0.372913125937, 21, 0.0372811221752, -7715.42960293, -7719.85228083,
          0.479473634391, 0.0139224397169
        ],
        [0.170808710019, 22, 0.0372808480078, -7715.42961029, -7719.71435679,
          0.4794776235, 0.01598140648
        ],
        [0.00131864457659, 67, 0.0239555742155, -7715.87188898,
          -7718.9740049, 0.460375340391, 0.0335077863391
        ],
        [0.925394765323, 64, 0.00108187900107, -7718.96939068, -7724.2073862,
          0.453890808971, 0.000178779251908
        ]
      ], "nm": [["a18095bceb62fd997f7c78c730137a09", 1]]
    },
    {"p":
      [
        [0.499049917028, 24, 0.789947191232, -7708.84568976, -7712.4543604,
          0.363543325722, 0.686309034214
        ],
        [0.00445568446244, 66, 0.0848371193499, -7711.07692268,
          -7713.76992429, 0.438487975608, 0.184152481451
        ],
        [0.0306043312764, 65, 0.083350188889, -7711.09460498, -7714.64374379,
          0.439398618568, 0.0768568517287
        ],
        [0.000624301135429, 67, 0.0192971005469, -7712.557701,
          -7715.69396981, 0.46133955466, 0.0268890356325
        ],
        [0.0397088453673, 23, 0.0192837639278, -7712.55839236, -7715.7873592,
          0.462033714595, 0.0244915756579
        ],
        [0.925394765323, 64, 0.00113878096425, -7715.38769749,
          -7720.63888397, 0.45303842986, 0.000191437180838
        ],
        [0.3601057542, 21, 0.00108897411004, -7715.43241978, -7719.33722332,
          0.47134673541, 0.000703607288241
        ],
        [0.170808710019, 22, 0.00105688097992, -7715.46233376,
          -7719.88714756, 0.483669860286, 0.000405976846332
        ]
      ], "nm": [["74444d6b173e6164e61e65f09118d1ae", 1]]
    },
    {"p":
      [
        [0.021934277933, 19, 0.296205826005, -7930.09627048, -7932.08874537,
          0.153488380798, 0.439650434213
        ],
        [0.116544009748, 0, 0.294104200132, -7930.10339092, -7932.96586951,
          0.155105235476, 0.182884682049
        ],
        [0.0592751054761, 18, 0.0745311189582, -7931.47610831,
          -7934.15015185, 0.154797118207, 0.0559564362985
        ],
        [0.0596698324084, 11, 0.0745249900568, -7931.47619054,
          -7934.25319784, 0.1547950811, 0.0504774891451
        ],
        [0.0119328234786, 76, 0.0579677780653, -7931.72743774,
          -7933.48847372, 0.171431156016, 0.108445917653
        ],
        [7.67107784571e-06, 77, 0.0503074103048, -7931.86917266,
          -7934.52552009, 0.171514203819, 0.0384440993658
        ],
        [0.0124432274478, 75, 0.0412936538886, -7932.06661622,
          -7933.82320546, 0.172337188826, 0.0775963079425
        ],
        [0.329417815616, 20, 0.0412871630496, -7932.06677342, -7936.73777426,
          0.172335680203, 0.00420784675385
        ],
        [0.0616539479733, 71, 0.0351349584996, -7932.22812844,
          -7934.69118681, 0.163773885066, 0.0325747842604
        ],
        [0.126288288501, 74, 0.0326653334195, -7932.30101067, -7936.24092118,
          0.169107449225, 0.00691576879489
        ],
        [0.0113911644934, 6, 0.00115765964436, -7935.64092463,
          -7937.62510964, 0.184189543108, 0.00173258700152
        ],
        [0.00910286890097, 5, 0.00081990797621, -7935.98588822,
          -7938.06708553, 0.188666338497, 0.00111364652299
        ]
      ], "nm": [["45b6279bb86fac064d1ca6ef7cded76b", 1]]
    },
    {"p":
      [
        [0.207469319813, 9, 0.537492014117, -7853.60860107, -7856.25646254,
          0.262647345507, 0.60850032288
        ],
        [0.0100094536153, 11, 0.223093557343, -7854.48792375, -7856.97588296,
          0.319162405081, 0.296360618487
        ],
        [0.288232047995, 10, 0.203578843476, -7854.5794616, -7858.57627643,
          0.317102831304, 0.0598106390288
        ],
        [8.59319365793e-06, 76, 0.00575195064669, -7858.14597593,
          -7860.51027697, 0.363837924511, 0.00864674554931
        ],
        [0.0124432274478, 75, 0.0057518012826, -7858.1460019, -7860.37814378,
          0.363828912771, 0.00986818748395
        ],
        [0.329417815616, 20, 0.00575056959893, -7858.14621606, -7863.2544881,
          0.363835538061, 0.000555977128356
        ],
        [0.0626427231546, 71, 0.00553060632292, -7858.18521752,
          -7861.1650208, 0.355425711615, 0.00449263406956
        ],
        [0.126288288501, 74, 0.00517585294426, -7858.25151082,
          -7861.81288968, 0.36113659644, 0.00235036421294
        ],
        [0.0394646136431, 19, 0.00394083497076, -7858.52412235,
          -7860.98614734, 0.357838489395, 0.00537260364352
        ],
        [7.67107784571e-06, 77, 0.00315791220111, -7858.74560386,
          -7861.38493881, 0.367348239421, 0.00360571892539
        ],
        [0.0592751054761, 18, 0.000776057097207, -7860.14904415,
          -7863.49714056, 0.358940331687, 0.00043618859133
        ]
      ], "nm": [["20c757c926e8014ea97b951d99780912", 1]]
    },
    {"p":
      [
        [0.224861480069, 9, 0.455010567912, -7958.7185448, -7961.38696941,
          0.196855512862, 0.454300940238
        ],
        [0.010239249135, 11, 0.274940935421, -7959.22230915, -7961.48070538,
          0.234780551336, 0.413651517723
        ],
        [0.283213144461, 10, 0.251013240331, -7959.31335976, -7962.81790435,
          0.230419039665, 0.108616671107
        ],
        [0.105895567195, 74, 0.00379413642659, -7963.50540862,
          -7966.16830979, 0.262242239043, 0.00380920103802
        ],
        [0.057431826591, 71, 0.0035763729973, -7963.56451629, -7966.16378561,
          0.26765000521, 0.00382647359284
        ],
        [0.322740184036, 20, 0.00280420131761, -7963.80774669,
          -7967.83330099, 0.275150739718, 0.000720671593605
        ],
        [0.00219747965411, 75, 0.00270914363171, -7963.84223287,
          -7965.77700139, 0.278817723164, 0.00563348282366
        ],
        [8.59319365793e-06, 76, 0.00264859506083, -7963.86483611,
          -7966.03644186, 0.282407140063, 0.00434613696868
        ],
        [0.0326105442488, 19, 0.00224177260477, -7964.03159855,
          -7966.20796521, 0.272925551419, 0.00366110143963
        ],
        [7.67107784571e-06, 77, 0.00126103429751, -7964.60693319,
          -7967.14539857, 0.287324910018, 0.00143380347599
        ]
      ], "nm": [["528b06e4b7dcbf7ad0699685b55ff439", 1]]
    },
    {"p":
      [
        [0.230365513708, 9, 0.400685015777, -7956.19749526, -7958.95144992,
          0.209470721895, 0.38353001216
        ],
        [0.270992535869, 10, 0.297660921992, -7956.49471589, -7959.73802567,
          0.232317149372, 0.174660157836
        ],
        [0.00812480788721, 11, 0.27180489935, -7956.58558635, -7958.8988496,
          0.241822096331, 0.404243816582
        ],
        [0.102895343258, 74, 0.00662901620449, -7960.29921447,
          -7962.92576102, 0.265597563169, 0.00720738917945
        ],
        [0.0589045779814, 71, 0.00538088635749, -7960.50781777,
          -7963.17206455, 0.275070283627, 0.00563390747347
        ],
        [0.00948843501676, 75, 0.00441682593949, -7960.70524956,
          -7962.65222772, 0.286958459894, 0.00947484204106
        ],
        [0.329417815616, 20, 0.0044086312848, -7960.70710661, -7964.98023545,
          0.28798165959, 0.000923700265347
        ],
        [8.59319365793e-06, 76, 0.00440824708853, -7960.70719376,
          -7962.93951726, 0.287987820781, 0.00710892149671
        ],
        [0.0373324868585, 19, 0.00270238896311, -7961.1965347,
          -7963.44338025, 0.282508663331, 0.00429515458618
        ],
        [0.00377358468182, 77, 0.00190316704213, -7961.54715152,
          -7963.82856582, 0.293520770226, 0.00292209838026
        ]
      ], "nm": [["e4ead740fca306974a5e0bb1ac64c691", 1]]
    },
    {"p":
      [
        [0.483484001832, 24, 0.887880474386, -7708.43306032, -7711.92678748,
          0.345449948549, 0.834710247221
        ],
        [0.00422358606882, 66, 0.0461650954067, -7711.38967345,
          -7714.07343109, 0.435049354057, 0.0975574123993
        ],
        [0.0306043312764, 65, 0.0454297219776, -7711.40573089,
          -7714.94384538, 0.43591721371, 0.0408548998403
        ],
        [0.00162186473008, 67, 0.0102777645085, -7712.89191467,
          -7715.97934671, 0.456842819504, 0.0145054642922
        ],
        [0.0397088453673, 23, 0.0102469437209, -7712.89491796, -7716.1384382,
          0.458709051193, 0.0123719762473
        ]
      ], "nm": [["053222b96e892bc20354b522d1814693", 1]]
    },
    {"p":
      [
        [0.203310722203, 9, 0.667618428654, -7962.69897614, -7965.20870859,
          0.187165467281, 0.71808131622
        ],
        [0.00990813933115, 11, 0.168334632228, -7964.07673908,
          -7966.37740623, 0.2468294394, 0.223159146063
        ],
        [0.288232047995, 10, 0.152648647618, -7964.17455407, -7967.9472625,
          0.244434546705, 0.0464338588842
        ],
        [0.106803260131, 74, 0.0022295152082, -7968.40090877, -7971.11273943,
          0.276411036168, 0.00195923085439
        ],
        [0.059714098843, 71, 0.00198241839143, -7968.51837543,
          -7971.23524985, 0.283139320369, 0.00173332504391
        ],
        [0.00492641068951, 75, 0.00166394248251, -7968.69350316,
          -7970.67157377, 0.292937840225, 0.00304566004049
        ],
        [0.328472332241, 20, 0.00164736366993, -7968.7035167, -7973.00721575,
          0.294509761474, 0.000294662588707
        ],
        [8.59319365793e-06, 76, 0.00164518193596, -7968.70484196,
          -7970.90309493, 0.295564247378, 0.00241620101133
        ],
        [0.0327350742845, 19, 0.00140993594389, -7968.85914866,
          -7971.07190482, 0.285939886996, 0.00204089122192
        ],
        [7.67107784571e-06, 77, 0.000819933868184, -7969.40122453,
          -7971.96476733, 0.30008263266, 0.000835708072598
        ]
      ], "nm": [["e0f9e229f93347f2a670a8ddd298d51b", 1]]
    },
    {"p":
      [
        [0.0817239864892, 58, 0.811378855027, -7951.41517121, -7953.93161524,
          0.144677462568, 0.872007518733
        ],
        [0.0130187093241, 59, 0.121396503285, -7953.31484423, -7956.34915007,
          0.154185298334, 0.0777317047812
        ],
        [0.0433352168733, 55, 0.0672246416881, -7953.90586643, -7956.7851883,
          0.163993060199, 0.0502607764856
        ]
      ], "nm": [["eca5247297781abb9e8efedf52605cc5", 1]]
    },
    {"p":
      [
        [0.497591857499, 24, 0.810277112446, -7707.08696941, -7710.66358074,
          0.352123086602, 0.714197737111
        ],
        [0.00410244227779, 66, 0.0778459205843, -7709.42961422,
          -7712.10492108, 0.428000053572, 0.168986618076
        ],
        [0.0306043312764, 65, 0.0766495766519, -7709.44510163,
          -7712.96288968, 0.428772636138, 0.0716541400636
        ],
        [0.000792286971844, 67, 0.0166750005687, -7710.97043509,
          -7714.07832552, 0.450796612235, 0.0234862488314
        ],
        [0.0397088453673, 23, 0.0166590167051, -7710.9713941, -7714.18363589,
          0.451647962134, 0.0211386837939
        ],
        [0.925394765323, 64, 0.00102992044754, -7713.75486415,
          -7718.99282566, 0.441386259537, 0.000172374636782
        ],
        [0.372913125937, 21, 0.000863452596166, -7713.93116199,
          -7718.24479962, 0.473075108103, 0.000364197487473
        ]
      ], "nm": [["17d83ed2f864be373817bbadde130904", 1]]
    },
    {"p":
      [
        [0.497426665931, 24, 0.822984009536, -7707.46548333, -7711.01548094,
          0.341367300804, 0.726992596038
        ],
        [0.0042920048782, 66, 0.0737582423865, -7709.87762735,
          -7712.51622989, 0.416918873351, 0.1620925311
        ],
        [0.0306043312764, 65, 0.0724917698566, -7709.89494707,
          -7713.37650334, 0.417704382921, 0.0685726587892
        ],
        [0.0025134454381, 67, 0.0154374215513, -7711.44162557,
          -7714.46012907, 0.437559163707, 0.023202688859
        ],
        [0.0397088453673, 23, 0.0153285566691, -7711.44870257,
          -7714.65264166, 0.440311445247, 0.0191395252145
        ]
      ], "nm": [["3fea733b7e6eab4b8ff161945af74228", 1]]
    },
    {"p":
      [
        [0.205562579752, 9, 0.643482134434, -7962.6706581, -7965.20346622,
          0.189640851873, 0.687691546465
        ],
        [0.0111029285465, 11, 0.181216594664, -7963.93785939, -7966.21441315,
          0.246500620546, 0.250233248198
        ],
        [0.288232047995, 10, 0.16033027259, -7964.06031647, -7967.91950423,
          0.244183103855, 0.0454813517439
        ],
        [0.106961448442, 74, 0.0029321166721, -7968.06182778, -7970.76581444,
          0.273684934225, 0.00264056308811
        ],
        [0.0597852403916, 71, 0.0026115764703, -7968.17759831,
          -7970.88782269, 0.280348764474, 0.00233727081454
        ],
        [0.00524637676624, 75, 0.0021941086784, -7968.35177646,
          -7970.31650317, 0.29014176018, 0.00413837604704
        ],
        [0.328497204705, 20, 0.00217424248176, -7968.36087204,
          -7972.66044716, 0.291617053799, 0.000397070854273
        ],
        [8.59319365793e-06, 76, 0.00217145431726, -7968.36215522,
          -7970.54744331, 0.292645750377, 0.00328498903135
        ],
        [0.0335769367644, 19, 0.00180639371091, -7968.54621993,
          -7970.75767947, 0.283565407191, 0.00266213160881
        ],
        [7.67107784571e-06, 77, 0.00108110598039, -7969.05956779,
          -7971.61153865, 0.297181257824, 0.00113345214886
        ]
      ], "nm": [["33ae65b3e6e54f0ee8d4ffd861131199", 1]]
    },
    {"p":
      [
        [0.202327415106, 9, 0.676421843717, -7960.40949251, -7962.91010037,
          0.184671369917, 0.725693184229
        ],
        [0.0106594264476, 11, 0.164392309533, -7961.82405372, -7964.10587925,
          0.245036427409, 0.219499164565
        ],
        [0.288232047995, 10, 0.146730534837, -7961.93771162, -7965.77584845,
          0.242728912768, 0.0413213463382
        ],
        [0.104601875326, 74, 0.00257491416903, -7965.98049322,
          -7968.64159172, 0.271158325392, 0.00235287023707
        ],
        [0.0595922346517, 71, 0.00216662257367, -7966.15313989,
          -7968.85784438, 0.279722237167, 0.00189531168709
        ],
        [0.00323807995552, 75, 0.00180086584897, -7966.33804185,
          -7968.30598905, 0.289078606811, 0.00329115519181
        ],
        [0.327936622328, 20, 0.00177531177632, -7966.35233337,
          -7970.62443672, 0.29064766823, 0.000323936086787
        ],
        [8.59319365793e-06, 76, 0.00176971527498, -7966.35549075,
          -7968.54655864, 0.292286377192, 0.00258744016684
        ],
        [0.0330299092543, 19, 0.00149513982338, -7966.52408969,
          -7968.73174012, 0.282860779823, 0.00215004238934
        ],
        [7.67107784571e-06, 77, 0.000872742447664, -7967.06242421,
          -7969.61877504, 0.296918418797, 0.000885549108711
        ]
      ], "nm": [["895fcad4d6eed05f07338e962568edff", 1]]
    },
    {"p":
      [
        [0.235142400908, 9, 0.389020147229, -7963.92040232, -7966.75695077,
          0.21333216921, 0.359003590617
        ],
        [0.271692821092, 10, 0.319038744606, -7964.1187209, -7967.37140828,
          0.23242591463, 0.194197344266
        ],
        [0.0072207537964, 11, 0.291207813027, -7964.20999631, -7966.54084557,
          0.240822205322, 0.445607085787
        ],
        [0.0159096934094, 19, 0.000733295137377, -7970.19424047,
          -7972.46466793, 0.279356821748, 0.00119197933006
        ]
      ], "nm": [["198d7e5a9dba92f6439bda026850b87f", 1]]
    },
    {"p":
      [
        [0.222228837534, 9, 0.46374084231, -7959.34020397, -7961.97906421,
          0.203308024823, 0.476440959064
        ],
        [0.0100901828741, 11, 0.267717019266, -7959.88959931, -7962.17435536,
          0.244141128905, 0.391918008595
        ],
        [0.283843988682, 10, 0.244456971705, -7959.98049052, -7963.51246871,
          0.24006724703, 0.102815827853
        ],
        [0.101323920985, 74, 0.00550459280204, -7963.77394703,
          -7966.37132051, 0.265828896447, 0.00589489962386
        ],
        [0.05774487604, 71, 0.00448581573532, -7963.97860947, -7966.60079612,
          0.275342855985, 0.00468615256567
        ],
        [0.321183692287, 20, 0.00356663757878, -7964.20790653,
          -7968.17446764, 0.28121860476, 0.000971358552086
        ],
        [6.07876279815e-06, 75, 0.00346527019923, -7964.23673922,
          -7966.20588257, 0.285648683957, 0.00695544946829
        ],
        [8.59319365793e-06, 76, 0.00329456935485, -7964.28725437,
          -7966.53250924, 0.290183898436, 0.00501733432907
        ],
        [0.0333924485994, 19, 0.00236727449877, -7964.61779054,
          -7966.82260509, 0.282452080189, 0.00375392862855
        ],
        [7.67107784571e-06, 77, 0.0014010065496, -7965.14233889,
          -7967.70968447, 0.296257511779, 0.00154608132048
        ]
      ], "nm": [["3b62386c0c9b5080616c5417976fc0cb", 1]]
    },
    {"p":
      [
        [0.2093373083, 9, 0.629296573946, -7959.38396086, -7961.9383997,
          0.181460678117, 0.661957781588
        ],
        [0.0105948812655, 11, 0.188715924168, -7960.58832067, -7962.83950106,
          0.234520050558, 0.268835702269
        ],
        [0.288232047995, 10, 0.16857465924, -7960.70118477, -7964.44942307,
          0.232070045465, 0.0537411183106
        ],
        [0.104752890873, 74, 0.00278502696368, -7964.80430595,
          -7967.44787647, 0.261392857461, 0.00267975402108
        ],
        [0.059115358169, 71, 0.00238098122528, -7964.96105082,
          -7967.62463743, 0.269354127979, 0.00224558048247
        ],
        [0.00178990585619, 75, 0.00192624412207, -7965.17299145,
          -7967.11104226, 0.278710099481, 0.00375301389289
        ],
        [0.327390833659, 20, 0.00189148260378, -7965.19120254,
          -7969.43032123, 0.280189792695, 0.000369088159933
        ],
        [8.59319365793e-06, 76, 0.00188004994367, -7965.19726516,
          -7967.35767198, 0.282417649212, 0.00293271759222
        ],
        [0.0327623465084, 19, 0.0016269405163, -7965.34186224,
          -7967.52017797, 0.272722844192, 0.0024928422117
        ],
        [7.67107784571e-06, 77, 0.000922117271496, -7965.90964638,
          -7968.44122902, 0.287028075383, 0.000992401471504
        ]
      ], "nm": [["a907db2b9cfc390e3e41af2bf173ca86", 1]]
    },
    {"p":
      [
        [0.209607440673, 9, 0.592407317193, -7966.00880592, -7968.59829378,
          0.204310705871, 0.630816096307
        ],
        [0.0115327184203, 11, 0.206640477392, -7967.0620199, -7969.3599094,
          0.257016973834, 0.294535266765
        ],
        [0.288232047995, 10, 0.181389779166, -7967.19235216, -7971.0853828,
          0.254746976518, 0.0524534099937
        ],
        [0.108263774304, 74, 0.003700521742, -7971.08452654, -7973.83166019,
          0.28439705055, 0.00336574037672
        ],
        [0.0602520623113, 71, 0.0033626308167, -7971.18027671,
          -7973.92736952, 0.290369666954, 0.00305854291707
        ],
        [0.00783175249779, 75, 0.00290760616034, -7971.32567024,
          -7973.31905596, 0.300552027094, 0.00561955339197
        ],
        [0.329415747332, 20, 0.00289601298421, -7971.3296654, -7975.68985966,
          0.302151921077, 0.000524897897883
        ],
        [8.59319365793e-06, 76, 0.00289589985919, -7971.32970446,
          -7973.53786013, 0.302159639856, 0.00451519337745
        ],
        [0.0342534984855, 19, 0.00233768598873, -7971.54383881,
          -7973.78493565, 0.293476485866, 0.00352673496413
        ],
        [7.67107784571e-06, 77, 0.00146206869873, -7972.01314801,
          -7974.58499885, 0.306580582606, 0.00158456400927
        ]
      ], "nm": [["09c502241261f49ac644f637ec65e3da", 1]]
    },
    {"p":
      [
        [0.498303989802, 24, 0.820442450292, -7707.12003568, -7710.6490529,
          0.336229254295, 0.720259990193
        ],
        [0.00488360914268, 66, 0.0746519740859, -7709.51704248,
          -7712.11374902, 0.411304025386, 0.166486816852
        ],
        [0.0306043312764, 65, 0.0729995895165, -7709.53942563,
          -7713.00163578, 0.412292694514, 0.0685134009125
        ],
        [0.00352931446697, 67, 0.0160630434008, -7711.05335826,
          -7714.0084304, 0.430052759983, 0.0250339961321
        ],
        [0.0397088453673, 23, 0.0158429427051, -7711.0671553, -7714.24775234,
          0.434024920564, 0.0197057959108
        ]
      ], "nm": [["08c6de3b577156472d2121ca10327bdc", 1]]
    },
    {"p":
      [
        [0.49795136359, 24, 0.789599303465, -7711.34527574, -7714.96295997,
          0.370063946917, 0.690340798302
        ],
        [0.00402735271513, 66, 0.0853691263188, -7713.56981683,
          -7716.29638402, 0.445791734916, 0.18195535254
        ],
        [0.0306043312764, 65, 0.0841529946549, -7713.58416484,
          -7717.16440905, 0.446663367598, 0.0763811781586
        ],
        [0.0010594763111, 67, 0.0193855926238, -7715.05227121,
          -7718.19389194, 0.467925056751, 0.0272827167603
        ],
        [0.0397088453673, 23, 0.0193577353699, -7715.05370925,
          -7718.34168338, 0.469160802165, 0.0235343715851
        ],
        [0.925394765323, 64, 0.00115339064153, -7717.87409536,
          -7723.22594865, 0.461298144789, 0.000178029984875
        ],
        [0.372913125937, 21, 0.000981856926099, -7718.03511103,
          -7722.61625177, 0.492830860333, 0.000327552669529
        ]
      ], "nm": [["4ba164751c387e58ed6d69dbe43b2126", 1]]
    },
    {"p":
      [
        [0.480237679465, 24, 0.917419858151, -7707.54141197, -7711.01984335,
          0.338743273387, 0.878336416882
        ],
        [0.00330748446785, 66, 0.034353654846, -7710.82626878,
          -7713.52073691, 0.431799808558, 0.0720338482738
        ],
        [0.0306043312764, 65, 0.0340040085059, -7710.83649878,
          -7714.35632219, 0.432399197839, 0.0312353619586
        ],
        [0.000426043769041, 67, 0.007113023792, -7712.40104975,
          -7715.52420334, 0.456279028665, 0.00971498650528
        ],
        [0.0397088453673, 23, 0.00710945470496, -7712.40155165,
          -7715.6369222, 0.456756563268, 0.00867938638006
        ]
      ], "nm": [["b6135214a5e57fd0acbca16d0fd709d0", 1]]
    },
    {"p":
      [
        [0.20304133649, 9, 0.657430329552, -7962.72407928, -7965.24499881,
          0.196392040857, 0.712030000628
        ],
        [0.00987030266516, 11, 0.172234217519, -7964.0635628, -7966.39175977,
          0.256423418812, 0.226186320297
        ],
        [0.288232047995, 10, 0.156397406751, -7964.16001783, -7967.96773466,
          0.254110091887, 0.0467766519954
        ],
        [0.105727375475, 74, 0.00281398562308, -7968.17781623,
          -7970.88696399, 0.284239037438, 0.00252478236718
        ],
        [0.0587008661138, 71, 0.00252531485236, -7968.28605233,
          -7970.97914562, 0.290739080952, 0.0023024487694
        ],
        [5.12525113118e-06, 75, 0.00205056121442, -7968.49430456,
          -7970.50829331, 0.300222224485, 0.00368704580197
        ],
        [0.329008021828, 20, 0.00198533103217, -7968.52663241,
          -7972.86508406, 0.304158544202, 0.000349250726088
        ],
        [8.59319365793e-06, 76, 0.0019847478168, -7968.52692621,
          -7970.75924125, 0.304623763647, 0.00286875346883
        ],
        [0.0336627576781, 19, 0.00159948091335, -7968.74273893,
          -7970.98988155, 0.295668168459, 0.00227786205291
        ],
        [7.67107784571e-06, 77, 0.0009786247261, -7969.23402511,
          -7971.81623983, 0.309256163672, 0.000996883892562
        ]
      ], "nm": [["98622d3181c27bea66ff55dd0347a757", 1]]
    },
    {"p":
      [
        [0.497649325841, 24, 0.80739180952, -7708.14071183, -7711.72693895,
          0.354934494228, 0.708717104313
        ],
        [0.00443814781717, 66, 0.0786837035738, -7710.46908483,
          -7713.14435824, 0.430323112046, 0.171749521342
        ],
        [0.0306043312764, 65, 0.0772885976361, -7710.48697446,
          -7714.01828821, 0.431214027984, 0.071672503471
        ],
        [0.00204413463892, 67, 0.0174074940066, -7711.97762009,
          -7715.04834375, 0.450999734609, 0.0255861613932
        ],
        [0.0397088453673, 23, 0.0173267307487, -7711.98227045,
          -7715.21126846, 0.453285414348, 0.0217394140018
        ],
        [0.925394765323, 64, 0.00102824273077, -7714.80666963,
          -7720.04953373, 0.444323063409, 0.000172193171264
        ],
        [0.372913125937, 21, 0.000873421783898, -7714.96985759,
          -7719.30346603, 0.474963176999, 0.000363102307533
        ]
      ], "nm": [["ef8b39c4e56c400abc4c7f6e55cf5511", 1]]
    },
    {"p":
      [
        [0.168432825855, 9, 0.859331327696, -7994.50998726, -7997.01457788,
          0.260737067174, 0.931751735248
        ],
        [0.249166042804, 10, 0.0937363539632, -7996.72565573, -7999.97564723,
          0.336262304401, 0.0482307629444
        ],
        [7.28480434726e-06, 11, 0.0458191341995, -7997.44144004,
          -8000.89238939, 0.352244641478, 0.0192835980404
        ],
        [0.997591977895, 7, 0.00111318414114, -8001.15891732, -8004.16102165,
          0.195146016774, 0.00073390376741
        ]
      ], "nm": [["83f79cd6b78922beaa31fe0877413a62", 1]]
    },
    {"p":
      [
        [0.203172832261, 9, 0.677148328714, -7960.32226916, -7962.82681597,
          0.183032453793, 0.725945103864
        ],
        [0.00976282386944, 11, 0.163683258558, -7961.7422263, -7964.03052106,
          0.242504838211, 0.217841842685
        ],
        [0.288232047995, 10, 0.148784431624, -7961.83766102, -7965.61082385,
          0.240154204513, 0.0448564108221
        ],
        [0.105345101498, 74, 0.00226797998662, -7966.02126995,
          -7968.69555297, 0.271267513356, 0.0020518409233
        ],
        [0.05952983356, 71, 0.00194947576475, -7966.17259901, -7968.87247497,
          0.279085479573, 0.00171912493319
        ],
        [0.00367466034386, 75, 0.00161722978267, -7966.35944483,
          -7968.32432818, 0.28863807111, 0.00297416161758
        ],
        [0.328007680594, 20, 0.00159652027366, -7966.37233308,
          -7970.64804929, 0.290129099823, 0.000291195933459
        ],
        [8.59319365793e-06, 76, 0.00159192045285, -7966.37521839,
          -7968.56061174, 0.291688587485, 0.00234826939391
        ],
        [0.0329237078086, 19, 0.00136085484364, -7966.53204644,
          -7968.73521684, 0.281987601691, 0.00197204982794
        ]
      ], "nm": [["220122ded8ffafb9d353e76bcabf4d85", 1]]
    },
    {"p":
      [
        [0.500537755018, 24, 0.793999395896, -7709.99181468, -7713.57292037,
          0.351243689762, 0.684950423304
        ],
        [0.00466165121688, 66, 0.0842972886708, -7712.23454768,
          -7714.8731094, 0.423832264845, 0.186635483046
        ],
        [0.0306043312764, 65, 0.0826396567366, -7712.25440771,
          -7715.75818497, 0.424800374116, 0.0770212887945
        ],
        [0.00234491679906, 67, 0.0186155161418, -7713.74490195,
          -7716.77319532, 0.444230331067, 0.0279124131475
        ],
        [0.0397088453673, 23, 0.0185025248728, -7713.75099018,
          -7716.96655524, 0.446892272884, 0.0230050001682
        ],
        [0.925394765323, 64, 0.00106912100631, -7716.60206056,
          -7721.89397264, 0.438357890709, 0.00016667560991
        ],
        [0.372913125937, 21, 0.00087649667602, -7716.80071975,
          -7721.27760057, 0.47054855431, 0.000308715930595
        ]
      ], "nm": [["377de996e2bd03c9e7e06b2903bd4481", 1]]
    },
    {"p":
      [
        [0.0160122406354, 19, 0.371042751487, -7934.94593575, -7937.02386038,
          0.165099364177, 0.491859639926
        ],
        [0.114439431605, 0, 0.161389154542, -7935.77843448, -7938.62869514,
          0.173200551062, 0.0988257934914
        ],
        [0.0592740336898, 18, 0.147536690491, -7935.86817615, -7938.2526718,
          0.166253541411, 0.14393790332
        ],
        [0.0596698324084, 11, 0.14750920049, -7935.86836249, -7938.58960899,
          0.166248488362, 0.102764995259
        ],
        [0.0124842603614, 76, 0.0375945853675, -7937.23539301,
          -7939.03629365, 0.188607604552, 0.0657434552685
        ],
        [7.67107784571e-06, 77, 0.0333310300852, -7937.35576424,
          -7940.15359716, 0.188506546129, 0.0215086809517
        ],
        [0.0124432274478, 75, 0.0257097502219, -7937.61538274,
          -7939.38689455, 0.190085713083, 0.0463007994804
        ],
        [0.329417815616, 20, 0.0257044272457, -7937.6155898, -7942.39574876,
          0.190084357517, 0.00228486058689
        ],
        [0.064101780247, 71, 0.0216703497433, -7937.78630809, -7940.33159699,
          0.183475654258, 0.018001530514
        ],
        [0.126288288501, 74, 0.0211123765799, -7937.81239361, -7941.40637798,
          0.186856433421, 0.00614522766638
        ],
        [0.251024539206, 12, 0.00307361577921, -7939.73939839,
          -7944.42807798, 0.165614323863, 0.000299385211535
        ],
        [0.123800258051, 17, 0.00307351493096, -7939.73943121,
          -7943.69721196, 0.165624336521, 0.000621786693664
        ],
        [0.00911189760783, 6, 0.00069164652051, -7941.2309333,
          -7943.28165139, 0.204286535116, 0.000942143558787
        ],
        [0.00910286890097, 5, 0.000560906515533, -7941.44045407,
          -7943.4915056, 0.207718210362, 0.000763798071455
        ]
      ], "nm": [["a4c29d44f180c775e00f6de1683ffbc8", 1]]
    },
    {"p":
      [
        [0.498249856609, 24, 0.81572792128, -7707.33182283, -7710.88572994,
          0.342963466384, 0.716585107944
        ],
        [0.00443244448668, 66, 0.0761960477895, -7709.7025941, -7712.3359839,
          0.417896271994, 0.168046892002
        ],
        [0.0306043312764, 65, 0.0748082630117, -7709.72097535,
          -7713.20409677, 0.418750443003, 0.0705364921433
        ],
        [0.00279315286352, 67, 0.0162149410706, -7711.24997059,
          -7714.25621867, 0.43797777934, 0.0246310610867
        ],
        [0.0397088453673, 23, 0.0160746575739, -7711.25865973,
          -7714.46266419, 0.44111116106, 0.0200366435307
        ],
        [0.925394765323, 64, 0.000978169274123, -7714.05797624,
          -7719.26931597, 0.431112002503, 0.000163803293064
        ]
      ], "nm": [["17f8cd824b6985c53286f7fa0045669c", 1]]
    },
    {"p":
      [
        [0.230780848304, 9, 0.427997092221, -7957.10567636, -7959.84934847,
          0.182945450819, 0.397073037966
        ],
        [0.275460431111, 10, 0.283035681767, -7957.51921979, -7960.80350975,
          0.206686692226, 0.152926736934
        ],
        [0.00880370343519, 11, 0.277745628459, -7957.53808707,
          -7959.76245838, 0.214066250987, 0.433118051883
        ],
        [0.0575295165759, 71, 0.00238405409224, -7962.29599032,
          -7964.85779619, 0.24954362505, 0.00265295077322
        ],
        [0.108432647514, 74, 0.0023712252655, -7962.30138595, -7964.97776284,
          0.245944590595, 0.00235303471662
        ],
        [0.0123003096466, 75, 0.00183340834259, -7962.55861604,
          -7964.43503011, 0.263375448745, 0.00404887311101
        ],
        [8.59319365793e-06, 76, 0.00183339300185, -7962.55862441,
          -7964.60895349, 0.263430795759, 0.00340251619853
        ],
        [0.0325821047699, 19, 0.00181856665396, -7962.56674412,
          -7964.68662249, 0.252853319068, 0.00314824835539
        ],
        [7.67107784571e-06, 77, 0.000980950197169, -7963.18402635,
          -7965.58930753, 0.267177532586, 0.00127655006143
        ]
      ], "nm": [["9eb92da8b5d09965b1bdf84980b3c311", 1]]
    },
    {"p":
      [
        [0.200704333165, 9, 0.726687964352, -7941.29930114, -7943.86895942,
          0.194093146523, 0.758255415407
        ],
        [0.0128170106346, 11, 0.142355125345, -7942.9294735, -7945.21911418,
          0.259606832205, 0.196539913407
        ],
        [0.288232047995, 10, 0.121128145364, -7943.09094928, -7946.96479024,
          0.257201145208, 0.0343015134265
        ],
        [0.101863794163, 74, 0.00321715224135, -7946.71930175,
          -7949.40412754, 0.287336509462, 0.00299173107633
        ],
        [0.0589997834105, 71, 0.00249019291152, -7946.97543814,
          -7949.69964929, 0.298172371504, 0.00222627642821
        ],
        [0.00643243227466, 75, 0.00206700410428, -7947.16169805,
          -7949.19207112, 0.309278644006, 0.00369843070325
        ],
        [8.59319365793e-06, 76, 0.00205441568184, -7947.16780685,
          -7949.8134949, 0.311132092471, 0.00198671955127
        ]
      ], "nm": [["915e6b38fd6d430b990b05e84d78356f", 1]]
    },
    {"p":
      [
        [0.207173435442, 9, 0.623470973046, -7963.31951917, -7965.87574478,
          0.198189000373, 0.668940544235
        ],
        [0.0103326522048, 11, 0.19004819453, -7964.50754368, -7966.81425034,
          0.253734606607, 0.261697597591
        ],
        [0.288232047995, 10, 0.17105832909, -7964.61281677, -7968.42838932,
          0.251369781661, 0.0520940450306
        ],
        [0.104042383701, 74, 0.0032013886489, -7968.59123671, -7971.25951074,
          0.280286586027, 0.00307077270546
        ],
        [0.0600295379795, 71, 0.00262210413825, -7968.79084428,
          -7971.52841866, 0.289695595328, 0.00234672633098
        ],
        [0.00503094556107, 75, 0.00223474437229, -7968.95069453,
          -7970.94364246, 0.299260721501, 0.00421141000948
        ],
        [0.329216821549, 20, 0.00221148131795, -7968.96115881,
          -7973.30345759, 0.301608236916, 0.000397715791323
        ],
        [8.59319365793e-06, 76, 0.0022112464955, -7968.961265,
          -7971.17058364, 0.301847132879, 0.00335635755946
        ],
        [0.0336077317722, 19, 0.00182833245255, -7969.15141705,
          -7971.38405393, 0.292534605458, 0.00271118563315
        ],
        [7.67107784571e-06, 77, 0.00111320590884, -7969.64757732,
          -7972.22132558, 0.306256562516, 0.00117364511385
        ]
      ], "nm": [["ee3e7a71ec27ee0214651dec51063edc", 1]]
    },
    {"p":
      [
        [0.201188011377, 9, 0.720879016235, -7957.38353585, -7959.86118106,
          0.165794604437, 0.766715544098
        ],
        [0.00886418354587, 11, 0.141373411997, -7959.01260247,
          -7961.28131882, 0.226658933084, 0.185300366984
        ],
        [0.288232047995, 10, 0.130433662144, -7959.09314241, -7962.81341352,
          0.224340754348, 0.0400401783768
        ],
        [0.104261470595, 74, 0.00165818334283, -7963.45828454,
          -7966.09118356, 0.2556796828, 0.00151000561948
        ],
        [0.0586345865293, 71, 0.0014171730701, -7963.61534308,
          -7966.25576299, 0.263570445719, 0.00128086282939
        ],
        [7.01334596793e-06, 75, 0.0011188570399, -7963.85169951,
          -7965.78471649, 0.272798701471, 0.00205151889593
        ],
        [8.59319365793e-06, 76, 0.00107895140907, -7963.88801752,
          -7966.04074822, 0.277144550938, 0.00158811647764
        ],
        [0.329417815616, 20, 0.00107882876597, -7963.8881312, -7968.63650304,
          0.277139198107, 0.000118456898824
        ],
        [0.0322247264751, 19, 0.000961915995768, -7964.00283533,
          -7966.17043849, 0.267119767529, 0.00139494981968
        ]
      ], "nm": [["e9bb55657202cad5ed3fdfbc3fb7127d", 1]]
    },
    {"p":
      [
        [0.221774934691, 9, 0.479870225806, -7958.74856849, -7961.37928387,
          0.192670806557, 0.49799118923
        ],
        [0.0101522835574, 11, 0.264270169064, -7959.34511225, -7961.60493529,
          0.233494179624, 0.397395085936
        ],
        [0.288232047995, 10, 0.238080279717, -7959.44947627, -7963.17365899,
          0.231080818567, 0.0827817200757
        ],
        [0.103801740958, 74, 0.00377997085152, -7963.5923679, -7966.22310521,
          0.260222272788, 0.00392262490113
        ],
        [0.0589618788775, 71, 0.00315590702567, -7963.77280825,
          -7966.43325485, 0.26887249519, 0.00317914217887
        ],
        [0.0011836376173, 75, 0.00253589617329, -7963.9915371,
          -7965.93283211, 0.278166770665, 0.00524373556926
        ],
        [0.326792519554, 20, 0.00249124227334, -7964.00930271,
          -7968.21961645, 0.279188341468, 0.000532724863284
        ],
        [8.59319365793e-06, 76, 0.00246643647718, -7964.01930981,
          -7966.18298685, 0.28207526358, 0.00408319352046
        ],
        [0.0326263960039, 19, 0.00214457779647, -7964.15914149,
          -7966.33904515, 0.27231216993, 0.0034932100833
        ],
        [7.67107784571e-06, 77, 0.00120529481645, -7964.73536,
          -7967.26968773, 0.286703140226, 0.00137737364182
        ]
      ], "nm": [["a5026845f4c6326cfeb56a93ca0d9b92", 1]]
    },
    {"p":
      [
        [0.0290399397923, 67, 0.816785892293, -7908.36691345, -7910.72166133,
          0.257062538711, 0.867818938533
        ],
        [0.042606775844, 66, 0.0605641768157, -7910.96858687, -7913.60561599,
          0.275127398683, 0.0485225403393
        ],
        [0.0397088453673, 23, 0.0605353531915, -7910.9690629, -7913.87844889,
          0.275130934754, 0.03693632691
        ],
        [0.36597879052, 68, 0.0273928784464, -7911.76200738, -7915.04591277,
          0.238949982446, 0.0114929254081
        ],
        [0.0056198535033, 69, 0.0227780369765, -7911.94649366,
          -7914.21671175, 0.261516743989, 0.0263358908872
        ],
        [0.0251562840163, 71, 0.00637535854137, -7913.21985011,
          -7915.62299805, 0.27154237246, 0.00645365331881
        ],
        [0.533046615138, 24, 0.00335188895773, -7913.86276639,
          -7917.27764577, 0.23159680314, 0.00123367640897
        ],
        [0.207008354175, 9, 0.00117165562698, -7914.91387263, -7917.45514424,
          0.242513871674, 0.00103303409447
        ],
        [0.170808710019, 22, 0.00104475915096, -7915.02850406,
          -7919.24202661, 0.286270156593, 0.000173014100142
        ]
      ], "nm": [["a029816798912eda7d1f76d353de7d75", 1]]
    }
  ], "metadata":
  {"invocation":
    "pplacer -o Rhabdocoela_CO1.jplace -p --keep-at-most 20 -c Rhabdocoela_CO1.refpkg Rhabdocoela_CO1_All_Align.fasta"
  }, "version": 3, "fields":
  ["distal_length", "edge_num", "like_weight_ratio", "likelihood",
    "marginal_like", "pendant_length", "post_prob"
  ]
}
