# Supplementary material for: Biodiversity between sand grains: Meiofauna composition across southern and western Sweden assessed by metabarcoding
Source: Biodivers Data J. 2020 Apr 27;8:e51813. doi: 10.3897/BDJ.8.e51813 (PMC7198628; doi:10.3897/BDJ.8.e51813)
Supplement: Supplementary material 19 — Supplemental Data 19 [file bdj-08-e51813-s019.jplace]

{"tree":
  "(MF125897_Syndesmis_aethopharynx:0.00632025{0},(KC529518_Wahlia_macrostylifera:0.0210004{1},(KC529517_Seritia_elegans:0.038017{2},((((KC529510_Provortex_karlingi:0.0170927{3},((AJ312269_Provortex_tubiferus:0.0232605{4},AJ312268_Provortex_balticus:0.0296086{5}):0.0170307{6}[96],KC529511_Provortex_balticus:0.013025{7}):0.0151061{8}[91]):0.200086{9}[100],(KC529513_Vejdovskya_ignava:0.0444829{10},KC529512_Vejdovskya_pellucida:0.0509093{11}):0.115988{12}[100]):0.0397476{13}[94],((((((Macsin_KY579354:0.0386848{14},Macqui_FJ715299:0.00390677{15}):0.0168174{16}[88],((Macpus_FJ715313:0.00891087{17},Macpus_FJ715314:0.00433893{18}):0.00789823{19}[88],Macrub_KC869789:0.0291255{20}):0.00837322{21}[11]):0.346479{22}[100],((KC869828_Toia_ycia:0.166461{23},KJ887466_Toia_sp_TJ2014:0.0976373{24}):0.262563{25}[100],((((KJ887426_Placorhynchus_octaculeatus:0.0229755{26},(KJ887409_Placorhynchus_dimorphis:0.0197055{27},KR339034_Placorhynchus_sp1_JPS2015:0.066057{28}):0.0127517{29}[94]):0.0391578{30}[99],KC602395_Placorhynchus_octaculeatus:0.0822542{31}):0.0292667{32}[95],KR339033_Placorhynchidae_sp1_JPS2015:0.123395{33}):0.161124{34}[100],(((((AJ012507_Cheliplana_cf_orthocirra:0.0658619{35},(KR339024_Cheliplana_sp3_JPS2015:0.128727{36},(KR339023_Cheliplana_sp2_JPS2015:1e-06{37},KR339022_Cheliplana_sp1_JPS2015:1e-06{38}):0.109227{39}[100]):0.014195{40}[41]):0.0110913{41}[87],(KJ887449_Cheliplanilla_caudata:0.0190193{42},KR339025_Cheliplanilla_sp1_JPS2015:0.0680787{43}):0.0706835{44}[100]):0.0896501{45}[100],((KR339017_Carcharodorhynchus_sp1_JPS2015:0.158819{46},((KJ887457_Carcharodorhynchus_flavidus:0.087005{47},(KR339019_Carcharodorhynchus_sp3_JPS2015:0.0583044{48},KR339020_Carcharodorhynchus_sp4_JPS2015:0.0436118{49}):0.0309767{50}[97]):0.0304888{51}[98],(KJ887472_Carcharodorhynchus_sp_TJ2014:0.076526{52},KR339018_Carcharodorhynchus_sp2_JPS2015:0.0803122{53}):0.0199713{54}[91]):0.0213485{55}[42]):0.0451313{56}[98],(AY775748_Schizorhynchoides_caniculatus:0.122687{57},((KR339042_Proschizorhynchella_sp1_JPS2015:0.0521186{58},((AY775747_Schizochilus_marcusi:0.0288052{59},(AY775745_Schizochilus_caecus:0.0144586{60},KR339044_Schizochilus_sp1_JPS2015:0.0440866{61}):0.0158996{62}[84]):0.0140072{63}[86],AY775746_Schizochilus_choriurus:0.0366886{64}):0.0474319{65}[100]):0.00765924{66}[57],(((KR339043_Schizorhynchidae_sp3_JPS2015:0.0267534{67},(KR339041_Schizorhynchidae_sp2_JPS2015:0.0424815{68},(((KR339036_Proschizorhynchus_sp2_JPS2015:0.0051073{69},(KR339039_Proschizorhynchus_sp5_JPS2015:0.0579806{70},KR339031_Proschizorhynchus_sp1_JPS2015:0.00432561{71}):0.00578049{72}[80]):0.00858831{73}[92],((KR339021_Carolinorhynchus_follybeachensis:0.0330492{74},KR339040_Proschizorhynchus_sp6_JPS2015:0.0218801{75}):0.0113499{76}[86],((KJ887423_Proschizorhynchus_tricingulatus:0.00672174{77},AY775744_Proschizorhynchus_triductibus:0.00817684{78}):0.0181912{79}[99],KR339037_Proschizorhynchus_sp3_JPS2015:0.0193805{80}):0.0109297{81}[86]):0.00592718{82}[33]):0.00970172{83}[93],(KR339028_Schizorhynchidae_sp1_JPS2015:0.0695651{84},(KR339038_Schizorhynchidae_sp4_JPS2015:0.0161787{85},JN205120_Schizorhynchus_sp3_RJR2012:0.0261806{86}):0.00494212{87}[86]):0.000372407{88}[0]):0.0074129{89}[46]):0.0023159{90}[74]):0.0122178{91}[97],((AJ012508_Diascorhynchus_rubrus:0.0204303{92},KJ887439_Diascorhynchus_serpens:0.02186{93}):0.0181211{94}[99],KR339032_Lehardyia_alleithoros:0.0618353{95}):0.00338207{96}[74]):0.00623663{97}[28],(AY775740_Karkinorhynchus_bruneti:0.0358004{98},(JN205119_Schizorhynchus_sp1_RJR2012:0.0124349{99},((KR339045_Thylacorhynchus_sp1_JPS2015:0.0114299{100},(AY775749_Thylacorhynchus_ambronensis:0.0441851{101},KJ887448_Thylacorhynchus_conglobatus:0.00627683{102}):0.00342578{103}[34]):0.00853913{104}[96],KR339046_Thylacorhynchus_sp2_JPS2015:0.0228432{105}):0.00473467{106}[83]):0.00575535{107}[87]):0.00708432{108}[89]):0.0100553{109}[90]):0.0215891{110}[96]):0.0268306{111}[98]):1e-06{112}[0]):0.0369675{113}[100],((KJ887408_Paracicerina_laboeica:0.0366207{114},(((KJ887475_Xenocicerina_gracilis:0.0161843{115},KJ887416_Ptyalorhynchus_coecus:0.0805492{116}):0.0800534{117}[100],KJ887465_Cicerina_tetradactyla:0.0275351{118}):0.00799786{119}[60],KJ206554_Cicerina_debrae:0.0618205{120}):0.0110113{121}[87]):0.0187945{122}[95],(KJ887462_Ethmorhynchus_anophthalmus:0.0666801{123},KJ887417_Acrumena_massiliensis:0.145773{124}):0.0504329{125}[100]):0.0733546{126}[100]):0.00429454{127}[34],((KJ887455_Zonorhynchus_tvaerminnensis:1e-06{128},(KJ887414_Zonorhynchus_seminascatus:0.00626152{129},AY775750_Zonorhynchus_seminascatus:0.00587624{130}):0.0218785{131}[99]):0.0571892{132}[100],(((KJ887415_Brachyrhynchoides_oosterlyncki:0.0684005{133},(KJ887399_Brachyrhynchoides_triplostylis:0.0567556{134},((KJ887410_Phonorhynchoides_sp2_TJ2014:0.07192{135},(KJ887442_Djeziraia_euxinica:0.00666354{136},KJ887446_Djeziraia_pardii:0.00242805{137}):0.0270501{138}[99]):0.0118675{139}[87],(KJ887435_Phonorhynchoides_linguatus:0.0160094{140},KJ887477_Phonorhynchoides_sp1_TJ2014:1e-06{141}):0.057972{142}[100]):0.0128116{143}[89]):0.0203553{144}[88]):0.0351458{145}[100],((KJ887418_Gallorhynchus_sp2_TJ2014:0.152924{146},(KJ887428_Gallorhynchus_mediterraneus:0.0724608{147},KJ887424_Gallorhynchus_sp1_TJ2014:0.0596508{148}):0.0260095{149}[94]):0.0201532{150}[86],((((AJ012510_Gyratrix_hermaphroditus:0.0390362{151},(JN205124_Gyratrix_hermaphroditus:0.0125416{152},KJ887459_Gyratrix_hermaphroditus:0.0312745{153}):0.00751697{154}[86]):0.0105504{155}[91],((KJ887464_Gyratrix_hermaphroditus:0.038787{156},KC869827_Gyratrix_hermaphroditus:0.0436592{157}):0.0419217{158}[100],AY775739_Gyratrix_hermaphroditus:0.0339559{159}):0.00866645{160}[62]):0.0263163{161}[99],KJ887436_Gyratrix_sp_TJ2014:0.0287601{162}):0.00698182{163}[55],(KJ887456_Gyratrix_proavus:0.0137946{164},KJ887430_Gyratrix_proaviformis:0.0569947{165}):0.0177462{166}[96]):0.0772898{167}[100]):0.0249484{168}[96]):0.00849973{169}[82],(((AY775738_Stradorhynchus_sp_WW2004:0.057112{170},(KJ887484_Papia_bifida:0.0647941{171},(KJ887425_Limipolycystis_sicilicula:0.0375059{172},KJ887467_Limipolycystis_wallbergi:0.0207971{173}):0.0145528{174}[95]):0.00671512{175}[33]):0.0128058{176}[73],(((KJ887476_Typhlopolycystis_sp_TJ2014:0.0301053{177},KJ887427_Typhlopolycystis_sp_TJ2014:0.0348064{178}):0.00537352{179}[39],(KJ887474_Brunetorhynchus_canariensis:0.0104152{180},KJ887468_Brunetorhynchus_microstylis:0.0265724{181}):0.00849709{182}[93]):0.00455707{183}[61],(KJ887403_Lagenopolycystis_sp1_TJ2014:0.00752632{184},(KJ887452_Lagenopolycystis_peresi:0.00248562{185},(KJ887441_Lagenopolycystis_sp2_TJ2014:0.0101395{186},KJ887434_Lagenopolycystis_sp3_TJ2014:0.00586505{187}):0.00435023{188}[38]):0.00814302{189}[88]):0.0455557{190}[100]):0.0200474{191}[99]):0.0381896{192}[100],(((KR339026_Drepanorhynchides_hastatus:0.235728{193},KJ887470_Uncinorhynchus_flavidus:0.105844{194}):0.0285525{195}[26],((KJ887440_Odontorhynchus_aculeatus:0.0259678{196},KR339035_Prognathorhynchus_busheki:0.110786{197}):0.0337195{198}[99],(KR339030_Gnathorhynchidae_sp3_JPS2015:0.071249{199},(KR339029_Gnathorhynchus_sp1_JPS2015:0.0785014{200},KJ887402_Gnathorhynchus_inermis:0.0195513{201}):0.0101162{202}[63]):0.0169119{203}[95]):0.0288725{204}[97]):0.0242468{205}[95],((KJ887481_Itaipusa_sp2_TJ2014:0.129045{206},KJ887438_Psammorhynchus_tubulipenis:0.0366281{207}):0.0247548{208}[93],((KJ887451_Itaipusa_sp1_TJ2014:0.0517563{209},AY775741_Mesorhynchus_terminostylus:0.0721991{210}):0.0188546{211}[95],(((KJ887447_Phonorhynchella_biarcuata:0.0999973{212},KJ887433_Psammopolycystis_sp_TJ2014:0.0652446{213}):0.037878{214}[100],((KJ887444_Danorhynchus_sp_TJ2014:0.071676{215},KJ887450_Neopolycystis_tridentata:0.0626574{216}):0.00609997{217}[65],KJ887412_Scanorhynchus_forcipatus:0.0503159{218}):0.0701123{219}[100]):0.0142887{220}[88],((KJ887469_Cystiplex_sp_TJ2014:0.0643835{221},KJ887437_Cystiplex_axi:0.146888{222}):0.0843829{223}[100],((KJ887419_Duplacrorhynchus_heyleni:0.155249{224},((KJ887422_Paracrorhynchus_sp_TJ2014:0.106476{225},((KJ887429_Pygmorhynchus_pygmaeus:0.132468{226},((((KJ887432_Rogneda_colpaerti:0.00394767{227},KJ887413_Rogneda_verveckeni:0.000777638{228}):0.0069426{229}[90],(KJ887404_Rogneda_anglica:1e-06{230},KJ887421_Albertorhynchus_amai:1e-06{231}):0.0156015{232}[99]):0.00648875{233}[83],(KJ887479_Rogneda_reticulata:0.0113246{234},(KJ887461_Rogneda_sp_TJ2014:0.00265196{235},KJ887406_Rogneda_sp1_TJ2014:0.00364936{236}):0.0214134{237}[98]):0.00871985{238}[90]):0.0197562{239}[96],KJ887471_Rogneda_sp2_TJ2014:0.0554692{240}):0.0187426{241}[89]):0.00845535{242}[78],(KJ887463_Alcha_evelinae:0.0389668{243},KJ887454_Paraustrorhynchus_sp_TJ2014:0.0532225{244}):0.0692357{245}[100]):0.0731154{246}[100]):0.0265395{247}[83],((KJ887400_Austrorhynchus_hawaiiensis:0.0804618{248},(KJ887480_Austrorhynchus_sp2_TJ2014:0.0173062{249},(KJ887405_Austrorhynchus_bruneti:0.00355754{250},KJ887431_Austrorhynchus_sp1_TJ2014:0.00752894{251}):0.00456823{252}[86]):0.0222359{253}[57]):0.0533071{254}[100],(((KC602396_Acrorhynchides_robustus:0.00972367{255},KJ887458_Acrorhynchides_robustus:0.0218635{256}):0.010657{257}[84],AY775737_Acrorhynchides_robustus:0.0140624{258}):0.0418966{259}[100],((AJ243677_Arrawaria_sp:0.0888627{260},(KJ887460_Polycystis_ali:0.0771742{261},(KJ887407_Polycystis_naegelii:0.0132896{262},AY775743_Polycystis_naegelii:0.00973404{263}):0.0305134{264}[99]):0.0600541{265}[100]):0.0172492{266}[91],(KJ887420_Paulodora_sp1_TJ2014:0.0129079{267},(KJ887482_Paulodora_drepanophora:1e-06{268},(KJ887411_Paulodora_sp2_TJ2014:0.00951071{269},(KJ887473_Paulodora_cf_contorta:0.0145546{270},(KJ887483_Paulodora_cf_watsoni:0.0109785{271},KJ887453_Paulodora_sp_TJ2014:0.00939868{272}):0.00129797{273}[38]):0.00818205{274}[97]):0.0209669{275}[99]):0.0139214{276}[93]):0.0636443{277}[100]):0.040618{278}[100]):0.0454205{279}[98]):0.0226738{280}[86]):0.0134737{281}[67]):0.0544491{282}[100],((KJ887443_Duplacrorhynchus_megalophallus:0.169585{283},(KJ887401_Progyrator_mamertinus:0.121601{284},((AJ312274_Phonorhynchus_helgolandicus:0.0453787{285},KJ887478_Phonorhynchus_helgolandicus:0.00796955{286}):0.00930921{287}[87],AY775742_Phonorhynchus_helgolandicus:0.0274697{288}):0.0618545{289}[100]):0.0685074{290}[100]):0.0298782{291}[91],KJ887445_Opisthocystis_goettei:0.0747624{292}):0.0135963{293}[83]):0.0257576{294}[94]):0.00970549{295}[81]):0.00176866{296}[0]):0.0129512{297}[93]):0.00372529{298}[59]):0.00900319{299}[86]):0.010574{300}[53]):0.0397211{301}[100]):0.0525607{302}[100]):0.0223558{303}[85]):0.0373614{304}[94]):0.0448449{305}[87]):0.0574941{306}[99],((((((((AY775772_Styloplanella_strongylostomoides:0.0341211{307},KC529483_Thalassoplanella_collaris:0.0789964{308}):0.0128702{309}[67],((KC529436_Byrsophlebidae_sp_NVS2013:0.0754456{310},KC529435_Byrsophlebs_delamarei:0.0276653{311}):0.0902314{312}[100],(AJ312273_Maehrenthalia_agilis:0.223446{313},KC529482_Kaitalugia_sp_NVS2013:0.133661{314}):0.095631{315}[100]):0.0212402{316}[93]):0.0385073{317}[91],KC529424_Brinkmanniella_palmata:0.427173{318}):0.0353066{319}[95],(KC529425_Kymocarens_sp_NVS2013:0.182202{320},((KC529434_Promesostoma_maculosum:0.0186145{321},(((KC529433_Promesostoma_meixneri:1e-06{322},(KC529432_Promesostoma_caligulatum:0.0022142{323},(AJ312275_Trigonostomum_penicillatum:0.00438556{324},KC529430_Promesostoma_marmoratum:1e-06{325}):0.00439604{326}[89]):0.00218236{327}[68]):0.0183796{328}[99],((AY775763_Promesostoma_sp_WW2004:0.00839301{329},(MG256040_Promesostoma_sp40_NVS2018:0.00560822{330},MG256039_Promesostoma_dipterostylum:0.0116487{331}):0.00207664{332}[36]):0.00175506{333}[73],KC529431_Promesostoma_sp_NVS2013:0.0147543{334}):0.0119739{335}[99]):0.0196021{336}[99],(KC529429_Promesostoma_cochleare:0.0299456{337},KC869831_Promesostoma_cochleare:0.00594721{338}):0.0183742{339}[99]):0.0131047{340}[21]):0.107977{341}[100],(KC529423_Microvahine_corallicola:0.0981292{342},((((((MG256057_Astrotorhynchus_intermedius:1e-06{343},AJ312270_Astrotorhynchus_bifidus:1e-06{344}):1e-06{345}[0],MG256062_Astrotorhynchus_intermedius:1e-06{346}):1e-06{347}[0],MG256063_Astrotorhynchus_intermedius:1e-06{348}):1e-06{349}[0],MG256059_Astrotorhynchus_intermedius:1e-06{350}):0.0012947{351}[76],(((MG256036_Astrotorhynchus_regulatus:1e-06{352},MG256066_Astrotorhynchus_regulatus:1e-06{353}):1e-06{354}[0],(MG256026_Astrotorhynchus_regulatus:1e-06{355},(((MG256034_Astrotorhynchus_regulatus:1e-06{356},((MG256025_Astrotorhynchus_regulatus:1e-06{357},((MG256037_Astrotorhynchus_regulatus:1e-06{358},MG256054_Astrotorhynchus_regulatus:1e-06{359}):1e-06{360}[0],((MG256052_Astrotorhynchus_regulatus:1e-06{361},MG256056_Astrotorhynchus_regulatus:1e-06{362}):1e-06{363}[0],MG256055_Astrotorhynchus_regulatus:1e-06{364}):1e-06{365}[0]):1e-06{366}[0]):1e-06{367}[0],(MG256027_Astrotorhynchus_regulatus:1e-06{368},MG256038_Astrotorhynchus_regulatus:1e-06{369}):1e-06{370}[0]):1e-06{371}[0]):1e-06{372}[0],MG256035_Astrotorhynchus_regulatus:1e-06{373}):1e-06{374}[0],MG256053_Astrotorhynchus_regulatus:1e-06{375}):1e-06{376}[0]):1e-06{377}[0]):1e-06{378}[0],MG256024_Astrotorhynchus_regulatus:1e-06{379}):0.00739159{380}[98]):0.0126954{381}[97],(((MG256033_Astrotorhynchus_hakaiensis:1e-06{382},(MG256030_Astrotorhynchus_hakaiensis:1e-06{383},MG256032_Astrotorhynchus_hakaiensis:1e-06{384}):1e-06{385}[0]):1e-06{386}[0],MG256029_Astrotorhynchus_hakaiensis:1e-06{387}):0.00825128{388}[96],(MG256044_Astrotorhynchus_sp_Vic66_NVS2018:0.00102852{389},(((((MG256064_Astrotorhynchus_bifidus:1e-06{390},MG256061_Astrotorhynchus_bifidus:1e-06{391}):1e-06{392}[0],((((MG256042_Astrotorhynchus_bifidus:1e-06{393},(MG256047_Astrotorhynchus_bifidus:1e-06{394},MG256041_Astrotorhynchus_bifidus:1e-06{395}):1e-06{396}[0]):1e-06{397}[0],MG256051_Astrotorhynchus_bifidus:1e-06{398}):1e-06{399}[0],MG256050_Astrotorhynchus_bifidus:1e-06{400}):1e-06{401}[0],MG256060_Astrotorhynchus_bifidus:1e-06{402}):1e-06{403}[0]):1e-06{404}[0],((MG256031_Astrotorhynchus_bifidus:1e-06{405},(MG256048_Astrotorhynchus_bifidus:1e-06{406},(MG256043_Astrotorhynchus_bifidus:1e-06{407},(MG256049_Astrotorhynchus_bifidus:1e-06{408},MG256028_Astrotorhynchus_bifidus:1e-06{409}):1e-06{410}[0]):1e-06{411}[0]):1e-06{412}[0]):1e-06{413}[0],MG256045_Astrotorhynchus_bifidus:1e-06{414}):1e-06{415}[0]):1e-06{416}[0],(MG256046_Astrotorhynchus_bifidus:1e-06{417},MG256065_Astrotorhynchus_bifidus:1e-06{418}):1e-06{419}[0]):1e-06{420}[0],MG256058_Astrotorhynchus_bifidus:1e-06{421}):0.00661116{422}[97]):0.0175079{423}[100]):0.00122595{424}[43]):0.0628731{425}[100]):0.156674{426}[100]):0.0539519{427}[100]):0.0084673{428}[81]):0.0166929{429}[92],(((AY775758_Litucivis_serpens:0.0463197{430},(KC529428_Cilionema_hawaiiensis:0.0363069{431},(KC529427_Coronhelmis_multispinosus:0.00649242{432},KC529426_Coronhelmis_lutheri:0.0116437{433}):0.00928874{434}[89]):0.00869095{435}[78]):0.026333{436}[99],((MF321750_Parapharyngiella_sp_NVS2017:0.0867471{437},KC529405_Parapharyngiella_sp_NVS2013:0.0517941{438}):0.037025{439}[99],MF321755_Tvaerminnea_karlingi:0.0714299{440}):0.0128047{441}[77]):0.00855332{442}[86],(((((AY775770_Ptychopera_westbladi:0.0147104{443},MF321752_Ptychopera_unicornis:0.00484342{444}):0.0167278{445}[48],(MF321751_Ptychopera_japonica:0.0356666{446},AY775769_Ptychopera_plebeia:0.159273{447}):0.00926078{448}[86]):0.020932{449}[65],KC529420_Ptychopera_sp_NVS2013:0.0302033{450}):0.100283{451}[100],(((KC529412_Beklemischeviella_angustior:0.01177{452},KC529413_Beklemischeviella_contorta:0.0043331{453}):0.0324529{454}[100],(((AY775765_Proxenetes_puccinellicola:1e-06{455},(KC529407_Proxenetes_bilioi:0.00105677{456},KC529411_Proxenetes_puccinellicola:1e-06{457}):0.00105714{458}[44]):0.00631577{459}[95],(AY775768_Proxenetes_trigonus:1e-06{460},AY775767_Proxenetes_simplex:0.00104999{461}):0.0115959{462}[99]):0.00185164{463}[38],((KC529408_Proxenetes_fasciger:0.0137613{464},(KC529406_Proxenetes_quinquespinosus:0.00217634{465},(KC529410_Proxenetes_simplex:1e-06{466},(AY775766_Proxenetes_quadrispinosus:0.00211586{467},KC529409_Proxenetes_karlingi:0.00530789{468}):0.0042682{469}[94]):0.00205882{470}[39]):0.00339098{471}[73]):0.00734808{472}[97],AY775764_Proxenetes_flabellifer:0.0112657{473}):0.00108982{474}[38]):0.0306662{475}[100]):0.017217{476}[99],((KC529422_Ceratopera_gracilis:0.0330881{477},(MF321748_Ceratopera_pacifica:0.00870671{478},MF321747_Ceratopera_complicata:0.00353562{479}):0.0156466{480}[99]):0.013841{481}[99],(MF321749_Ceratopera_pilifera:0.0156258{482},(MF321746_Ceratopera_axi:0.0101513{483},KC529421_Ceratopera_sp_NVS2013:0.0325361{484}):0.0188752{485}[100]):0.00409084{486}[82]):0.0164661{487}[99]):0.00567392{488}[53]):0.0069507{489}[88],(((KC529417_Trigonostomum_venenosum:0.025938{490},(KC529415_Trigonostomum_watsoni:0.0129201{491},AY775773_Trigonostomum_denhartogi:0.0284332{492}):0.0326772{493}[100]):0.0594645{494}[100],(MF321753_Trigonostomum_tillicum:0.0228506{495},(KC529419_Trigonostomum_armatum:0.0187877{496},((KC529418_Trigonostomum_setigerum:0.002064{497},MF321754_Trigonostomum_tori:0.015757{498}):0.00537957{499}[76],KC529416_Trigonostomum_franki:0.0213587{500}):0.0142134{501}[95]):0.0581472{502}[100]):0.00942534{503}[91]):0.0214625{504}[99],KC529414_Trigonostomum_penicillatum:0.0819706{505}):0.00448066{506}[89]):0.0213429{507}[99]):0.045446{508}[100]):0.0821376{509}[100],AY775776_Gaziella_sp_WW2004:0.187319{510}):0.0237612{511}[95],((KC529487_Acrochordonoposthia_conica:0.0946873{512},(KC529491_Opistomum_arsenii:0.124206{513},(((KC529485_Strongylostoma_radiatum:0.0256502{514},KC529486_Strongylostoma_devleeschouweri:0.0407104{515}):0.00882373{516}[57],(KC869830_Strongylostoma_elongatum_spinosum:0.000970677{517},AY775771_Strongylostoma_elongatum:0.00412751{518}):0.0260941{519}[100]):0.0479769{520}[100],(((AJ243682_Mesostoma_lingua:1e-06{521},AJ270157_Mesostoma_lingua:1e-06{522}):0.0568061{523}[100],((AY775759_Mesostoma_lingua:0.00320167{524},(AY775760_Mesostoma_thamagae:0.00145528{525},D85098_Bothromesostoma_sp:0.0361604{526}):0.00264581{527}[35]):0.00247101{528}[77],KC529501_Bothromesostoma_personatum:0.0554786{529}):0.00736966{530}[89]):0.0276397{531}[99],(KC529481_Carcharodopharynx_sp_NVS2013:0.0620582{532},((AY775751_Castrada_lanceola:0.0183083{533},(KC529496_Castrada_hofmanni:0.0092207{534},((KC529497_Castrada_intermedia:0.0027983{535},(KC529484_Typhloplana_viridata:0.00351779{536},(U70081_Mesocastrada_sp:0.00715661{537},(KC529499_Rhynchomesostoma_rostratum:0.00207906{538},KC529500_Rhynchomesostoma_rostratum:1e-06{539}):0.0230221{540}[100]):0.00404505{541}[84]):0.00331383{542}[89]):0.00289028{543}[76],((AY775753_Castrada_viridis:1e-06{544},KC529498_Castrada_neocomensis:1e-06{545}):1e-06{546}[0],(AY775752_Castrada_luteola:0.00313946{547},AY775775_Castrada_sp_WW2004:1e-06{548}):0.0116069{549}[100]):0.00118358{550}[43]):0.00113814{551}[73]):0.00561598{552}[93]):0.00943198{553}[96],(KC529488_Krumbachia_sp_NVS2013:0.0157159{554},((KC529489_Bryoplana_xerophila:0.0115619{555},(KC529490_Protoplanella_simplex:0.0358737{556},KC529495_Dochmiotrema_limicola:0.0405949{557}):0.0115341{558}[94]):0.0045169{559}[87],(((AY775762_Phaenocora_unipunctata:0.00486116{560},KC529492_Phaenocora_foliacea:0.0611091{561}):0.0113995{562}[99],(AY775761_Olisthanella_truncula:0.019171{563},KC529493_Phaenocora_spn_NVS2013:0.00656081{564}):0.00213073{565}[82]):0.0023245{566}[82],KC529494_Olisthanella_truncula:0.0386858{567}):0.0037619{568}[74]):0.00407633{569}[29]):0.00474063{570}[87]):0.00501679{571}[47]):0.00979621{572}[23]):0.0388574{573}[99]):0.0386055{574}[100]):0.0281319{575}[92]):0.0430475{576}[99],(((AY775777_Castrella_truncata:0.00411536{577},(KC529438_Castrella_pinguis:0.00677387{578},KC529439_Castrella_truncata:0.00231095{579}):0.00768905{580}[89]):0.0783332{581}[100],(((((KC529464_Gieysztoria_sp4:0.00608133{582},JQ999991_Gieysztoria_sp_ZCX20121:0.0102703{583}):0.0121335{584}[97],(KC529463_Gieysztoria_knipovici:1e-06{585},(KX776280_Gieysztoria_knipovici:0.00335052{586},(KX776281_Gieysztoria_knipovici:0.00304398{587},KX776282_Gieysztoria_knipovici:0.00200469{588}):1e-06{589}[0]):0.00661414{590}[99]):0.0122281{591}[99]):0.00891326{592}[97],(((KC529454_Gieysztoria_sp1_scissors:0.0300088{593},((KC529455_Gieysztoria_sp2:0.0467437{594},(KC529479_Gieysztoria_dodgei:0.00262954{595},KC529478_Gieysztoria_triquetra:0.00654682{596}):0.0435345{597}[100]):0.0359798{598}[100],KC529456_Gieysztoria_sp3:1e-06{599}):0.00274661{600}[28]):0.0068884{601}[93],((KC529459_Gieysztoria_cuspidata:0.00108159{602},KC529457_Gieysztoria_cf_cuspidata_NVS2013:0.00498292{603}):0.00583304{604}[85],KC529458_Gieysztoria_cuspidata:0.00338545{605}):0.0103469{606}[99]):0.00496829{607}[91],(KC529460_Gieysztoria_ornata:0.00645999{608},(KC529462_Gieysztoria_sp8_sardinia:0.0157034{609},KC529461_Gieysztoria_iberica:0.00376182{610}):0.00298929{611}[84]):0.00218183{612}[85]):0.00342356{613}[88]):0.0135857{614}[97],(((KC529469_Gieysztoria_sp5_red:0.0251342{615},KC529480_Gieysztoria_rubra:0.0192075{616}):0.00335251{617}[11],(KC529476_Gieysztoria_choctaw:0.0181119{618},(KC529477_Gieysztoria_sp7_hooklet:0.0219101{619},((KC529475_Gieysztoria_beltrani:0.013819{620},(KC529468_Gieysztoria_infundibuliformis:0.0294967{621},(KC529470_Gieysztoria_acariaia:1e-06{622},(((KC529473_Gieysztoria_complicata:0.00241341{623},KC529471_Gieysztoria_pavimentata:0.00468845{624}):0.00423607{625}[73],KC529474_Gieysztoria_sp6_brown:0.00304439{626}):0.00302394{627}[79],KC529472_Gieysztoria_pavimentata:0.00820252{628}):0.0019895{629}[26]):0.0107532{630}[97]):0.00642553{631}[84]):0.00143312{632}[74],(KC529466_Gieysztoria_ashokae:0.0125306{633},((JQ999992_Gieysztoria_sp_ZCX20122:0.00721762{634},KC529467_Gieysztoria_garudae:0.00202055{635}):0.00289931{636}[83],KC529465_Gieysztoria_zuluensis:0.0201801{637}):0.00418936{638}[28]):0.0216034{639}[100]):0.00812986{640}[91]):0.00650029{641}[38]):0.00480586{642}[49]):0.0147574{643}[98],HQ993097_Gieysztoria_sp_ZXY2011:0.0124656{644}):0.00847369{645}[83]):0.0388271{646}[100],((((KC529443_Dalyellia_tatrica:0.0178857{647},KC529444_Dalyellia_viridis:0.0191279{648}):0.0139304{649}[94],(KC529452_Microdalyellia_armigera:1e-06{650},(((KC529453_Microdalyellia_fusca:0.00104345{651},JF429837_Microdalyellia_sinensis:0.0020965{652}):1e-06{653}[0],HQ993096_Microdalyellia_sp_ZXY2011:1e-06{654}):1e-06{655}[0],(((HQ993095_Microdalyellia_sp_ZXY2011:0.0042434{656},(KC529446_Microdalyellia_picta:0.00357696{657},KC529447_Microdalyellia_fairchildi:1e-06{658}):0.00236207{659}[40]):0.00241648{660}[35],(KC529451_Microdalyellia_armigera:0.00207375{661},(KC529448_Microdalyellia_rossi:1e-06{662},AJ012515_Microdalyellia_rossi:0.00104626{663}):1e-06{664}[0]):0.00103736{665}[83]):1e-06{666}[0],(KC529450_Microdalyellia_brevispina:0.00103768{667},(KC529449_Microdalyellia_nanella:0.00208322{668},KC529445_Microdalyellia_kupelwieseri:0.00104{669}):1e-06{670}[0]):1e-06{671}[0]):0.0010339{672}[85]):0.00103469{673}[83]):0.0612941{674}[100]):0.00780777{675}[60],(KC529441_Dalyelliidae_sp_NVS2013:0.00284107{676},KC529442_Gieysztoria_cf_billabongensis_NVS2013:0.00134774{677}):0.141438{678}[100]):0.0037277{679}[9],KC529440_Pseudodalyellia_alabamensis:0.0468992{680}):0.0112093{681}[89]):0.0393009{682}[100]):0.0396919{683}[98],(KC529437_Halammovortex_sp_NVS2013:0.185093{684},(AY157182_Didymorchis_sp_DTJL2002:0.0723788{685},(((KC869834_Temnocephala_fasciata:0.0432835{686},(MG725688_Temnosewellia_fasciata:1e-06{687},MG725687_Temnosewellia_fasciata:1e-06{688}):0.0200868{689}[94]):0.0678451{690}[98],AY157183_Temnosewellia_minor:0.0437772{691}):0.01747{692}[97],(AJ012520_Temnocephala_sp:0.0521245{693},((MG725690_Diceratocephala_boschmai:0.00717022{694},MG725689_Diceratocephala_boschmai:1e-06{695}):0.0441928{696}[100],KC517073_Diceratocephala_boschmai:0.00955623{697}):0.0432995{698}[99]):0.0144962{699}[94]):0.0511241{700}[100]):0.125283{701}[100]):0.148551{702}[100]):0.0232033{703}[78]):0.0667767{704}[100]):0.024988{705}[74],(KC869829_Kytorhynchus_sp_CEL2014:0.0285811{706},(((KC529401_Kytorhynchidae_sp1_NVS2013:1e-06{707},KC529404_Kytorhynchidae_sp4_NVS2013:1e-06{708}):1e-06{709}[0],(KC529403_Kytorhynchidae_sp3_NVS2013:1e-06{710},KC529402_Kytorhynchidae_sp2_NVS2013:1e-06{711}):1e-06{712}[0]):0.00633131{713}[82],KC529400_Kytorhynchus_sp_NVS2013:0.0520797{714}):0.0244533{715}[17]):0.209306{716}[100]):0.053277{717}[100]):0.139691{718}[100],(((AY775774_Trisaccopharynx_westbladi:0.103255{719},KC529519_Solenopharyngidae_NVS2013:0.114187{720}):0.123089{721}[100],(KC529520_Adenopharynx_mitrabursalis:0.0746776{722},KC529521_Austradenopharynx_NVS2013:0.128939{723}):0.0477445{724}[94]):0.153759{725}[100],(AY775757_Einarella_argillophyla:1e-06{726},AY775756_Einarella_argillophyla:1e-06{727}):0.163466{728}[100]):0.0252742{729}[78]):0.0290171{730}[89],(((KC529523_Dalyellioida_NVS2013:0.14276{731},((((KC529506_Pogaina_sp3_NVS2013:0.0542649{732},(KC529507_Pogaina_sp1_NVS2013:0.030276{733},KC529508_Pogaina_sp2_NVS2013:0.0438455{734}):0.0511613{735}[100]):0.056718{736}[100],(AJ012521_Graffila_buccinicola:0.568308{737},(KC529514_Pseudograffilla_arenicola:0.0678873{738},KC529522_Dalyellioida_houdini:0.160134{739}):0.0983917{740}[100]):0.0665487{741}[99]):0.00987196{742}[86],(((KC529505_Baicalellia_brevituba:0.00571138{743},KC529504_Canetellia_beauchampi:0.0379306{744}):0.0302854{745}[100],KC869833_Baicalellia_canadensis:0.0483953{746}):0.0112773{747}[89],KC529509_Provorticidae_NVS2013:0.0515566{748}):0.00702781{749}[83]):0.023639{750}[95],(AJ012518_Pterastericola_australis:0.0520312{751},KC529516_Pterastericola_psilastericola:0.0324684{752}):0.110931{753}[100]):0.0130123{754}[81]):0.00954987{755}[45],KC529503_Balgetia_semicirculifera:0.143408{756}):0.0292861{757}[95],(((KC529515_Bresslauilla_relicta:0.0471047{758},KC869832_Bresslauilla_relicta:0.198502{759}):0.132532{760}[100],KC529502_Eldenia_reducta:0.215371{761}):0.0583139{762}[98],(KC529525_Neodalyellida_sp2_NVS2013:0.1573{763},KC529524_Neodalyellida_sp1_NVS2013:0.0775267{764}):0.155963{765}[100]):0.0167693{766}[48]):0.135001{767}[100]):0.156602{768}[100]):0.0355053{769}[96],(MH327508_Anoplodium_hymanae:0.0384011{770},AF167424_Anoplodium_stichopi:0.0464018{771}):0.0916025{772}[100]):0.0103909{773}[26]):0.0126099{774}[23]):0.0746589{775}[100],MF574100_Syndesmis_aethopharynx:0.016217{776}):0{777};",
  "placements":
  [
    {"p":
      [
        [0.246869491558, 22, 0.743987174259, -16879.4892389, -16886.7769644,
          0.281516601333, 0.914272855333
        ],
        [0.0130337889469, 304, 0.0652130535227, -16881.923603,
          -16890.0384897, 0.342175593335, 0.0350439746507
        ],
        [0.149929462422, 34, 0.0600963686166, -16882.0053132, -16890.7786363,
          0.3358914529, 0.0167175182526
        ],
        [0.0208576361272, 303, 0.0545304195653, -16882.1025039,
          -16890.6427279, 0.343493149612, 0.0191512024097
        ],
        [0.260204238336, 25, 0.0290472461414, -16882.732339, -16892.1937146,
          0.345054854531, 0.00406079533127
        ],
        [5.47423563758e-06, 305, 0.0288397465736, -16882.7395081,
          -16891.5456904, 0.347753902342, 0.00776326512596
        ],
        [0.00428614742981, 127, 0.00365337695315, -16884.8056107,
          -16893.4875377, 0.368330900901, 0.00111355287555
        ],
        [0.0525542537476, 302, 0.00365302019274, -16884.8057084,
          -16894.4648532, 0.36832267854, 0.000419052208426
        ],
        [0.0733456936533, 126, 0.00340460921075, -16884.8761325,
          -16894.4139656, 0.369868068156, 0.000440928664404
        ],
        [0.0369585100613, 113, 0.00340360828121, -16884.8764265,
          -16894.6012879, 0.369879459522, 0.000365607650955
        ],
        [7.01832190593e-06, 306, 0.00278412094453, -16885.0773305,
          -16894.3550802, 0.35386246336, 0.000467672604497
        ],
        [0.00025297703224, 130, 0.00138725573912, -16885.7739351,
          -16895.290226, 0.390828367415, 0.000183574892796
        ]
      ], "nm": [["Pros_bac5ed43c3cc5f4ebfc8bc572dc3f92a", 1]]
    },
    {"p":
      [
        [0.0132614777689, 57, 1, -15255.4456769, -15258.3287719,
          0.0479303960048, 1
        ]
      ], "nm": [["Kaly_7bc9f133a944d84575e423f877b79329", 1]]
    },
    {"p":
      [
        [0.0141880507295, 40, 0.193116907566, -15114.6904848, -15128.8149127,
          0.660052261666, 0.417505131517
        ],
        [5.41569279067e-06, 41, 0.193029584072, -15114.6909371,
          -15129.5092426, 0.660056466738, 0.208505825662
        ],
        [0.065853873336, 35, 0.192997215052, -15114.6911048, -15130.5346339,
          0.660037694202, 0.0747818811604
        ],
        [0.128719367724, 36, 0.187842904828, -15114.7181746, -15129.318841,
          0.659736010888, 0.252236858444
        ],
        [0.109220411538, 39, 0.187751106485, -15114.7186634, -15131.2457681,
          0.659754492011, 0.0367244018622
        ],
        [5.47180821434e-06, 45, 0.0224916723462, -15116.8406355,
          -15133.1515518, 0.687834935642, 0.00546114077434
        ],
        [0.0706749123739, 44, 0.0224847483023, -15116.8409434,
          -15133.2851154, 0.687844600727, 0.00477834430881
        ],
        [5.38166564492e-06, 61, 0.000285861348039, -15121.206029,
          -15139.8981278, 0.849278217908, 6.41627070956e-06
        ]
      ], "nm": [["Kaly_8287d1b12121cfe7a0eff7dda3cc3c8c", 1]]
    },
    {"p":
      [
        [0.00508080284639, 201, 0.904324488895, -16811.3703086,
          -16819.2736531, 0.306695867358, 0.966240290906
        ],
        [0.0784918395859, 200, 0.0366527317136, -16814.5760089,
          -16823.7738785, 0.344444921709, 0.0107315406313
        ],
        [9.8791435047e-06, 202, 0.0366239893096, -16814.5767933,
          -16823.2869113, 0.344452184846, 0.017464222957
        ],
        [0.00199947189648, 203, 0.0119076006454, -16815.7003199,
          -16824.7103321, 0.354754183065, 0.00420693178181
        ],
        [0.0712403141524, 199, 0.0104911894363, -16815.826961,
          -16825.8417792, 0.358040778251, 0.00135701372383
        ]
      ], "nm": [["Kaly_98a118d5a2f4594beafe1fc457eced87", 1]]
    },
    {"p":
      [
        [0.263674245659, 22, 0.569983506378, -16859.0598286, -16866.4056386,
          0.284149066217, 0.803281398116
        ],
        [0.0178795795147, 304, 0.108833673448, -16860.7156153,
          -16868.7625371, 0.340340089801, 0.076081614093
        ],
        [0.143679458047, 34, 0.0956437590006, -16860.8448056, -16869.3407754,
          0.33132166785, 0.0426730800896
        ],
        [0.0223503475576, 303, 0.0768116243427, -16861.0640801,
          -16869.9336921, 0.344910725348, 0.0235859603886
        ],
        [0.248523527008, 25, 0.0710728149625, -16861.1417311, -16869.8074712,
          0.327178377906, 0.0267590443113
        ],
        [5.47423563758e-06, 305, 0.0599469764795, -16861.3119756,
          -16869.9015398, 0.343328708423, 0.0243566255125
        ],
        [7.01832190593e-06, 306, 0.00742808649603, -16863.4001678,
          -16872.5320663, 0.345463565892, 0.0017546641245
        ],
        [0.00428614742981, 127, 0.00238861377546, -16864.5347229,
          -16873.5197396, 0.380812189194, 0.00065351104637
        ],
        [0.0525542537476, 302, 0.00238838847168, -16864.5348172,
          -16874.4926431, 0.380812169771, 0.000247016688594
        ],
        [0.0733456936533, 126, 0.00222896689176, -16864.6038978,
          -16874.4274479, 0.382407653107, 0.000263657552138
        ],
        [0.0369585100613, 113, 0.00222833261074, -16864.6041824,
          -16874.608538, 0.382410896674, 0.000219985355004
        ],
        [0.000211327171692, 130, 0.00104525714275, -16865.3611731,
          -16875.1863217, 0.403210587402, 0.000123442722213
        ]
      ], "nm": [["Pros_3cd78e7185be19109ae0d2f29ab2796a", 1]]
    },
    {"p":
      [
        [6.76184666921e-06, 197, 1, -16671.0047393, -16674.6298435,
          0.00503254113225, 1
        ]
      ], "nm": [["Kaly_63a338319835f8f8599271e9366df48d", 1]]
    },
    {"p":
      [
        [0.0116214223668, 57, 1, -15268.9600296, -15272.1511909,
          0.062153643374, 1
        ]
      ], "nm": [["Kaly_e1eb50b264eb6892b707fec06c83d533", 1]]
    },
    {"p":
      [
        [0.0111917177449, 114, 0.848390432982, -17012.2895721, -17015.37174,
          0.114364493627, 0.95109445576
        ],
        [0.0110058902089, 121, 0.07583020214, -17014.7044163, -17018.8960946,
          0.121328915553, 0.0280295374348
        ],
        [9.17699145735e-06, 122, 0.0757793648784, -17014.705087,
          -17019.1907529, 0.121327583992, 0.0208760068056
        ]
      ], "nm": [["Kaly_7f6099b54f8216a8bfa1d108e180e8d5", 1]]
    },
    {"p":
      [
        [8.94059382146e-06, 114, 1, -16930.4861348, -16933.0549347,
          0.00521064871988, 1
        ]
      ], "nm": [["Kaly_c2220182533fe3f7eeac5d249793543d", 1]]
    },
    {"p":
      [
        [0.27278641026, 22, 0.917519302807, -16954.2813542, -16963.4894189,
          0.373529873692, 0.969037304353
        ],
        [0.0383366710867, 305, 0.0318577624238, -16957.6417468,
          -16967.4891165, 0.427402062136, 0.0177539049924
        ],
        [7.01832190593e-06, 306, 0.0306890346897, -16957.6791224,
          -16968.3703298, 0.431465379541, 0.00735508714615
        ],
        [0.0176365577405, 304, 0.00541441908355, -16959.4139623,
          -16969.2041014, 0.430223930081, 0.00319510710911
        ],
        [0.0214938994344, 303, 0.00405355097272, -16959.7034346,
          -16969.8704092, 0.43197530156, 0.00164101140965
        ],
        [0.16111416076, 34, 0.0040407521923, -16959.706597, -16970.9451002,
          0.432907017529, 0.000560246620941
        ],
        [0.262554504004, 25, 0.00326464139449, -16959.9198779,
          -16971.9379112, 0.438291436517, 0.000207590231487
        ],
        [0.0460181409838, 717, 0.00178204263398, -16960.5252676,
          -16972.0625755, 0.48153084623, 0.000183259231946
        ],
        [8.52604718893e-06, 718, 0.00137849380198, -16960.7820364,
          -16973.0764422, 0.486701254375, 6.64889053705e-05
        ]
      ], "nm": [["Pros_0bbd5137c7e751fa29d0b67cace24702", 1]]
    },
    {"p":
      [
        [0.00652847765591, 121, 0.325767573244, -16912.4800866,
          -16916.0857357, 0.14036629442, 0.502910304049
        ],
        [0.0366117316989, 114, 0.177592212365, -16913.0867807,
          -16917.7956104, 0.148551131849, 0.0909706685197
        ],
        [9.17699145735e-06, 122, 0.177458556592, -16913.0875336,
          -16917.8241967, 0.148544901347, 0.0884069730746
        ],
        [0.0138088443013, 118, 0.12948712384, -16913.4026893, -16917.0219985,
          0.144018967455, 0.197186314076
        ],
        [7.81041128456e-06, 119, 0.0815610465884, -16913.8649189,
          -16917.7283719, 0.147895504516, 0.0972977296903
        ],
        [0.0800436187278, 117, 0.0815333732391, -16913.8652583,
          -16919.5593514, 0.147897803226, 0.0155925959956
        ],
        [0.0618129534716, 120, 0.0266001141313, -16914.9853552,
          -16920.2733503, 0.147925264337, 0.00763541459524
        ]
      ], "nm": [["Kaly_4606a602d9e1f8979280eeb9974a6cf1", 1]]
    },
    {"p":
      [
        [0.293440235336, 22, 0.287768965433, -16608.5730389, -16617.596679,
          0.342946615366, 0.431723826942
        ],
        [0.241209075499, 25, 0.251035171679, -16608.7096038, -16618.2481761,
          0.356153450727, 0.225042444581
        ],
        [5.47423563758e-06, 305, 0.118238513938, -16609.462493,
          -16618.9041962, 0.378880118314, 0.116777315323
        ],
        [0.0373522583138, 304, 0.118220367237, -16609.4626465,
          -16619.0166852, 0.378881743006, 0.104353052443
        ],
        [0.0458691213772, 45, 0.0879753374593, -16609.7581404,
          -16619.3696139, 0.387075648319, 0.0733213047664
        ],
        [0.0523303153713, 35, 0.0665420908989, -16610.0373622,
          -16620.8469236, 0.409704519178, 0.0167356545734
        ],
        [7.01832190593e-06, 306, 0.0146820258738, -16611.5485729,
          -16621.3997779, 0.384307225036, 0.00962811257254
        ],
        [0.154497276191, 34, 0.0108161056844, -16611.8541606, -16622.1075432,
          0.387571540597, 0.00474419567524
        ],
        [0.0223503475576, 303, 0.0100896347262, -16611.9236883,
          -16621.9383516, 0.392847766621, 0.00561877420778
        ],
        [0.0706749123739, 44, 0.00927641840006, -16612.0077214,
          -16623.4111947, 0.434595562836, 0.00128823156919
        ],
        [0.0110859231425, 41, 0.0092731005618, -16612.0080791,
          -16622.7682408, 0.434602120002, 0.00245033385516
        ],
        [0.0448219457503, 56, 0.00311380803699, -16613.0993505,
          -16623.4227043, 0.416569102465, 0.00127348949997
        ],
        [5.00000250015e-07, 112, 0.00311293638502, -16613.0996304,
          -16622.7875313, 0.416923648917, 0.00240351866972
        ],
        [0.0268240798464, 111, 0.00311235824285, -16613.0998162,
          -16623.298207, 0.416930526058, 0.00144232738745
        ],
        [9.02527718224e-06, 113, 0.00311212112042, -16613.0998924,
          -16623.4388348, 0.416930394273, 0.00125311227618
        ],
        [0.0219430633058, 98, 0.00104295832799, -16614.1931357,
          -16624.1373952, 0.413082633489, 0.000623173637907
        ],
        [0.0131589594059, 105, 0.00069741742289, -16614.595568,
          -16624.7581459, 0.425316904544, 0.000334981215942
        ],
        [0.0356053506076, 65, 0.000675967405425, -16614.6268073,
          -16624.8329427, 0.423679868458, 0.000310839790886
        ],
        [0.0215838776495, 110, 0.000674270740575, -16614.6293204,
          -16624.6446129, 0.42691732533, 0.000375255637071
        ],
        [0.00765175824219, 66, 0.000540430426637, -16614.8505863,
          -16624.8682533, 0.429664384745, 0.000300055376967
        ]
      ], "nm": [["Pros_3f0eaaffcd9329ca827b4cb848e659e7", 1]]
    },
    {"p":
      [
        [0.0257834305193, 194, 1, -16349.2076558, -16351.2142622,
          0.0359711067894, 1
        ]
      ], "nm": [["Kaly_c5f708a2add252506d53a2d5a42ee6d6", 1]]
    },
    {"p":
      [
        [6.46022823932e-06, 194, 1, -16414.8877911, -16419.6615121,
          6.11351501465e-06, 1
        ]
      ], "nm": [["Kaly_f943f306fe7e16df60c7c25bca2d9f2b", 1]]
    },
    {"p":
      [
        [8.81336992392e-06, 210, 1, -16409.0877909, -16412.2748216,
          0.0720777367493, 1
        ]
      ], "nm": [["Kaly_97152d3500653fe30243c7d171725856", 1]]
    },
    {"p":
      [
        [0.0969806945433, 25, 1, -16324.7563355, -16327.9139151,
          0.0934521636394, 1
        ]
      ], "nm": [["Kaly_4fccfb3d20a5d41545085717e8f45a77", 1]]
    },
    {"p":
      [
        [0.00845208798946, 57, 1, -15305.6423603, -15309.9616993,
          0.111114515946, 1
        ]
      ], "nm": [["Kaly_91f354fe1fecc2506cc99ced4884b0a0", 1]]
    },
    {"p":
      [
        [8.56554490084e-06, 324, 0.131375176836, -16301.5521289,
          -16303.5290656, 6.11351501465e-06, 0.149117931783
        ],
        [5.00000250015e-07, 325, 0.124893307219, -16301.6027262,
          -16303.5538322, 6.11351501465e-06, 0.145470139441
        ],
        [8.58600648254e-06, 326, 0.124881230412, -16301.6028229,
          -16303.5804274, 6.11351501465e-06, 0.141652332376
        ],
        [8.52485340061e-06, 327, 0.118406772604, -16301.6560601,
          -16303.6198708, 6.11351501465e-06, 0.136173835239
        ],
        [0.00220554607262, 323, 0.118395154817, -16301.6561582,
          -16303.6322886, 6.11351501465e-06, 0.134493309547
        ],
        [5.00000250015e-07, 322, 0.115262879793, -16301.6829706,
          -16303.6331615, 6.11351501465e-06, 0.134375957394
        ],
        [8.97442984143e-06, 328, 0.115238898759, -16301.6831787,
          -16303.8378078, 6.11351501465e-06, 0.109507744437
        ],
        [9.5713475684e-06, 336, 0.0757933332997, -16302.1021757,
          -16305.186711, 6.11351501465e-06, 0.0284199713575
        ],
        [0.0119680530825, 335, 0.075753246261, -16302.1027047,
          -16305.4993897, 6.11351501465e-06, 0.0207887784245
        ]
      ], "nm": [["Neodaly_7cd5c2c038ad33d00ac8fd8e56cca954", 1]]
    },
    {"p":
      [
        [0.0549005957306, 45, 0.664872314066, -15927.3001253, -15933.2594909,
          0.227171633945, 0.810723770939
        ],
        [0.0657641523753, 35, 0.0652132973535, -15929.6220569,
          -15937.5794626, 0.273100210186, 0.0107828364098
        ],
        [5.41569279067e-06, 41, 0.0651891192926, -15929.6224277,
          -15936.4498073, 0.273273138134, 0.0333684537804
        ],
        [0.0141880507295, 40, 0.0651726682483, -15929.6226801, -15936.590979,
          0.273274394213, 0.0289751694392
        ],
        [0.0355200480954, 56, 0.0287793442227, -15930.4400624,
          -15936.5335848, 0.241926913104, 0.0306868263503
        ],
        [5.00000250015e-07, 112, 0.0206695604197, -15930.7710582,
          -15936.6140156, 0.25111471443, 0.028315310842
        ],
        [0.0268240798464, 111, 0.0206633223163, -15930.7713601,
          -15937.3826959, 0.25111561786, 0.0131276715498
        ],
        [9.02527718224e-06, 113, 0.0206618354179, -15930.771432,
          -15937.5080858, 0.251114467797, 0.0115806141509
        ],
        [0.105081960901, 36, 0.0190108116538, -15930.8547125, -15937.4504931,
          0.25741180612, 0.0122671523935
        ],
        [0.00973182245201, 105, 0.0106612811534, -15931.4331017,
          -15937.7709364, 0.250492914766, 0.00890383270858
        ],
        [8.44845029147e-06, 71, 0.00528432146661, -15932.1349761,
          -15938.6450181, 0.273962216064, 0.0037150799359
        ],
        [0.0572704166652, 70, 0.00488044256343, -15932.2144844,
          -15939.4791448, 0.272856605443, 0.00161328656778
        ],
        [0.0215838776495, 110, 0.00181345672482, -15933.2044855,
          -15939.879152, 0.264294319655, 0.00108141057645
        ],
        [9.24740462251e-06, 106, 0.00112050215779, -15933.6859434,
          -15940.2389988, 0.275529218738, 0.000754590140522
        ],
        [0.0335718821665, 65, 0.0010561409376, -15933.7450987,
          -15940.5099092, 0.271569733122, 0.000575514444092
        ],
        [0.00590586626111, 303, 0.00105405326293, -15933.7470773,
          -15940.045619, 0.259665779131, 0.000915577118234
        ],
        [0.0495127203197, 95, 0.00101393468346, -15933.7858818,
          -15940.798486, 0.266311130177, 0.00043124981476
        ],
        [0.0618617760666, 126, 0.000992440838381, -15933.8073082,
          -15940.1918023, 0.257471906959, 0.00079105794925
        ],
        [0.0105607963576, 99, 0.000985332744346, -15933.8144962,
          -15940.5284662, 0.274130306544, 0.000564933117665
        ],
        [8.38776405051e-06, 127, 0.000905820476503, -15933.8986345,
          -15940.1489883, 0.264886160824, 0.000825661771803
        ]
      ], "nm": [["Pros_b91f6f75c95b96971c386f97363797a3", 1]]
    },
    {"p":
      [
        [0.0147863701517, 210, 0.999092923368, -16437.2348934,
          -16440.0553211, 0.0897646442817, 0.999204363671
        ],
        [0.00252176260805, 299, 0.000907076631674, -16444.2392695,
          -16447.1908935, 0.103805669613, 0.000795636328554
        ]
      ], "nm": [["Kaly_a722cc1a04bed67b7a04191b5f5f2614", 1]]
    },
    {"p":
      [
        [8.50132442668e-06, 465, 0.95030134398, -16212.4662379,
          -16214.2205763, 0.00533643386405, 0.932072764758
        ],
        [0.00205077537154, 470, 0.0166409816292, -16216.5111486,
          -16217.7235123, 0.00772835206161, 0.028063642894
        ],
        [6.62300712131e-06, 471, 0.0166003522969, -16216.5135931,
          -16218.5806611, 0.00772332985527, 0.0119093766078
        ],
        [5.00000250015e-07, 466, 0.00823701846842, -16217.2143786,
          -16218.1391044, 0.0107914068223, 0.0185205831488
        ],
        [0.00425986401037, 469, 0.00822030362567, -16217.2164099,
          -16218.8137059, 0.0107915775921, 0.00943363259153
        ]
      ], "nm": [["Neodaly_afaee1495f65f7fe111522d6d65b9303", 1]]
    },
    {"p":
      [
        [5.73851888599e-06, 130, 1, -16535.4084935, -16539.1255892,
          6.11351501465e-06, 1
        ]
      ], "nm": [["Kaly_d58e46e5b6825d10a2607c6a5e3489b2", 1]]
    },
    {"p":
      [
        [0.0109029786992, 438, 0.095875921554, -14126.7960844,
          -14158.8739343, 1.87028615126, 0.290273607609
        ],
        [0.0833116613729, 437, 0.09105086929, -14126.8477209, -14159.73822,
          1.88620821677, 0.122307487015
        ],
        [9.03931392724e-06, 439, 0.0899921077977, -14126.8594173,
          -14159.4938951, 1.8934045759, 0.156157199386
        ],
        [8.86399489097e-06, 431, 0.0765433638137, -14127.0212819,
          -14159.6783344, 1.88087887222, 0.129855703936
        ],
        [6.25230761326e-06, 441, 0.0636883929271, -14127.205137,
          -14160.4729341, 1.92899349726, 0.0586638758369
        ],
        [0.0714211824918, 440, 0.0636818184219, -14127.2052402,
          -14160.7457459, 1.92895662976, 0.0446570595429
        ],
        [9.07103476076e-06, 434, 0.0483526467864, -14127.4806183,
          -14161.1417844, 1.98261352927, 0.0300533425899
        ],
        [0.0064860775687, 432, 0.0483332902473, -14127.4810187,
          -14161.6263718, 1.98265987319, 0.0185113943504
        ],
        [0.0116379700648, 433, 0.0483331110834, -14127.4810224,
          -14161.6030866, 1.98261536589, 0.0189474934811
        ],
        [8.48725792224e-06, 435, 0.0481559342999, -14127.4846949,
          -14161.1383211, 1.98454785094, 0.0301576061636
        ],
        [6.42896727779e-06, 436, 0.0480187507232, -14127.4875477,
          -14161.2195942, 1.984938299, 0.0278035590767
        ],
        [0.0463140340571, 430, 0.0480154470842, -14127.4876165,
          -14161.2408015, 1.98493823829, 0.0272201299668
        ],
        [8.35285357591e-06, 442, 0.0468903262833, -14127.5113279,
          -14161.4590952, 1.99282030499, 0.0218819706834
        ],
        [0.0213377323638, 507, 0.0459662234499, -14127.5312324,
          -14162.3198602, 1.99802491793, 0.00925253951522
        ],
        [5.54760797785e-06, 508, 0.0459628029055, -14127.5313068,
          -14162.8771033, 1.99802256797, 0.0052997250144
        ],
        [0.0164580849739, 487, 0.0185182018946, -14128.4403851,
          -14163.7602219, 1.99999275208, 0.00219139078277
        ],
        [5.54093750752e-06, 488, 0.0185165339843, -14128.4404752,
          -14163.9356336, 1.99999275208, 0.00183882109018
        ],
        [0.0040828507938, 486, 0.0184645643327, -14128.4432858,
          -14163.8601613, 1.99999275208, 0.00198297236685
        ],
        [0.0156181613681, 482, 0.0184334722692, -14128.4449711,
          -14164.1649973, 1.99999275208, 0.00146193511707
        ],
        [0.00447190546557, 506, 0.0172062208516, -14128.5138683,
          -14164.1512399, 1.99999275208, 0.00148218647473
        ]
      ], "nm": [["Neodaly_026b0c25f6f5679c511aaeec0c20beac", 1]]
    },
    {"p":
      [
        [0.284338875252, 22, 0.515816892948, -16238.6045897, -16249.214886,
          0.427705149032, 0.671115908519
        ],
        [0.230868093255, 25, 0.241454789528, -16239.3636593, -16250.4485345,
          0.444401125496, 0.195447812921
        ],
        [5.47423563758e-06, 305, 0.0862906699573, -16240.3926201,
          -16251.6548878, 0.480140160531, 0.0584949289046
        ],
        [0.0373522583138, 304, 0.0862582671677, -16240.3929957,
          -16252.3082419, 0.480145949557, 0.0304347795307
        ],
        [0.0957436014626, 34, 0.0329021714037, -16241.3568029,
          -16252.0895438, 0.446659530826, 0.0378747294777
        ],
        [7.01832190593e-06, 306, 0.0324020246979, -16241.3721207,
          -16253.9422416, 0.480069211049, 0.00593927054226
        ],
        [0.0223503475576, 303, 0.00487518429777, -16243.2661837,
          -16256.0911737, 0.50020560285, 0.000692570104699
        ]
      ], "nm": [["Pros_15fe7a09216134f2fd4d611645d3acff", 1]]
    },
    {"p":
      [
        [0.0247350796177, 101, 0.987251922273, -16505.8414756,
          -16507.3314183, 0.0126103114265, 0.983068497053
        ],
        [0.00121336316246, 103, 0.00757097180673, -16510.7120794,
          -16511.8824217, 0.0207872099964, 0.0103778679157
        ],
        [0.006270702938, 102, 0.00517710592006, -16511.0921546,
          -16512.3420773, 0.0222997334008, 0.00655363503127
        ]
      ], "nm": [["Kaly_50b55186a5600a378af7f679994aedae", 1]]
    },
    {"p":
      [
        [0.0123195755, 57, 1, -13010.1009549, -13013.2141734,
          0.0693759817108, 1
        ]
      ], "nm": [["Kaly_5ccfd49c31316d2ab7f8420de540222f", 1]]
    },
    {"p":
      [
        [0.267003695138, 22, 0.844796380432, -16628.6855918, -16633.1294553,
          0.153041446418, 0.952437356472
        ],
        [0.0233437758989, 304, 0.0484470692102, -16631.5442156,
          -16636.5819601, 0.210018539622, 0.0301600901715
        ],
        [5.47423563758e-06, 305, 0.0292747763952, -16632.0479612,
          -16637.6934487, 0.210219134004, 0.00992474293463
        ],
        [0.262554504004, 25, 0.0292676819219, -16632.0482035, -16639.4377874,
          0.210224800221, 0.00173445322322
        ],
        [0.16111416076, 34, 0.0231923949878, -16632.280863, -16639.271343,
          0.217156228881, 0.00204855898177
        ],
        [0.0223503475576, 303, 0.0231835418049, -16632.2812448,
          -16638.7563144, 0.217160379403, 0.00342864525883
        ],
        [7.01832190593e-06, 306, 0.00183815524793, -16634.815925,
          -16641.3121638, 0.212761374265, 0.000266152957881
        ]
      ], "nm": [["Pros_13bf96f0fe6b8c0dc3b40310776014ad", 1]]
    },
    {"p":
      [
        [0.00764060785819, 57, 1, -15316.2072496, -15320.8996563,
          0.12611937849, 1
        ]
      ], "nm": [["Kaly_720d7250b66472c611bd8f8654a50c55", 1]]
    },
    {"p":
      [
        [0.00941613468292, 503, 0.132741523066, -14399.2909513,
          -14436.7369495, 1.99999275208, 0.148460910439
        ],
        [0.0594572525562, 494, 0.132735548868, -14399.2909963,
          -14437.2059788, 1.99999275208, 0.0928785164909
        ],
        [5.23987340212e-06, 504, 0.132717591221, -14399.2911316,
          -14436.9362639, 1.99999275208, 0.121632871735
        ],
        [0.0228450017477, 495, 0.132479117068, -14399.2929301,
          -14436.8570931, 1.99999275208, 0.131654102448
        ],
        [0.058140073859, 502, 0.132458117124, -14399.2930886, -14437.658125,
          1.99999275208, 0.0590949920664
        ],
        [9.91339553595e-06, 483, 0.0608909769412, -14400.0702701,
          -14437.2206822, 1.99999275208, 0.0915228798122
        ],
        [5.74709063094e-06, 452, 0.0493815782514, -14400.2797777,
          -14437.1582023, 1.99999275208, 0.0974236358001
        ],
        [8.46308521174e-06, 453, 0.0489147006253, -14400.2892772,
          -14437.0920833, 1.99999275208, 0.104082920056
        ],
        [7.9230597574e-06, 454, 0.0478118117084, -14400.3120824,
          -14438.0992765, 1.99999275208, 0.038015526459
        ],
        [6.33251044352e-06, 490, 0.0349138269968, -14400.6264722,
          -14439.06459, 1.99999275208, 0.0144787363762
        ],
        [0.032528201723, 484, 0.013075714719, -14401.6085985, -14440.1123623,
          1.99999275208, 0.00507795639219
        ],
        [9.21642575037e-06, 485, 0.0130751967067, -14401.6086381,
          -14439.753824, 1.99999275208, 0.00726775299908
        ],
        [0.0415622989682, 440, 0.0120038188269, -14401.6941303,
          -14440.4811554, 1.99999275208, 0.00351175425537
        ],
        [0.0411308216444, 505, 0.0104671604475, -14401.8311124,
          -14439.979506, 1.99999275208, 0.00579946169651
        ],
        [6.34025177781e-06, 432, 0.00995067003792, -14401.8817152,
          -14437.7148269, 1.99999275208, 0.0558374221705
        ],
        [0.0306586997236, 475, 0.00734490104374, -14402.1853488,
          -14440.0931505, 1.99999275208, 0.00517645620864
        ],
        [5.18348234966e-06, 468, 0.0072644784798, -14402.1963586,
          -14440.2248771, 1.99999275208, 0.00453758113388
        ],
        [0.00338435663899, 471, 0.00726299579133, -14402.1965627,
          -14440.2309169, 1.99999275208, 0.00451025771124
        ],
        [8.33632878742e-06, 469, 0.00725576239474, -14402.1975592,
          -14440.2272982, 1.99999275208, 0.00452660847597
        ],
        [0.0115902379492, 462, 0.00725450968375, -14402.1977318,
          -14440.23105, 1.99999275208, 0.0045096572744
        ]
      ], "nm": [["Neodaly_c4a81fcbf1c92241591df70255a7bcdb", 1]]
    },
    {"p":
      [
        [0.0542253342061, 35, 0.48779143985, -17605.3459094, -17611.4590357,
          0.217671914856, 0.519139924451
        ],
        [0.0141880507295, 40, 0.171643188806, -17606.3903795, -17612.2917312,
          0.239750888287, 0.225761231362
        ],
        [5.41569279067e-06, 41, 0.171569996757, -17606.390806,
          -17612.7720484, 0.239757337186, 0.139652997109
        ],
        [0.108071029647, 36, 0.0936572341986, -17606.9961556, -17613.0550361,
          0.222403623974, 0.105232591855
        ],
        [0.109220411538, 39, 0.059832402388, -17607.4442499, -17615.7595862,
          0.239519757524, 0.0070401037654
        ],
        [5.47180821434e-06, 45, 0.00775518211717, -17609.487436,
          -17617.0894689, 0.248606608578, 0.00186216571956
        ],
        [0.0706749123739, 44, 0.00775055588344, -17609.4880327,
          -17617.4404298, 0.24860907222, 0.0013109857373
        ]
      ], "nm":
      [["Kaly_807bab67925fa5dc93c164132a9d10eb", 1],
        ["Kaly_ede49087773427f2728a888f6b906929", 1]
      ]
    },
    {"p":
      [
        [5.02039732454e-06, 31, 1, -16725.4020763, -16729.1289307,
          0.0288090105232, 1
        ]
      ], "nm": [["Kaly_25935027036a9bbbbdc204ed882f775f", 1]]
    },
    {"p":
      [
        [0.0203092873111, 430, 0.998624245659, -16111.4627727,
          -16113.0846147, 0.0309155867497, 0.998719108524
        ],
        [0.00868246485446, 435, 0.00137575434124, -16118.0501491,
          -16119.743532, 0.0418069903588, 0.0012808914757
        ]
      ], "nm": [["Neodaly_659a236fe6fa63f27705b7e94bbe7f0a", 1]]
    },
    {"p":
      [
        [6.53158495905e-06, 67, 0.100209337417, -13683.0468391,
          -13736.6292434, 1.99999275208, 0.113592162227
        ],
        [0.167781359663, 716, 0.098352472819, -13683.0655428, -13736.7728297,
          1.99999275208, 0.0983987602116
        ],
        [6.50354082386e-06, 717, 0.0638602304784, -13683.4974037,
          -13737.8186803, 1.99999275208, 0.0345766147382
        ],
        [0.0249818648144, 705, 0.0638384626888, -13683.4977446,
          -13738.3782414, 1.99999275208, 0.0197591477556
        ],
        [5.18573581388e-06, 68, 0.0506081533906, -13683.7299878,
          -13737.2232828, 1.99999275208, 0.0627133973014
        ],
        [0.0325949857378, 426, 0.0490155912535, -13683.761962,
          -13738.8050015, 1.99999275208, 0.0128952157503
        ],
        [5.34181347647e-06, 75, 0.0465460093808, -13683.8136592,
          -13737.2871431, 1.99999275208, 0.0588337022551
        ],
        [0.0330411406626, 74, 0.0465286945447, -13683.8140312,
          -13737.2865895, 1.99999275208, 0.058866278948
        ],
        [8.44845029147e-06, 71, 0.0465250149693, -13683.8141103,
          -13737.2923256, 1.99999275208, 0.0585295842204
        ],
        [5.54196547071e-06, 76, 0.0465239008605, -13683.8141343,
          -13737.4291836, 1.99999275208, 0.0510433005039
        ],
        [5.64500711808e-06, 72, 0.0464687219733, -13683.815321,
          -13737.4337295, 1.99999275208, 0.050811791884
        ],
        [7.54644774406e-06, 120, 0.0424369735172, -13683.9060805,
          -13738.1417704, 1.99999275208, 0.0250303105765
        ],
        [5.57696413707e-06, 105, 0.0422852369465, -13683.9096624,
          -13737.4828877, 1.99999275208, 0.0483743726071
        ],
        [6.39174374462e-06, 86, 0.0369015801942, -13684.0458461,
          -13737.5670294, 1.99999275208, 0.0444706093073
        ],
        [7.98519279379e-06, 78, 0.0367945967336, -13684.0487494,
          -13737.5704673, 1.99999275208, 0.0443179875079
        ],
        [6.56419590218e-06, 77, 0.0367866145844, -13684.0489664,
          -13737.570825, 1.99999275208, 0.0443021381852
        ],
        [8.88240323191e-06, 79, 0.0367491039067, -13684.0499866,
          -13737.5799645, 1.99999275208, 0.0438990807837
        ],
        [5.3367465184e-06, 81, 0.036569770951, -13684.0548785,
          -13737.5912271, 1.99999275208, 0.043407437032
        ],
        [5.78826186193e-06, 82, 0.0365297815966, -13684.0559726,
          -13737.5976604, 1.99999275208, 0.0431290823634
        ],
        [0.00857992048892, 73, 0.0364697517936, -13684.0576173,
          -13737.5995183, 1.99999275208, 0.0430490258421
        ]
      ], "nm": [["Kaly_bab3c4b2251f8fe7452596d542c0b685", 1]]
    },
    {"p":
      [
        [0.0356136543238, 225, 1, -16631.2761157, -16633.5302027,
          0.00211774602377, 1
        ]
      ], "nm": [["Kaly_a07855fcc7a2bbf7c241137e7e3fa685", 1]]
    },
    {"p":
      [
        [0.18194024768, 22, 1, -16984.6689591, -16991.9411663,
          0.298166905688, 1
        ]
      ], "nm": [["Pros_38b56cac83e19182c59861c3a9dcac2b", 1]]
    },
    {"p":
      [
        [0.0547108128032, 312, 0.625314877339, -16198.0064331, -16200.758043,
          0.0974386550736, 0.657064819068
        ],
        [0.0710478147539, 315, 0.337813069675, -16198.6221957,
          -16201.4687504, 0.0854025758946, 0.322813665329
        ],
        [5.18558389929e-06, 316, 0.0261404125501, -16201.1812059,
          -16204.5260334, 0.107499277617, 0.0151771698185
        ],
        [0.0699412245792, 310, 0.00449896232639, -16202.9408416,
          -16207.0031749, 0.10706377503, 0.00127462350586
        ],
        [0.025639406298, 311, 0.00239294740963, -16203.5721626,
          -16206.9914679, 0.113957496927, 0.00128963315856
        ],
        [0.00589653930564, 317, 0.00194456114305, -16203.7796521,
          -16206.7212244, 0.123010158919, 0.0016897849719
        ],
        [0.0128639186044, 309, 0.00189516955677, -16203.8053801,
          -16207.6164487, 0.124276599426, 0.000690304147435
        ]
      ], "nm": [["Neodaly_15f9a05b2658927868f4ad15ef3b2812", 1]]
    },
    {"p":
      [
        [0.246512224575, 22, 0.966949276138, -17095.904009, -17102.7559587,
          0.258571945612, 0.9930419404
        ],
        [0.145826363264, 34, 0.0172092032634, -17099.9327107, -17108.8198237,
          0.32194655582, 0.00230921566237
        ],
        [0.0233570666653, 304, 0.0054671095926, -17101.0794049,
          -17108.7756172, 0.324722628405, 0.00241358787194
        ],
        [0.00130198494049, 305, 0.00371106862369, -17101.4668351,
          -17109.1905693, 0.326006561967, 0.00159386563783
        ],
        [0.262554504004, 25, 0.00370697321979, -17101.4679393,
          -17110.8166175, 0.326339396896, 0.000313521954559
        ],
        [0.0223503475576, 303, 0.00295636916299, -17101.6941931,
          -17110.7718743, 0.332212870007, 0.000327868473473
        ]
      ], "nm": [["Pros_01b07129c129bdd46203efda25b55622", 1]]
    },
    {"p":
      [
        [0.0136169665506, 126, 0.527292597359, -16872.0465633,
          -16874.9629747, 0.0900437863996, 0.666292063782
        ],
        [0.0493988699008, 125, 0.23879379168, -16872.8387186, -16876.6013704,
          0.0972904614522, 0.129454879257
        ],
        [0.0187853015132, 122, 0.23391361096, -16872.8593671, -16876.1453431,
          0.0980052928016, 0.20425305696
        ]
      ], "nm": [["Kaly_afb8d1192fc979bbac059c8790d51087", 1]]
    },
    {"p":
      [
        [5.6092483448e-06, 26, 1, -15647.3527709, -15651.6518172,
          6.11351501465e-06, 1
        ]
      ], "nm": [["Kaly_c26a8eb8772f4d975f5ada4288f5dc75", 1]]
    },
    {"p":
      [
        [0.0108076791391, 57, 1, -15290.0989188, -15293.9327864,
          0.0948680408121, 1
        ]
      ], "nm": [["Kaly_a1660ff821a581e3d11a3861309a2a79", 1]]
    },
    {"p":
      [
        [5.58102662559e-06, 100, 0.499339395418, -14884.123008,
          -14903.1136991, 0.936979828937, 0.488992256143
        ],
        [0.00821233378283, 58, 0.31539139459, -14884.5824796, -14903.2541409,
          0.957191698775, 0.424921638767
        ],
        [0.0877067471096, 57, 0.0244999117378, -14887.1376245,
          -14907.5882675, 0.996363006186, 0.00557213454981
        ],
        [8.33899277842e-06, 104, 0.0197196159879, -14887.3546801,
          -14907.2976421, 1.00664126002, 0.00745141234816
        ],
        [0.00341908812077, 103, 0.0197112433111, -14887.3551048,
          -14907.1735492, 1.00665619531, 0.00843590050158
        ],
        [6.53158495905e-06, 67, 0.0190606241147, -14887.3886694,
          -14906.6404731, 1.00682472759, 0.0143761795275
        ],
        [5.96572499184e-06, 91, 0.0129159496964, -14887.777831,
          -14907.6545401, 1.01216242495, 0.00521482518603
        ],
        [0.00230685064162, 90, 0.0128934483364, -14887.7795747, -14907.40187,
          1.01220882233, 0.00671387148349
        ],
        [6.39174374462e-06, 86, 0.0111965677821, -14887.9206867,
          -14907.280872, 1.00321519839, 0.00757742678144
        ],
        [8.49182834152e-06, 84, 0.0110228039561, -14887.9363278,
          -14907.5788117, 1.0127211754, 0.00562507332101
        ],
        [9.97518828134e-06, 69, 0.00668735325875, -14888.4360758,
          -14908.0388336, 1.02728511252, 0.0035509389551
        ],
        [0.016170789445, 85, 0.00552283094167, -14888.6274034,
          -14908.3592597, 1.04136645136, 0.00257741258528
        ],
        [9.65256965126e-06, 87, 0.00552239182391, -14888.6274829,
          -14908.3027321, 1.04137281005, 0.00272730406656
        ],
        [0.00740565681563, 89, 0.00543579386142, -14888.6432884,
          -14908.3555273, 1.04498382983, 0.00258705037905
        ],
        [5.81885310327e-06, 88, 0.00525615334229, -14888.6768945,
          -14908.3840435, 1.04558909141, 0.00251431949952
        ],
        [5.78826186193e-06, 82, 0.00523658056916, -14888.6806253,
          -14908.387469, 1.04566452079, 0.00250572143136
        ],
        [0.0109243201232, 81, 0.00523651520432, -14888.6806378,
          -14908.4247912, 1.04566532693, 0.00241392601607
        ],
        [0.00969224738282, 83, 0.00523632905748, -14888.6806733,
          -14908.3912214, 1.04592888912, 0.00249633675258
        ],
        [8.38701905075e-06, 73, 0.0052293956876, -14888.6819983,
          -14908.3907562, 1.04585569289, 0.00249749817541
        ],
        [0.0311527423519, 98, 0.00488570132307, -14888.7499812,
          -14909.0838838, 1.04849570559, 0.00124877352968
        ]
      ], "nm": [["Kaly_4de5b869463003f996e011a58ea45dca", 1]]
    },
    {"p":
      [
        [8.50132442668e-06, 465, 0.975195240843, -16204.4635165,
          -16207.0711227, 6.11351501465e-06, 0.957266406849
        ],
        [0.00205077537154, 470, 0.010317206026, -16209.0123412,
          -16210.9698027, 6.10779109865e-06, 0.0194024950602
        ],
        [6.62300712131e-06, 471, 0.0103065017638, -16209.0133793,
          -16211.730987, 6.11351501465e-06, 0.00906315605548
        ],
        [5.00000250015e-07, 466, 0.0020926634851, -16210.6077166,
          -16211.6865009, 0.00536687116413, 0.00947544235858
        ],
        [0.00425986401037, 469, 0.00208838788242, -16210.6097618,
          -16212.3681523, 0.00536691871071, 0.00479249967662
        ]
      ], "nm": [["Neodaly_0f7372ccc57cc54e51ba0a63b9e68b54", 1]]
    },
    {"p":
      [
        [0.0629134966605, 315, 0.753599084709, -16210.0315282, -16213.141603,
          0.100733958056, 0.785332606782
        ],
        [0.0632810803848, 312, 0.22772144275, -16211.2282656, -16214.4923102,
          0.115594045155, 0.203445906872
        ],
        [5.18558389929e-06, 316, 0.0170427379315, -16213.8206645,
          -16217.5144492, 0.125053637961, 0.00990719441318
        ],
        [0.00352222797378, 317, 0.00163673460982, -16216.1636855,
          -16219.5344123, 0.141136016474, 0.00131429193272
        ]
      ], "nm": [["Neodaly_bf46490424631c65bbbd989e561c62a3", 1]]
    },
    {"p":
      [
        [0.120809154384, 22, 0.113202538017, -17094.8370494, -17153.7222172,
          1.99999275208, 0.131172599454
        ],
        [0.114307551063, 767, 0.103055453189, -17094.9309607, -17154.8248421,
          1.99999275208, 0.043549102985
        ],
        [9.55821626742e-06, 768, 0.0940548186879, -17095.0223502,
          -17155.8540353, 1.99999275208, 0.0155598817711
        ],
        [0.0290100433487, 730, 0.0940511978019, -17095.0223887,
          -17155.1130862, 1.99999275208, 0.0326434737847
        ],
        [0.0485091438113, 48, 0.0557371012423, -17095.5455819,
          -17154.7283624, 1.99999275208, 0.0479600703838
        ],
        [0.0320008505529, 49, 0.0552297778369, -17095.5547257, -17154.624814,
          1.99999275208, 0.0531924864317
        ],
        [7.11070970488e-06, 20, 0.05423129407, -17095.5729698,
          -17154.0331601, 1.99999275208, 0.096117464934
        ],
        [7.56266494848e-06, 50, 0.054081194713, -17095.5757414,
          -17154.8488195, 1.99999275208, 0.0425173269362
        ],
        [9.44453222727e-06, 14, 0.0476320038696, -17095.7027231,
          -17154.3856935, 1.99999275208, 0.0675614570391
        ],
        [8.70201702794e-06, 17, 0.0384667457014, -17095.9164338,
          -17154.2000855, 1.99999275208, 0.0813406291896
        ],
        [8.47448149073e-06, 18, 0.0353352257877, -17096.0013476,
          -17154.2572668, 1.99999275208, 0.0768199508225
        ],
        [0.0869996399913, 47, 0.0328730114502, -17096.0735759,
          -17155.5966936, 1.99999275208, 0.0201265046688
        ],
        [7.44356159421e-06, 51, 0.0328722447013, -17096.0735993,
          -17155.2969118, 1.99999275208, 0.0271620121752
        ],
        [7.71311842597e-06, 19, 0.0326023694842, -17096.081843,
          -17154.3969763, 1.99999275208, 0.0668034622808
        ],
        [8.17697207743e-06, 21, 0.0284627351846, -17096.2176322,
          -17154.6029596, 1.99999275208, 0.0543677728243
        ],
        [0.0143186806711, 54, 0.0270334338212, -17096.2691536,
          -17155.4258105, 1.99999275208, 0.0238771199706
        ],
        [0.0684989894914, 290, 0.0258441949088, -17096.3141419,
          -17155.5914578, 1.99999275208, 0.0202321590609
        ],
        [0.169579807587, 283, 0.0258431550681, -17096.3141822,
          -17156.7759631, 1.99999275208, 0.00618896617418
        ],
        [7.63040858463e-06, 15, 0.0253327516133, -17096.3341299,
          -17154.7711424, 1.99999275208, 0.0459516054038
        ],
        [0.00834761224699, 16, 0.0240587528511, -17096.3857291,
          -17154.7516531, 1.99999275208, 0.0468559537094
        ]
      ], "nm": [["Kaly_02836a18ab57f5778dc00bcc2ba2f6b9", 1]]
    },
    {"p":
      [
        [0.00514223753695, 93, 1, -15940.4853314, -15942.7660756,
          0.0615875847873, 1
        ]
      ], "nm": [["Kaly_b52c6a40f79065c83ec17621a29987ce", 1]]
    },
    {"p":
      [
        [0.258255886211, 22, 0.545760782307, -16869.7312729, -16878.3390277,
          0.34037244108, 0.817303371287
        ],
        [0.0177481178828, 304, 0.114387876539, -16871.2938586,
          -16880.7395735, 0.399800209021, 0.0741036293126
        ],
        [0.149093651568, 34, 0.0918979078281, -16871.5127754, -16881.5196141,
          0.394697919225, 0.0339681704728
        ],
        [0.0223503475576, 303, 0.0835714602955, -16871.6077516,
          -16881.8520838, 0.404370338021, 0.0243602871234
        ],
        [0.253744551749, 25, 0.0709149299984, -16871.7719727, -16881.955385,
          0.392994696498, 0.0219694546038
        ],
        [5.47423563758e-06, 305, 0.0666789272488, -16871.8335647,
          -16881.8634965, 0.403413971345, 0.0240838506365
        ],
        [7.01832190593e-06, 306, 0.00869771318949, -16873.8703935,
          -16884.484114, 0.407451809951, 0.00175229098031
        ],
        [0.00428614742981, 127, 0.00390119273679, -16874.6721713,
          -16885.0504385, 0.440183633027, 0.000994614083481
        ],
        [0.0525542537476, 302, 0.00390083845374, -16874.6722622,
          -16885.9473736, 0.440183846736, 0.000405621199197
        ],
        [0.0733456936533, 126, 0.00370329623049, -16874.7242304,
          -16885.9681843, 0.441716362612, 0.000397267167877
        ],
        [0.0369585100613, 113, 0.00370236086295, -16874.724483,
          -16886.1066278, 0.441719637939, 0.000345905476509
        ],
        [0.000131838439681, 130, 0.00214883143495, -16875.2685295,
          -16886.4385986, 0.461305226118, 0.00024819002214
        ],
        [0.0343645456751, 132, 0.00073388287441, -16876.3428595,
          -16887.7429255, 0.477322192054, 6.73476348232e-05
        ]
      ], "nm": [["Pros_514f6b1ab92bdf14d8e77cbb161a10ea", 1]]
    },
    {"p":
      [
        [0.00336293983982, 146, 0.282201959955, -16104.6939848,
          -16131.3208678, 1.25110349179, 0.338118458723
        ],
        [0.0596741740906, 720, 0.0693472650764, -16106.097481,
          -16134.0496726, 1.35581748772, 0.0220782178056
        ],
        [0.123081338571, 721, 0.0648189574643, -16106.1650096,
          -16133.1588299, 1.29793770384, 0.0538086481083
        ],
        [9.38469987415e-06, 725, 0.0648088645687, -16106.1651654,
          -16134.0421512, 1.29793137033, 0.0222449043832
        ],
        [0.0477386654569, 724, 0.0648015697752, -16106.1652779,
          -16133.978686, 1.29794178863, 0.0237024442259
        ],
        [0.0593887525445, 44, 0.0400364569759, -16106.6468173,
          -16133.7972464, 1.30913852167, 0.0284178583889
        ],
        [5.47180821434e-06, 45, 0.0390405847055, -16106.672006,
          -16134.3238537, 1.31240690815, 0.0167837380438
        ],
        [0.0110859231425, 41, 0.0390362616138, -16106.6721168, -16133.856057,
          1.312410102, 0.0267947798443
        ],
        [0.0330411406626, 74, 0.0371895760157, -16106.7205792,
          -16132.6123156, 1.27709466529, 0.0929394834098
        ],
        [0.0218747261861, 75, 0.0371883944197, -16106.720611, -16132.8039876,
          1.27709722182, 0.0767287518336
        ],
        [5.54196547071e-06, 76, 0.0371767278029, -16106.7209248,
          -16133.1030132, 1.27710477825, 0.0568974710591
        ],
        [0.00431715809894, 71, 0.0306743467543, -16106.9131811,
          -16133.4296882, 1.30129077392, 0.0410411771879
        ],
        [0.0579734968146, 70, 0.030670491706, -16106.9133067, -16134.1534149,
          1.30128619754, 0.0199025777642
        ],
        [5.64500711808e-06, 72, 0.0306603365032, -16106.9136379,
          -16133.4890058, 1.30126566006, 0.0386775129157
        ],
        [0.205113564969, 25, 0.0305645516163, -16106.9167669, -16132.6979326,
          1.25265940873, 0.0853133967338
        ],
        [0.0141880507295, 40, 0.0249809644798, -16107.1184936,
          -16134.2798264, 1.31575179717, 0.0175391889749
        ],
        [0.065853873336, 35, 0.0249703008162, -16107.1189206, -16135.4618048,
          1.31572739025, 0.00537876795863
        ],
        [0.128719367724, 36, 0.0192523789363, -16107.3789731, -16135.7215275,
          1.32885716501, 0.00414845753998
        ],
        [8.49182834152e-06, 84, 0.0183160356874, -16107.4288308,
          -16134.1222657, 1.31149277262, 0.0205322825141
        ],
        [0.025511222516, 304, 0.014263975128, -16107.6788706, -16134.9524003,
          1.33693122334, 0.00895188258496
        ]
      ], "nm": [["Kaly_216a5c2973782ad73e0b3111e97ce37b", 1]]
    },
    {"p":
      [
        [0.0533006029589, 254, 0.09669668197, -13903.674702, -13939.5103467,
          1.99999275208, 0.108437586819
        ],
        [0.0454149387596, 279, 0.0966936899803, -13903.6747329,
          -13939.5649118, 1.99999275208, 0.102679208726
        ],
        [5.53558799363e-06, 280, 0.0966836897481, -13903.6748363,
          -13939.9530413, 1.99999275208, 0.0696498230789
        ],
        [0.0804519577327, 248, 0.0842811503501, -13903.8121228,
          -13940.2855427, 1.99999275208, 0.0499478157657
        ],
        [0.0907614039711, 57, 0.0745037461043, -13903.9354316,
          -13941.6737958, 1.99999275208, 0.0124625193371
        ],
        [0.26644318347, 22, 0.0667942403912, -13904.0446642, -13939.4844115,
          1.99999275208, 0.111286722512
        ],
        [6.64662308064e-06, 282, 0.0470979168903, -13904.3940523,
          -13941.8102252, 1.99999275208, 0.010873148153
        ],
        [0.155239571942, 224, 0.0470951804355, -13904.3941104,
          -13942.9088827, 1.99999275208, 0.00362421880906
        ],
        [0.139682231096, 718, 0.0390437004179, -13904.5815995, -13939.7715,
          1.99999275208, 0.0835146022367
        ],
        [0.0252680310393, 729, 0.0390410864031, -13904.5816665,
          -13939.4734571, 1.99999275208, 0.112512505668
        ],
        [7.08425967001e-06, 730, 0.0390376938816, -13904.5817534,
          -13939.6270039, 1.99999275208, 0.0964975431421
        ],
        [0.0259356773348, 304, 0.0348757045998, -13904.6944906,
          -13940.1972773, 1.99999275208, 0.0545568993592
        ],
        [5.47423563758e-06, 305, 0.0340675227509, -13904.7179365,
          -13940.3130501, 1.99999275208, 0.048592605884
        ],
        [0.262554504004, 25, 0.0340632206472, -13904.7180628, -13942.2394164,
          1.99999275208, 0.00707880461258
        ],
        [0.0223503475576, 303, 0.0316253702806, -13904.7923214,
          -13941.1397391, 1.99999275208, 0.021259044597
        ],
        [0.16111416076, 34, 0.0316203384574, -13904.7924805, -13942.5121558,
          1.99999275208, 0.00538903150706
        ],
        [0.00922978796686, 306, 0.02961304068, -13904.8580662,
          -13940.3020606, 1.99999275208, 0.0491295619248
        ],
        [0.0522665007215, 717, 0.0273314295572, -13904.9382437,
          -13940.9249102, 1.99999275208, 0.0263537696558
        ],
        [0.163455581937, 728, 0.0252507416069, -13905.0174255,
          -13941.8238477, 1.99999275208, 0.0107260327099
        ],
        [0.0618129534716, 120, 0.0245838548475, -13905.0441911,
          -13941.4603014, 1.99999275208, 0.0154285555022
        ]
      ], "nm": [["Pros_ca9f5653d1ae2cbcfe466d657b52fc6b", 1]]
    },
    {"p":
      [
        [0.014699815547, 114, 0.998262963283, -16940.0373265, -16941.4496055,
          0.0118996913215, 0.998261514801
        ],
        [0.00963173464627, 121, 0.00173703671689, -16946.3911626,
          -16947.8026066, 0.016955073226, 0.0017384851989
        ]
      ], "nm": [["Kaly_6e7dfe84eeae0c0ba697d33087939f41", 1]]
    },
    {"p":
      [
        [0.195403916424, 22, 0.991513637021, -16767.8092332, -16778.9532299,
          0.461802718585, 0.99933423423
        ],
        [0.249185736331, 25, 0.00332678774597, -16773.5064587,
          -16787.5841668, 0.564831553667, 0.000178378490001
        ],
        [5.47423563758e-06, 305, 0.00258031507898, -16773.7605544,
          -16786.9636115, 0.57994304837, 0.000331776967939
        ],
        [0.0373522583138, 304, 0.00257926015454, -16773.7609633,
          -16787.7207196, 0.579956736388, 0.000155610311993
        ]
      ], "nm": [["Pros_279ab38d159b07a6f44ca90ed445b01f", 1]]
    },
    {"p":
      [
        [0.00691972268634, 481, 0.682031247268, -16424.8040539,
          -16426.079998, 0.0156497265596, 0.782262788861
        ],
        [0.0330800357793, 477, 0.0575148113479, -16427.2770869,
          -16429.790727, 0.0170872804393, 0.019133901311
        ],
        [0.0156389719231, 480, 0.0574400372601, -16427.2783878,
          -16429.8392968, 0.0170886866352, 0.018226778462
        ],
        [0.0640067311207, 505, 0.0556210186673, -16427.3105683,
          -16429.2864541, 0.0110869843661, 0.0316815529044
        ],
        [0.0102318524013, 487, 0.0366745756685, -16427.7270457,
          -16428.6911423, 0.0172224784601, 0.0574575481112
        ],
        [5.54093750752e-06, 488, 0.033000662165, -16427.8326018,
          -16429.4164817, 0.0174455644845, 0.027818658622
        ],
        [0.0172085684532, 476, 0.0329840696559, -16427.8331047,
          -16430.1507532, 0.0174498704731, 0.0133489198982
        ],
        [0.0040828507938, 486, 0.02059954454, -16428.3038605, -16429.2630853,
          0.0199593608836, 0.0324306302502
        ],
        [0.018866023511, 485, 0.0180503266953, -16428.4359656, -16430.246607,
          0.0210123666703, 0.0121287865146
        ],
        [6.78779152016e-06, 489, 0.00215236915329, -16430.5625603,
          -16431.6984328, 0.0179533562054, 0.00283986320429
        ],
        [0.100276484639, 451, 0.00215018266415, -16430.5635766,
          -16434.3214697, 0.0179550258814, 0.000206123251079
        ],
        [8.75128271148e-06, 506, 0.00178115491422, -16430.7518674,
          -16431.8402206, 0.0144966874076, 0.00246444860955
        ]
      ], "nm": [["Neodaly_c01a3dae97c5893f333617ebf97ba7d5", 1]]
    },
    {"p":
      [
        [6.72244478519e-06, 118, 0.710074050384, -16873.4485212,
          -16876.0639134, 0.0866789801086, 0.78460238254
        ],
        [7.81041128456e-06, 119, 0.103685327502, -16875.3725298,
          -16877.9637358, 0.0900025899512, 0.117372737771
        ],
        [0.0800436187278, 117, 0.103625668334, -16875.3731054,
          -16879.9985625, 0.0900048759036, 0.0153409849185
        ],
        [0.00217840217728, 121, 0.049132325539, -16876.1193732,
          -16878.7712783, 0.0862971740298, 0.0523426858269
        ],
        [0.0547501696337, 120, 0.0334826282412, -16876.5028637,
          -16879.3165837, 0.085795963613, 0.0303412089438
        ]
      ], "nm": [["Kaly_892a90bdf3953dd9c5339710e566d3fb", 1]]
    },
    {"p":
      [
        [0.0242275642643, 133, 0.36879766037, -15907.9748278, -15918.3310495,
          0.424544412974, 0.466739485903
        ],
        [0.0365904344078, 125, 0.16739812243, -15908.764701, -15918.9777619,
          0.424856307644, 0.244461755667
        ],
        [0.142405293892, 224, 0.0636220739862, -15909.7321154,
          -15921.5999396, 0.469890691021, 0.0177587992454
        ],
        [8.95442481422e-06, 126, 0.0568910928327, -15909.8439371,
          -15920.6056313, 0.443424577051, 0.04799944662
        ],
        [0.0187853015132, 122, 0.0568867557297, -15909.8440134,
          -15920.3681945, 0.44341917833, 0.0608630516668
        ],
        [0.0150815880013, 282, 0.0548334882162, -15909.8807748,
          -15920.9555592, 0.476665366833, 0.0338270781589
        ],
        [0.0134671666379, 281, 0.0491550041221, -15909.9900973,
          -15921.274409, 0.48422620319, 0.0245917689787
        ],
        [0.0242864899237, 135, 0.0432828287171, -15910.1173199,
          -15921.2808078, 0.481224345459, 0.0244349132882
        ],
        [0.194182078681, 193, 0.0312718147225, -15910.4423587, -15921.546718,
          0.440575983332, 0.0187295561977
        ],
        [0.020345329991, 144, 0.0159573702727, -15911.1151551,
          -15922.3483769, 0.484100159001, 0.00840178214749
        ],
        [8.58051152728e-06, 145, 0.0159535318632, -15911.1153957,
          -15922.8059196, 0.484096872485, 0.00531695705322
        ],
        [5.73851888599e-06, 130, 0.0126543040055, -15911.3470785,
          -15922.7632237, 0.472948616786, 0.00554888518066
        ],
        [0.0221686014491, 171, 0.0101982390736, -15911.5628609,
          -15922.5469565, 0.462078233354, 0.00688857505739
        ],
        [0.00953242683433, 191, 0.0100963248866, -15911.5729044,
          -15923.0647293, 0.481820669345, 0.00410453075116
        ],
        [0.0446378502585, 134, 0.00955341203162, -15911.6281776,
          -15922.9698178, 0.486264733351, 0.0045131845096
        ],
        [0.00428614742981, 127, 0.00719686744992, -15911.9114301,
          -15922.7280562, 0.478723933048, 0.00574749794907
        ],
        [0.0525542537476, 302, 0.00719634348735, -15911.9115029,
          -15923.4365796, 0.47873158453, 0.00282989948526
        ],
        [0.0369585100613, 113, 0.00697422796749, -15911.9428543,
          -15923.60723, 0.480214072816, 0.00238593425999
        ],
        [6.72244478519e-06, 118, 0.00640085660413, -15912.0286441,
          -15922.1395487, 0.431864413694, 0.010352956065
        ],
        [0.0213952759342, 195, 0.00567968123101, -15912.1481808,
          -15922.9718678, 0.481638566452, 0.00450394181615
        ]
      ], "nm": [["Kaly_b7f9e37a9743f9707d1d847ea3c2dd4d", 1]]
    },
    {"p":
      [
        [5.00000250015e-07, 383, 0.0873078002676, -13639.4533548,
          -13694.8116432, 1.99999275208, 0.106824261877
        ],
        [5.00000250015e-07, 384, 0.0873078002676, -13639.4533548,
          -13694.8116432, 1.99999275208, 0.106824261877
        ],
        [5.00000250015e-07, 382, 0.0873077706676, -13639.4533551,
          -13694.8116438, 1.99999275208, 0.106824193364
        ],
        [5.00000250015e-07, 385, 0.0873077706676, -13639.4533551,
          -13694.8116438, 1.99999275208, 0.106824193364
        ],
        [5.00000250015e-07, 386, 0.0873077410673, -13639.4533555,
          -13694.8116445, 1.99999275208, 0.10682412485
        ],
        [5.00000250015e-07, 387, 0.0873077410673, -13639.4533555,
          -13694.8116445, 1.99999275208, 0.10682412485
        ],
        [8.05789058537e-06, 388, 0.0872736773779, -13639.4537457,
          -13695.0979863, 1.99999275208, 0.0802255387253
        ],
        [0.022758960361, 425, 0.0706955629766, -13639.6644118, -13695.323504,
          1.99999275208, 0.0640282424556
        ],
        [9.5776981549e-06, 424, 0.0525221735341, -13639.9615592,
          -13695.529456, 1.99999275208, 0.0521108035853
        ],
        [0.0174993897075, 423, 0.0525174091394, -13639.9616499,
          -13695.8069405, 1.99999275208, 0.0394836937666
        ],
        [0.0172290351958, 426, 0.0410692296764, -13640.2075354,
          -13696.5522556, 1.99999275208, 0.0187383586023
        ],
        [0.0981232298632, 342, 0.0360262174806, -13640.3385477,
          -13697.3128646, 1.99999275208, 0.00875796575655
        ],
        [8.03529869783e-06, 389, 0.0305616333411, -13640.5030492,
          -13696.2158172, 1.99999275208, 0.0262328123234
        ],
        [0.169267642266, 716, 0.0250845922119, -13640.7005408,
          -13696.3838741, 1.99999275208, 0.02217474862
        ],
        [6.50354082386e-06, 717, 0.0166053428402, -13641.1130701,
          -13697.1433352, 1.99999275208, 0.0103759751801
        ],
        [0.0249818648144, 705, 0.0165992874955, -13641.1134348,
          -13697.7372243, 1.99999275208, 0.00572936072506
        ],
        [6.53158495905e-06, 67, 0.0163575702537, -13641.1281038,
          -13697.0560582, 1.99999275208, 0.0113222528355
        ],
        [0.126529514577, 728, 0.0130403289735, -13641.3547478, -13697.250747,
          1.99999275208, 0.0093192417307
        ],
        [0.120834890248, 46, 0.00953808486966, -13641.6675019,
          -13698.0872262, 1.99999275208, 0.00403740455631
        ],
        [5.18573581388e-06, 68, 0.0082622658243, -13641.8110957,
          -13697.608193, 1.99999275208, 0.00651844095429
        ]
      ], "nm": [["Kaly_d5d2fe782bfaf0154cde30b66211dd8d", 1]]
    },
    {"p":
      [
        [6.12971939198e-06, 102, 0.333482423905, -16408.4615992,
          -16412.6886751, 0.178546393886, 0.582766235857
        ],
        [0.044179752521, 101, 0.30456243008, -16408.5523133, -16414.209942,
          0.178801263884, 0.12729652797
        ],
        [6.69097479602e-06, 103, 0.303916140841, -16408.5544375,
          -16413.5110039, 0.178804724991, 0.256071663317
        ],
        [0.0104965382915, 93, 0.0207518693189, -16411.238553, -16416.4006363,
          0.19730162342, 0.0142367261692
        ],
        [0.0114243615026, 100, 0.0186459606046, -16411.3455598,
          -16416.9690053, 0.188422397654, 0.00806437249424
        ],
        [8.33899277842e-06, 104, 0.0186411752499, -16411.3458165,
          -16416.6085234, 0.188422522203, 0.0115644741924
        ]
      ], "nm": [["Kaly_0e35bad9d16e7ee560dc65d3d04b07d0", 1]]
    },
    {"p":
      [
        [0.010920303299, 57, 1, -15279.5324336, -15282.8858287,
          0.0692308334661, 1
        ]
      ], "nm": [["Kaly_6b8ee75ef15003a96f8dbfa1c682f86a", 1]]
    },
    {"p":
      [
        [0.011567789079, 57, 1, -15269.6839016, -15272.8820694,
          0.0626079908468, 1
        ]
      ], "nm": [["Kaly_0ae9027b17fce52ee05687ad270611cf", 1]]
    },
    {"p":
      [
        [6.76184666921e-06, 197, 1, -16675.5086551, -16678.9247807,
          0.0101460823306, 1
        ]
      ], "nm": [["Kaly_f2a09d9d350d7c0505792b2cd290fdbf", 1]]
    },
    {"p":
      [
        [0.260571227566, 22, 0.907066805739, -16754.8950333, -16759.1773977,
          0.146225471104, 0.978004578516
        ],
        [0.0226091337312, 304, 0.0286951998568, -16758.3485195,
          -16763.4805911, 0.213310259176, 0.0132278042498
        ],
        [5.47423563758e-06, 305, 0.016810218335, -16758.8832624,
          -16764.3845526, 0.213524459672, 0.00535676108265
        ],
        [0.262554504004, 25, 0.0168035496244, -16758.8836592, -16766.5029774,
          0.213523004296, 0.000643994347692
        ],
        [0.0223503475576, 303, 0.0144146336354, -16759.0370055,
          -16765.500841, 0.220280974644, 0.00175430207973
        ],
        [0.16111416076, 34, 0.0144145495101, -16759.0370113, -16766.5844431,
          0.220279321306, 0.00059361103927
        ],
        [0.00392974629439, 306, 0.00179504329918, -16761.1202202,
          -16766.9329189, 0.21206389551, 0.000418948684751
        ]
      ], "nm": [["Pros_752b5d9f2bbf4623f9b23f73f2c81ef9", 1]]
    },
    {"p":
      [
        [0.0495723463052, 117, 0.568130871732, -17038.0721272,
          -17045.3899338, 0.283778686561, 0.62536632963
        ],
        [6.72244478519e-06, 118, 0.330776907071, -17038.6130348,
          -17046.0653064, 0.298984128305, 0.318290663403
        ],
        [0.0361102185433, 125, 0.0236956413302, -17041.2491878,
          -17048.9479409, 0.304005279809, 0.0178201620164
        ],
        [7.81041128456e-06, 119, 0.0207048265617, -17041.3841121,
          -17048.9689189, 0.30556162753, 0.0174502255501
        ],
        [0.0133169850116, 126, 0.00947066203626, -17042.1662801,
          -17050.171669, 0.319118427511, 0.00524147246468
        ],
        [0.0618129534716, 120, 0.00749778163632, -17042.3998718,
          -17051.0224505, 0.312888188468, 0.00223853351745
        ],
        [5.37659511913e-06, 121, 0.00749272455344, -17042.4005465,
          -17050.7609987, 0.312890489395, 0.00290743934505
        ],
        [0.0173221196668, 122, 0.00682490357528, -17042.4939007,
          -17050.3620827, 0.323805190201, 0.00433269052114
        ],
        [0.00443394024061, 304, 0.00491506124676, -17042.8221747,
          -17051.1721888, 0.350943678148, 0.00192722780578
        ],
        [0.15876736608, 34, 0.00481338300662, -17042.8430788, -17052.1860186,
          0.350084526693, 0.000699249825035
        ],
        [0.0223503475576, 303, 0.00478087908781, -17042.8498545,
          -17051.5114715, 0.351787192649, 0.00137272784329
        ],
        [0.0432689618187, 215, 0.0035402130999, -17043.150292,
          -17052.7614748, 0.389725424503, 0.000393291844753
        ],
        [0.0805393499357, 116, 0.00195647831311, -17043.7433329,
          -17052.1332006, 0.329197961329, 0.000737175609112
        ],
        [0.0161763531492, 115, 0.00195573710515, -17043.7437118,
          -17052.1333355, 0.329202712272, 0.000737076153879
        ],
        [0.251953721536, 25, 0.00120319859618, -17044.2294954,
          -17053.4864901, 0.349884172267, 0.000190477992082
        ],
        [0.0181291525912, 213, 0.00116059208437, -17044.2655487,
          -17053.7017744, 0.390895287952, 0.00015358472334
        ],
        [5.47423563758e-06, 305, 0.00108013896392, -17044.3373892,
          -17053.7825139, 0.36105828162, 0.000141671754363
        ]
      ], "nm": [["Pros_4a4a3d74698a7b7177ace40ab0c18b0f", 1]]
    },
    {"p":
      [
        [6.72244478519e-06, 118, 1, -16807.2136735, -16809.4206972,
          0.0104509091375, 1
        ]
      ], "nm": [["Kaly_984f43d046d4af5526adc951b37daa4e", 1]]
    },
    {"p":
      [
        [0.015409286963, 717, 0.827568860298, -16477.4058404, -16482.3933498,
          0.19055696607, 0.903718387676
        ],
        [0.0249818648144, 705, 0.127436906632, -16479.2767114,
          -16484.9770977, 0.1995470365, 0.0682221895127
        ],
        [0.0395504435357, 306, 0.00693602483427, -16482.1876039,
          -16487.3729392, 0.212283431885, 0.00621476785064
        ],
        [0.314226261698, 22, 0.00595729258947, -16482.3397166, -16488.489972,
          0.208010093277, 0.00203377884628
        ],
        [8.52604718893e-06, 718, 0.00359726665341, -16482.8441585,
          -16489.7297938, 0.217045856304, 0.00058864838428
        ],
        [0.0200419447172, 508, 0.00353593068915, -16482.8613562,
          -16488.0916932, 0.1984609905, 0.00302882384625
        ],
        [8.5141860475e-06, 474, 0.00268182992828, -16483.1378334,
          -16488.4751605, 0.228975544549, 0.00206412638945
        ],
        [0.00184440700306, 463, 0.00268059932138, -16483.1382924,
          -16488.4760669, 0.22898507139, 0.00206225629891
        ],
        [7.48686195937e-06, 475, 0.00268058988758, -16483.1382959,
          -16488.8559277, 0.228980622259, 0.00141049388254
        ],
        [0.00734090269379, 472, 0.00268040666643, -16483.1383642,
          -16488.8086328, 0.22898172206, 0.00147880576264
        ],
        [0.00630960467767, 459, 0.00267669770322, -16483.1397489,
          -16488.6468568, 0.22898872207, 0.00173847940693
        ],
        [0.0115902379492, 462, 0.0026757711394, -16483.1400951,
          -16489.2457941, 0.228986853227, 0.000955112177439
        ],
        [8.25599082265e-06, 456, 0.00189923918616, -16483.4828794,
          -16488.8578127, 0.230762150272, 0.00140783758603
        ],
        [5.00000250015e-07, 457, 0.00189673675402, -16483.4841978,
          -16488.8585668, 0.230770391576, 0.00140677638313
        ],
        [8.25887689402e-06, 458, 0.0018967150365, -16483.4842093,
          -16488.8593396, 0.230774325118, 0.00140568953954
        ],
        [5.00000250015e-07, 455, 0.00189420804954, -16483.4855319,
          -16488.8600964, 0.230778714709, 0.00140462616901
        ],
        [0.0137546111565, 464, 0.00130492463112, -16483.8581875,
          -16489.3516208, 0.233361004702, 0.000859200288597
        ]
      ], "nm": [["Pros_989cd2366c2f837c2756da80106c903a", 1]]
    },
    {"p":
      [
        [0.146914976553, 318, 1, -15188.4563816, -15191.8349152,
          0.0930758072098, 1
        ]
      ], "nm": [["Neodaly_f3e871363dd49194feed17f4adbc3e25", 1]]
    },
    {"p":
      [
        [6.72244478519e-06, 118, 1, -16818.2838197, -16820.4945782,
          0.0157493370515, 1
        ]
      ], "nm": [["Kaly_970b50e640d252de99551f14d0f490cd", 1]]
    },
    {"p":
      [
        [0.0475134357105, 35, 0.91293152877, -16123.3440006, -16131.08447,
          0.29106343731, 0.954322270002
        ],
        [0.0145378891406, 45, 0.0326034419272, -16126.6762436,
          -16135.0550676, 0.32521620766, 0.0180005772739
        ],
        [0.0660812809914, 44, 0.0171094188295, -16127.3210323,
          -16135.8899606, 0.332166966023, 0.00781082689888
        ],
        [0.0110859231425, 41, 0.0162554050559, -16127.372236, -16135.5879529,
          0.335996763068, 0.0105647022085
        ],
        [0.0125153060827, 304, 0.00398378384455, -16128.7784294,
          -16136.8731714, 0.343664715009, 0.00292209264073
        ],
        [0.0141880507295, 40, 0.00383582328457, -16128.8162774,
          -16136.9481185, 0.336022937006, 0.00271109593604
        ],
        [0.239032482891, 25, 0.00359495840193, -16128.881129, -16137.6050901,
          0.324068123227, 0.00140548345858
        ],
        [0.0223503475576, 303, 0.00335476366303, -16128.9502801,
          -16137.8120306, 0.34629928088, 0.00114275359453
        ],
        [0.16111416076, 34, 0.00335386358768, -16128.9505485, -16139.1616835,
          0.346297962773, 0.00029635057934
        ],
        [5.47423563758e-06, 305, 0.00174861518737, -16129.6018373,
          -16138.7148288, 0.348183378479, 0.00046331071865
        ],
        [0.128719367724, 36, 0.00122839744786, -16129.954951, -16138.965633,
          0.339996604144, 0.000360536689024
        ]
      ], "nm": [["Kaly_b8134a7573c4a03f21c8b1f2cda23fff", 1]]
    },
    {"p":
      [
        [0.0102069274867, 114, 0.455435698454, -17016.4380476,
          -17025.2809464, 0.374144469854, 0.611172579648
        ],
        [0.00507112445283, 122, 0.328047544152, -17016.7661436,
          -17025.929316, 0.378570671985, 0.319580674855
        ],
        [0.0110058902089, 121, 0.145354210037, -17017.5801285,
          -17027.6107245, 0.386838269398, 0.0594776882636
        ],
        [8.95442481422e-06, 126, 0.0275223264248, -17019.2443046,
          -17030.416237, 0.411790191065, 0.00359695888964
        ],
        [0.0504267269643, 125, 0.0275131678181, -17019.2446374,
          -17030.7651632, 0.41178289668, 0.00253745744532
        ],
        [0.0715929087188, 117, 0.0050190037777, -17020.9460706,
          -17031.7818916, 0.426044551421, 0.00091799272305
        ],
        [0.00799005074411, 119, 0.004126844299, -17021.1417891,
          -17031.2074793, 0.433138892747, 0.00163043435525
        ],
        [0.0618129534716, 120, 0.00412626264402, -17021.14193,
          -17032.4994823, 0.433140309236, 0.000447912862035
        ],
        [0.0275284113953, 118, 0.00285494239315, -17021.5102504,
          -17032.1452711, 0.441316581233, 0.00063830095849
        ]
      ], "nm": [["Kaly_bd67686bbb531d736c446b08223957dc", 1]]
    },
    {"p":
      [
        [0.114551633778, 124, 0.317310564999, -16473.0498309, -16491.8128584,
          0.855392077674, 0.425255911987
        ],
        [6.15635782741e-06, 125, 0.283412556696, -16473.1628083,
          -16492.2200233, 0.860749315815, 0.283022464728
        ],
        [0.0666719893052, 123, 0.283348762514, -16473.1630334,
          -16493.2709133, 0.860752635002, 0.0989521320861
        ],
        [7.90943304271e-06, 171, 0.0197770236751, -16475.8251911,
          -16496.079731, 0.889855989741, 0.00596446009871
        ],
        [0.0538243570443, 221, 0.0193244078336, -16475.8483429,
          -16493.7792175, 0.804341745997, 0.0595211671601
        ],
        [0.00515335818239, 223, 0.0147438363235, -16476.1188868,
          -16494.68276, 0.827298719194, 0.0241139269015
        ],
        [0.142152996023, 222, 0.0146545626105, -16476.1249602,
          -16494.9145136, 0.825647753559, 0.0191257565031
        ],
        [6.47936089113e-06, 247, 0.0142841756128, -16476.1505596,
          -16495.7273262, 0.879831811807, 0.00848435056406
        ],
        [0.230064253964, 22, 0.00729887733912, -16476.8219914, -16494.198972,
          0.794527532977, 0.0391177967207
        ],
        [0.0147892122619, 213, 0.0072030863523, -16476.8352023,
          -16494.9517725, 0.826785577957, 0.0184262636554
        ],
        [0.00701294929668, 42, 0.00406597228875, -16477.407059,
          -16496.2613958, 0.863413295157, 0.00497364890334
        ],
        [0.140145643252, 224, 0.00314782086944, -16477.6630015,
          -16497.5089476, 0.885590016571, 0.00142846718441
        ],
        [0.00755417496099, 282, 0.0029371452097, -16477.7322738,
          -16497.1222075, 0.890344762948, 0.002102951898
        ],
        [0.0246784119902, 44, 0.00214608292846, -16478.0460676,
          -16497.0924002, 0.873570637755, 0.00216657878478
        ],
        [0.116768752481, 34, 0.00166696974456, -16478.2987044,
          -16496.5430957, 0.837152075459, 0.00375261825285
        ],
        [0.0666663693047, 39, 0.00155473860715, -16478.3684045,
          -16498.3552378, 0.905506341756, 0.0006128173892
        ],
        [0.106190283284, 146, 0.000925894804777, -16478.8867066,
          -16498.2964926, 0.878281813798, 0.000649895935358
        ],
        [0.0373524509456, 133, 0.000764292152548, -16479.0785171,
          -16498.0591712, 0.878366767291, 0.0008239696013
        ],
        [0.0164843437614, 303, 0.000732068553436, -16479.121593,
          -16497.8445879, 0.877104361602, 0.00102118291613
        ],
        [0.0327472019926, 45, 0.000701160885103, -16479.1647298,
          -16498.5919666, 0.896320122373, 0.000483638729835
        ]
      ], "nm": [["Platyhelminthes_c8125665743fdd71504025f9440a6aa8", 1]]
    },
    {"p":
      [
        [0.0321175177656, 125, 0.245573794918, -17035.7886378,
          -17048.1700479, 0.520848580944, 0.315097650249
        ],
        [0.02377977507, 133, 0.201586848654, -17035.986015, -17048.4196401,
          0.516419130334, 0.245498405558
        ],
        [0.0132976753361, 178, 0.0731436345937, -17036.9998102,
          -17050.3799943, 0.571941542336, 0.0345682702856
        ],
        [8.95442481422e-06, 126, 0.0592688345699, -17037.2101517,
          -17050.6291182, 0.548295801244, 0.0269453926978
        ],
        [0.0187853015132, 122, 0.0592569030709, -17037.210353,
          -17050.2506006, 0.54829115747, 0.0393434645459
        ],
        [0.202611297055, 22, 0.0504650207666, -17037.3709549, -17048.5854746,
          0.484009585145, 0.207982907921
        ],
        [0.0301738368226, 282, 0.0376524324722, -17037.6638377,
          -17051.191802, 0.578350225038, 0.0153502002136
        ],
        [0.00522170793999, 142, 0.0355972758411, -17037.7199662,
          -17051.0811979, 0.583960117017, 0.0171454459207
        ],
        [0.0160015466989, 140, 0.035459883569, -17037.7238333, -17051.337096,
          0.586224821693, 0.0132743625461
        ],
        [0.136790909974, 224, 0.0235458227789, -17038.1332869,
          -17052.3830056, 0.581444686956, 0.00466424006428
        ],
        [0.0472672446881, 134, 0.02352467839, -17038.1341853, -17051.3562668,
          0.56973333416, 0.0130223056162
        ],
        [0.00477918730744, 144, 0.0235201038185, -17038.1343798,
          -17051.3060296, 0.573983385538, 0.0136932208661
        ],
        [0.00841157769611, 143, 0.0223276113942, -17038.1864112,
          -17051.4589558, 0.581724765861, 0.0117514269753
        ],
        [0.0105068310947, 139, 0.0218328970338, -17038.2088174,
          -17051.907051, 0.584378126472, 0.00750732683243
        ],
        [0.198155763239, 193, 0.0214910273239, -17038.2245998,
          -17051.8939065, 0.551712387387, 0.00760665899403
        ],
        [5.08554618495e-06, 180, 0.0195618336906, -17038.3186549,
          -17051.5533727, 0.563530428398, 0.0106926631816
        ],
        [5.73851888599e-06, 130, 0.0134171033129, -17038.695705,
          -17052.2234416, 0.570730830477, 0.00547115036677
        ],
        [0.00396912121824, 191, 0.0120496511168, -17038.8031996,
          -17052.5464609, 0.581268439756, 0.00396089349489
        ],
        [8.58051152728e-06, 145, 0.0115159129398, -17038.8485055,
          -17052.6565952, 0.579953254528, 0.00354782713911
        ],
        [0.0239238529587, 181, 0.00920872974452, -17039.0720834,
          -17052.8664652, 0.58525532654, 0.00287618653161
        ]
      ], "nm": [["Kaly_8f063f0f97c256973e4cb62623b57748", 1]]
    },
    {"p":
      [
        [0.0534976301059, 768, 0.30949813558, -13626.6130885, -13671.9403781,
          1.99999275208, 0.300891685292
        ],
        [0.120988516443, 22, 0.208795018527, -13627.0066876, -13672.0270948,
          1.99999275208, 0.275898660788
        ],
        [0.00773248527851, 177, 0.0810703536458, -13627.9527232,
          -13672.7724979, 1.99999275208, 0.13092577309
        ],
        [9.33371906169e-06, 146, 0.0626244028066, -13628.2108855,
          -13673.3660087, 1.99999275208, 0.0723213784703
        ],
        [0.00863075032695, 123, 0.0554342094583, -13628.3328437,
          -13675.0178863, 1.99999275208, 0.0138632603393
        ],
        [6.48739665183e-06, 181, 0.0477483925805, -13628.4820952,
          -13674.2576628, 1.99999275208, 0.029650105959
        ],
        [8.49182834152e-06, 84, 0.0297684935094, -13628.95459,
          -13674.5325042, 1.99999275208, 0.0225249662039
        ],
        [0.0068277349209, 60, 0.0281668472622, -13629.0098949,
          -13674.0994695, 1.99999275208, 0.034731913845
        ],
        [5.34181347647e-06, 75, 0.0192265647882, -13629.3917477,
          -13674.8706005, 1.99999275208, 0.0160631515526
        ],
        [0.0330411406626, 74, 0.0181851524592, -13629.4474351,
          -13675.0324286, 1.99999275208, 0.0136631156477
        ],
        [5.32370863388e-06, 49, 0.0159934436555, -13629.5758617,
          -13675.2165547, 1.99999275208, 0.0113654011352
        ],
        [9.97518828134e-06, 69, 0.0150992323097, -13629.6333967,
          -13675.230439, 1.99999275208, 0.011208690925
        ],
        [0.0896446339756, 45, 0.0145877539505, -13629.6678582,
          -13675.7471073, 1.99999275208, 0.00668603626501
        ],
        [0.0451257726981, 56, 0.0145875594069, -13629.6678715,
          -13675.5409772, 1.99999275208, 0.00821655727825
        ],
        [7.89975058378e-06, 85, 0.0144981946656, -13629.6740164,
          -13675.3083535, 1.99999275208, 0.0103685270919
        ],
        [6.39174374462e-06, 86, 0.0143617047191, -13629.6834753,
          -13675.3132555, 1.99999275208, 0.0103178253318
        ],
        [0.043598459863, 223, 0.0128557476478, -13629.7942496,
          -13675.1700424, 1.99999275208, 0.0119065194738
        ],
        [5.47423563758e-06, 305, 0.0127871430633, -13629.7996003,
          -13675.6655601, 1.99999275208, 0.00725411129349
        ],
        [0.262554504004, 25, 0.012785794524, -13629.7997058, -13677.1516504,
          1.99999275208, 0.0016412827819
        ],
        [9.80373049079e-06, 53, 0.0119258554406, -13629.8693318,
          -13675.2956544, 1.99999275208, 0.0105010372359
        ]
      ], "nm": [["Kaly_32147667e5bd92d227138891e8666ebf", 1]]
    },
    {"p":
      [
        [5.02039732454e-06, 31, 1, -16692.3904789, -16696.2671192,
          0.00474323951051, 1
        ]
      ], "nm": [["Kaly_453febce6180c800c4b220d6fe76c7a7", 1]]
    },
    {"p":
      [
        [0.0370676764774, 101, 0.371831240467, -16583.790326, -16586.9463888,
          0.106846313611, 0.331315622665
        ],
        [6.12971939198e-06, 102, 0.314154555905, -16583.958881,
          -16586.6155142, 0.110744239811, 0.461252727312
        ],
        [6.69097479602e-06, 103, 0.290900223026, -16584.0357858,
          -16587.4669841, 0.110674921819, 0.196856735045
        ],
        [0.0114243615026, 100, 0.0107626915175, -16587.3326804,
          -16591.4068571, 0.117445236502, 0.00382899814981
        ],
        [8.33899277842e-06, 104, 0.0107611001046, -16587.3328283,
          -16590.9711596, 0.117451127495, 0.00591978853805
        ],
        [0.0424763620515, 68, 0.000600125180675, -16590.2193831,
          -16594.324349, 0.125087438053, 0.000207030589679
        ],
        [9.04647310439e-06, 90, 0.000598645066596, -16590.2218525,
          -16593.6755958, 0.125086323193, 0.000396081434906
        ],
        [0.0151449431712, 93, 0.000391418732804, -16590.6467434,
          -16594.2499709, 0.128985986952, 0.000223016265871
        ]
      ], "nm": [["Kaly_4cea490c67d873d72b161c15362d2880", 1]]
    },
    {"p":
      [
        [0.226184416184, 22, 0.428847350629, -15643.7926256, -15651.620363,
          0.319975898728, 0.836207552716
        ],
        [5.73851888599e-06, 130, 0.13503112003, -15644.9482214,
          -15654.7102165, 0.399193742871, 0.038054655176
        ],
        [0.00625540470546, 129, 0.0400241053223, -15646.1642447,
          -15655.9900528, 0.422177778883, 0.0105823457731
        ],
        [5.34142458359e-06, 131, 0.0400231006129, -15646.1642698,
          -15656.0951258, 0.422177713793, 0.00952684977056
        ],
        [0.143714977277, 34, 0.0374306513034, -15646.2312367, -15655.515786,
          0.382639686824, 0.0170040898186
        ],
        [0.0169436320878, 303, 0.035752203844, -15646.2771147,
          -15655.6572237, 0.397583029914, 0.0147614083884
        ],
        [5.00000250015e-07, 128, 0.0335140484249, -15646.3417619,
          -15656.2332568, 0.425477118346, 0.00829773880281
        ],
        [6.98110038308e-06, 132, 0.0335089006496, -15646.3419155,
          -15656.9503357, 0.425477400836, 0.00405075883492
        ],
        [0.00634758087847, 304, 0.0332489930349, -15646.3497021,
          -15655.5812116, 0.396287888174, 0.0159271994364
        ],
        [0.0158918128528, 62, 0.0328539805172, -15646.3616537,
          -15655.9038847, 0.405405702696, 0.011534645857
        ],
        [6.83947433339e-06, 63, 0.0328463825198, -15646.361885,
          -15656.2158826, 0.405404892113, 0.00844316539911
        ],
        [0.0132950040405, 60, 0.028668722649, -15646.4979199, -15656.5295449,
          0.406159825911, 0.00616997600169
        ],
        [0.0317104992312, 64, 0.0160637892901, -15647.077159, -15657.2997085,
          0.409849258171, 0.00285631218826
        ],
        [0.00151754764248, 65, 0.0131685356418, -15647.2758963,
          -15657.5628149, 0.416590093353, 0.00219553323897
        ],
        [0.0301872996658, 113, 0.0108637805664, -15647.4682922,
          -15657.2680462, 0.420286865306, 0.00294819653036
        ],
        [8.38776405051e-06, 127, 0.010520012943, -15647.5004472,
          -15657.2602774, 0.424492649267, 0.00297118982177
        ],
        [0.257966669143, 25, 0.0101870284395, -15647.5326114, -15658.0332924,
          0.399495125098, 0.00137155823436
        ],
        [0.0525542537476, 302, 0.0100680197617, -15647.5443626,
          -15657.6806659, 0.424716711941, 0.00195145247009
        ],
        [5.47423563758e-06, 305, 0.00996372532438, -15647.5547756,
          -15657.3326949, 0.404564197956, 0.00276362973591
        ],
        [0.134013441023, 46, 0.00741554849567, -15647.8501477,
          -15657.4814078, 0.376205667406, 0.00238174180527
        ]
      ], "nm": [["Pros_f8dab370c5e8140b8cb2cd1352717c76", 1]]
    },
    {"p":
      [
        [7.18281894907e-06, 443, 1, -16262.0427831, -16265.2996124,
          6.11351501465e-06, 1
        ]
      ], "nm": [["Neodaly_7d57c7c764f4c89e02c1442170abc958", 1]]
    },
    {"p":
      [
        [5.73851888599e-06, 130, 1, -16557.701641, -16560.3598456,
          0.0160752969967, 1
        ]
      ], "nm": [["Kaly_c419051d8593f8855874819fdab02b3a", 1]]
    },
    {"p":
      [
        [0.0262307209565, 61, 0.226284791367, -22462.7215074, -22524.8945121,
          1.99999275208, 0.209384257919
        ],
        [0.00552682640845, 126, 0.108595534221, -22463.4556715,
          -22525.3052018, 1.99999275208, 0.13886211608
        ],
        [0.0539417235543, 35, 0.0779459217665, -22463.7872865,
          -22526.4681189, 1.99999275208, 0.0434045534573
        ],
        [0.0369585100613, 113, 0.0660521999661, -22463.9528564,
          -22525.7866952, 1.99999275208, 0.0857973396436
        ],
        [8.38776405051e-06, 127, 0.0659346728823, -22463.9546373,
          -22526.2568788, 1.99999275208, 0.0536136902735
        ],
        [0.00976155476157, 153, 0.0478674344875, -22464.2748663,
          -22526.4393434, 1.99999275208, 0.0446716841704
        ],
        [5.00000250015e-07, 112, 0.0434064966676, -22464.3726926,
          -22526.0822936, 1.99999275208, 0.0638406210841
        ],
        [0.0268240798464, 111, 0.0434039763159, -22464.3727507,
          -22526.2233615, 1.99999275208, 0.0554411326766
        ],
        [0.0451257726981, 56, 0.0434037668404, -22464.3727555,
          -22526.4183322, 1.99999275208, 0.045620221449
        ],
        [0.0896446339756, 45, 0.0434035057977, -22464.3727615, -22526.769952,
          1.99999275208, 0.0320959945476
        ],
        [5.79002954233e-06, 65, 0.0397760070057, -22464.4600379,
          -22526.282065, 1.99999275208, 0.0522802265207
        ],
        [0.120741820851, 57, 0.0337148947733, -22464.625362, -22527.6664346,
          1.99999275208, 0.0130952378773
        ],
        [0.0215838776495, 110, 0.0335269723445, -22464.6309515,
          -22526.3955876, 1.99999275208, 0.0466697225546
        ],
        [0.00765175824219, 66, 0.0330889389238, -22464.6441027,
          -22526.4053154, 1.99999275208, 0.0462179308587
        ],
        [0.0618277123488, 95, 0.0323223829359, -22464.6675418,
          -22527.1815183, 1.99999275208, 0.0212671778726
        ],
        [0.158809097188, 46, 0.0185187106835, -22465.2245201, -22528.317708,
          1.99999275208, 0.00682761399326
        ],
        [0.136954405478, 34, 0.0134231612195, -22465.5463201, -22527.9767551,
          1.99999275208, 0.00960158417878
        ],
        [0.240301988598, 25, 0.00992545617426, -22465.848199, -22528.4731345,
          1.99999275208, 0.005844778767
        ],
        [0.01288659752, 304, 0.00980581249159, -22465.8603264,
          -22527.5089988, 1.99999275208, 0.0153280493871
        ],
        [0.0223503475576, 303, 0.00959936313623, -22465.881605,
          -22527.9225832, 1.99999275208, 0.0101360666889
        ]
      ], "nm": [["Pros_5eafa662fde07b63aaa22f3d6cfddb58", 1]]
    },
    {"p":
      [
        [0.00645649839421, 126, 0.234521375645, -16634.034334,
          -16641.5087269, 0.283964281904, 0.18467605501
        ],
        [0.0495990215153, 125, 0.215391685672, -16634.1194226,
          -16642.0575802, 0.28595547074, 0.106671065808
        ],
        [0.0187853015132, 122, 0.213928636648, -16634.1262383,
          -16641.6859955, 0.287017061509, 0.154676316893
        ],
        [0.261657212504, 22, 0.21124789016, -16634.1388485, -16640.5281809,
          0.243984492835, 0.492329987956
        ],
        [0.0154001720133, 304, 0.0330984772738, -16635.9923935,
          -16643.3168808, 0.308382409753, 0.0302788467287
        ],
        [0.020224063239, 303, 0.025859731524, -16636.2391937, -16643.9681482,
          0.309568921768, 0.0157869223987
        ],
        [0.16111416076, 34, 0.0251361960563, -16636.2675719, -16645.9834446,
          0.31091098198, 0.00210409521148
        ],
        [5.47423563758e-06, 305, 0.0157227134063, -16636.7367744,
          -16644.691516, 0.312883487968, 0.00765848453375
        ],
        [0.262554504004, 25, 0.0157174553845, -16636.7371088, -16646.6866109,
          0.312873799599, 0.00104155967246
        ],
        [0.00929238064115, 114, 0.00252543966699, -16638.5654656,
          -16645.8328186, 0.298849768099, 0.00244614077423
        ],
        [0.00498161726884, 306, 0.0017832973271, -16638.9134167,
          -16646.9954128, 0.316314261699, 0.000764844524435
        ],
        [8.38776405051e-06, 127, 0.00176907383554, -16638.9214246,
          -16646.7515553, 0.330254360814, 0.00097606590801
        ],
        [0.0369585100613, 113, 0.0017684909959, -16638.9217541,
          -16647.9176042, 0.330264074266, 0.000304137889028
        ],
        [0.0525542537476, 302, 0.00152953640433, -16639.0669161,
          -16647.980925, 0.331578001648, 0.000285476692033
        ]
      ], "nm": [["Pros_9a0d5c7ffbb8e121c6243c5aa1105921", 1]]
    },
    {"p":
      [
        [0.138275787045, 34, 0.219326271714, -16953.7304943, -16963.2916106,
          0.368524650413, 0.185129315501
        ],
        [0.241504698061, 25, 0.218457967687, -16953.7344611, -16963.4980349,
          0.360838768703, 0.150600449209
        ],
        [0.289545109882, 22, 0.166832262258, -16954.0040658, -16963.1154141,
          0.349728656499, 0.220798633957
        ],
        [0.0178177475053, 304, 0.156667962381, -16954.066926, -16962.9381089,
          0.379797556105, 0.26363256361
        ],
        [0.0223503475576, 303, 0.113892882106, -16954.3857963,
          -16963.8895573, 0.384321944446, 0.101809963048
        ],
        [5.47423563758e-06, 305, 0.0905860453224, -16954.6147545,
          -16964.3478466, 0.383869484797, 0.0643810052207
        ],
        [7.01832190593e-06, 306, 0.00698801411035, -16957.1768583,
          -16968.0033492, 0.396760109341, 0.00166415251515
        ],
        [0.0525542537476, 302, 0.0068060386683, -16957.2032445,
          -16967.7539631, 0.414490687374, 0.00213550269553
        ],
        [0.00428614742981, 127, 0.00680603692134, -16957.2032447,
          -16966.8732355, 0.414492269919, 0.00515223057957
        ],
        [0.0733456936533, 126, 0.0061340935341, -16957.3071924,
          -16967.4372152, 0.416957666419, 0.00293131168223
        ],
        [0.0369585100613, 113, 0.00613127171703, -16957.3076525,
          -16968.0802777, 0.416965160725, 0.00154093208472
        ],
        [0.0397114338163, 301, 0.00102107355254, -16959.1002001,
          -16970.2392797, 0.454001031568, 0.000177885625568
        ],
        [0.0504267269643, 125, 0.000350080028243, -16960.1706482,
          -16971.5906, 0.439135992436, 4.6054272089e-05
        ]
      ], "nm": [["Pros_db09560875413a429b7a7e16315fb644", 1]]
    },
    {"p":
      [
        [8.81336992392e-06, 210, 1, -16412.1042735, -16415.0733213,
          0.0792397837722, 1
        ]
      ], "nm": [["Kaly_111ddcaaaef9b3c8ba6dd55e031dd355", 1]]
    },
    {"p":
      [
        [7.62978083442e-06, 482, 0.314017289003, -16681.151837,
          -16688.6974244, 0.299393959104, 0.296283671715
        ],
        [0.0546573098987, 451, 0.282714014936, -16681.2568492,
          -16688.3472794, 0.28053173338, 0.420507538289
        ],
        [0.0711294489876, 505, 0.056058590119, -16682.8748877,
          -16690.8123497, 0.304940291767, 0.0357443445647
        ],
        [6.78779152016e-06, 489, 0.0490051222145, -16683.0093603,
          -16690.4095167, 0.313407437999, 0.0534755792415
        ],
        [0.00566837907019, 488, 0.048978331577, -16683.0099071,
          -16690.8081763, 0.313410635744, 0.0358938303737
        ],
        [8.75128271148e-06, 506, 0.0427239902475, -16683.1465245,
          -16690.4932127, 0.314519974194, 0.0491820652581
        ],
        [0.0214572815817, 504, 0.0426777885515, -16683.1476065,
          -16692.1980824, 0.314519278313, 0.00894110626516
        ],
        [5.21067945391e-06, 507, 0.0425166445061, -16683.1513894,
          -16691.2910617, 0.314913070579, 0.022146512542
        ],
        [0.00737546654427, 481, 0.0233569441716, -16683.7503907,
          -16691.3451719, 0.314155435247, 0.0209800052155
        ],
        [0.0164580849739, 487, 0.011437873769, -16684.464355, -16692.0371764,
          0.319860396095, 0.0105019964758
        ],
        [0.00944696996683, 443, 0.0103188071878, -16684.5673169,
          -16692.3566683, 0.327853299805, 0.00762989030382
        ],
        [7.98992327554e-06, 486, 0.0098692781492, -16684.6118584,
          -16692.1563211, 0.321162716893, 0.00932240560855
        ],
        [0.018866023511, 485, 0.00986365703736, -16684.6124281,
          -16692.9821637, 0.321164677905, 0.00408196341295
        ],
        [8.16789269194e-06, 445, 0.00971214505563, -16684.6279079,
          -16693.1328685, 0.331157958343, 0.00351090292561
        ],
        [0.00483396395804, 444, 0.0097040858121, -16684.6287381,
          -16692.9366484, 0.331177458967, 0.00427204794244
        ],
        [0.0330800357793, 477, 0.00942124522169, -16684.6583178,
          -16693.5080104, 0.324768124198, 0.00241266350691
        ],
        [0.072692563208, 437, 0.00810235357877, -16684.8091305,
          -16693.2303174, 0.309664554249, 0.00318491101406
        ],
        [0.0301959177627, 450, 0.00747581178728, -16684.8896124,
          -16692.9503486, 0.30601748992, 0.00421391933035
        ],
        [0.0209268493935, 449, 0.00747460675191, -16684.8897736,
          -16692.9404594, 0.306026061648, 0.00425579832763
        ],
        [0.0370159905321, 439, 0.00457142032322, -16685.3814611,
          -16693.1478063, 0.321247738405, 0.00345884768682
        ]
      ], "nm": [["Neodaly_646cc3ab195e22556eee2ed34b2220dd", 1]]
    },
    {"p":
      [
        [0.0119802079154, 57, 1, -15302.2526667, -15305.42844,
          0.0630235842805, 1
        ]
      ], "nm": [["Kaly_dbf633e9cbadc56861ced22d922bde1d", 1]]
    },
    {"p":
      [
        [0.0153199698478, 203, 0.132464762388, -16499.3189237, -16535.384498,
          1.99999275208, 0.173817756727
        ],
        [0.0337112960482, 198, 0.131688138726, -16499.3248039,
          -16535.9307023, 1.99999275208, 0.100665491304
        ],
        [7.04895429512e-06, 204, 0.131634610422, -16499.3252104,
          -16536.6720215, 1.99999275208, 0.0479655883327
        ],
        [0.0513624629576, 199, 0.131223756021, -16499.3283365,
          -16535.6967676, 1.99999275208, 0.127197083918
        ],
        [0.000313328235848, 201, 0.0992992700191, -16499.6071022,
          -16536.2031956, 1.99999275208, 0.0766546064428
        ],
        [9.8791435047e-06, 202, 0.0732082587182, -16499.9119322,
          -16536.4275932, 1.99999275208, 0.0612468352383
        ],
        [0.0784325857285, 197, 0.0725417804364, -16499.9210777,
          -16536.5966175, 1.99999275208, 0.0517222373605
        ],
        [0.0417672477284, 34, 0.0652098360995, -16500.0276301, -16535.354454,
          1.99999275208, 0.17911916359
        ],
        [5.1753229648e-06, 283, 0.0602266716595, -16500.1071251,
          -16537.1915191, 1.99999275208, 0.0285308576316
        ],
        [0.123387396135, 33, 0.0515062923296, -16500.2635364, -16538.0477008,
          1.99999275208, 0.01211936452
        ],
        [0.0597277413823, 261, 0.0161225172935, -16501.4250235,
          -16537.3997564, 1.99999275208, 0.0231674657141
        ],
        [7.85688626773e-06, 36, 0.00668295726538, -16502.3056798,
          -16536.3537619, 1.99554571278, 0.0659398847245
        ],
        [0.00905249828267, 265, 0.00636501327455, -16502.3544241,
          -16538.0306831, 1.99999275208, 0.0123273731302
        ],
        [0.11673725564, 25, 0.00465289370635, -16502.6677511, -16538.4368954,
          1.99999275208, 0.00821211066165
        ],
        [0.065853873336, 35, 0.00344819123091, -16502.9673906,
          -16538.7612753, 1.99999275208, 0.00593715507643
        ],
        [0.0141880507295, 40, 0.00344814551018, -16502.9674038,
          -16538.1080336, 1.99999275208, 0.0114097900958
        ],
        [5.41569279067e-06, 41, 0.00344721758362, -16502.967673,
          -16538.4987593, 1.99999275208, 0.00771947239916
        ],
        [0.109220411538, 39, 0.00320483549078, -16503.0405796,
          -16540.4610706, 1.99999275208, 0.00108484238396
        ],
        [0.0373522583138, 304, 0.002037992023, -16503.4932754, -16540.03267,
          1.99999275208, 0.00166501701886
        ],
        [0.0377504222338, 45, 0.00158685980202, -16503.7434833,
          -16539.2903415, 1.99999275208, 0.00349790372939
        ]
      ], "nm": [["Kaly_0e21fb3aa0f04b4b8946e54a04d47398", 1]]
    },
    {"p":
      [
        [0.234854162756, 22, 0.943274133863, -16808.1937687, -16812.2896423,
          0.142848164998, 0.990644338042
        ],
        [0.0222602647006, 304, 0.0175673155515, -16812.1770855,
          -16817.4128037, 0.218451212008, 0.00590142701245
        ],
        [0.257996640315, 25, 0.010723496529, -16812.6706883, -16819.3540896,
          0.213960811554, 0.000846968513099
        ],
        [5.47423563758e-06, 305, 0.0102087323788, -16812.7198822,
          -16818.7423322, 0.218536139813, 0.00156152936492
        ],
        [0.0223503475576, 303, 0.00911317619728, -16812.8334043,
          -16819.4306479, 0.225513570134, 0.000784546007589
        ],
        [0.16111416076, 34, 0.00911314548071, -16812.8334077, -16820.530501,
          0.225520852029, 0.000261191060029
        ]
      ], "nm": [["Pros_525ec3abad4bf5a6324c56330686504f", 1]]
    },
    {"p":
      [
        [0.0534701934204, 35, 0.527193395852, -17406.8689002, -17412.5411167,
          0.1994513485, 0.555889880026
        ],
        [0.0141880507295, 40, 0.154049289783, -17408.099195, -17413.5520753,
          0.222331233575, 0.202271649054
        ],
        [5.41569279067e-06, 41, 0.153975494597, -17408.0996741,
          -17414.066422, 0.222329182491, 0.12093641451
        ],
        [0.105991413521, 36, 0.0978091154405, -17408.5534498, -17414.1430968,
          0.202319770844, 0.112010214891
        ],
        [0.109220411538, 39, 0.0539600001127, -17409.1482246, -17417.0260541,
          0.221333969348, 0.00626909979472
        ],
        [5.47180821434e-06, 45, 0.00650835348703, -17411.2633811,
          -17418.421249, 0.230966248084, 0.00155338731956
        ],
        [0.0706749123739, 44, 0.00650435072832, -17411.2639963,
          -17418.7946318, 0.230968661202, 0.00106935440537
        ]
      ], "nm": [["Kaly_0662023ff1e38c6aa5e51222f0b2d066", 1]]
    },
    {"p":
      [
        [6.53158495905e-06, 67, 0.096720138137, -13666.5646907,
          -13720.9604083, 1.99999275208, 0.110228072202
        ],
        [0.167682727443, 716, 0.0954371084541, -13666.5780449,
          -13721.1069495, 1.99999275208, 0.0952028935687
        ],
        [0.0216479020305, 64, 0.0664388768415, -13666.94023, -13721.7977485,
          1.99999275208, 0.0477133549518
        ],
        [6.50354082386e-06, 717, 0.0618450025463, -13667.011881,
          -13722.1067528, 1.99999275208, 0.0350300799755
        ],
        [0.0249818648144, 705, 0.0618239167931, -13667.0122221,
          -13722.6456115, 1.99999275208, 0.0204370276043
        ],
        [0.0329221458743, 426, 0.0500211309406, -13667.2240668,
          -13722.942513, 1.99999275208, 0.0151871076058
        ],
        [5.18573581388e-06, 68, 0.0488460236009, -13667.2478394,
          -13721.5397531, 1.99999275208, 0.0617569663259
        ],
        [5.34181347647e-06, 75, 0.044925318222, -13667.3315108,
          -13721.5916779, 1.99999275208, 0.0586320805364
        ],
        [0.0330411406626, 74, 0.0449086461678, -13667.331882, -13721.5911825,
          1.99999275208, 0.0586611297883
        ],
        [8.44845029147e-06, 71, 0.0449050536358, -13667.331962,
          -13721.5964991, 1.99999275208, 0.0583500826781
        ],
        [5.54196547071e-06, 76, 0.0449040163767, -13667.3319851,
          -13721.7320958, 1.99999275208, 0.050950985039
        ],
        [5.64500711808e-06, 72, 0.0448507272944, -13667.3331725,
          -13721.736447, 1.99999275208, 0.0507297678327
        ],
        [7.54644774406e-06, 120, 0.040959360095, -13667.423932,
          -13722.4041821, 1.99999275208, 0.0260177194239
        ],
        [5.57696413707e-06, 105, 0.0408129022746, -13667.4275141,
          -13721.7941216, 1.99999275208, 0.0478867207362
        ],
        [6.39174374462e-06, 86, 0.0356167001726, -13667.5636977,
          -13721.8705431, 1.99999275208, 0.0443634889697
        ],
        [7.98519279379e-06, 78, 0.0355134405907, -13667.5666011,
          -13721.87283, 1.99999275208, 0.0442621471065
        ],
        [6.56419590218e-06, 77, 0.0355057361269, -13667.5668181,
          -13721.8731659, 1.99999275208, 0.0442472813322
        ],
        [8.88240323191e-06, 79, 0.0354695365325, -13667.5678381,
          -13721.8817678, 1.99999275208, 0.0438683028536
        ],
        [5.3367465184e-06, 81, 0.0352964568683, -13667.5727298,
          -13721.8923566, 1.99999275208, 0.0434062438457
        ],
        [0.00857992048892, 73, 0.0351999083292, -13667.5754689,
          -13721.9001669, 1.99999275208, 0.0430685476237
        ]
      ], "nm": [["Kaly_dca4ad730a1733b17d394ffd29782110", 1]]
    },
    {"p":
      [
        [0.0507458881695, 199, 0.135447915115, -17558.3991811, -17621.016756,
          1.99999275208, 0.134666697314
        ],
        [0.058012868699, 221, 0.133644765067, -17558.412583, -17621.0040326,
          1.99999275208, 0.136391054807
        ],
        [5.15032114947e-06, 223, 0.130513384252, -17558.4362925,
          -17621.3344923, 1.99999275208, 0.0980096985474
        ],
        [0.14687925335, 222, 0.130505755478, -17558.4363509, -17621.6186485,
          1.99999275208, 0.073766911408
        ],
        [0.0122922475993, 204, 0.0982265137913, -17558.7204921,
          -17621.2147033, 1.99999275208, 0.110482318294
        ],
        [0.11810105441, 34, 0.033051972985, -17559.809687, -17622.3167325,
          1.99999275208, 0.0367018181188
        ],
        [0.0567486527232, 134, 0.0319174750628, -17559.8446146,
          -17622.6464565, 1.99999275208, 0.0263930911586
        ],
        [9.93909623402e-06, 144, 0.0319172486358, -17559.8446217,
          -17622.142987, 1.99999275208, 0.0436660874779
        ],
        [0.0128053369159, 143, 0.0319162427491, -17559.8446532,
          -17622.1815021, 1.99999275208, 0.0420162591826
        ],
        [8.95442481422e-06, 126, 0.0265503612566, -17560.0287249,
          -17622.4259327, 1.99999275208, 0.032905046321
        ],
        [7.0766652446e-06, 142, 0.0264383307337, -17560.0329534,
          -17622.3029808, 1.99999275208, 0.0372100150652
        ],
        [5.73851888599e-06, 130, 0.0237847802584, -17560.1387224,
          -17622.32104, 1.99999275208, 0.036544064481
        ],
        [6.98110038308e-06, 132, 0.0227770898799, -17560.182013,
          -17622.4438709, 1.99999275208, 0.0323200515908
        ],
        [0.262554504004, 25, 0.0224588508648, -17560.1960835, -17623.0967268,
          1.99999275208, 0.0168244298647
        ],
        [5.47423563758e-06, 305, 0.0224579056973, -17560.1961255,
          -17622.6003251, 1.99999275208, 0.0276391629383
        ],
        [0.289564615258, 22, 0.0221736356997, -17560.2088642, -17623.1645938,
          1.99999275208, 0.0157204905482
        ],
        [0.0626497890839, 216, 0.0200344608386, -17560.3103144,
          -17622.803838, 1.99999275208, 0.0225496775229
        ],
        [0.0549586788506, 171, 0.0188146639614, -17560.3731317,
          -17622.8189635, 1.99999275208, 0.0222111693573
        ],
        [0.0571050011035, 170, 0.0187703445898, -17560.37549, -17622.6724736,
          1.99999275208, 0.0257152744302
        ],
        [0.015777688648, 192, 0.0185983030832, -17560.3846979, -17622.577875,
          1.99999275208, 0.0282666815718
        ]
      ], "nm": [["Pros_5225d392e3334a0c524aef42ccfb72a0", 1]]
    },
    {"p":
      [
        [0.0235615593047, 431, 0.740056212249, -16090.4938202,
          -16092.2085119, 0.0239402780833, 0.750590947633
        ],
        [0.0352459597977, 430, 0.193033987081, -16091.8376801,
          -16093.5517271, 0.0267745463493, 0.19590809217
        ],
        [6.42896727779e-06, 436, 0.0315662315647, -16093.6484584,
          -16096.1000916, 0.0321916883576, 0.0153218688971
        ],
        [0.00868246485446, 435, 0.0315604167017, -16093.6486426,
          -16095.2565151, 0.032194276076, 0.0356182324902
        ],
        [0.00927966856026, 434, 0.0037831524032, -16095.7699887,
          -16097.8890301, 0.0364154870221, 0.00256085880986
        ]
      ], "nm": [["Neodaly_acd4db828ad83b802bfb58ee1b9848cb", 1]]
    },
    {"p":
      [
        [9.5465528809e-06, 201, 1, -15978.765227, -15982.3780642,
          0.0612086743074, 1
        ]
      ], "nm": [["Kaly_a12fbcfb343512ba11a7dd86fd91e275", 1]]
    },
    {"p":
      [
        [0.0352947645334, 34, 0.814270281486, -15724.2217632, -15754.2211057,
          1.69213573845, 0.941759461914
        ],
        [0.0307028596642, 45, 0.0234796742704, -15727.7679204,
          -15758.7475004, 1.77803298053, 0.0101894733418
        ],
        [9.02527718224e-06, 113, 0.016829141042, -15728.1009435,
          -15759.5410273, 1.80253808182, 0.00460815831686
        ],
        [0.0567486527232, 134, 0.0138676558629, -15728.2944963,
          -15759.5895857, 1.78780445281, 0.00438973910962
        ],
        [9.93909623402e-06, 144, 0.0138666725449, -15728.2945672,
          -15759.3511753, 1.78781612392, 0.00557158894678
        ],
        [0.253153949616, 25, 0.0115485343769, -15728.477497, -15760.5647462,
          1.82114083994, 0.00165551034854
        ],
        [0.0373522583138, 304, 0.01143358659, -15728.4875003, -15759.5108633,
          1.82454880801, 0.00474927610115
        ],
        [5.47423563758e-06, 305, 0.0114327253896, -15728.4875756,
          -15760.2744216, 1.82456623136, 0.00221318790284
        ],
        [0.0683921751041, 133, 0.00854181653979, -15728.7790818,
          -15760.4330336, 1.82162801515, 0.00188857371511
        ],
        [0.0132094314609, 303, 0.00838369633544, -15728.7977666,
          -15759.7208274, 1.81703428166, 0.0038498265617
        ],
        [8.38776405051e-06, 127, 0.00813624372718, -15728.8277269,
          -15759.9543714, 1.82650427584, 0.00304799530524
        ],
        [0.0733456936533, 126, 0.00813565976182, -15728.8277987,
          -15760.5234204, 1.82650357956, 0.00172535906974
        ],
        [0.0525542537476, 302, 0.00809191978239, -15728.8331895,
          -15760.137239, 1.82697402859, 0.00253860958698
        ],
        [8.49764642493e-06, 178, 0.00705650673343, -15728.9701054,
          -15760.027343, 1.76029000783, 0.00283349953789
        ],
        [0.0252903724826, 192, 0.00607873520187, -15729.1192589,
          -15760.5145834, 1.85325197009, 0.00174067354492
        ],
        [0.0529280033477, 171, 0.00582555774953, -15729.1618008,
          -15760.3231677, 1.83786805949, 0.00210789077418
        ],
        [6.25282230379e-06, 176, 0.00576372309502, -15729.1724719,
          -15760.6776801, 1.86434556093, 0.00147871796106
        ],
        [0.00670856529813, 175, 0.00576356121244, -15729.1725,
          -15760.6625721, 1.86432982746, 0.00150122797781
        ],
        [0.0571050011035, 170, 0.00576323724975, -15729.1725562,
          -15761.3593299, 1.86433569309, 0.000747908687078
        ],
        [0.0200375947044, 191, 0.00573107104909, -15729.1781531,
          -15760.7300138, 1.86536247754, 0.0014033212965
        ]
      ], "nm": [["Pros_23423ab549ebcb7d2e315dcded233f9a", 1]]
    },
    {"p":
      [
        [5.02039732454e-06, 31, 1, -16684.8113234, -16689.6108088,
          6.11351501465e-06, 1
        ]
      ], "nm": [["Kaly_c741c7c5a6e916d37a4bf47635bf293d", 1]]
    },
    {"p":
      [
        [0.00510474426337, 196, 0.985735587995, -16812.0260075,
          -16813.4361817, 0.0169316726948, 0.994453665236
        ],
        [0.11078001252, 197, 0.00713500178303, -16816.9543832,
          -16819.3278762, 0.0143132730726, 0.00274697136253
        ],
        [8.23230672728e-06, 198, 0.0071294102217, -16816.9551672,
          -16819.3089832, 0.0143139839151, 0.00279936340142
        ]
      ], "nm": [["Kaly_0b48b5e4885620d20d753f47f6bed1b3", 1]]
    },
    {"p":
      [
        [0.218118355271, 22, 0.897209469861, -16790.8518299, -16797.6857402,
          0.279118261409, 0.990180556808
        ],
        [0.0205839894753, 304, 0.0249190419881, -16794.4354871,
          -16803.0687054, 0.36950454117, 0.00454906678024
        ],
        [0.0117280621325, 305, 0.0220073759237, -16794.5597416,
          -16803.3076474, 0.369441505815, 0.00358221096659
        ],
        [0.0223503475576, 303, 0.016108550517, -16794.8717691,
          -16804.6743854, 0.37442669618, 0.000913238801365
        ],
        [0.16111416076, 34, 0.0161068083851, -16794.8718772, -16805.9737579,
          0.374428867432, 0.000249042848996
        ],
        [0.262554504004, 25, 0.0158627300497, -16794.887147, -16805.8319061,
          0.37331301071, 0.00028699843716
        ],
        [7.01832190593e-06, 306, 0.00778602327573, -16795.5987891,
          -16806.0153991, 0.383440641268, 0.000238885357611
        ]
      ], "nm": [["Pros_47e863a24ac9b15c71b55a58a775e19e", 1]]
    },
    {"p":
      [
        [6.72244478519e-06, 118, 0.660481790931, -14807.8340399,
          -14813.8831375, 0.231538882028, 0.787469662995
        ],
        [7.81041128456e-06, 119, 0.128056657678, -14809.4745367,
          -14815.576021, 0.243090332619, 0.144885138553
        ],
        [0.0800436187278, 117, 0.128024549815, -14809.4747874,
          -14817.4349703, 0.243093500794, 0.0225783627294
        ],
        [0.0618129534716, 120, 0.0361083709544, -14810.7404847,
          -14817.8653863, 0.250045028889, 0.014681321219
        ],
        [5.37659511913e-06, 121, 0.036097322125, -14810.7407908,
          -14817.2490053, 0.250052273845, 0.0271929313076
        ],
        [0.0366117316989, 114, 0.00561968218795, -14812.6007343,
          -14819.8749895, 0.272667466255, 0.00196791146985
        ],
        [9.17699145735e-06, 122, 0.00561162630916, -14812.6021689,
          -14820.3492895, 0.272665890624, 0.00122467172616
        ]
      ], "nm": [["Kaly_a36c5f7bdfc1d2cd17c23b43dbda411e", 1]]
    },
    {"p":
      [
        [0.250901920957, 22, 0.895352229789, -16905.9086705, -16909.7247332,
          0.128629735729, 0.974339088821
        ],
        [0.0223448932119, 304, 0.0335650232707, -16909.1924032,
          -16913.763311, 0.190830049641, 0.0171703067542
        ],
        [5.47423563758e-06, 305, 0.0188507932323, -16909.7693327,
          -16915.1715235, 0.190812282227, 0.00419951510658
        ],
        [0.262554504004, 25, 0.0188499630829, -16909.7693768, -16916.3650683,
          0.190807252483, 0.00127306093827
        ],
        [0.0223503475576, 303, 0.016692088028, -16909.8909529,
          -16915.7526309, 0.197801914935, 0.00234869924078
        ],
        [0.16111416076, 34, 0.0166899025973, -16909.8910838, -16917.0079719,
          0.197801461289, 0.000669329138706
        ]
      ], "nm": [["Pros_6f4b62667f25c0007dd26cc100ebe91b", 1]]
    },
    {"p":
      [
        [5.33690342197e-06, 93, 0.944165561203, -15765.6340086,
          -15770.8505553, 0.178546719518, 0.933349256559
        ],
        [0.0423876938165, 58, 0.00903205549885, -15770.2835301,
          -15775.5222098, 0.187575248272, 0.00873314003507
        ],
        [0.0570837303759, 95, 0.00668909558208, -15770.5838314,
          -15776.3740587, 0.187417652156, 0.00372577973028
        ],
        [6.60560299105e-06, 96, 0.00374143965182, -15771.1648396,
          -15775.7049177, 0.193151531103, 0.00727480558684
        ],
        [0.0181122889488, 94, 0.00374100806993, -15771.164955,
          -15775.9195147, 0.193150516813, 0.00586979715543
        ],
        [6.09045978644e-06, 97, 0.00365211904663, -15771.1890025,
          -15775.8164322, 0.193405509707, 0.00650715688269
        ],
        [0.0122118390583, 91, 0.00365164826759, -15771.1891315,
          -15776.0562811, 0.19340133152, 0.00511948423564
        ],
        [0.0070773984768, 108, 0.0030285361112, -15771.3762307,
          -15776.0064419, 0.193985829464, 0.00538110058867
        ],
        [9.81960664315e-06, 109, 0.00302832579697, -15771.3763002,
          -15776.0420139, 0.193985881316, 0.00519304865234
        ],
        [0.005749729693, 107, 0.00257740889193, -15771.5375255,
          -15776.314273, 0.19481213041, 0.00395532118657
        ],
        [0.00765175824219, 66, 0.00239580502389, -15771.6105908,
          -15776.3073486, 0.194908848819, 0.00398280432057
        ],
        [5.27078819279e-06, 110, 0.00239516938299, -15771.6108561,
          -15777.1534258, 0.194910166111, 0.00170900104404
        ],
        [0.0204203194589, 92, 0.0019662827498, -15771.8081653,
          -15777.7424283, 0.194193202749, 0.000948291349726
        ],
        [0.0267468404073, 67, 0.00182738658443, -15771.8814232,
          -15777.9882263, 0.196262266304, 0.00074163984081
        ],
        [0.0474261319812, 65, 0.00182612406962, -15771.8821144,
          -15778.2127083, 0.195468659298, 0.000592518311503
        ],
        [0.00230685064162, 90, 0.00182191174579, -15771.8844237,
          -15777.0988801, 0.196261095353, 0.00180480884565
        ],
        [0.0124288078596, 99, 0.00166178593031, -15771.9764172,
          -15777.286271, 0.196506602482, 0.00149640243483
        ],
        [0.0047254237621, 106, 0.00166160962514, -15771.9765233,
          -15776.7552711, 0.196508632878, 0.00254482955258
        ],
        [0.00853078961232, 104, 0.00113672676831, -15772.3561572,
          -15777.620916, 0.197914760764, 0.00107081368744
        ]
      ], "nm": [["Kaly_f4b2b36d064f817290db6e34c4314306", 1]]
    },
    {"p":
      [
        [0.0245889854884, 431, 0.713316293828, -16280.9337675,
          -16282.6371152, 0.0195625073792, 0.721448434774
        ],
        [0.00913623751319, 433, 0.123741978377, -16282.6854939,
          -16284.5177275, 0.0323440679999, 0.110018514969
        ],
        [0.0356653289859, 430, 0.115510346573, -16282.7543323,
          -16284.4634098, 0.0247240398202, 0.116159739059
        ],
        [0.00868246485446, 435, 0.0185829857006, -16284.581446,
          -16285.9395977, 0.0298814981281, 0.0265433291606
        ],
        [6.42896727779e-06, 436, 0.0185753865758, -16284.581855,
          -16287.0143892, 0.0298772162985, 0.00906106723066
        ],
        [0.00524097886042, 434, 0.00666940810114, -16285.6061613,
          -16286.7632736, 0.0309576969252, 0.0116476279693
        ],
        [0.00479681603989, 432, 0.00360360084461, -16286.2217589,
          -16287.5849704, 0.0362101511303, 0.00512128683721
        ]
      ], "nm": [["Neodaly_a693790f02fc294bc061b0646a9cf610", 1]]
    },
    {"p":
      [
        [0.065982585855, 36, 0.697855221244, -17516.3932653, -17532.3047194,
          0.69841798304, 0.913733040095
        ],
        [0.0141880507295, 40, 0.0780931158276, -17518.583375, -17535.3509139,
          0.746861451981, 0.0434384045353
        ],
        [5.41569279067e-06, 41, 0.0780739830507, -17518.58362,
          -17535.7250805, 0.746861167695, 0.0298796432198
        ],
        [0.065853873336, 35, 0.0780520272008, -17518.5839013, -17536.917912,
          0.746847697652, 0.00906432060816
        ],
        [0.109220411538, 39, 0.0471305756462, -17519.088355, -17538.257126,
          0.758002778161, 0.00237531933879
        ],
        [5.47180821434e-06, 45, 0.010399267482, -17520.5995415,
          -17539.352548, 0.771858117893, 0.000794303157779
        ],
        [0.0706749123739, 44, 0.0103958095486, -17520.5998741,
          -17539.4577739, 0.771854952364, 0.00071496904558
        ]
      ], "nm": [["Kaly_ac826ce66242b660ccf38b51870f1bd2", 1]]
    },
    {"p":
      [
        [6.72244478519e-06, 118, 1, -16802.6419217, -16805.0547757,
          0.0051941368458, 1
        ]
      ], "nm": [["Kaly_478e91eb73b9db26d1e7bb17f33b3563", 1]]
    },
    {"p":
      [
        [8.94241557043e-06, 207, 1, -15875.8269872, -15878.9062309,
          0.00531640437605, 1
        ]
      ], "nm": [["Kaly_ec205cc5e3e2efd0add13c0ccdfc311b", 1]]
    },
    {"p":
      [
        [0.0265440601896, 57, 1, -13754.5291917, -13762.5556306,
          0.295842348726, 1
        ]
      ], "nm": [["Kaly_fba6f2baaaa533444e1db8e9a196fbf4", 1]]
    },
    {"p":
      [
        [8.94059382146e-06, 114, 0.995055365633, -17059.7104716,
          -17064.6173264, 0.163881095641, 0.996324961861
        ],
        [0.0110058902089, 121, 0.00494463436672, -17065.0149669,
          -17070.2198363, 0.175047196114, 0.00367503813874
        ]
      ], "nm": [["Kaly_3e26dd523299e3f69695059a53f23bca", 1]]
    },
    {"p":
      [
        [0.0966665142875, 767, 0.314293335552, -16417.9125492,
          -16426.4274161, 0.342621003297, 0.39552819552
        ],
        [0.0015792608863, 67, 0.177202116118, -16418.485585, -16428.1397752,
          0.381992169745, 0.0713689604706
        ],
        [0.116891039732, 728, 0.158883097488, -16418.5947073, -16426.6018018,
          0.303257271238, 0.332232954446
        ],
        [5.32370863388e-06, 49, 0.0765329288468, -16419.3251549,
          -16429.4044556, 0.397340112586, 0.0201495633575
        ],
        [0.0261885835847, 730, 0.0763571087987, -16419.3274548,
          -16427.8306779, 0.363366897296, 0.0972184305025
        ],
        [9.55821626742e-06, 768, 0.0753252166403, -16419.341061,
          -16429.8587769, 0.365264681738, 0.0127925293263
        ],
        [9.46311277899e-06, 80, 0.027730120779, -16420.3403568,
          -16430.0517661, 0.398449393577, 0.0105473229329
        ],
        [0.0280049896748, 717, 0.0201317520721, -16420.6605777,
          -16429.3654674, 0.359873267515, 0.0209506740988
        ],
        [0.0441453960278, 48, 0.0128146109543, -16421.11229, -16430.6896002,
          0.381384159637, 0.00557358241698
        ],
        [0.00306928684272, 72, 0.011120043131, -16421.2541268,
          -16430.7125273, 0.395678859443, 0.00544725035388
        ],
        [0.0915155959401, 57, 0.00677830320148, -16421.7491492,
          -16431.5888787, 0.382307295647, 0.00226768514727
        ],
        [0.058014452944, 45, 0.00655985036152, -16421.7819082,
          -16431.5589165, 0.396114625374, 0.00233665811357
        ],
        [8.44845029147e-06, 71, 0.00607059441831, -16421.8594195,
          -16431.1287141, 0.394298783792, 0.00359277234769
        ],
        [0.0577964923823, 70, 0.00597075571559, -16421.8760025,
          -16431.9147436, 0.394608110221, 0.00163704801789
        ],
        [7.56266494848e-06, 50, 0.00494438263808, -16422.0646239,
          -16431.8792752, 0.397830548705, 0.00169615349394
        ],
        [0.0874244102844, 731, 0.00484251080943, -16422.0854426,
          -16431.2984724, 0.369743647322, 0.00303182834161
        ],
        [0.0252680310393, 729, 0.00416870171769, -16422.2352713,
          -16430.5467947, 0.370231119099, 0.00642915788202
        ],
        [0.139682231096, 718, 0.00416853407482, -16422.2353115,
          -16431.0186496, 0.370234367341, 0.00401079151916
        ],
        [0.144239407898, 725, 0.00320882355524, -16422.4969716,
          -16431.735952, 0.354923376878, 0.00195753544472
        ],
        [0.144077820895, 283, 0.00289721312721, -16422.5991267,
          -16432.1998875, 0.375974852157, 0.00123090626708
        ]
      ], "nm": [["Kaly_8c953d0cdad5b9e4a69fd956014ad8ea", 1]]
    },
    {"p":
      [
        [0.0264357895314, 101, 0.999102707557, -16493.0002436,
          -16495.3925747, 6.11351501465e-06, 0.997036227728
        ],
        [0.00130472441688, 103, 0.000897292442787, -16500.0154746,
          -16501.210899, 0.00912702024811, 0.00296377227204
        ]
      ], "nm": [["Kaly_942058514d9c59a7108d4a83d48dbe4e", 1]]
    },
    {"p":
      [
        [0.122979675568, 728, 0.788353641723, -16717.9800387, -16723.4343675,
          0.187684506093, 0.760529589145
        ],
        [0.0296250725419, 717, 0.164622081879, -16719.5463331,
          -16724.7151032, 0.203599516353, 0.211300088433
        ],
        [0.0375089512628, 306, 0.0114039913691, -16722.2160221,
          -16727.450907, 0.219525450519, 0.0137010919755
        ],
        [6.17045935025e-06, 729, 0.00726271458053, -16722.6672318,
          -16728.4252243, 0.227999077223, 0.0051714762851
        ],
        [0.153749538038, 725, 0.00725841090382, -16722.6678246,
          -16730.3317276, 0.227999774885, 0.000768476664214
        ],
        [8.52604718893e-06, 718, 0.00631614709067, -16722.8068761,
          -16728.3706213, 0.220485216654, 0.00546170578105
        ],
        [0.34647317961, 22, 0.00376073087221, -16723.3253722, -16730.1830604,
          0.236001831351, 0.000891653289474
        ],
        [0.0448394641074, 305, 0.00375909849524, -16723.3258063,
          -16730.2601157, 0.236007592921, 0.000825527069742
        ],
        [0.209299189539, 716, 0.00363259362432, -16723.3600386,
          -16731.0645503, 0.223870636651, 0.000369291944241
        ],
        [0.0249818648144, 705, 0.00363058946188, -16723.3605905,
          -16730.087464, 0.223866066671, 0.000981099411868
        ]
      ], "nm": [["Kaly_6a5616927701891588b0aa35c7b7de36", 1]]
    },
    {"p":
      [
        [0.179446947312, 22, 0.997627948697, -16707.1735581, -16715.3413261,
          0.341475997347, 0.999857875276
        ],
        [0.0210315666168, 304, 0.00119458327103, -16713.9011411,
          -16724.8712011, 0.479867777298, 7.2638384602e-05
        ],
        [0.0149775086283, 305, 0.00117746803176, -16713.9155721,
          -16724.9155644, 0.479547339808, 6.94863391093e-05
        ]
      ], "nm": [["Pros_9083b26bb3763ebd362b0a805f34b18e", 1]]
    },
    {"p":
      [
        [0.0339437009417, 101, 0.669061452093, -16507.7542811,
          -16509.3561578, 0.0200410058027, 0.570434105882
        ],
        [0.006270702938, 102, 0.143661893904, -16509.2926944, -16510.2852201,
          0.0253007045336, 0.225278052624
        ],
        [7.25439969032e-06, 103, 0.143660423439, -16509.2927046,
          -16510.6268025, 0.025284787821, 0.160092703986
        ],
        [0.00807721222881, 100, 0.0386362498422, -16510.605966,
          -16512.0371831, 0.0202420032641, 0.0390706818115
        ],
        [8.33899277842e-06, 104, 0.0049799807225, -16512.654731,
          -16514.0685312, 0.0243228515899, 0.00512445569758
        ]
      ], "nm": [["Kaly_b944b2d36bf02dd132edfe475b3ba06f", 1]]
    },
    {"p":
      [
        [8.81336992392e-06, 210, 1, -16405.0969253, -16408.1083928,
          0.0655619578414, 1
        ]
      ], "nm": [["Kaly_8968dc32892455dc2720a3fd52076215", 1]]
    },
    {"p":
      [
        [0.0433962293875, 225, 0.748486695516, -16168.9813754,
          -16195.4638886, 1.28786851941, 0.835373369549
        ],
        [0.0447832520785, 246, 0.0203085161343, -16172.5883886,
          -16199.8878534, 1.35265935715, 0.0100132975406
        ],
        [5.00000250015e-07, 230, 0.0180735359719, -16172.7049801,
          -16199.5814611, 1.32863225198, 0.013603217415
        ],
        [5.00000250015e-07, 231, 0.0180735359719, -16172.7049801,
          -16199.5814611, 1.32863225198, 0.013603217415
        ],
        [7.61792968002e-06, 232, 0.0180716308493, -16172.7050855,
          -16199.7478113, 1.32863452556, 0.0115185197535
        ],
        [5.17961792471e-06, 235, 0.0155309305688, -16172.8565953,
          -16199.4873855, 1.32309794492, 0.0149450760269
        ],
        [7.12766291932e-06, 236, 0.0154263759163, -16172.8633501,
          -16199.4960076, 1.32370114798, 0.0148167717468
        ],
        [5.22787256452e-06, 237, 0.0154140958957, -16172.8641465,
          -16199.7075546, 1.3239964091, 0.011991676779
        ],
        [0.0197465250064, 239, 0.0152671627365, -16172.8737246,
          -16199.7902628, 1.3257898366, 0.0110397747342
        ],
        [0.055462395815, 240, 0.0152670641351, -16172.873731, -16199.8166662,
          1.32578458002, 0.0107521010328
        ],
        [9.15166035848e-06, 241, 0.0152637012215, -16172.8739513,
          -16200.0247519, 1.32579209084, 0.00873218439536
        ],
        [5.52960106473e-06, 234, 0.0141714564214, -16172.948199,
          -16199.9452077, 1.33514940883, 0.00945515138225
        ],
        [8.51548040263e-06, 238, 0.0141708335076, -16172.948243,
          -16199.9728523, 1.3347485086, 0.00919734763182
        ],
        [0.00648241277749, 233, 0.0140251221081, -16172.9585787,
          -16199.98515, 1.33616584941, 0.00908493416815
        ],
        [0.00693582366721, 229, 0.0139721494424, -16172.9623628,
          -16200.0563915, 1.33597651423, 0.00846022624875
        ],
        [0.0727670109911, 283, 0.00771686787621, -16173.5560203,
          -16202.1791041, 1.38976721049, 0.0010127438046
        ],
        [0.132459521934, 226, 0.00712604714252, -16173.6356722,
          -16201.5352733, 1.35733850278, 0.00192802100974
        ],
        [8.25717828539e-06, 242, 0.00712486247838, -16173.6358384,
          -16201.0373333, 1.35735172462, 0.00317222776803
        ],
        [0.0692272444208, 245, 0.00555735491945, -16173.8843066,
          -16201.9882429, 1.37207651682, 0.0012257151622
        ],
        [0.146590360264, 193, 0.000952061186216, -16175.6485548,
          -16204.7897115, 1.43232962509, 7.44264365986e-05
        ]
      ], "nm": [["Prolec_a6bba61ef00d7917794dd19a7b5172c3", 1]]
    },
    {"p":
      [
        [9.5465528809e-06, 201, 1, -15912.7794814, -15916.8496567,
          6.11351501465e-06, 1
        ]
      ], "nm": [["Kaly_c6064b4acbe7429a5a8a64f743046800", 1]]
    },
    {"p":
      [
        [8.94059382146e-06, 114, 1, -16922.3085488, -16925.7371792,
          6.11351501465e-06, 1
        ]
      ], "nm": [["Kaly_888d034a80f6d390c17ecf4071b66f34", 1]]
    },
    {"p":
      [
        [0.158663823483, 318, 1, -15194.9885102, -15198.8348255,
          0.117730806639, 1
        ]
      ], "nm": [["Neodaly_dffbd0ef874c5b1a351a555cbf13c204", 1]]
    },
    {"p":
      [
        [0.0448628640452, 261, 0.835614550318, -16689.2688341,
          -16715.6379422, 1.22666099832, 0.487743387756
        ],
        [0.0360622980384, 225, 0.059482461782, -16691.9113201,
          -16717.5675067, 1.27247930072, 0.0708259116357
        ],
        [0.0725302808903, 284, 0.036568504904, -16692.3978142, -16716.004576,
          1.16858930668, 0.338037079286
        ],
        [0.149373408872, 716, 0.0211572124596, -16692.9450207,
          -16719.2042567, 1.26992432854, 0.0137835367357
        ],
        [0.0863238221047, 283, 0.0107498244882, -16693.6221121,
          -16717.7664278, 1.17847980163, 0.0580499473125
        ],
        [6.50354082386e-06, 717, 0.0106126299396, -16693.6349568,
          -16721.6529006, 1.36650118702, 0.00119104498002
        ],
        [8.36271389225e-06, 290, 0.00465219692997, -16694.459662,
          -16719.4308999, 1.25884422059, 0.0109883068377
        ],
        [0.0618469972853, 289, 0.00465167382144, -16694.4597745,
          -16720.0179837, 1.25882565352, 0.0061089072012
        ],
        [0.0314111518739, 246, 0.00284885805337, -16694.9500833,
          -16720.5643002, 1.28141478966, 0.00353753966109
        ],
        [7.61792968002e-06, 232, 0.00159911282529, -16695.5275526,
          -16721.7666935, 1.31279118977, 0.00106293939595
        ],
        [0.055462395815, 240, 0.00143400055406, -16695.6365334,
          -16722.2667548, 1.30257636891, 0.000644665814571
        ],
        [0.0197465250064, 239, 0.0014339888485, -16695.6365416,
          -16721.7128892, 1.30257907246, 0.00112169663809
        ],
        [9.15166035848e-06, 241, 0.00143387110269, -16695.6366237,
          -16721.720599, 1.30257447212, 0.00111308183744
        ],
        [6.47936089113e-06, 247, 0.00124906753041, -16695.7746043,
          -16722.5925592, 1.34437314507, 0.000465414167365
        ],
        [0.00693582366721, 229, 0.00119106896225, -16695.8221504,
          -16721.9269748, 1.31592779542, 0.000905522528181
        ],
        [6.33666938171e-06, 233, 0.00119104766693, -16695.8221683,
          -16721.9704266, 1.31592949467, 0.000867018532262
        ],
        [0.0692272444208, 245, 0.00108208781964, -16695.9181092,
          -16722.2938073, 1.31036372662, 0.000627459795088
        ],
        [0.00844709338595, 242, 0.00108183037468, -16695.9183472,
          -16721.9708526, 1.31037081162, 0.000866649226722
        ],
        [0.0924051505866, 224, 0.00103131025042, -16695.9661715,
          -16722.0176536, 1.30657763538, 0.000827023677387
        ],
        [7.29448222099e-06, 291, 0.000934701369073, -16696.0645298,
          -16721.6183893, 1.30046866256, 0.00123286698038
        ]
      ], "nm": [["Prolec_229101509dc6db61d3546cdf36b1704d", 1]]
    },
    {"p":
      [
        [0.143436898564, 22, 0.960898589875, -16762.2585863, -16776.9899088,
          0.632685460073, 0.988811179489
        ],
        [7.11070970488e-06, 20, 0.00931848689649, -16766.8944549,
          -16782.6499977, 0.692293126647, 0.00344324542763
        ],
        [0.00789052014976, 19, 0.0051563234928, -16767.4862313,
          -16783.3227908, 0.713685573284, 0.00175702392211
        ],
        [8.17697207743e-06, 21, 0.00515595969578, -16767.4863019,
          -16783.4080159, 0.713681803227, 0.00161348478274
        ],
        [0.00890216341959, 17, 0.00481132996672, -16767.5554816,
          -16783.3658008, 0.713941631578, 0.00168305630313
        ],
        [0.00433046004176, 18, 0.00481132821984, -16767.555482,
          -16783.3640584, 0.713933081507, 0.00168599151052
        ],
        [0.0168091742677, 16, 0.00446280476013, -16767.6306777,
          -16784.4849245, 0.719234869296, 0.000549628723086
        ],
        [9.44453222727e-06, 14, 0.00350203949887, -16767.8731096,
          -16784.8137124, 0.731635778086, 0.000395620337763
        ],
        [0.232788754455, 25, 0.00188313759416, -16768.4935158,
          -16786.6870794, 0.78399075849, 6.07695036598e-05
        ]
      ], "nm": [["Pros_3d9be115b4fa903448cfa378beae3c1a", 1]]
    },
    {"p":
      [
        [0.225303279203, 22, 0.940154520297, -16893.1956663, -16903.3022104,
          0.431591117106, 0.991544045691
        ],
        [0.0166882298106, 304, 0.013616803403, -16897.4304059,
          -16908.8836219, 0.510684241789, 0.00373538836862
        ],
        [0.0123733835134, 305, 0.0109043091922, -16897.6525525,
          -16909.3863593, 0.5185022039, 0.00225943416214
        ],
        [0.16111416076, 34, 0.010827334736, -16897.6596366, -16910.6313936,
          0.511608445204, 0.000650561217025
        ],
        [0.0223503475576, 303, 0.0108232037505, -16897.6600182,
          -16910.1768614, 0.51160950049, 0.00102491771261
        ],
        [0.262554504004, 25, 0.00856168669078, -16897.8944133,
          -16910.9522477, 0.521928767654, 0.000472001106859
        ],
        [7.01832190593e-06, 306, 0.00511214193066, -16898.410092,
          -16911.3609457, 0.538449596434, 0.000313651741547
        ]
      ], "nm": [["Pros_13fba9252c77af86e1fefcfbaecdcaef", 1]]
    },
    {"p":
      [
        [0.00722940545817, 203, 0.79157014753, -16471.9186303,
          -16473.4341251, 0.0386623586156, 0.84747589343
        ],
        [0.00725567151647, 202, 0.0942240166968, -16474.0469737,
          -16475.4501138, 0.0471086497295, 0.112874165213
        ],
        [0.0712403141524, 199, 0.0758243482069, -16474.2642293,
          -16477.2792632, 0.0470429743045, 0.018121956248
        ],
        [0.0784918395859, 200, 0.0226389210334, -16475.4729782,
          -16478.0546208, 0.0529110384106, 0.00834586855055
        ],
        [0.0237953861372, 198, 0.00993700850708, -16476.2963828,
          -16477.7269654, 0.0394256804578, 0.0115816512343
        ],
        [7.04895429512e-06, 204, 0.00580555802581, -16476.833833,
          -16479.7060931, 0.0430341055091, 0.00160046532367
        ]
      ], "nm": [["Kaly_b93f3c04a20bb1ad7cffdd29392c2022", 1]]
    },
    {"p":
      [
        [6.72244478519e-06, 118, 1, -16795.7223173, -16799.0006517,
          6.11351501465e-06, 1
        ]
      ], "nm": [["Kaly_1ec64309427bdf249f924851356d587f", 1]]
    },
    {"p":
      [
        [7.48825005504e-06, 57, 0.998097562087, -16664.787275,
          -16709.2466086, 1.99999275208, 0.999979018242
        ],
        [6.3621366343e-06, 58, 0.00190243791257, -16671.0499899,
          -16720.0184448, 1.99999275208, 2.09817580082e-05
        ]
      ], "nm": [["Kaly_01298f1c4f47b7040bd003128ebd206e", 1]]
    },
    {"p":
      [
        [0.158006757212, 318, 1, -15205.0698859, -15209.449181,
          0.141775437418, 1
        ]
      ], "nm": [["Neodaly_7036eff772d71b5946f6cb55ac43eee6", 1]]
    },
    {"p":
      [
        [0.0400393539209, 34, 0.761239536105, -16607.5586231, -16616.2291526,
          0.335787938771, 0.848139316821
        ],
        [0.0245029692448, 32, 0.107937317681, -16609.5120205, -16618.2595182,
          0.362639247513, 0.11135010623
        ],
        [0.123387396135, 33, 0.102331198942, -16609.5653566, -16620.4620152,
          0.365444148909, 0.0123071739658
        ],
        [0.0299275480424, 31, 0.0284919472713, -16610.8439497,
          -16619.6327549, 0.362145476441, 0.0282034029828
        ]
      ], "nm": [["Pros_8585ca7448989010399bafd03fa623e7", 1]]
    },
    {"p":
      [
        [5.33690342197e-06, 93, 1, -14690.200863, -14693.8059306,
          6.11351501465e-06, 1
        ]
      ], "nm": [["Kaly_62f16ccbc7cd1af8569ddcca05dbff5e", 1]]
    },
    {"p":
      [
        [8.94059382146e-06, 114, 1, -16933.4766535, -16936.0492052,
          0.00521116898231, 1
        ]
      ], "nm": [["Kaly_3b57b4f9b6e87ebb0b7b364c7bc04f19", 1]]
    },
    {"p":
      [
        [0.0087100044499, 114, 0.359612522778, -17182.2000898,
          -17193.9718786, 0.520900259575, 0.557294714433
        ],
        [0.00546216597363, 122, 0.29178508692, -17182.4090994,
          -17194.5325031, 0.527962855091, 0.318133069133
        ],
        [0.0110058902089, 121, 0.15156422923, -17183.0641075, -17195.8439025,
          0.53690419761, 0.0857186404163
        ],
        [8.95442481422e-06, 126, 0.0478123184845, -17184.2178336,
          -17198.4922749, 0.575128993112, 0.00606599101086
        ],
        [0.0504267269643, 125, 0.0477949873423, -17184.2181962,
          -17198.9063823, 0.575127760503, 0.0040091952141
        ],
        [0.0722566332837, 117, 0.0292978430696, -17184.7076031,
          -17198.2274192, 0.560843440601, 0.00790546009933
        ],
        [0.0275284113953, 118, 0.020652061132, -17185.0573018,
          -17198.1851625, 0.578444463285, 0.00824667747694
        ],
        [7.81041128456e-06, 119, 0.020648402384, -17185.057479,
          -17198.0084389, 0.578446378538, 0.00984077040854
        ],
        [0.0618129534716, 120, 0.0146546184162, -17185.4003614,
          -17199.5257398, 0.585063872007, 0.00215811043897
        ],
        [0.0122605995413, 140, 0.00368272986006, -17186.7814627,
          -17202.1481464, 0.682038317822, 0.000156738958445
        ],
        [5.00000250015e-07, 141, 0.00326356434231, -17186.902297,
          -17202.0558157, 0.689316576107, 0.000171899909228
        ],
        [7.0766652446e-06, 142, 0.00326337062049, -17186.9023564,
          -17202.2710248, 0.689300582906, 0.000138615426016
        ],
        [6.25566043766e-06, 143, 0.00132154295158, -17187.806317,
          -17203.5378731, 0.704260722544, 3.9050474748e-05
        ],
        [0.0118617414713, 139, 0.00132115625839, -17187.8066096,
          -17203.9161013, 0.704254995415, 2.67524716514e-05
        ],
        [0.0115768237319, 144, 0.000792725774312, -17188.3173949,
          -17203.5768994, 0.695516038738, 3.75558349725e-05
        ],
        [6.28848484472e-06, 294, 0.000751872917232, -17188.3703049,
          -17204.0433809, 0.693619985209, 2.35552136218e-05
        ],
        [0.0544424896535, 282, 0.000751761887442, -17188.3704526,
          -17204.7793115, 0.693623299021, 1.12843475567e-05
        ],
        [8.58051152728e-06, 145, 0.000514636449504, -17188.7494115,
          -17204.5545527, 0.70207606291, 1.41282374236e-05
        ],
        [0.0683921751041, 133, 0.000514569182131, -17188.7495422,
          -17205.1498237, 0.702069303169, 7.79049522318e-06
        ]
      ], "nm": [["Kaly_fab8283a6fab7c49a310c65f6355bf93", 1]]
    },
    {"p":
      [
        [0.0201336701179, 304, 0.260593818117, -16479.1321674,
          -16487.1150572, 0.338352087156, 0.564009762619
        ],
        [0.16111416076, 34, 0.16999611641, -16479.5593547, -16489.6430588,
          0.343379030361, 0.0450183365428
        ],
        [0.0223503475576, 303, 0.169991238103, -16479.5593834,
          -16488.6594788, 0.343381784567, 0.120379579853
        ],
        [5.47423563758e-06, 305, 0.159383922671, -16479.6238144,
          -16488.3881139, 0.340923086964, 0.157908361581
        ],
        [0.262554504004, 25, 0.159330052847, -16479.6241524, -16490.3598984,
          0.340921434418, 0.0219821409198
        ],
        [0.302639985682, 22, 0.0531786543144, -16480.7214732, -16489.1094704,
          0.316747834417, 0.0767580534523
        ],
        [7.01832190593e-06, 306, 0.0120760050605, -16482.2039099,
          -16491.9116634, 0.349729772836, 0.0046574371193
        ],
        [0.0525542537476, 302, 0.00287691823673, -16483.6384106,
          -16493.3701359, 0.377898365684, 0.00108327934927
        ],
        [0.00428614742981, 127, 0.00287688871639, -16483.6384209,
          -16492.5174659, 0.37790012991, 0.00254126714712
        ],
        [0.0281878222843, 113, 0.0027839010221, -16483.6712771,
          -16492.6212614, 0.375575079705, 0.002290722559
        ],
        [0.0733456936533, 126, 0.00257677228765, -16483.7485927,
          -16493.5262979, 0.380066599077, 0.000926659419827
        ],
        [0.0436998513834, 56, 0.000826520046183, -16484.8856614,
          -16494.421445, 0.381908501615, 0.00037858440381
        ],
        [5.00000250015e-07, 112, 0.000821307821023, -16484.8919876,
          -16493.8305497, 0.383527251171, 0.000683573583643
        ],
        [0.0268240798464, 111, 0.000821178045212, -16484.8921456,
          -16494.2858144, 0.383526184089, 0.000433577106058
        ],
        [0.0038680430731, 130, 0.000735111557027, -16485.0028633,
          -16494.6503689, 0.406441981237, 0.000301121894717
        ],
        [0.0401502811734, 95, 0.000566803484962, -16485.2628729,
          -16494.3735984, 0.365618023679, 0.000397138696072
        ],
        [0.0177210879741, 132, 0.000564791260157, -16485.2664294,
          -16494.8348094, 0.404854959473, 0.000250403752684
        ]
      ], "nm": [["Pros_bd1327b4324faaf2c4770c1ee76d2aa7", 1]]
    },
    {"p":
      [
        [0.0314603353113, 125, 0.544815821205, -17098.8495941,
          -17107.9850277, 0.368850666203, 0.563757303818
        ],
        [8.94059382146e-06, 114, 0.213782331135, -17099.7850835,
          -17108.9855423, 0.368527831114, 0.207288028875
        ],
        [0.00515077231063, 122, 0.0536900616016, -17101.166814,
          -17110.0917674, 0.367267171326, 0.068571993241
        ],
        [0.00564136047336, 121, 0.0407170809181, -17101.4433942,
          -17110.1684046, 0.37183791515, 0.0635131466428
        ],
        [0.0416684183334, 120, 0.0294108887717, -17101.7686769,
          -17110.5520272, 0.374095857568, 0.0432771332591
        ],
        [0.00799005074411, 119, 0.0240897083599, -17101.9682572,
          -17110.9493641, 0.384619712952, 0.0290868869108
        ],
        [0.145763816019, 124, 0.0195195653815, -17102.1786246,
          -17113.8421692, 0.433431197436, 0.00161201080087
        ],
        [0.0666719893052, 123, 0.0194988011572, -17102.1796889,
          -17114.4927307, 0.43343574739, 0.000841071094866
        ],
        [0.0800436187278, 117, 0.0176544986112, -17102.2790513,
          -17112.4324447, 0.390101130877, 0.006600905824
        ],
        [0.0275284113953, 118, 0.0176512670557, -17102.2792343,
          -17111.8301104, 0.390115271792, 0.0120557433102
        ],
        [8.95442481422e-06, 126, 0.00352968441518, -17103.8888334,
          -17114.3055652, 0.394940597846, 0.001014186027
        ],
        [0.136100851471, 224, 0.00345022687373, -17103.9116019,
          -17115.1134803, 0.441987797317, 0.000452110449025
        ],
        [0.0134320845871, 282, 0.0026663801108, -17104.1693201,
          -17114.7672417, 0.446011556978, 0.000639166596718
        ],
        [0.0134671666379, 281, 0.00203822057106, -17104.4379647,
          -17115.1709072, 0.460071311074, 0.000426878605145
        ],
        [0.0226682328339, 280, 0.00149131217257, -17104.7503855,
          -17115.9844579, 0.46731423053, 0.000189227293696
        ],
        [0.0265329828492, 247, 0.00149069692824, -17104.7507982,
          -17116.5642751, 0.46733268488, 0.000105967429232
        ],
        [7.90943304271e-06, 171, 0.00115418808632, -17105.0066448,
          -17116.9212611, 0.489350196632, 7.4154129994e-05
        ],
        [0.0031711712994, 254, 0.00112144632046, -17105.0354227,
          -17115.89374, 0.455260274061, 0.000207196337277
        ],
        [0.0804519577327, 248, 0.00111391703841, -17105.0421592,
          -17116.4341033, 0.455641509782, 0.000120699444201
        ],
        [0.0222304712975, 253, 0.0011139032858, -17105.0421716,
          -17116.1142757, 0.455639080925, 0.000166189910794
        ]
      ], "nm": [["Kaly_1f8205b4377cbc23d79bebf913a280cc", 1]]
    },
    {"p":
      [
        [0.225180237807, 22, 0.835743634616, -16984.5433062, -16997.1376078,
          0.563209551214, 0.985193578084
        ],
        [0.0177753569784, 305, 0.0259950033862, -16988.0137237,
          -17002.630176, 0.666840459416, 0.00405629515615
        ],
        [0.0196127827924, 304, 0.0259374485773, -16988.0159403,
          -17002.5862552, 0.665021708463, 0.0042384210145
        ],
        [0.16111416076, 34, 0.0200005316133, -16988.2758692, -17004.2593924,
          0.670156922924, 0.000795371186892
        ],
        [0.0223503475576, 303, 0.0199994303746, -16988.2759243,
          -17003.3237839, 0.670142432654, 0.00202721337907
        ],
        [0.262554504004, 25, 0.0193477953044, -16988.3090496, -17004.4652619,
          0.673640314151, 0.000647383847858
        ],
        [7.01832190593e-06, 306, 0.0176437854372, -16988.4012445,
          -17004.4920171, 0.679379821792, 0.000630292609578
        ],
        [6.47936089113e-06, 247, 0.0074601257327, -16989.2620558,
          -17004.512278, 0.691280651434, 0.000617650809531
        ],
        [0.106469943256, 225, 0.00746000083963, -16989.2620726,
          -17005.4690071, 0.691288387308, 0.000237268920969
        ],
        [0.110028943352, 224, 0.00574834475939, -16989.5227161,
          -17004.8482203, 0.677331039522, 0.000441413023145
        ],
        [0.0733456936533, 126, 0.00400223719639, -16989.8847746,
          -17005.257468, 0.698020266562, 0.000293164312452
        ],
        [8.38776405051e-06, 127, 0.0040019580393, -16989.8848443,
          -17005.1063632, 0.698028795394, 0.000340984859141
        ],
        [0.0110808143502, 282, 0.0024699152426, -16990.3674443,
          -17005.9155229, 0.702688779039, 0.00015181738138
        ],
        [6.57897735121e-06, 281, 0.00238028417298, -16990.4044082,
          -17005.6225439, 0.705919254223, 0.000203498248411
        ],
        [0.0385848410475, 125, 0.00180950470774, -16990.6785749,
          -17006.1047236, 0.688085689348, 0.000125647166738
        ]
      ], "nm": [["Pros_0c6f7bb592a117403d1af8bcce4b947c", 1]]
    },
    {"p":
      [
        [9.5465528809e-06, 201, 1, -15918.1530907, -15921.2261606,
          0.00520516918984, 1
        ]
      ], "nm": [["Kaly_05e6b65cb86a262019da45be5aefda4d", 1]]
    },
    {"p":
      [
        [5.02039732454e-06, 31, 1, -16692.1018548, -16695.9961577,
          0.00465085090032, 1
        ]
      ], "nm": [["Kaly_2509e8617fb730808ac72a3c8ed10958", 1]]
    },
    {"p":
      [
        [5.02039732454e-06, 31, 0.985105093326, -13286.0371862,
          -13307.8291618, 1.0585161722, 0.999375385949
        ],
        [7.14518110742e-06, 32, 0.00515169143755, -13291.2906094,
          -13315.8860605, 1.27952515793, 0.000316710175779
        ],
        [0.039148203721, 30, 0.005151361717, -13291.2906734, -13316.084812,
          1.27952643897, 0.000259624294199
        ],
        [0.123387396135, 33, 0.0022959888981, -13292.0987709, -13318.623891,
          1.32531838906, 2.04945011728e-05
        ],
        [9.83422820971e-06, 34, 0.00229586462142, -13292.098825,
          -13318.3195484, 1.32530430222, 2.7785079886e-05
        ]
      ], "nm": [["Kaly_dc924e2f6c8c2822668ec4107e4b37cc", 1]]
    },
    {"p":
      [
        [9.44453222727e-06, 14, 0.208159297816, -16855.5067608,
          -16913.3206956, 1.99999275208, 0.206359807162
        ],
        [7.11070970488e-06, 20, 0.144058226229, -16855.8748468,
          -16913.718361, 1.99999275208, 0.138650431712
        ],
        [7.63040858463e-06, 15, 0.110755285374, -16856.1377413,
          -16913.7266254, 1.99999275208, 0.13750929118
        ],
        [8.70201702794e-06, 17, 0.109155460797, -16856.1522913,
          -16913.8217096, 1.99999275208, 0.125036704315
        ],
        [8.21161420014e-06, 16, 0.102121250073, -16856.2189036,
          -16914.0901693, 1.99999275208, 0.0955975878256
        ],
        [8.47448149073e-06, 18, 0.0985803476604, -16856.2541925,
          -16913.8939883, 1.99999275208, 0.116318095753
        ],
        [7.71311842597e-06, 19, 0.0894936055789, -16856.3508972,
          -16914.0786238, 1.99999275208, 0.0967077102078
        ],
        [8.17697207743e-06, 21, 0.0750107128977, -16856.5274335,
          -16914.3216599, 1.99999275208, 0.0758423583672
        ],
        [5.2868454068e-06, 22, 0.0626658135744, -16856.7072483,
          -16916.5736275, 1.99999275208, 0.00797801347793
        ]
      ], "nm": [["Kaly_acab2336b573815dd115d967890268ec", 1]]
    },
    {"p":
      [
        [8.94059382146e-06, 114, 0.956535472094, -17172.2644227,
          -17182.9031022, 0.417662275525, 0.98447346622
        ],
        [0.0110058902089, 121, 0.0195506916824, -17176.1547299,
          -17187.6276987, 0.466452493486, 0.00873650635853
        ],
        [9.17699145735e-06, 122, 0.0195367252647, -17176.1554445,
          -17188.0230594, 0.466460553785, 0.005883487834
        ],
        [6.72244478519e-06, 118, 0.00176952160028, -17178.5570313,
          -17190.6643862, 0.555188164166, 0.000419296450902
        ],
        [0.00799005074411, 119, 0.000947459292173, -17179.1817119,
          -17190.8863143, 0.525311973844, 0.000335845110484
        ],
        [0.0618129534716, 120, 0.000947357310968, -17179.1818195,
          -17192.0684995, 0.525315078281, 0.000102972798339
        ],
        [0.0800436187278, 117, 0.000712772755526, -17179.4663332,
          -17192.8229435, 0.536548987839, 4.84252274786e-05
        ]
      ], "nm": [["Kaly_751350e58e2143ffb552d8179ea704cc", 1]]
    },
    {"p":
      [
        [6.12971939198e-06, 102, 0.36071286597, -16486.7792482,
          -16488.8157927, 6.11351501465e-06, 0.636770522133
        ],
        [0.044179752521, 101, 0.319155281679, -16486.9016527, -16490.5248908,
          6.11351501465e-06, 0.115273925358
        ],
        [6.69097479602e-06, 103, 0.318343803736, -16486.9041985,
          -16489.7637658, 6.11351501465e-06, 0.246764937883
        ],
        [8.33899277842e-06, 104, 0.00178804861482, -16492.0862056,
          -16495.0977324, 6.11351501465e-06, 0.00119061462533
        ]
      ], "nm": [["Kaly_73785263f20d3bf0285271dbb3a4cf39", 1]]
    },
    {"p":
      [
        [0.0123717945643, 57, 1, -15264.3087834, -15267.3444375,
          0.0550781518488, 1
        ]
      ], "nm": [["Kaly_3658ab796cd58e26307e1cc3b5252eae", 1]]
    },
    {"p":
      [
        [0.0141880507295, 40, 0.19193246933, -15124.160765, -15139.8294647,
          0.744609590665, 0.425371805534
        ],
        [5.41569279067e-06, 41, 0.191848956262, -15124.1612002,
          -15140.5018122, 0.744613585869, 0.217156028508
        ],
        [0.065853873336, 35, 0.191802029103, -15124.1614449, -15141.5949368,
          0.744596018742, 0.0727836629206
        ],
        [0.128719367724, 36, 0.186634318234, -15124.1887574, -15140.4252069,
          0.744706121451, 0.234445079085
        ],
        [0.109220411538, 39, 0.186553245608, -15124.1891919, -15142.2380142,
          0.744726241364, 0.0382603488023
        ],
        [5.47180821434e-06, 45, 0.0253153903691, -15126.1864961,
          -15144.0632914, 0.776378113731, 0.00616653373836
        ],
        [0.0706749123739, 44, 0.0253081092238, -15126.1867837,
          -15144.1903372, 0.776390969055, 0.00543082509289
        ],
        [0.190081544124, 22, 0.000605481870519, -15129.9196393,
          -15146.8350814, 0.816272200081, 0.000385716318549
        ]
      ], "nm": [["Kaly_b450addf06f15779416ead8edee9645b", 1]]
    },
    {"p":
      [
        [0.0130157579992, 118, 0.390103442486, -16951.021329, -16954.8295022,
          0.153119601167, 0.610601405651
        ],
        [7.81041128456e-06, 119, 0.23393843033, -16951.532683,
          -16955.7357856, 0.157853118224, 0.24669704622
        ],
        [0.0800436187278, 117, 0.233868628929, -16951.5329814, -16957.628028,
          0.157859396011, 0.0371854885362
        ],
        [0.00198358312467, 121, 0.0802984084926, -16952.6019911,
          -16956.7983921, 0.156899239311, 0.0852471386024
        ],
        [0.0618129534716, 120, 0.0590268741592, -16952.9097481,
          -16958.2857524, 0.16010074892, 0.0192631546679
        ],
        [0.0366117316989, 114, 0.00276421560291, -16955.970984,
          -16961.2381968, 0.174577254465, 0.00100576632199
        ]
      ], "nm": [["Kaly_631264622aa9dda6671705860e1fae8e", 1]]
    },
    {"p":
      [
        [6.71939968566e-06, 464, 0.283153276151, -16209.0224246,
          -16211.0136936, 6.11351501465e-06, 0.209067137214
        ],
        [0.00504333112943, 472, 0.0949508073307, -16210.115054,
          -16211.270836, 0.00403904229292, 0.161662865708
        ],
        [8.5141860475e-06, 474, 0.0915472548723, -16210.1515576,
          -16211.2324703, 0.00533848680924, 0.16798568738
        ],
        [0.0112602026142, 473, 0.0914621875751, -16210.1524873,
          -16212.3157137, 0.00533819585609, 0.0568624599582
        ],
        [0.00184440700306, 463, 0.091269776584, -16210.1545932,
          -16211.2384038, 0.00535599875678, 0.166991895234
        ],
        [7.48686195937e-06, 475, 0.091214401059, -16210.1552001,
          -16212.4979499, 0.0053555028108, 0.0473894283583
        ],
        [0.00630960467767, 459, 0.0904139182538, -16210.1640147,
          -16211.9119746, 0.00535843344576, 0.0851466010182
        ],
        [0.0115902379492, 462, 0.0904129844479, -16210.164025,
          -16212.3180446, 0.00535836955278, 0.0567300734431
        ],
        [0.00338435663899, 471, 0.0688828072015, -16210.4360063,
          -16212.7901588, 0.00256401253778, 0.0353815432297
        ],
        [5.18348234966e-06, 468, 0.00128927720048, -16214.4143312,
          -16215.7104027, 0.0107815140151, 0.00190779155428
        ],
        [0.000564430763114, 458, 0.00117677228779, -16214.5056376,
          -16215.4298384, 0.0108041926708, 0.00252568080995
        ],
        [0.000528384361083, 456, 0.00117676373397, -16214.5056449,
          -16215.4298466, 0.0108042320979, 0.00252566000901
        ],
        [5.00000250015e-07, 455, 0.00117671133009, -16214.5056894,
          -16215.4298843, 0.0108047390943, 0.00252556494274
        ],
        [5.00000250015e-07, 457, 0.00117670260981, -16214.5056968,
          -16215.4298925, 0.0108117643205, 0.00252554424061
        ],
        [8.33632878742e-06, 469, 0.000348520482587, -16215.7224712,
          -16217.3064336, 0.0109158350233, 0.000386708317801
        ],
        [0.0021075944874, 467, 0.000347838880326, -16215.7244288,
          -16217.3099301, 0.0109160905335, 0.000385358581244
        ]
      ], "nm": [["Neodaly_abe39daec94a30fbbd9b437e74ad9132", 1]]
    },
    {"p":
      [
        [5.34181347647e-06, 75, 0.678733375248, -16358.1686302,
          -16359.6229151, 0.0101218626066, 0.729022946007
        ],
        [0.0330411406626, 74, 0.156321572572, -16359.6369434, -16361.2644131,
          0.010163320862, 0.141204211261
        ],
        [5.54196547071e-06, 76, 0.156254905293, -16359.6373699,
          -16361.4093832, 0.01016356044, 0.122148450689
        ],
        [0.00458690166544, 72, 0.00748114669731, -16362.6764725,
          -16364.4633815, 0.0102880790852, 0.00576173557535
        ],
        [0.0011078180209, 69, 0.00120900018987, -16364.4990649,
          -16365.5926166, 0.0138018085364, 0.00186265646734
        ]
      ], "nm": [["Kaly_ebcc315a7eae40eeb69c95e0963d97a5", 1]]
    },
    {"p":
      [
        [0.271390663613, 22, 0.929022246546, -16948.7869567, -16957.5931078,
          0.355266673227, 0.973970918104
        ],
        [0.0376345902828, 305, 0.0281329723687, -16952.2841471,
          -16961.7588746, 0.409538261637, 0.0151138968234
        ],
        [7.01832190593e-06, 306, 0.0268325152688, -16952.331475,
          -16962.6650047, 0.413867139179, 0.0061072987683
        ],
        [0.0175911104419, 304, 0.00474670215786, -16954.0636393,
          -16963.4943547, 0.412835841145, 0.00266481489
        ],
        [0.0212299518807, 303, 0.00353982922711, -16954.3570109,
          -16964.1648493, 0.414422281957, 0.00136293435542
        ],
        [0.16111416076, 34, 0.00351993952444, -16954.3626456, -16965.2430176,
          0.415584220433, 0.000463694960355
        ],
        [0.262554504004, 25, 0.0028098667511, -16954.5879523, -16966.2139197,
          0.420499299685, 0.000175620404158
        ],
        [0.0460186091847, 717, 0.00139592815635, -16955.2875299,
          -16966.43475, 0.462385847841, 0.000140821693964
        ]
      ], "nm": [["Pros_25726baf15005d4fc2d1e47eb24465db", 1]]
    },
    {"p":
      [
        [0.158214190425, 318, 1, -15201.0983028, -15205.2108227,
          0.129668342986, 1
        ]
      ], "nm": [["Neodaly_7f60e274666adb52d03dac9294cf2080", 1]]
    },
    {"p":
      [
        [0.26950770187, 22, 0.798432860307, -16634.8121496, -16639.5880216,
          0.166473262132, 0.931038090969
        ],
        [0.0230782326423, 304, 0.0622461366461, -16637.363704,
          -16642.6439946, 0.220455881297, 0.0438303785123
        ],
        [5.47423563758e-06, 305, 0.0376674757951, -16637.8660035,
          -16643.7743237, 0.220843832471, 0.0141540120213
        ],
        [0.262554504004, 25, 0.0376577934357, -16637.8662606, -16645.5541328,
          0.220840850951, 0.00238736207349
        ],
        [0.16111416076, 34, 0.0308050303089, -16638.0671225, -16645.3202094,
          0.227339492374, 0.00301654565671
        ],
        [0.0223503475576, 303, 0.0307938550211, -16638.0674853,
          -16644.777217, 0.227352247628, 0.00519192662712
        ],
        [7.01832190593e-06, 306, 0.00239684848596, -16640.6206457,
          -16647.3874837, 0.223918035547, 0.000381684139954
        ]
      ], "nm": [["Pros_e9981789647ccab5b20d699f6455b86a", 1]]
    },
    {"p":
      [
        [5.00000250015e-07, 460, 0.199566061425, -16250.9328136,
          -16254.4821871, 0.152686965796, 0.27782238568
        ],
        [8.20304005173e-06, 461, 0.199565941215, -16250.9328142,
          -16254.4822023, 0.15269279611, 0.277818159072
        ],
        [5.66206055165e-06, 462, 0.199430912028, -16250.933491,
          -16255.2887119, 0.152695158392, 0.12402177771
        ],
        [5.18348234966e-06, 468, 0.0525003291979, -16252.2681394,
          -16256.5535962, 0.161025291521, 0.0350078696385
        ],
        [5.00000250015e-07, 466, 0.038428426157, -16252.5801614,
          -16256.3353367, 0.161467374519, 0.0435466304793
        ],
        [8.04225635898e-06, 470, 0.0384246888376, -16252.5802587,
          -16256.3405805, 0.161473232879, 0.0433188810896
        ],
        [0.00425986401037, 469, 0.0383711657971, -16252.5816526,
          -16256.8231289, 0.161471929558, 0.0267367805931
        ],
        [6.62300712131e-06, 471, 0.0380328343184, -16252.590509,
          -16256.6532775, 0.161467704982, 0.0316865267107
        ],
        [0.0021678377288, 465, 0.037913392546, -16252.5936545,
          -16256.8921263, 0.161491745281, 0.0249542162623
        ],
        [7.23296863946e-06, 463, 0.0213000298822, -16253.1702504,
          -16257.0896555, 0.168218747184, 0.0204813266479
        ],
        [0.00630960467767, 459, 0.021284384715, -16253.1709852, -16257.59041,
          0.168221361866, 0.0124131827149
        ],
        [0.00108130162803, 474, 0.0212505373162, -16253.1725767,
          -16257.092652, 0.168272828116, 0.020420047053
        ],
        [7.48686195937e-06, 475, 0.0212390270783, -16253.1731185,
          -16258.2168046, 0.168279188739, 0.00663503859856
        ],
        [0.00734090269379, 472, 0.0212094922775, -16253.17451,
          -16257.3297358, 0.168282838865, 0.016109888626
        ],
        [6.71939968566e-06, 464, 0.0168759116253, -16253.4030716,
          -16257.4440466, 0.165395666201, 0.0143697096117
        ],
        [0.0021075944874, 467, 0.0107181133844, -16253.8570237,
          -16258.2915299, 0.169837754503, 0.00615730514793
        ],
        [5.00000250015e-07, 455, 0.00597219004412, -16254.4418452,
          -16258.5776729, 0.177280720261, 0.00462509177308
        ],
        [0.00104887736554, 458, 0.00597218867311, -16254.4418454,
          -16258.5776825, 0.177280715562, 0.00462504725099
        ],
        [5.00000250015e-07, 457, 0.00597218828905, -16254.4418455,
          -16258.5776733, 0.177280732043, 0.00462508991475
        ],
        [8.25599082265e-06, 456, 0.00597218519332, -16254.441846,
          -16258.5776829, 0.177280722348, 0.00462504542446
        ]
      ], "nm": [["Neodaly_d3e67139404792c9e838aeaa7c1901f0", 1]]
    },
    {"p":
      [
        [5.02039732454e-06, 31, 1, -16628.59573, -16642.4525041,
          0.538854727665, 1
        ]
      ], "nm": [["Kaly_e7661bd6ca82d69ba96637cb9906c5bf", 1]]
    },
    {"p":
      [
        [0.0123535658277, 57, 1, -13012.2328156, -13015.3388422,
          0.0688434242916, 1
        ]
      ], "nm": [["Kaly_0c6f6e3c2de27d52ab7c9eb5fc9b937a", 1]]
    },
    {"p":
      [
        [0.012210770917, 57, 1, -14712.219824, -14714.9440418,
          0.0541966506097, 1
        ]
      ], "nm": [["Kaly_a225610af2dd524c44bb3cf9962489fb", 1]]
    },
    {"p":
      [
        [0.0533006029589, 254, 0.098455287782, -13903.3506685,
          -13939.1858292, 1.99999275208, 0.108916983638
        ],
        [0.0454149387596, 279, 0.0984522412791, -13903.3506994,
          -13939.2399622, 1.99999275208, 0.103177724001
        ],
        [5.53558799363e-06, 280, 0.0984420548164, -13903.3508029,
          -13939.633681, 1.99999275208, 0.0695978856636
        ],
        [0.0804519577327, 248, 0.0858182174077, -13903.4880397,
          -13939.9591282, 1.99999275208, 0.0502638936841
        ],
        [0.0907712612234, 57, 0.0758268293946, -13903.6118188,
          -13941.3841733, 1.99999275208, 0.0120883459472
        ],
        [0.266451154311, 22, 0.0679944536313, -13903.7208448, -13939.198605,
          1.99999275208, 0.107534334493
        ],
        [6.64662308064e-06, 282, 0.0479448207683, -13904.0702202,
          -13941.5028403, 1.99999275208, 0.0107357027139
        ],
        [0.139682231096, 718, 0.0397581698534, -13904.2574556, -13939.446271,
          1.99999275208, 0.0839435230179
        ],
        [0.0252680310393, 729, 0.0397555100693, -13904.2575225,
          -13939.1442381, 1.99999275208, 0.113542481707
        ],
        [7.08425967001e-06, 730, 0.0397520530863, -13904.2576095,
          -13939.2976075, 1.99999275208, 0.0973981936191
        ],
        [0.0259313902809, 304, 0.0355064096058, -13904.3705577,
          -13939.8800444, 1.99999275208, 0.0544003578052
        ],
        [5.47423563758e-06, 305, 0.0346830254837, -13904.3940206,
          -13939.9980954, 1.99999275208, 0.0483429223116
        ],
        [0.262554504004, 25, 0.0346786456042, -13904.3941469, -13941.9295265,
          1.99999275208, 0.00700685316806
        ],
        [0.0223503475576, 303, 0.0321983413048, -13904.468356,
          -13940.8211763, 1.99999275208, 0.0212262554122
        ],
        [0.16111416076, 34, 0.032193220148, -13904.4685151, -13942.1929657,
          1.99999275208, 0.00538409603693
        ],
        [0.00926912707045, 306, 0.0301487841214, -13904.5341264,
          -13939.9831125, 1.99999275208, 0.0490726908524
        ],
        [0.0172408116626, 266, 0.0291237963121, -13904.5687154,
          -13941.8193278, 1.99999275208, 0.0078231504776
        ],
        [0.0522708804425, 717, 0.0278285699935, -13904.6142078,
          -13940.6014173, 1.99999275208, 0.0264431701729
        ],
        [0.153749538038, 725, 0.0257214978231, -13904.6929438,
          -13941.3714148, 1.99999275208, 0.0122435636276
        ],
        [0.163455581937, 728, 0.0257180715151, -13904.6930771,
          -13941.4915249, 1.99999275208, 0.0108578716505
        ]
      ], "nm": [["Pros_739088ae0c306fa9c20abd67948cd8bb", 1]]
    },
    {"p":
      [
        [0.27878852855, 22, 0.837400538809, -16647.6772182, -16658.4962085,
          0.447783854461, 0.943579995798
        ],
        [0.014121937369, 306, 0.0552443380153, -16650.3957549,
          -16662.1207904, 0.511527243089, 0.0251560716987
        ],
        [0.0448394641074, 305, 0.0481822463224, -16650.5325301,
          -16662.2906586, 0.510158458655, 0.0212260893817
        ],
        [0.0450880362336, 717, 0.0226479095819, -16651.2874532,
          -16664.0611135, 0.53947199776, 0.00361385890326
        ],
        [8.52604718893e-06, 718, 0.0172673032283, -16651.558706,
          -16665.1126633, 0.545926121163, 0.00126266719666
        ],
        [0.0183979553151, 304, 0.00580482323865, -16652.6488316,
          -16664.2966118, 0.516823609053, 0.00285558808039
        ],
        [0.0223503475576, 303, 0.00437475931898, -16652.9316692,
          -16665.0252336, 0.519722463293, 0.0013780315602
        ],
        [0.16111416076, 34, 0.00437457711776, -16652.9317109, -16666.0714968,
          0.519718766935, 0.000484030602673
        ],
        [0.262554504004, 25, 0.00383599936023, -16653.0630907, -16667.058615,
          0.525628539943, 0.000180373530927
        ],
        [0.0402448733535, 126, 0.000867505006926, -16654.5496547,
          -16666.6803765, 0.532368445166, 0.000263293247921
        ]
      ], "nm": [["Pros_d49c93e28b83c2f845603922757870b4", 1]]
    },
    {"p":
      [
        [6.12971939198e-06, 102, 0.340554732566, -16618.9836659,
          -16623.1970991, 0.177677748454, 0.554030521552
        ],
        [0.044179752521, 101, 0.311157924615, -16619.0739412, -16624.2991947,
          0.177916362202, 0.184034681755
        ],
        [6.69097479602e-06, 103, 0.310433359585, -16619.0762725,
          -16624.0198223, 0.17792005116, 0.243348986571
        ],
        [0.0114243615026, 100, 0.0189294202153, -16621.8735245,
          -16627.4815935, 0.187406665725, 0.00763486603515
        ],
        [8.33899277842e-06, 104, 0.0189245630198, -16621.8737811,
          -16627.1208932, 0.18740678045, 0.0109509440871
        ]
      ], "nm": [["Kaly_8512795eb9a5380bb6428d84a3ea0c07", 1]]
    },
    {"p":
      [
        [0.0622146504582, 312, 0.79333408005, -16169.0187794, -16171.6295937,
          0.0891664012768, 0.855449840061
        ],
        [0.0820761952845, 315, 0.124900852824, -16170.8675036,
          -16173.8676462, 0.0848413891958, 0.0912474431346
        ],
        [5.18558389929e-06, 316, 0.0476297575811, -16171.8315661,
          -16174.7424689, 0.0982487894174, 0.0380443394041
        ],
        [0.0694678410905, 308, 0.0189606541685, -16172.7526578,
          -16176.5107422, 0.101518667091, 0.00649140469728
        ],
        [0.395785081821, 318, 0.0045341075594, -16174.1833956,
          -16177.9973659, 0.0861538614539, 0.00146793294797
        ],
        [0.0128639186044, 309, 0.00352506238877, -16174.4351257,
          -16177.1593286, 0.111296223739, 0.00339360432695
        ],
        [9.40119542058e-06, 317, 0.0035250570034, -16174.4351272,
          -16177.4560308, 0.11129961551, 0.00252234842961
        ],
        [0.0320323755589, 307, 0.00239536311763, -16174.821489,
          -16178.5781931, 0.110179690799, 0.000821213648847
        ],
        [0.0272192926848, 311, 0.00119506530739, -16175.516823, -16178.9577,
          0.108800847774, 0.000561873349433
        ]
      ], "nm": [["Neodaly_ba1167c43c4cf004bd0e4bfb1b448ac3", 1]]
    },
    {"p":
      [
        [8.94059382146e-06, 114, 0.948487162867, -14550.5779378,
          -14561.2405763, 0.431295073655, 0.981393189583
        ],
        [0.0110058902089, 121, 0.0234430340029, -14554.2782326,
          -14565.7693431, 0.479423063548, 0.0105931376142
        ],
        [9.17699145735e-06, 122, 0.0234273019255, -14554.2789039,
          -14566.1792836, 0.479420119851, 0.00703055632618
        ],
        [0.00799005074411, 119, 0.00128571363217, -14557.1814921,
          -14568.8889169, 0.535269567878, 0.000467962377052
        ],
        [0.0618129534716, 120, 0.00128564756184, -14557.1815435,
          -14569.8988827, 0.535269474794, 0.000170446607226
        ],
        [0.0735924601318, 117, 0.00109365083036, -14557.3432846,
          -14569.7966999, 0.533454491531, 0.000188784249288
        ],
        [0.0275284113953, 118, 0.000977489180351, -14557.4555741,
          -14569.9879409, 0.546080462016, 0.000155923243492
        ]
      ], "nm": [["Kaly_f6845d3aa9680a17f2de4f4dd2fc490c", 1]]
    },
    {"p":
      [
        [0.0102815338103, 304, 0.170387676863, -16978.9595001,
          -16988.4676437, 0.406913486591, 0.366513067701
        ],
        [0.156651451788, 34, 0.158611348174, -16979.0311195, -16989.7646224,
          0.405878291151, 0.100188706924
        ],
        [0.0223503475576, 303, 0.153401877422, -16979.0645153,
          -16989.2717604, 0.409562146741, 0.164008358572
        ],
        [0.24335203086, 25, 0.148035474455, -16979.1001244, -16989.4498019,
          0.390150053336, 0.137259858679
        ],
        [0.0400568046457, 215, 0.130501627696, -16979.2261907,
          -16990.0466845, 0.444068554341, 0.0755650069904
        ],
        [5.47423563758e-06, 305, 0.0743675331204, -16979.7885569,
          -16990.249257, 0.411390797317, 0.061708449633
        ],
        [0.306651807271, 22, 0.034862453339, -16980.546166, -16990.8780315,
          0.396287968093, 0.0329057157638
        ],
        [0.0626497890839, 216, 0.0214161767979, -16981.0334298,
          -16993.2732941, 0.46824991768, 0.002999314568
        ],
        [5.95699833461e-06, 217, 0.0214060794783, -16981.0339014,
          -16992.3826708, 0.468246595758, 0.00730827303733
        ],
        [0.0733456936533, 126, 0.0114683468539, -16981.6579856,
          -16991.982712, 0.43665860209, 0.0109022139952
        ],
        [8.38776405051e-06, 127, 0.0114659917034, -16981.658191,
          -16991.7896454, 0.436666193379, 0.0132239876369
        ],
        [0.0369585100613, 113, 0.0114629146642, -16981.6584594,
          -16992.8536114, 0.43666822178, 0.00456339319763
        ],
        [0.0155468429164, 214, 0.0106863355072, -16981.7286105,
          -16992.4787061, 0.455285033003, 0.00663906918083
        ],
        [0.0525542537476, 302, 0.010243954502, -16981.7708887,
          -16992.9153303, 0.437981349861, 0.0042902607811
        ],
        [0.0384262371818, 219, 0.00729798353557, -16982.1099783,
          -16992.813985, 0.457754445283, 0.00474785436309
        ],
        [0.0652366432757, 213, 0.00636932503828, -16982.2460829,
          -16993.8254442, 0.464388198153, 0.00172673731261
        ],
        [0.099991206385, 212, 0.00636900466347, -16982.2461332,
          -16994.2632729, 0.464384646091, 0.0011144989485
        ],
        [6.31790868571e-06, 209, 0.00471040477487, -16982.5478025,
          -16994.0819453, 0.468027183402, 0.00133607014224
        ],
        [7.01832190593e-06, 306, 0.00422672176947, -16982.6561497,
          -16993.717241, 0.429863767625, 0.00192405869261
        ],
        [0.0103959881545, 207, 0.00270876964201, -16983.1010819,
          -16994.2992605, 0.473668774811, 0.00107510388182
        ]
      ], "nm": [["Pros_9a08815d3f23d89dd2871d7c4ff2ff5e", 1]]
    },
    {"p":
      [
        [9.80373049079e-06, 53, 0.15244564046, -13757.6254152,
          -13808.6428603, 1.99999275208, 0.207510272573
        ],
        [0.185550359546, 716, 0.0883149013663, -13758.1713145,
          -13810.1515349, 1.99999275208, 0.0459018902346
        ],
        [6.50354082386e-06, 717, 0.0725631820687, -13758.3677656,
          -13810.0860321, 1.99999275208, 0.0490092527445
        ],
        [0.0249818648144, 705, 0.0725274649869, -13758.368258,
          -13811.1369113, 1.99999275208, 0.0171351161327
        ],
        [0.270437887031, 22, 0.0710202658687, -13758.389258, -13809.1303622,
          1.99999275208, 0.127444250906
        ],
        [0.00497719783758, 49, 0.0570708070144, -13758.6079306,
          -13809.339794, 1.99999275208, 0.103363009873
        ],
        [0.0116746625353, 54, 0.0499563502058, -13758.7410737,
          -13809.9473003, 1.99999275208, 0.0563026075514
        ],
        [0.0448394641074, 305, 0.044657078708, -13758.8532105,
          -13809.6706529, 1.99999275208, 0.0742463282853
        ],
        [7.01832190593e-06, 306, 0.044651890787, -13758.8533267,
          -13810.3075237, 1.99999275208, 0.039272221899
        ],
        [5.21203095488e-06, 55, 0.0443081051679, -13758.8610557,
          -13809.9861149, 1.99999275208, 0.0541591139655
        ],
        [0.0515342247624, 48, 0.0431447718101, -13758.8876621,
          -13809.9731155, 1.99999275208, 0.0548677458488
        ],
        [0.158809097188, 46, 0.0423778312529, -13758.9055979, -13811.3779046,
          1.99999275208, 0.0134655775147
        ],
        [0.262554504004, 25, 0.0421176798892, -13758.9117557, -13811.5609529,
          1.99999275208, 0.011213162533
        ],
        [0.0373522583138, 304, 0.0421140437318, -13758.911842,
          -13810.3870202, 1.99999275208, 0.0362710899909
        ],
        [7.56266494848e-06, 50, 0.0418256378502, -13758.9187138,
          -13810.1675075, 1.99999275208, 0.0451745405384
        ],
        [6.53158495905e-06, 67, 0.0262594065273, -13759.384199,
          -13811.0685624, 1.99999275208, 0.0183472333931
        ],
        [0.0393404980685, 718, 0.0201317810873, -13759.6499236,
          -13811.1611465, 1.99999275208, 0.0167248337065
        ],
        [0.0440812232975, 61, 0.0161278023505, -13759.8716787,
          -13811.8628929, 1.99999275208, 0.00829081490057
        ],
        [6.15635782741e-06, 125, 0.0142147793305, -13759.9979411,
          -13811.8318645, 1.99999275208, 0.00855209813889
        ],
        [5.18573581388e-06, 68, 0.0141705795359, -13760.0010554,
          -13811.432601, 1.99999275208, 0.0127488392703
        ]
      ], "nm": [["Kaly_e7e1e0b3d85bb0490e39b7f3cf417345", 1]]
    },
    {"p":
      [
        [0.0110189727288, 57, 1, -13021.4707447, -13024.9889045,
          0.0873658384126, 1
        ]
      ], "nm": [["Kaly_3b888154be46532ecae402ba70b69c88", 1]]
    },
    {"p":
      [
        [5.02039732454e-06, 31, 1, -16511.9531851, -16518.1756076,
          0.154447196982, 1
        ]
      ], "nm": [["Kaly_183fdbacc5b1e9c6242e42ac34b9234c", 1]]
    },
    {"p":
      [
        [0.264833460771, 22, 0.887494077302, -16881.2167038, -16885.1054408,
          0.126863364149, 0.963814811016
        ],
        [0.0259224382828, 304, 0.0364701603861, -16884.4086112,
          -16888.8779227, 0.18272276703, 0.0221628449213
        ],
        [0.258261381448, 25, 0.0254046489168, -16884.7701735, -16890.7777931,
          0.178034066202, 0.00331529583118
        ],
        [5.47423563758e-06, 305, 0.023950918197, -16884.829099,
          -16889.881579, 0.182371747075, 0.00812349885166
        ],
        [0.16111416076, 34, 0.0133406611761, -16885.414289, -16892.3601677,
          0.191952059507, 0.000681248740016
        ],
        [0.0223503475576, 303, 0.0133395340223, -16885.4143735,
          -16891.3332759, 0.191954538773, 0.00190230064002
        ]
      ], "nm": [["Pros_51c0a40055bd12434ced40da1238184b", 1]]
    },
    {"p":
      [
        [9.62183768892e-06, 27, 1, -16047.7923889, -16051.9121116,
          6.11351501465e-06, 1
        ]
      ], "nm": [["Kaly_5f0816962646fc4a43a14243ceacba03", 1]]
    },
    {"p":
      [
        [7.54824958477e-06, 95, 0.155264049764, -15518.6000926,
          -15561.3666857, 1.99999275208, 0.113819967675
        ],
        [0.0310696194736, 101, 0.0762113086545, -15519.31171, -15561.2396728,
          1.99999275208, 0.129234792899
        ],
        [0.006270702938, 102, 0.0754986046003, -15519.3211057,
          -15561.0713654, 1.99999275208, 0.152923581793
        ],
        [6.69097479602e-06, 103, 0.0754713193691, -15519.3214671,
          -15561.3442824, 1.99999275208, 0.116398695205
        ],
        [0.0114243615026, 100, 0.0588310321909, -15519.5705504,
          -15562.4717219, 1.99999275208, 0.0376970467389
        ],
        [8.33899277842e-06, 104, 0.0588165241732, -15519.570797,
          -15562.3291823, 1.99999275208, 0.0434721876638
        ],
        [6.07171854403e-06, 99, 0.054486317285, -15519.6472702,
          -15562.368742, 1.99999275208, 0.0417860149051
        ],
        [6.39174374462e-06, 86, 0.0418614735325, -15519.9108539,
          -15562.4750124, 1.99999275208, 0.0375732108372
        ],
        [6.53158495905e-06, 67, 0.0402501307941, -15519.9501066,
          -15563.1155915, 1.99999275208, 0.0198005991925
        ],
        [7.89975058378e-06, 85, 0.0352951783776, -15520.0814735,
          -15562.6907455, 1.99999275208, 0.0302821441228
        ],
        [5.18573581388e-06, 68, 0.0347388571085, -15520.097361,
          -15562.8071081, 1.99999275208, 0.0269557225038
        ],
        [0.0229733328234, 84, 0.0337451553472, -15520.126383, -15562.4884012,
          1.99999275208, 0.0370735014511
        ],
        [8.38701905075e-06, 73, 0.0333213281212, -15520.1390222,
          -15562.7807753, 1.99999275208, 0.0276749686115
        ],
        [0.00509732121177, 69, 0.0333208952834, -15520.1390352,
          -15562.8487687, 1.99999275208, 0.0258558009306
        ],
        [5.3367465184e-06, 81, 0.0323692622131, -15520.1680106,
          -15562.8272797, 1.99999275208, 0.0264174284723
        ],
        [9.65256965126e-06, 87, 0.032332568837, -15520.1691448,
          -15562.8299218, 1.99999275208, 0.0263477249381
        ],
        [0.00740565681563, 89, 0.0320810857753, -15520.1769532,
          -15562.7863929, 1.99999275208, 0.0275199388754
        ],
        [0.00592139188476, 82, 0.0320556742337, -15520.1777456,
          -15562.8347625, 1.99999275208, 0.0262204916091
        ],
        [9.47433761762e-06, 83, 0.0320556534186, -15520.1777463,
          -15562.825482, 1.99999275208, 0.0264649628475
        ],
        [5.81885310327e-06, 88, 0.0319935809205, -15520.1796846,
          -15562.8248679, 1.99999275208, 0.026481218729
        ]
      ], "nm": [["Kaly_1f94ec02795826ec9441136438f01688", 1]]
    },
    {"p":
      [
        [0.254968020886, 22, 0.9105318931, -17044.0645339, -17048.0269359,
          0.133796494381, 0.981615739614
        ],
        [0.000318989578679, 304, 0.0191631139545, -17047.9255756,
          -17052.885903, 0.20332201056, 0.00761585892666
        ],
        [0.0223503475576, 303, 0.0191528926653, -17047.9261091,
          -17053.763574, 0.203452398052, 0.00316629402591
        ],
        [0.16111416076, 34, 0.019149350928, -17047.926294, -17055.0445229,
          0.203451204533, 0.000879512850173
        ],
        [0.00970678994159, 126, 0.0103161275177, -17048.5448544,
          -17053.9099778, 0.199310558723, 0.00273507273791
        ],
        [0.0502899883053, 125, 0.008344176938, -17048.7569989,
          -17054.8216515, 0.205392255967, 0.00109909192104
        ],
        [0.0187853015132, 122, 0.00833621329172, -17048.7579538,
          -17054.5642726, 0.205541296543, 0.00142171404126
        ],
        [0.00792454334378, 305, 0.00259147431579, -17049.9263359,
          -17054.6271785, 0.196807115889, 0.00133503467481
        ],
        [0.262554504004, 25, 0.00241475728887, -17049.9969641,
          -17056.9435072, 0.199232294694, 0.000131681208661
        ]
      ], "nm": [["Pros_e2b2bc688a14d3b1afd8795e1da65e0b", 1]]
    },
    {"p":
      [
        [8.94241557043e-06, 207, 1, -15865.405307, -15869.3389855,
          6.11351501465e-06, 1
        ]
      ], "nm": [["Kaly_1bc3fbf40435f1baab1037127d272179", 1]]
    },
    {"p":
      [
        [0.0195773192602, 196, 0.492051748011, -16805.3075897, -16806.724574,
          0.0185314159455, 0.648092186294
        ],
        [0.0981479998942, 197, 0.298178478084, -16805.8084814, -16807.747244,
          0.0130412276734, 0.233075616417
        ],
        [8.23230672728e-06, 198, 0.209769773905, -16806.160163,
          -16808.4208945, 0.0180064767124, 0.118832197289
        ]
      ], "nm": [["Kaly_0feacddde5a0f0bdd657bb6153a1155c", 1]]
    },
    {"p":
      [
        [9.28676871291e-06, 42, 1, -17010.9628621, -17016.1496656,
          0.144007427195, 1
        ]
      ], "nm": [["Kaly_49247d0d9a481004cb9eecabb763b510", 1]]
    },
    {"p":
      [
        [0.271252454621, 22, 0.929114911501, -16949.4387599, -16958.2525016,
          0.355771573045, 0.974082376386
        ],
        [0.037657461646, 305, 0.0280860208299, -16952.9377204,
          -16962.4229526, 0.410155528671, 0.015044987504
        ],
        [7.01832190593e-06, 306, 0.0267974071859, -16952.9846872,
          -16963.3284979, 0.414488876038, 0.00608300923435
        ],
        [0.0175925257933, 304, 0.00474081687282, -16954.7167829,
          -16964.1577297, 0.4134468944, 0.00265453026178
        ],
        [0.0212391130075, 303, 0.00353600736472, -16955.0099941,
          -16964.8280943, 0.415031560113, 0.00135785082541
        ],
        [0.16111416076, 34, 0.00351649079894, -16955.0155288, -16965.9064678,
          0.416187519573, 0.000461870691719
        ],
        [0.262554504004, 25, 0.00280826937195, -16955.2404239,
          -16966.8781405, 0.421120563584, 0.000174794715154
        ],
        [0.0460188691907, 717, 0.0014000760749, -16955.9364658,
          -16967.0959733, 0.463130483753, 0.000140580381473
        ]
      ], "nm": [["Pros_c0cfa856c381ed125ff17c381677e0e0", 1]]
    },
    {"p":
      [
        [0.0360893745347, 430, 0.46481058461, -16296.8052404, -16298.8649957,
          0.0489483891496, 0.48791438896
        ],
        [0.0242937983666, 431, 0.238903810422, -16297.4708094,
          -16299.4998303, 0.0496229175147, 0.258605917513
        ],
        [6.42896727779e-06, 436, 0.128238350548, -16298.0929798,
          -16300.7263499, 0.0545501901026, 0.075852130258
        ],
        [0.00868246485446, 435, 0.128198634856, -16298.0932895,
          -16300.0550869, 0.0545537346665, 0.148420391171
        ],
        [0.00927966856026, 434, 0.0214451037557, -16299.8813741,
          -16302.3310939, 0.0596916040784, 0.0152418023536
        ],
        [0.00895147935879, 433, 0.0175890408883, -16300.0795944,
          -16302.482585, 0.0678039696863, 0.0130991929581
        ],
        [0.00533354247714, 432, 0.000814474920793, -16303.1520821,
          -16305.1988019, 0.0716326496651, 0.000866176786096
        ]
      ], "nm": [["Neodaly_bb2220949bed2569f9d52d4e29d95ba0", 1]]
    },
    {"p":
      [
        [6.72244478519e-06, 118, 1, -16814.8727034, -16817.0533649,
          0.0157767294657, 1
        ]
      ], "nm": [["Kaly_8fec6d523956d467ac50dfb21574d87a", 1]]
    },
    {"p":
      [
        [0.266104740145, 22, 0.678486751351, -16860.2032626, -16867.6080491,
          0.287156604904, 0.876892794421
        ],
        [0.0194858302203, 304, 0.0807668228718, -16862.3315612,
          -16870.5604733, 0.348421726504, 0.045785181548
        ],
        [0.145251694117, 34, 0.0644633410085, -16862.5570308, -16871.301714,
          0.341486473268, 0.0218176610247
        ],
        [0.249710351756, 25, 0.0553508060117, -16862.7094363, -16871.5896414,
          0.336163761672, 0.0163592316181
        ],
        [0.0223503475576, 303, 0.0537154687817, -16862.7394265,
          -16871.8172907, 0.353923304042, 0.0130285496016
        ],
        [5.47423563758e-06, 305, 0.0479647694532, -16862.8526607,
          -16871.346041, 0.350991900915, 0.0208716724241
        ],
        [0.00477007225586, 306, 0.0105282915684, -16864.3690614,
          -16873.0195722, 0.344777624952, 0.00391518129826
        ],
        [0.0462407971015, 126, 0.0027924923482, -16865.696193,
          -16874.8851218, 0.379437536167, 0.00060611354252
        ],
        [0.00428614742981, 127, 0.00174199374502, -16866.1680972,
          -16875.378303, 0.390359030325, 0.000370141774883
        ],
        [0.0525542537476, 302, 0.0017419301697, -16866.1681337,
          -16876.2631893, 0.390357952341, 0.000152780126678
        ],
        [0.0369585100613, 113, 0.00159798172746, -16866.2543861,
          -16876.5109473, 0.392341841762, 0.000119252349559
        ],
        [0.000214144371672, 130, 0.00084935096295, -16866.8864103,
          -16876.8923192, 0.411740485717, 8.14402707048e-05
        ]
      ], "nm": [["Pros_bed3558e85336ed51a22b1a519c26dd8", 1]]
    },
    {"p":
      [
        [0.209624394217, 25, 0.825075581423, -16117.5624295, -16123.7125443,
          0.221863418464, 0.94116124562
        ],
        [5.57696413707e-06, 105, 0.126431112151, -16119.4382069,
          -16126.8999227, 0.233329574832, 0.0388510851358
        ],
        [0.308849149062, 22, 0.0164333298867, -16121.4785929, -16128.5801137,
          0.250390642984, 0.00723944871264
        ],
        [5.47423563758e-06, 305, 0.0155721377663, -16121.5324212,
          -16128.7289781, 0.273295762549, 0.00623813099181
        ],
        [0.0373522583138, 304, 0.0155695137223, -16121.5325897,
          -16128.7180227, 0.273296185389, 0.00630684817767
        ],
        [0.153576909776, 34, 0.000918325050794, -16124.3631083,
          -16132.1530198, 0.276917243332, 0.000203241362452
        ]
      ], "nm": [["Kaly_b6307bdf7c121c21b2f94c7b71d60f96", 1]]
    },
    {"p":
      [
        [0.00679410014455, 304, 0.300350817443, -15753.9239242,
          -15759.2691965, 0.22037027431, 0.553132131142
        ],
        [0.0223503475576, 303, 0.277654917866, -15754.0024963,
          -15759.8430676, 0.222036151074, 0.311601729155
        ],
        [0.16111416076, 34, 0.277511242672, -15754.0030139, -15761.470753,
          0.222035568188, 0.0611934651521
        ],
        [5.47423563758e-06, 305, 0.0545036691203, -15755.6306074,
          -15762.0155332, 0.223089200689, 0.0354903269357
        ],
        [0.262554504004, 25, 0.0544955776036, -15755.6307558, -15763.47648,
          0.223094188839, 0.00823434162474
        ],
        [0.0525542537476, 302, 0.00718216732455, -15757.6572742,
          -15764.419375, 0.244227514593, 0.00320726467437
        ],
        [0.00428614742981, 127, 0.00718148614524, -15757.657369,
          -15763.4318965, 0.244229921643, 0.00860976388637
        ],
        [0.0638601886994, 126, 0.00627175723745, -15757.7928188,
          -15763.8260827, 0.240471434335, 0.00580494833099
        ],
        [0.0369585100613, 113, 0.00588546486828, -15757.8563896,
          -15764.6632771, 0.246182832817, 0.00251309828449
        ],
        [0.301959156318, 22, 0.00584289443776, -15757.8636491,
          -15763.3834014, 0.204543138219, 0.00903758499906
        ],
        [0.0043893256347, 144, 0.000894392744629, -15759.7404857,
          -15766.2771231, 0.263567706909, 0.000500408908493
        ],
        [7.01832190593e-06, 306, 0.000783453641851, -15759.8729188,
          -15767.3027819, 0.239138014599, 0.000179426702555
        ],
        [0.0128053369159, 143, 0.000721174280628, -15759.9557498,
          -15766.5686101, 0.26831502638, 0.00037388138009
        ],
        [0.0567486527232, 134, 0.000720984615482, -15759.9560129,
          -15767.6915747, 0.26831483744, 0.00012162882461
        ]
      ], "nm": [["Pros_60162e211ef37198d6e2c74ab4709365", 1]]
    },
    {"p":
      [
        [0.0142372013512, 57, 1, -15250.1886365, -15252.9290211,
          0.0407352730836, 1
        ]
      ], "nm": [["Kaly_e875782ac3f5d26eaa6956dd4cc35685", 1]]
    },
    {"p":
      [
        [0.00649684015356, 126, 0.249200698548, -16635.4042999,
          -16642.4940387, 0.267727729951, 0.19484888112
        ],
        [0.0492332957134, 125, 0.228414448465, -16635.4913967,
          -16643.0082629, 0.269401176252, 0.116512677584
        ],
        [0.0187853015132, 122, 0.225183054706, -16635.5056448,
          -16642.6885291, 0.270926267151, 0.160410135686
        ],
        [0.25949544266, 22, 0.192102374665, -16635.66453, -16641.6002784,
          0.225844705586, 0.476269841331
        ],
        [0.0151732112047, 304, 0.0285613106711, -16637.5705054,
          -16644.4846085, 0.291913920813, 0.0266197794763
        ],
        [0.0199373103587, 303, 0.0225509650576, -16637.8067806,
          -16645.1206487, 0.293050766856, 0.014092100131
        ],
        [0.16111416076, 34, 0.0217134474743, -16637.8446267, -16647.1869256,
          0.294525105669, 0.00178485550979
        ],
        [5.47423563758e-06, 305, 0.0131223752844, -16638.3482396,
          -16645.912418, 0.296119692463, 0.00638432046095
        ],
        [0.262554504004, 25, 0.0131184600738, -16638.348538, -16647.8045314,
          0.296116686519, 0.000962454579454
        ],
        [8.38776405051e-06, 127, 0.00145322785456, -16640.5487713,
          -16647.976075, 0.313968142689, 0.000810736702536
        ],
        [0.0369585100613, 113, 0.00145274897579, -16640.5491008,
          -16649.1604766, 0.313959675586, 0.000248028012033
        ],
        [0.00376716692406, 306, 0.0012956598477, -16640.6635383,
          -16648.422751, 0.300197520592, 0.000518669701451
        ],
        [0.0525542537476, 302, 0.00124288486553, -16640.7051233,
          -16649.2779261, 0.315281878214, 0.000220542900493
        ],
        [0.0366117316989, 114, 0.000588343510362, -16641.4530027,
          -16648.9151897, 0.290414244473, 0.000316976804568
        ]
      ], "nm": [["Pros_84947c559101de1d57ba23926ebb30e2", 1]]
    },
    {"p":
      [
        [5.02039732454e-06, 31, 1, -16723.3302293, -16726.4003898,
          0.0289746921163, 1
        ]
      ], "nm": [["Kaly_f87c5094fbbaffc42b097af52783cd37", 1]]
    },
    {"p":
      [
        [5.50083176072e-06, 473, 0.100251304249, -15915.6723142,
          -15975.2587673, 1.99999275208, 0.0760499125421
        ],
        [8.86399489097e-06, 431, 0.0726369500222, -15915.9945205,
          -15975.0234485, 1.99999275208, 0.0962268789019
        ],
        [0.00927966856026, 434, 0.0503180823577, -15916.3616297,
          -15975.3662212, 1.99999275208, 0.0683017904771
        ],
        [8.48725792224e-06, 435, 0.0503180358535, -15916.3616307,
          -15975.3691205, 1.99999275208, 0.0681040478185
        ],
        [0.0116379700648, 433, 0.0500402533116, -15916.3671665,
          -15975.5830392, 1.99999275208, 0.0549881662546
        ],
        [0.0064860775687, 432, 0.0500288305334, -15916.3673948,
          -15975.6621782, 1.99999275208, 0.050804200001
        ],
        [6.42896727779e-06, 436, 0.0499979119403, -15916.368013,
          -15975.4733708, 1.99999275208, 0.0613617308723
        ],
        [0.0463140340571, 430, 0.0499939354621, -15916.3680925,
          -15975.9323726, 1.99999275208, 0.0387753430732
        ],
        [0.0143400015185, 507, 0.0472629418874, -15916.4242677,
          -15975.598799, 1.99999275208, 0.054128357684
        ],
        [8.35285357591e-06, 442, 0.0463211382561, -15916.4443958,
          -15975.5835653, 1.99999275208, 0.0549592410443
        ],
        [5.54760797785e-06, 508, 0.0460426774188, -15916.4504255,
          -15976.1123026, 1.99999275208, 0.0323901562243
        ],
        [0.415004143544, 737, 0.0458793177099, -15916.4539798,
          -15976.8242389, 1.99999275208, 0.0158936281112
        ],
        [7.62978083442e-06, 482, 0.0436062221776, -15916.5047944,
          -15975.7810522, 1.99999275208, 0.0451100459198
        ],
        [0.00566837907019, 488, 0.0429013877, -15916.5210901, -15975.7554348,
          1.99999275208, 0.0462805798986
        ],
        [6.78779152016e-06, 489, 0.0429011636824, -15916.5210953,
          -15975.7547393, 1.99999275208, 0.0463127786293
        ],
        [0.100276484639, 451, 0.0429007766914, -15916.5211043,
          -15976.0899081, 1.99999275208, 0.0331237002026
        ],
        [0.0164580849739, 487, 0.0426140722115, -15916.5278097,
          -15975.7817028, 1.99999275208, 0.0450807054152
        ],
        [0.00447190546557, 506, 0.0423816336446, -15916.5332791,
          -15975.7672126, 1.99999275208, 0.0457386918475
        ],
        [0.0819655501316, 505, 0.0418856089996, -15916.5450519,
          -15976.4799385, 1.99999275208, 0.02242594705
        ],
        [0.0040828507938, 486, 0.0417177558905, -15916.5490674,
          -15975.8072389, 1.99999275208, 0.0439440980325
        ]
      ], "nm": [["Neodaly_59ba845fd051fa6117266ded0675273d", 1]]
    },
    {"p":
      [
        [5.33690342197e-06, 93, 1, -15880.3368834, -15883.9983215,
          6.11351501465e-06, 1
        ]
      ], "nm": [["Kaly_2889e7a9b3bd5e53fd28f3f9841f1368", 1]]
    },
    {"p":
      [
        [6.72244478519e-06, 118, 1, -16859.7500389, -16862.4320465,
          0.054823446792, 1
        ]
      ], "nm": [["Kaly_00d9e712060ea85373b0ee52bb964c4c", 1]]
    },
    {"p":
      [
        [0.0538813477919, 312, 0.70406717661, -16273.3216272, -16279.4427095,
          0.248129645996, 0.826785886744
        ],
        [0.0871637589141, 315, 0.0888876068601, -16275.3911283,
          -16282.2077202, 0.252985910265, 0.0520671956102
        ],
        [5.18558389929e-06, 316, 0.0733991640353, -16275.5825884,
          -16282.3341511, 0.263370790958, 0.0458834349074
        ],
        [0.0127612153606, 311, 0.0408736012613, -16276.1680166,
          -16282.652045, 0.273275575147, 0.0333884587658
        ],
        [0.070568689381, 310, 0.0256579915293, -16276.6336459,
          -16284.0737393, 0.259106406687, 0.00805679649907
        ],
        [0.393985953315, 318, 0.020996502179, -16276.8341451, -16284.0697103,
          0.243405680262, 0.00808932270861
        ],
        [0.0171472193687, 317, 0.0138096179115, -16277.2531357,
          -16283.5762184, 0.268753536525, 0.0132505217181
        ],
        [0.0128639186044, 309, 0.0100340677643, -16277.5725149,
          -16284.5239137, 0.279483911109, 0.0051363443993
        ],
        [0.00490269783608, 319, 0.00682916237808, -16277.957299,
          -16284.7843979, 0.269061921446, 0.00395846939162
        ],
        [0.0750555856094, 308, 0.00540069331784, -16278.1919737,
          -16286.4156358, 0.283466890259, 0.000774621679874
        ],
        [0.0253044186804, 508, 0.00444650320683, -16278.386383,
          -16285.700637, 0.284454114354, 0.0015834695087
        ],
        [0.034112818613, 307, 0.00374005099131, -16278.5594017,
          -16286.8024383, 0.289974675182, 0.000526142601308
        ],
        [0.0625280897198, 437, 0.00185786195554, -16279.2590747,
          -16286.8547324, 0.288482949195, 0.00049933546639
        ]
      ], "nm": [["Neodaly_d97c2dfc8a199090d618f4db27651d27", 1]]
    },
    {"p":
      [
        [8.94059382146e-06, 114, 1, -16929.2212883, -16931.760586,
          0.00527458988308, 1
        ]
      ], "nm": [["Kaly_863b48b37aeef45b6693639224fc0497", 1]]
    },
    {"p":
      [
        [0.244782284798, 22, 0.63101448615, -16360.8928633, -16367.3084475,
          0.249011464879, 0.89061604726
        ],
        [0.0162237224248, 304, 0.105249741262, -16362.6838561,
          -16369.8201467, 0.30409106361, 0.0722559175418
        ],
        [0.16111416076, 34, 0.0782094860917, -16362.9808011, -16372.2483706,
          0.305895029667, 0.00637249035179
        ],
        [0.0223503475576, 303, 0.0782013057128, -16362.9809057,
          -16371.3072238, 0.305904851371, 0.0163321765159
        ],
        [5.47423563758e-06, 305, 0.0526961759976, -16363.3756492,
          -16371.6334625, 0.309448569308, 0.0117858353
        ],
        [0.262554504004, 25, 0.052686363264, -16363.3758354, -16373.1798994,
          0.309438515472, 0.00251044876184
        ],
        [7.01832190593e-06, 306, 0.00194244152212, -16366.6762464,
          -16376.1632658, 0.329144165314, 0.000127084268455
        ]
      ], "nm": [["Pros_8883cdb3a3b805d8edff9d3df4a38078", 1]]
    },
    {"p":
      [
        [0.035351413322, 28, 0.895206437779, -16392.0861872, -16394.5683953,
          6.11351501465e-06, 0.895157955305
        ],
        [6.226427451e-06, 29, 0.102880039554, -16394.2496779, -16396.7274071,
          6.11351501465e-06, 0.103336261423
        ],
        [9.56000090867e-06, 30, 0.00191352266696, -16398.2342956,
          -16400.9560822, 6.11351501465e-06, 0.00150578327228
        ]
      ], "nm": [["Kaly_af8ebbd51c36016db4af25190bbc6241", 1]]
    },
    {"p":
      [
        [8.94059382146e-06, 114, 1, -17543.8133879, -17547.9471906,
          0.115660336916, 1
        ]
      ], "nm": [["Kaly_ea91797b393cc1370b57830ce5099d23", 1]]
    },
    {"p":
      [
        [0.0253782659801, 101, 0.993214934159, -16500.8763643,
          -16502.4867919, 0.00662563537119, 0.989794021869
        ],
        [0.00126277171263, 103, 0.00415415086133, -16506.3532033,
          -16507.5069041, 0.0150651823582, 0.00653638752429
        ],
        [0.006270702938, 102, 0.00263091497999, -16506.8099797,
          -16508.0842087, 0.0163919664536, 0.00366959060694
        ]
      ], "nm": [["Kaly_6f744ae00104c7f1e407ef343a004e94", 1]]
    },
    {"p":
      [
        [0.221555428693, 22, 0.771215921617, -16730.5901123, -16738.8792983,
          0.327959023267, 0.920960457719
        ],
        [0.0130002015204, 45, 0.0601526979617, -16733.1411943,
          -16742.2464229, 0.373803333376, 0.0317626971885
        ],
        [0.0110859231425, 41, 0.0508633448724, -16733.3089381,
          -16742.5009343, 0.386595667156, 0.0246254669367
        ],
        [0.0706749123739, 44, 0.0508423394061, -16733.3093512,
          -16744.0660912, 0.386600109265, 0.00514808209823
        ],
        [0.246610967581, 25, 0.0148800121333, -16734.5380618, -16744.542282,
          0.372434920938, 0.00319770519239
        ],
        [0.065853873336, 35, 0.0148038450393, -16734.5431937, -16745.0004368,
          0.383744124406, 0.00202238728995
        ],
        [0.0141880507295, 40, 0.0148016948033, -16734.543339, -16743.9617997,
          0.383760201035, 0.00571397974412
        ],
        [5.47423563758e-06, 305, 0.00891707451392, -16735.0501127,
          -16744.649702, 0.387964296831, 0.00287201354435
        ],
        [0.0373522583138, 304, 0.00891514700993, -16735.0503289,
          -16744.7228246, 0.387963431158, 0.00266949906887
        ],
        [0.117281696993, 36, 0.00460792264292, -16735.7103035,
          -16745.6773812, 0.389558502176, 0.00102771121802
        ]
      ], "nm": [["Kaly_76b07f9252ec0a625a49da85f65f29e0", 1]]
    },
    {"p":
      [
        [9.28676871291e-06, 42, 1, -16836.8877875, -16839.8901775,
          0.00504175105475, 1
        ]
      ], "nm": [["Kaly_04f295aa124777a82e25c83c79e2fe9e", 1]]
    },
    {"p":
      [
        [0.0502200864717, 261, 0.562665881666, -16819.0478576,
          -16845.7390555, 1.27069113578, 0.0684854445388
        ],
        [0.0619694724084, 284, 0.206015027829, -16820.0525945,
          -16843.1894193, 1.16058828357, 0.876781088013
        ],
        [0.0368655908303, 225, 0.155666367884, -16820.3328285,
          -16846.3729722, 1.31288925309, 0.0363322046945
        ],
        [8.36271389225e-06, 290, 0.0122839330886, -16822.8722514,
          -16848.1462919, 1.29570145725, 0.00616806293726
        ],
        [0.0618469972853, 289, 0.0122824520631, -16822.872372,
          -16848.7219145, 1.29569560717, 0.00346863857861
        ],
        [0.031164609979, 246, 0.00851188678328, -16823.23908, -16848.8692872,
          1.30202010851, 0.00299333911198
        ],
        [0.128003595232, 313, 0.00521428684087, -16823.7291413,
          -16853.4900453, 1.44502566267, 2.9470408551e-05
        ],
        [0.055462395815, 240, 0.00423078240006, -16823.9381566,
          -16850.6265667, 1.32865438361, 0.000516391513743
        ],
        [9.15166035848e-06, 241, 0.00423042291919, -16823.9382416,
          -16850.1679215, 1.32865182337, 0.000816894926059
        ],
        [0.129100313756, 283, 0.00401781631632, -16823.989805, -16850.044132,
          1.3195523721, 0.00092454341843
        ],
        [6.47936089113e-06, 247, 0.00377003630253, -16824.053459,
          -16850.9279482, 1.37227082913, 0.00038202412331
        ],
        [0.0692272444208, 245, 0.00331475916383, -16824.1821586,
          -16850.3722777, 1.33195533252, 0.000665909825281
        ],
        [0.00844709338595, 242, 0.00331391867314, -16824.1824122,
          -16850.2996477, 1.33197319881, 0.000716074559306
        ],
        [0.0217482002896, 243, 0.00289034703891, -16824.319167,
          -16851.1860785, 1.36398177463, 0.00029511157911
        ],
        [0.132459521934, 226, 0.00239852250502, -16824.5056907,
          -16852.2847792, 1.35078789503, 9.83618227688e-05
        ],
        [7.29448222099e-06, 291, 0.0023771431885, -16824.5146442,
          -16850.381456, 1.34454154855, 0.000659825851457
        ],
        [0.115864605541, 224, 0.00216987231226, -16824.6058753,
          -16851.1247856, 1.36966290957, 0.000313765661808
        ],
        [6.64662308064e-06, 282, 0.00174630584181, -16824.823041,
          -16852.07211, 1.40816396224, 0.000121671154336
        ],
        [0.0134671666379, 281, 0.00174624851985, -16824.8230738,
          -16851.9136607, 1.40817486742, 0.000142561177386
        ],
        [0.0747532816622, 292, 0.00115398866395, -16825.2373192,
          -16852.3891184, 1.37446890933, 8.86161047989e-05
        ]
      ], "nm": [["Prolec_2540bf5426a819c0a86fd8bfcdc1f3da", 1]]
    },
    {"p":
      [
        [9.5465528809e-06, 201, 1, -15927.5045859, -15930.4849245,
          0.0104694908835, 1
        ]
      ], "nm": [["Kaly_13287c8429ba8e7324d0167694eab4f5", 1]]
    },
    {"p":
      [
        [0.00881876383522, 114, 0.364738075851, -17181.7274523,
          -17193.2712851, 0.511861616783, 0.560489754869
        ],
        [0.00543095444727, 122, 0.294325404172, -17181.9419458,
          -17193.8382739, 0.518959517167, 0.317927112094
        ],
        [0.0110058902089, 121, 0.151894286533, -17182.603447, -17195.1615636,
          0.528101386632, 0.0846506212409
        ],
        [8.95442481422e-06, 126, 0.0466867082319, -17183.7831723,
          -17197.8423357, 0.566793468979, 0.00579943431291
        ],
        [0.0504267269643, 125, 0.0466698276176, -17183.7835339,
          -17198.2510155, 0.566792132909, 0.00385388029255
        ],
        [0.0722162761185, 117, 0.0288487256507, -17184.264566,
          -17197.5688739, 0.552595290998, 0.007623397341
        ],
        [0.0275284113953, 118, 0.0201319906461, -17184.6243217,
          -17197.533544, 0.570489260321, 0.00789754578306
        ],
        [7.81041128456e-06, 119, 0.0201283350153, -17184.6245033,
          -17197.3607757, 0.5705041698, 0.00938694878775
        ],
        [0.0618129534716, 120, 0.0142315997348, -17184.971167,
          -17198.8924403, 0.577087768067, 0.00202922857388
        ],
        [0.0122820073418, 140, 0.00261099632064, -17186.6668999,
          -17202.2817824, 0.691962203402, 6.84476308083e-05
        ],
        [5.00000250015e-07, 141, 0.00232345760869, -17186.7835754,
          -17202.1871211, 0.699108565346, 7.52435566137e-05
        ],
        [7.0766652446e-06, 142, 0.00232337789991, -17186.7836097,
          -17202.1896767, 0.699119066217, 7.5051508714e-05
        ],
        [6.25566043766e-06, 143, 0.00124589407001, -17187.4067784,
          -17203.061475, 0.700782596646, 3.13864518799e-05
        ],
        [0.0118617414713, 139, 0.0012455308747, -17187.40707, -17203.4393619,
          0.700783814346, 2.15093873218e-05
        ],
        [0.0115983821462, 144, 0.000749113603788, -17187.9154964,
          -17203.0963211, 0.691836693517, 3.0311591272e-05
        ],
        [6.28848484472e-06, 294, 0.000680537174459, -17188.0115046,
          -17203.542445, 0.689718200494, 1.94025854848e-05
        ],
        [0.0544424896535, 282, 0.000680437461656, -17188.0116512,
          -17204.2724371, 0.689715192854, 9.35035401928e-06
        ],
        [8.58051152728e-06, 145, 0.000485701533309, -17188.3487928,
          -17204.0765531, 0.698467368444, 1.13736383112e-05
        ]
      ], "nm": [["Kaly_eb15c0dd77bd457824b10c4c5e88bfb8", 1]]
    },
    {"p":
      [
        [0.00461120798133, 304, 0.283509359335, -15762.8613109,
          -15769.9399599, 0.292626267689, 0.449830559891
        ],
        [0.0223503475576, 303, 0.27425042444, -15762.8945144, -15770.3799044,
          0.293503679639, 0.289723336333
        ],
        [0.16111416076, 34, 0.274117489942, -15762.8949992, -15772.0183736,
          0.293504120217, 0.0562866456565
        ],
        [0.274656725375, 22, 0.0658361254793, -15764.3213873, -15771.0821132,
          0.26193055608, 0.143554926826
        ],
        [5.47423563758e-06, 305, 0.0539259837357, -15764.5209436,
          -15772.6364953, 0.299554018555, 0.0303360142735
        ],
        [0.00428614742981, 127, 0.0121271170429, -15766.013112,
          -15773.4695719, 0.317643496195, 0.013187363281
        ],
        [0.0525542537476, 302, 0.0121270284895, -15766.0131193,
          -15774.5100798, 0.317642094279, 0.00465876811575
        ],
        [0.0733456936533, 126, 0.0105186517782, -15766.155406,
          -15774.2008788, 0.319700779017, 0.0063468083504
        ],
        [0.0369585100613, 113, 0.0105153862337, -15766.1557165,
          -15774.4581539, 0.319704885256, 0.0049070698439
        ],
        [7.01832190593e-06, 306, 0.00127985760819, -15768.2618072,
          -15777.4563571, 0.319064913124, 0.000244747993678
        ],
        [0.0168798860636, 67, 0.000433206361061, -15769.3450971,
          -15777.2675424, 0.324892963615, 0.000295610826542
        ],
        [0.044634726235, 56, 0.000347747610367, -15769.5648344,
          -15778.4003569, 0.342717222455, 9.52237356099e-05
        ],
        [5.00000250015e-07, 112, 0.000347363125387, -15769.5659406,
          -15777.51373, 0.343182941811, 0.000231101317819
        ],
        [0.0268240798464, 111, 0.000347328670107, -15769.5660398,
          -15777.8208633, 0.343180311921, 0.000169987148313
        ],
        [0.0412957960587, 125, 0.000316930148772, -15769.6576299,
          -15778.0750244, 0.332979907554, 0.000131836406997
        ]
      ], "nm": [["Pros_7c5d5728a7ec70bc157f4dd55b1e7855", 1]]
    },
    {"p":
      [
        [0.229127193915, 22, 0.950547357386, -16813.9889911, -16818.1860432,
          0.148515104437, 0.993003412018
        ],
        [0.0219822169797, 304, 0.0152116034845, -16818.1239706,
          -16823.5962712, 0.228567799482, 0.0044393417476
        ],
        [0.258950403152, 25, 0.0091230884214, -16818.6352207, -16825.6256901,
          0.225186359345, 0.000583382196229
        ],
        [5.47423563758e-06, 305, 0.0088463680508, -16818.6660221,
          -16824.9387572, 0.228825495624, 0.00115953622233
        ],
        [0.0223503475576, 303, 0.00813583066158, -16818.7497512,
          -16825.5769081, 0.235416808161, 0.000612546304771
        ],
        [0.16111416076, 34, 0.00813575199577, -16818.7497609, -16826.6873471,
          0.235406859613, 0.000201781510672
        ]
      ], "nm": [["Pros_0e1451103d01e7c20ab115f403ad1771", 1]]
    },
    {"p":
      [
        [0.0882878827879, 36, 0.616598771525, -16232.7052414, -16235.5254429,
          0.0870766030699, 0.751226552989
        ],
        [0.0563166603822, 35, 0.18116295147, -16233.930063, -16237.5539904,
          0.11273505414, 0.0988061454735
        ],
        [0.00920956210649, 40, 0.0827584743865, -16234.7135335,
          -16237.4897938, 0.121578045013, 0.105357185688
        ],
        [5.41569279067e-06, 41, 0.0681878492103, -16234.9071936,
          -16238.5593628, 0.127314743886, 0.0361539914732
        ],
        [0.109220411538, 39, 0.0431651133638, -16235.3644273, -16240.7575699,
          0.118949379935, 0.00401316543195
        ],
        [0.0217085253393, 45, 0.00641857722985, -16237.2702635,
          -16240.7076026, 0.11818912313, 0.00421878681411
        ],
        [0.0706749123739, 44, 0.00170826281463, -16238.593983,
          -16243.6424913, 0.135853754496, 0.00022417212972
        ]
      ], "nm": [["Kaly_dcb254e4577a5beff4921ca44fc3533e", 1]]
    },
    {"p":
      [
        [0.264628570162, 22, 0.883867667151, -16624.6441467, -16628.7686548,
          0.140088124352, 0.967703680236
        ],
        [0.0236189298413, 304, 0.0370722779435, -16627.8155846,
          -16632.6213652, 0.200084869671, 0.0205367406528
        ],
        [5.47423563758e-06, 305, 0.0223937525909, -16628.319672,
          -16633.7119702, 0.200107710426, 0.006900614741
        ],
        [0.262554504004, 25, 0.0223886428491, -16628.3199002, -16635.4215222,
          0.200104429427, 0.00124864438935
        ],
        [0.16111416076, 34, 0.0171422605689, -16628.5869072, -16635.326422,
          0.207506290775, 0.00137322052477
        ],
        [0.0223503475576, 303, 0.0171353988963, -16628.5873076,
          -16634.8384006, 0.207510538843, 0.0022370994557
        ]
      ], "nm": [["Pros_e41276741e18d4b131ed89b4e11b6285", 1]]
    },
    {"p":
      [
        [0.0610810270089, 312, 0.808347172943, -16186.0567924,
          -16188.7141958, 0.0922337227536, 0.874056039196
        ],
        [0.0830256171584, 315, 0.110384336117, -16188.0478158,
          -16191.1771785, 0.089711899705, 0.0744525313818
        ],
        [5.18558389929e-06, 316, 0.0471118745237, -16188.899259,
          -16191.8891708, 0.101930149976, 0.036531301379
        ],
        [0.0694613060905, 308, 0.0189370927481, -16189.8106615,
          -16193.6372857, 0.10501791833, 0.00636016674237
        ],
        [0.3954665269, 318, 0.00411185589142, -16191.3379096, -16195.221214,
          0.0904413917395, 0.00130489986856
        ],
        [0.0128639186044, 309, 0.0035800845134, -16191.4763977,
          -16194.271653, 0.115124189985, 0.00337261137021
        ],
        [9.40119542058e-06, 317, 0.00357996199695, -16191.4764319,
          -16194.6161786, 0.115127633746, 0.00238968540566
        ],
        [0.0320935381821, 307, 0.00247440345382, -16191.8457847,
          -16195.6731348, 0.113865778576, 0.000830444211034
        ],
        [0.0271440022576, 311, 0.00147321781246, -16192.3643351,
          -16195.8407058, 0.111193087341, 0.000702320445819
        ]
      ], "nm": [["Neodaly_ff64bd3352959031837c862b07a0eea5", 1]]
    },
    {"p":
      [
        [0.239186556886, 22, 0.703827485009, -17201.5600865, -17212.8841461,
          0.499262477859, 0.969719416427
        ],
        [0.00887636802157, 157, 0.129223264994, -17203.2550782,
          -17218.194536, 0.651886958327, 0.00479041392529
        ],
        [0.0123543044546, 304, 0.0332304657357, -17204.6131527,
          -17217.5411824, 0.589238996536, 0.00920705838951
        ],
        [0.16111416076, 34, 0.0293171347667, -17204.7384477, -17219.3007744,
          0.595690552497, 0.00158467352067
        ],
        [0.0223503475576, 303, 0.0293158604215, -17204.7384911,
          -17218.5401104, 0.595697875991, 0.00339072051442
        ],
        [0.017631766497, 305, 0.0283066127952, -17204.7735244, -17217.618843,
          0.587235142242, 0.00851909222882
        ],
        [0.262554504004, 25, 0.0174681495676, -17205.2562406, -17219.8914614,
          0.597102845755, 0.000877824548827
        ],
        [7.01832190593e-06, 306, 0.0170629773313, -17205.2797088,
          -17219.5219397, 0.600232340169, 0.00127024925
        ],
        [8.38776405051e-06, 127, 0.00349819592175, -17206.8643724,
          -17220.9425723, 0.648104193872, 0.000306842877475
        ],
        [0.0733456936533, 126, 0.00349793041111, -17206.8644483,
          -17221.8167057, 0.648096640224, 0.00012802203356
        ],
        [0.0369585100613, 113, 0.00349719444483, -17206.8646587,
          -17221.9418532, 0.648103615125, 0.00011296239132
        ],
        [0.0259163996594, 125, 0.0017547286016, -17207.5543056,
          -17222.1392819, 0.64849963997, 9.27238927615e-05
        ]
      ], "nm": [["Pros_635fb9776ad05d509974d4ff85d941ac", 1]]
    },
    {"p":
      [
        [9.28676871291e-06, 42, 1, -16828.2814751, -16832.1435543,
          6.11351501465e-06, 1
        ]
      ], "nm": [["Kaly_d5c43ea7fb24dd896c62a236bcb4ad04", 1]]
    },
    {"p":
      [
        [6.72244478519e-06, 118, 1, -16818.5950061, -16820.791351,
          0.0211727467355, 1
        ]
      ], "nm": [["Kaly_6a44ae8ada3b7a55933d5cfe304f8391", 1]]
    },
    {"p":
      [
        [0.0101042577208, 57, 1, -13003.642955, -13007.5722503,
          0.105627157519, 1
        ]
      ], "nm": [["Kaly_d110ac3e110fb9212b7bbb9a05c6f28a", 1]]
    },
    {"p":
      [
        [0.263407464715, 22, 0.580042366735, -16858.4914139, -16865.7736021,
          0.281412352242, 0.812299481403
        ],
        [0.0178611465696, 304, 0.106674462309, -16860.1847332,
          -16868.1779046, 0.337962357667, 0.0733737751474
        ],
        [0.14338409733, 34, 0.0944241168827, -16860.3067185, -16868.742284,
          0.328740789026, 0.0417286177504
        ],
        [0.0223503475576, 303, 0.0752472573913, -16860.5337356,
          -16869.3526828, 0.342525570416, 0.0226642425311
        ],
        [0.249795184588, 25, 0.0678732828005, -16860.6368725, -16869.3290829,
          0.326398550577, 0.0232054763915
        ],
        [5.47423563758e-06, 305, 0.0585579245973, -16860.7844986,
          -16869.3126347, 0.340933969851, 0.0235903216249
        ],
        [7.01832190593e-06, 306, 0.00734352694162, -16862.8606958,
          -16871.9306949, 0.342862044849, 0.00172077766731
        ],
        [0.00428614742981, 127, 0.00228148412525, -16864.0296889,
          -16872.9603892, 0.378401646403, 0.000614517452287
        ],
        [0.0525542537476, 302, 0.00228126788963, -16864.0297836,
          -16873.9372516, 0.378401619838, 0.000231359994102
        ],
        [0.0733456936533, 126, 0.00212713254019, -16864.0997402,
          -16873.8681479, 0.379990040247, 0.000247913184777
        ],
        [0.0369585100613, 113, 0.00212652633599, -16864.1000252,
          -16874.0496516, 0.380000784356, 0.000206763343237
        ],
        [6.5032585202e-05, 130, 0.00102065145105, -16864.8340739,
          -16874.6211615, 0.400803150336, 0.000116753510058
        ]
      ], "nm": [["Pros_c339004b6cd465ecf882dd57ded51ca3", 1]]
    },
    {"p":
      [
        [6.72244478519e-06, 118, 0.972906781715, -16646.2108606,
          -16649.4888041, 0.0992897855568, 0.977505351583
        ],
        [0.0724723473092, 117, 0.0183402893718, -16650.1820486,
          -16653.8293597, 0.10000972013, 0.0127361986425
        ],
        [7.81041128456e-06, 119, 0.00719912075936, -16651.1171899,
          -16654.1551848, 0.105684306023, 0.00919466142842
        ],
        [0.0618129534716, 120, 0.00155380815382, -16652.6504401,
          -16656.9468843, 0.107442826721, 0.000563788346333
        ]
      ], "nm": [["Kaly_d587a2bf7e51fa57802fd35258ab6859", 1]]
    },
    {"p":
      [
        [0.28163277298, 22, 0.301768236986, -16625.7288088, -16630.1191378,
          0.152053111883, 0.561376569045
        ],
        [0.0236536068615, 304, 0.220689220603, -16626.0417127, -16630.822476,
          0.198796592047, 0.277842322716
        ],
        [5.47423563758e-06, 305, 0.13326765539, -16626.5461086,
          -16631.9218294, 0.198809053705, 0.0925454927018
        ],
        [0.262554504004, 25, 0.133238192822, -16626.5463297, -16633.6105826,
          0.198805740968, 0.0170977543717
        ],
        [0.16111416076, 34, 0.101513898107, -16626.8182724, -16633.5262757,
          0.206220378062, 0.0186017209095
        ],
        [0.0223503475576, 303, 0.101472845719, -16626.8186769,
          -16633.0446398, 0.206224617617, 0.0301109831667
        ],
        [7.01832190593e-06, 306, 0.00804995037366, -16629.3528022,
          -16635.5636335, 0.201045798746, 0.0024251570895
        ]
      ], "nm": [["Pros_f596b1b92e63f44822fde6ab568957e5", 1]]
    },
    {"p":
      [
        [0.217029688554, 22, 0.964751934925, -16483.8919378, -16492.2383577,
          0.354206245342, 0.998210110543
        ],
        [0.0232318502871, 305, 0.00672941875006, -16488.85732,
          -16499.7505622, 0.476716406917, 0.000545397329457
        ],
        [0.0141694054464, 306, 0.00629383374613, -16488.9242384,
          -16500.1930004, 0.479397142509, 0.000350400358201
        ],
        [0.0184762158328, 304, 0.00564791763639, -16489.0325219,
          -16499.9642716, 0.478041707305, 0.000440453651292
        ],
        [0.0223503475576, 303, 0.00418607123355, -16489.3320461,
          -16500.7179812, 0.48084058939, 0.000207285201544
        ],
        [0.16111416076, 34, 0.00418369704752, -16489.3326135, -16502.6390086,
          0.480843259138, 3.03582448645e-05
        ],
        [0.262554504004, 25, 0.00364218378212, -16489.4712253, -16503.20785,
          0.48564602809, 1.71882636212e-05
        ],
        [0.0319171425265, 125, 0.00332001057034, -16489.5638408,
          -16500.8414186, 0.470146642149, 0.000183214599327
        ],
        [0.000422282732624, 95, 0.00124493230894, -16490.5447276,
          -16503.3053311, 0.53575817266, 1.55918087752e-05
        ]
      ], "nm": [["Pros_b7fb8259fff13dc1556cab838a4520fc", 1]]
    },
    {"p":
      [
        [0.0116200176404, 57, 1, -15271.0718713, -15274.2630786,
          0.0621207370064, 1
        ]
      ], "nm": [["Kaly_744e626c0c56d24dc4b5c92b7c1e0d44", 1]]
    },
    {"p":
      [
        [0.0811404824108, 36, 0.871043909314, -17031.3487233, -17037.7883331,
          0.243475793812, 0.93316790074
        ],
        [0.0570901228869, 35, 0.0548586739209, -17034.1136554, -17041.284017,
          0.261455454567, 0.0283011149213
        ],
        [0.0141880507295, 40, 0.0303079934517, -17034.7070042,
          -17041.5747557, 0.279562128611, 0.0211610565779
        ],
        [5.41569279067e-06, 41, 0.0303032695625, -17034.7071601,
          -17041.8447797, 0.279566581405, 0.0161535278752
        ],
        [0.109220411538, 39, 0.00940349055758, -17035.8773347,
          -17045.1591652, 0.280511100104, 0.000587283861642
        ],
        [5.47180821434e-06, 45, 0.0020418256282, -17037.4045714,
          -17045.5758701, 0.28650961226, 0.000387146598801
        ],
        [0.0706749123739, 44, 0.00204083756559, -17037.4050554,
          -17046.0458621, 0.286506952208, 0.000241969424971
        ]
      ], "nm": [["Kaly_a739fd6a06fcd89413388ba5cb34cf41", 1]]
    },
    {"p":
      [
        [8.03978431644e-06, 35, 0.963124441675, -15641.9759871,
          -15691.9112937, 1.99999275208, 0.960025000832
        ],
        [0.0783985760637, 34, 0.00589777812697, -15647.071594,
          -15695.8473936, 1.99999275208, 0.0187437326494
        ],
        [0.0349006241461, 221, 0.00483193699663, -15647.2709223,
          -15697.5826068, 1.99999275208, 0.00330569335977
        ],
        [9.15670205521e-06, 172, 0.00340519950922, -15647.6208662,
          -15697.6526235, 1.99999275208, 0.003082156456
        ],
        [0.076388917383, 222, 0.00327725078687, -15647.6591648,
          -15698.2792233, 1.99999275208, 0.00164712231519
        ],
        [0.00528230511994, 223, 0.00211370959789, -15648.0977252,
          -15698.7599538, 1.99999275208, 0.00101846763959
        ],
        [5.07998834178e-06, 23, 0.0020780367188, -15648.1147462,
          -15699.7552264, 1.99999275208, 0.00037644872914
        ],
        [0.0567486527232, 134, 0.00174154158796, -15648.291399,
          -15699.0400105, 1.99999275208, 0.000769697675012
        ],
        [5.07741570837e-06, 173, 0.00167045727488, -15648.3330723,
          -15698.2741624, 1.99999275208, 0.00165547941896
        ],
        [7.10584120262e-06, 174, 0.00162827764078, -15648.3586469,
          -15698.6637499, 1.99999275208, 0.001121316158
        ],
        [0.0683921751041, 133, 0.00115957626822, -15648.6981151,
          -15699.6442061, 1.99999275208, 0.000420650442071
        ],
        [6.41609739319e-06, 302, 0.0010545924391, -15648.7930154,
          -15698.7600869, 1.99999275208, 0.0010183320968
        ],
        [0.0397114338163, 301, 0.00105457670437, -15648.7930303,
          -15698.9119546, 1.99999275208, 0.000874851052646
        ],
        [6.10335142434e-06, 212, 0.00103384165746, -15648.8128881,
          -15699.3409299, 1.99999275208, 0.000569682020779
        ],
        [8.38776405051e-06, 127, 0.00101824665296, -15648.8280876,
          -15698.7658748, 1.99999275208, 0.0010124551153
        ],
        [0.0733456936533, 126, 0.00101824058836, -15648.8280935,
          -15698.8409537, 1.99999275208, 0.000939224558294
        ],
        [0.0369585100613, 113, 0.00101819523231, -15648.8281381,
          -15699.0491114, 1.99999275208, 0.00076272450002
        ],
        [5.45796033152e-06, 303, 0.00101737224192, -15648.8289467,
          -15698.6244735, 1.99999275208, 0.00116623370485
        ],
        [0.0561769077708, 171, 0.000964082036869, -15648.8827486,
          -15699.1515568, 1.99999275208, 0.000688456053532
        ],
        [0.244271908631, 25, 0.000892646263254, -15648.9597346,
          -15698.9985566, 1.99999275208, 0.000802275222774
        ]
      ], "nm": [["Pros_266f25ee49d2857d50502418c24fbc80", 1]]
    },
    {"p":
      [
        [6.11476510798e-06, 129, 0.0653578419704, -16549.1027846,
          -16578.6461237, 1.59804129538, 0.0967664591369
        ],
        [5.34142458359e-06, 131, 0.0650863544091, -16549.1069471,
          -16578.7465386, 1.59860193526, 0.0875215965859
        ],
        [0.00587050482037, 130, 0.0650861201369, -16549.1069507,
          -16578.6828718, 1.59859877846, 0.0932750203222
        ],
        [5.00000250015e-07, 128, 0.0624098741006, -16549.1489385,
          -16578.8639032, 1.60671765026, 0.0778295322404
        ],
        [6.98110038308e-06, 132, 0.0624085064957, -16549.1489604,
          -16578.956008, 1.60671185227, 0.0709812803086
        ],
        [0.0223503475576, 303, 0.0557192845667, -16549.2623357,
          -16578.5053043, 1.59040545911, 0.111399167492
        ],
        [9.12143060165e-06, 304, 0.0557172016303, -16549.2623731,
          -16578.5257134, 1.59039210886, 0.109148655943
        ],
        [0.16111416076, 34, 0.0557021224414, -16549.2626437, -16580.2345051,
          1.59040909422, 0.0197651260396
        ],
        [6.41609739319e-06, 302, 0.0527989362704, -16549.3161709,
          -16579.0452533, 1.61457890304, 0.0649209838714
        ],
        [0.0397114338163, 301, 0.0527932103993, -16549.3162794,
          -16579.6045591, 1.61458717832, 0.0371092057119
        ],
        [0.0212229854633, 64, 0.0497639289255, -16549.3753716, -16580.744137,
          1.70318609286, 0.0118732406028
        ],
        [0.00428614742981, 127, 0.0474744660761, -16549.42247,
          -16579.0320752, 1.61536788292, 0.0657821831212
        ],
        [0.0733456936533, 126, 0.0473199961022, -16549.425729,
          -16579.8312205, 1.61586085811, 0.0295831134372
        ],
        [0.0369585100613, 113, 0.0473186911088, -16549.4257566,
          -16579.3325244, 1.61587072996, 0.0487107534734
        ],
        [0.0626497890839, 216, 0.039277790528, -16549.6120028,
          -16580.6097368, 1.65361256469, 0.0135812121563
        ],
        [0.0716672563375, 215, 0.0392713890633, -16549.6121657,
          -16581.2131682, 1.65361312701, 0.00742799527065
        ],
        [5.95699833461e-06, 217, 0.0392615827, -16549.6124155,
          -16580.4624468, 1.65363786461, 0.0157364133538
        ],
        [5.47423563758e-06, 305, 0.0347553811227, -16549.7343276,
          -16579.9746885, 1.61949763149, 0.0256292856517
        ],
        [0.262554504004, 25, 0.0347510843761, -16549.7344512, -16581.637496,
          1.61949986788, 0.00485946429293
        ],
        [0.0013430018833, 67, 0.0277262375766, -16549.9602828,
          -16581.1266452, 1.73886654596, 0.00809931098846
        ]
      ], "nm": [["Pros_73c0f860b5f1639592d5fee2818cea13", 1]]
    },
    {"p":
      [
        [5.00000250015e-07, 460, 0.326770958223, -16204.4596104,
          -16206.3906877, 6.11351501465e-06, 0.418390918253
        ],
        [8.20304005173e-06, 461, 0.326770507686, -16204.4596118,
          -16206.390721, 6.11351501465e-06, 0.418377010643
        ],
        [5.66206055165e-06, 462, 0.326449658609, -16204.4605942,
          -16207.4749891, 6.11351501465e-06, 0.141473834094
        ],
        [0.00119495246443, 471, 0.0158060312687, -16207.4884783,
          -16209.8645949, 6.11351501465e-06, 0.0129683147724
        ],
        [5.18348234966e-06, 468, 0.00101888270832, -16210.2301633,
          -16211.8375015, 0.00534990703576, 0.00180327125402
        ],
        [0.00205077537154, 470, 0.000739904528078, -16210.550104,
          -16211.6524664, 0.00496698171265, 0.00216980537744
        ],
        [0.0021678377288, 465, 0.000736994275508, -16210.5540451,
          -16212.3290674, 0.0049671028454, 0.00110300307783
        ],
        [5.00000250015e-07, 466, 0.000698383656456, -16210.6078566,
          -16211.6866415, 0.00536683355032, 0.0020969049065
        ],
        [0.00425986401037, 469, 0.000697372505169, -16210.6093055,
          -16212.2566504, 0.0053636452909, 0.00118584254081
        ],
        [0.000698554142906, 472, 0.000311306538548, -16211.4158471,
          -16213.2685305, 6.11351501465e-06, 0.000431095080443
        ]
      ], "nm": [["Neodaly_e226e74400646b25f0e35da712afe5ad", 1]]
    },
    {"p":
      [
        [0.044179752521, 101, 0.116135106808, -15200.5610146, -15224.9554224,
          1.23894440211, 0.139875188373
        ],
        [0.006270702938, 102, 0.116127097177, -15200.5610836, -15224.6588315,
          1.2389357819, 0.188169168607
        ],
        [6.69097479602e-06, 103, 0.116029257025, -15200.5619265,
          -15225.1001672, 1.23897914999, 0.121026033395
        ],
        [8.49182834152e-06, 84, 0.0705383291428, -15201.0596126,
          -15225.4599619, 1.23648099269, 0.0844543397988
        ],
        [0.0114243615026, 100, 0.0632585200814, -15201.168539,
          -15226.4128344, 1.27782875329, 0.0325682707051
        ],
        [8.33899277842e-06, 104, 0.063224944529, -15201.1690699,
          -15226.5748333, 1.27784638393, 0.0276974296516
        ],
        [6.39174374462e-06, 86, 0.0516096837917, -15201.3720595,
          -15225.8910911, 1.25371798042, 0.0548763129862
        ],
        [9.97518828134e-06, 69, 0.0354841079853, -15201.7466839,
          -15226.3713512, 1.27689169168, 0.0339477208989
        ],
        [8.38701905075e-06, 73, 0.0330154771566, -15201.8187924,
          -15226.5308805, 1.28099744897, 0.0289419584286
        ],
        [0.016170789445, 85, 0.0320122004843, -15201.8496518, -15226.6811354,
          1.283334798, 0.0249042250082
        ],
        [9.65256965126e-06, 87, 0.0320097729932, -15201.8497276,
          -15226.6218138, 1.28332901228, 0.026426282889
        ],
        [5.3367465184e-06, 81, 0.0318318141802, -15201.8553026,
          -15226.5222696, 1.28178222635, 0.02919225102
        ],
        [0.0181822794157, 79, 0.0318295936794, -15201.8553724,
          -15226.4871202, 1.28178295618, 0.0302365877291
        ],
        [5.78826186193e-06, 82, 0.031339587927, -15201.8708868,
          -15226.5823098, 1.2833153707, 0.0274911220908
        ],
        [9.47433761762e-06, 83, 0.0311053517294, -15201.878389,
          -15226.6392434, 1.28414771394, 0.025969673757
        ],
        [5.81885310327e-06, 88, 0.0307774913877, -15201.8889852,
          -15226.6720776, 1.28544938522, 0.0251308292146
        ],
        [7.23915622251e-06, 89, 0.0306844638591, -15201.8920124,
          -15226.7876872, 1.28562499016, 0.02238711837
        ],
        [0.0424763620515, 68, 0.0283886098108, -15201.9697809,
          -15227.1215562, 1.29323132074, 0.016032480766
        ],
        [6.56419590218e-06, 77, 0.027770804615, -15201.9917836,
          -15226.4629682, 1.28433084515, 0.0309757513933
        ],
        [7.98519279379e-06, 78, 0.026827785637, -15202.0263307,
          -15226.5051183, 1.28617852465, 0.0296972549187
        ]
      ], "nm": [["Kaly_3c485f4bc5dde41d5ae42a9434ae1e6f", 1]]
    },
    {"p":
      [
        [0.232863646392, 22, 0.411640374837, -16391.2975676, -16401.0233498,
          0.395391611454, 0.785024090075
        ],
        [0.0187895243448, 304, 0.154333986912, -16392.2785987,
          -16402.8046411, 0.453326474095, 0.132214164162
        ],
        [0.16111416076, 34, 0.112284891729, -16392.5966784, -16404.975311,
          0.456240069153, 0.0150857893135
        ],
        [0.0223503475576, 303, 0.112257569879, -16392.5969217,
          -16404.3416912, 0.456244306774, 0.0284279548224
        ],
        [5.47423563758e-06, 305, 0.0989788228539, -16392.7228118,
          -16404.2598931, 0.459416038186, 0.0308510614998
        ],
        [0.262554504004, 25, 0.0989630731426, -16392.7229709, -16405.7386449,
          0.459422348759, 0.00703163521138
        ],
        [7.01832190593e-06, 306, 0.00731540338032, -16395.3277355,
          -16408.0943796, 0.480034145045, 0.000666766492409
        ],
        [0.00428614742981, 127, 0.00110014252562, -16397.2222779,
          -16408.8773696, 0.505495455174, 0.000304737224453
        ],
        [0.0525542537476, 302, 0.00110012624494, -16397.2222927,
          -16409.7083812, 0.50549408505, 0.000132746103774
        ],
        [0.0733456936533, 126, 0.00101294195025, -16397.3048588,
          -16409.5599117, 0.507912160844, 0.000153993103305
        ],
        [0.0369585100613, 113, 0.00101266654609, -16397.3051307,
          -16409.9234115, 0.507918546756, 0.000107061991824
        ]
      ], "nm": [["Pros_66cb2d7e4961ac7a624271ac7d19f778", 1]]
    },
    {"p":
      [
        [5.02039732454e-06, 31, 1, -15709.3135564, -15720.6471083,
          0.417737635839, 1
        ]
      ], "nm": [["Kaly_5f05d7225e5ce618a47dae71b46811cf", 1]]
    },
    {"p":
      [
        [0.0131371770678, 57, 1, -13005.2007496, -13008.1132432,
          0.0599657376802, 1
        ]
      ], "nm": [["Kaly_edd392377f9b498df4b8350340e58736", 1]]
    }
  ], "metadata":
  {"invocation":
    "pplacer -o Rhabdocoela18S_retry.jplace -p --keep-at-most 20 -c Rhabdocoela18S.refpkg Rhabdocoela18S_All.fasta"
  }, "version": 3, "fields":
  ["distal_length", "edge_num", "like_weight_ratio", "likelihood",
    "marginal_like", "pendant_length", "post_prob"
  ]
}
