# Supplementary material for: Biodiversity between sand grains: Meiofauna composition across southern and western Sweden assessed by metabarcoding
Source: Biodivers Data J. 2020 Apr 27;8:e51813. doi: 10.3897/BDJ.8.e51813 (PMC7198628; doi:10.3897/BDJ.8.e51813)
Supplement: Supplementary material 20 — Supplemental Data 20 [file bdj-08-e51813-s020.xlsx]

## Sheet: Sheet1
No.	OTU identifier	Identification	1	2	3	4	5	6	7	8	9	10	11	12	13	14	15	16	17	18	19	20	21	22	23	24	25	26	27	28	29	30	31	32	33	34	35
1	4e8354d283c94c2d993324deeebabec5	A. agile
2	68b471fab7d04541a43259fdbd140742	A. agile	10
3	a176d6d0ad573829da235b8974a54fd5	A. agile	2	10
4	3ec3af02c25875c50638a8a8ef0368f8	A. agile	1	9	1
5	bab02336639ea83e7225ec88c2b7f867	A. agile	1	9	1	0
6	94cdb3ab28db1b6b90feec4103b3b8ec	A. agile	1	9	1	0	0
7	8dc907792052b96996403f21b66168f8	A. agile	5	13	5	4	4	4
8	b56b4dfc8320f39a6aa9ca1acb33af32	A. AWHel19	36	30	37	36	32	33	36
9	c9e1519b7aeb9db2a712ee0ecf9389b3	A. fontaneti	43	39	44	43	41	42	45	43
10	8958c8058c599360253b0cf4fbd72b4f	A. macrospiriferum	34	33	35	34	30	32	34	29	44
11	9d805259f884518613af3cfd313ec858	A. macrospiriferum	61	57	61	60	56	58	56	52	68	34
12	f6638b17ae39e8238af6f0b83d9f9190	A. macrospiriferum	35	34	36	35	31	33	35	30	45	3	35
13	14d51cb45a78cae272292acc9cbbab48	A. macrospiriferum	33	32	34	33	29	31	33	28	43	1	25	2
14	0176c82ad1ad072818f137c11ec63684	A. macrospiriferum	31	32	32	31	30	31	34	27	42	2	34	3	1
15	069df6c6b016110f6a1009dd24e7ad75	A. macrospiriferum	32	31	33	32	28	30	32	29	42	2	34	3	1	2
16	3c158e3132db8d1e9563e98108bfd72d	A. macrospiriferum	34	32	35	34	29	31	33	29	44	2	34	3	1	1	2
17	45f1c6067b582663cfbf40b154afe1e3	A. macrospiriferum	34	33	35	34	30	32	34	29	44	2	34	3	1	2	2	2
18	1d5357d35317460eb71604b44982a32b	A. macrospiriferum	33	32	34	33	29	31	33	28	43	1	33	2	0	1	1	1	1
19	cdae91e65c2bb061ba50d6961107bd93	A. sp 8	52	44	53	52	47	49	47	46	58	49	63	50	47	44	47	49	47	48
20	90489b837ee46d0e3cfa145bff41bb63	A. tvaerminnensis	94	72	96	95	79	86	77	104	97	98	108	96	95	88	98	96	98	97	97
21	6ac7fe5a972402b6fd64c9b9855464b1	A. tvaerminnensis	93	71	95	94	78	85	78	103	96	97	108	95	94	87	97	95	97	96	98	3
22	c3b9bab62376c838060afeff7c495f95	A. ylvae	36	34	37	36	34	35	38	40	14	40	69	41	39	38	38	40	40	39	54	95	94
23	5eb09b505e59b99f1066dcdfa484c859	A. ylvae	36	34	37	36	34	35	38	40	14	40	69	41	39	38	38	40	40	39	54	95	94	2
24	4a66884c7331c57439c30a08867da9df	A. ylvae	35	33	36	35	33	34	37	39	13	39	68	40	38	37	37	39	39	38	53	94	93	1	1
25	a36c9b8570dbfe4ed1eb45612bd25cf0	E. macrobursalium	96	65	97	96	76	82	74	93	99	95	103	95	92	79	94	93	93	94	89	89	90	102	102	101
26	2bfa7e5edfaefe99cc45c9fda689bf20	E. macrobursalium	94	65	94	94	74	80	74	92	96	93	99	93	90	77	92	91	91	92	95	97	96	100	100	99	19
27	6fcdc8ad67dba1fdff13fb8ac269fd4b	I. sp 2	94	70	95	94	77	83	77	92	99	89	99	89	85	76	88	87	87	88	80	87	88	97	99	98	70	74
28	9d62c50c3b2286a3e239bd9375dcf0f3	M. auritum	94	69	95	94	75	83	73	103	100	97	102	98	93	81	95	97	95	96	91	84	87	103	103	102	71	74	74
29	0521c2e4e3d3f4c26cad5a404afc026a	M. lutheri	98	70	99	98	80	86	79	102	106	99	110	100	94	83	97	99	97	98	91	123	124	106	106	105	112	109	107	106
30	0595c11adfae2f09f8620d1af54d468e	M. lutheri	100	71	101	100	81	88	80	103	100	102	114	103	97	85	100	102	100	101	93	118	119	102	102	101	111	107	110	110	15
31	6fb2cb4433d30a61b3e6f45bcc26b604	Mecynostomum sp.	90	65	91	90	72	79	70	97	97	91	97	92	87	76	89	91	89	90	85	81	84	100	100	99	70	73	73	7	103	107
32	ecc23e41caf889df883afc1d17999157	P. UJ0853	112	85	113	112	97	104	95	116	113	112	120	113	107	100	111	112	110	111	107	99	102	118	118	117	100	106	100	73	107	110	71
33	4628436a57042000413993789a31730c	P. unichaeta	74	55	75	74	60	66	58	73	85	73	79	74	70	62	73	73	72	72	61	92	93	81	81	80	83	90	90	92	102	103	88	102
34	0f4d4ebfa4b2964746df72b4fb8ffaf9	Para. sp 3	68	62	69	68	63	65	61	68	71	67	77	66	64	62	67	67	65	66	42	97	98	70	70	69	90	94	96	101	101	101	95	115	69
35	bc66876406618c33cc66f562a35579a2	Phil. sp 3	87	70	88	87	79	83	77	87	87	92	100	92	87	84	91	92	92	91	94	95	96	82	82	81	91	98	99	93	103	101	89	98	99	88
36	d9e7da3ec1124e16d2349e90789a7297	Phil. sp 3	87	70	88	87	79	83	77	85	90	92	97	92	87	84	91	92	92	91	95	96	97	83	83	82	92	99	100	94	102	101	90	101	98	89	5
